# Supplementary material for: Variable structure motifs for transcription factor binding sites
Source: BMC Genomics. 2010 Jan 14;11:30. doi: 10.1186/1471-2164-11-30 (PMC2824720; doi:10.1186/1471-2164-11-30)
Supplement: Additional file 2 — Data sets. A bzipped archive of the processed data sets used in the evaluations. [file 1471-2164-11-30-S2.BZ2]

Archive with 25 entries (24 files):
- variable-seqs
- variable-seqs/coordinates-GABP-masked.txt
- variable-seqs/coordinates-GABP-notmasked.txt
- variable-seqs/coordinates-NRSF-masked.txt
- variable-seqs/coordinates-NRSF-notmasked.txt
- variable-seqs/coordinates-STAT5a-masked.txt
- variable-seqs/coordinates-STAT5a-notmasked.txt
- variable-seqs/coordinates-STAT5b-masked.txt
- variable-seqs/coordinates-STAT5b-notmasked.txt
- variable-seqs/coordinates-p53-masked.txt
- variable-seqs/coordinates-p53-notmasked.txt
- variable-seqs/coordinates-sp1-masked.txt
- variable-seqs/coordinates-sp1-notmasked.txt
- variable-seqs/sequences-GABP-masked.fa
- variable-seqs/sequences-GABP-notmasked.fa
- variable-seqs/sequences-NRSF-masked.fa
- variable-seqs/sequences-NRSF-notmasked.fa
- variable-seqs/sequences-STAT5a-masked.fa
- variable-seqs/sequences-STAT5a-notmasked.fa
- variable-seqs/sequences-STAT5b-masked.fa
- variable-seqs/sequences-STAT5b-notmasked.fa
- variable-seqs/sequences-p53-masked.fa
- variable-seqs/sequences-p53-notmasked.fa
- variable-seqs/sequences-sp1-masked.fa
- variable-seqs/sequences-sp1-notmasked.fa
