# Supplementary material for: Variable structure motifs for transcription factor binding sites
Source: BMC Genomics. 2010 Jan 14;11:30. doi: 10.1186/1471-2164-11-30 (PMC2824720; doi:10.1186/1471-2164-11-30)
Supplement: Additional file 2 — Data sets. A bzipped archive of the processed data sets used in the evaluations. [file 1471-2164-11-30-S2.BZ2 › variable-seqs/coordinates-NRSF-notmasked.txt]

# genomic coordinates for sequences in file sequences-NRSF-notmasked.fa
# species = human
# sequence assembly version = hg17 = NCBI35
# transcription factor = NRSF
# authors reference = ans-p61ap-T99003-UN-coords
# strand is always +: start position < end position: positions are 1 based.
# fields are :-
# header id;chromosome;start;end;strand
1;11;65945783;65945872;1
2;19;55182294;55182398;1
3;19;4720626;4720795;1
4;20;30019967;30020100;1
5;3;48674205;48674372;1
6;9;123952286;123952392;1
7;7;154299400;154299520;1
8;1;26419287;26419435;1
9;11;61091370;61091530;1
10;3;10476962;10477101;1
11;9;125924643;125924783;1
12;20;34445950;34446074;1
13;5;176197338;176197501;1
14;10;124661515;124661671;1
15;5;151284487;151284580;1
16;6;84625904;84625998;1
17;18;33104099;33104315;1
18;15;72370992;72371134;1
19;3;38822366;38822569;1
20;20;35688947;35689035;1
21;3;124487931;124488086;1
22;1;35059626;35059767;1
23;12;2732086;2732331;1
24;1;155960276;155960403;1
25;19;12804336;12804568;1
26;3;56503869;56504031;1
27;3;67247045;67247208;1
28;11;74603190;74603350;1
29;1;46913535;46913650;1
30;7;30484833;30484971;1
31;2;163522768;163522916;1
32;15;81129071;81129202;1
33;16;70059283;70059464;1
34;1;37899169;37899303;1
35;19;10667540;10667720;1
36;21;45890306;45890395;1
37;10;106574284;106574434;1
38;16;47749579;47749725;1
39;22;43692092;43692226;1
40;8;142795406;142795530;1
41;14;105338710;105338826;1
42;20;10148241;10148394;1
43;11;115981587;115981744;1
44;1;11545156;11545297;1
45;14;76669974;76670102;1
46;12;11544915;11545041;1
47;4;1394153;1394298;1
48;17;55572061;55572196;1
49;7;30927959;30928087;1
50;X;152661759;152661899;1
51;7;32240660;32240815;1
52;8;10885215;10885372;1
53;17;76029624;76029741;1
54;10;125364543;125364656;1
55;1;199393873;199394015;1
56;6;69999593;69999739;1
57;17;70179063;70179250;1
58;7;100402255;100402396;1
59;19;56803164;56803297;1
60;19;5355171;5355319;1
61;2;219998496;219998621;1
62;10;98831537;98831638;1
63;1;11853745;11853881;1
64;1;7069798;7069928;1
65;9;131704257;131704381;1
66;9;132487100;132487246;1
67;12;51421565;51421733;1
68;22;38266448;38266569;1
69;1;6239495;6239636;1
70;8;140801735;140801828;1
71;3;44549446;44549581;1
72;17;30054864;30054989;1
73;11;45076155;45076281;1
74;11;65942859;65942979;1
75;6;88202929;88203119;1
76;4;6666497;6666687;1
77;16;24174805;24174937;1
78;19;56617149;56617296;1
79;5;175156544;175156709;1
80;7;150118753;150118885;1
81;1;21731071;21731199;1
82;16;88520371;88520471;1
83;1;48708565;48708740;1
84;12;117961865;117961987;1
85;7;126341877;126342000;1
86;17;6113683;6113816;1
87;17;53552720;53552821;1
88;9;137216970;137217085;1
89;15;71426284;71426374;1
90;5;141103269;141103390;1
91;20;56056701;56056866;1
92;3;10611691;10611883;1
93;1;111001181;111001855;1
94;20;42842352;42842474;1
95;15;46270482;46270598;1
96;22;33135568;33135667;1
97;15;64084168;64084270;1
98;5;14681604;14681733;1
99;20;44103074;44103180;1
100;19;3195138;3195251;1
101;16;22732076;22732217;1
102;9;129632395;129632531;1
103;8;67252352;67252488;1
104;5;141094708;141094808;1
105;18;893749;893847;1
106;15;73074728;73074898;1
107;14;76744934;76745049;1
108;19;51147776;51147897;1
109;1;22683403;22683492;1
110;5;95795717;95795864;1
111;11;125936523;125936645;1
112;22;24980158;24980270;1
113;20;36748020;36748221;1
114;22;37545090;37545264;1
115;5;63294802;63294990;1
116;14;78399367;78399524;1
117;19;7533847;7533959;1
118;5;1462572;1462706;1
119;3;14614908;14615057;1
120;3;188870273;188870390;1
121;7;145250606;145250731;1
122;1;41945346;41945462;1
123;7;50395006;50395150;1
124;16;24777411;24777575;1
125;19;59720623;59720786;1
126;1;50486656;50486803;1
127;18;42331230;42331359;1
128;1;37059050;37059162;1
129;17;2599906;2600065;1
130;10;50485127;50485266;1
131;1;150208139;150208271;1
132;19;3828041;3828159;1
133;6;34208440;34208599;1
134;1;35795796;35795885;1
135;12;111565246;111565384;1
136;11;133322517;133322634;1
137;8;142646363;142646494;1
138;19;61841262;61841391;1
139;3;133236647;133236735;1
140;17;26745852;26745995;1
141;7;75475781;75475933;1
142;1;201538396;201538524;1
143;18;45678987;45679107;1
144;2;215101240;215101418;1
145;15;87706033;87706181;1
146;14;92450308;92450428;1
147;2;79650216;79650414;1
148;8;75425349;75425476;1
149;19;41011535;41011680;1
150;9;37017645;37017776;1
151;11;84103082;84103183;1
152;3;13158530;13158721;1
153;3;125419198;125419332;1
154;14;90031513;90031632;1
155;19;51413410;51413525;1
156;12;3471742;3471859;1
157;4;3830765;3830894;1
158;16;2705571;2705735;1
159;22;42588747;42588863;1
160;12;70618810;70618988;1
161;8;140327654;140327778;1
162;6;12860095;12860183;1
164;10;50640418;50640546;1
165;3;10770799;10770929;1
166;9;34403366;34403493;1
167;22;30827603;30827743;1
168;20;1934573;1934751;1
169;16;12663198;12663325;1
170;8;10987441;10987578;1
171;20;58598203;58598317;1
172;9;119212799;119212926;1
173;11;20578033;20578122;1
174;18;43035048;43035194;1
175;16;29818837;29818983;1
176;22;35364901;35365043;1
177;1;21719844;21719966;1
178;1;19748364;19748462;1
179;7;103786642;103786763;1
180;16;10896828;10896960;1
181;1;5841729;5841874;1
182;1;11468090;11468219;1
183;22;49328794;49328934;1
184;10;25503488;25503669;1
185;20;46573224;46573364;1
186;3;50538592;50538723;1
187;19;41062701;41062811;1
188;17;72417713;72417818;1
189;7;36865644;36865740;1
190;19;55520799;55520931;1
191;8;139870588;139870716;1
192;15;51151799;51151916;1
193;22;19688539;19688678;1
194;10;105015599;105015731;1
195;19;13413807;13413941;1
196;1;98225874;98226061;1
197;16;1178841;1178942;1
198;9;34974187;34974314;1
199;5;110243;110357;1
200;19;38923718;38923814;1
201;19;15603748;15603867;1
202;20;42310319;42310461;1
203;20;31261344;31261458;1
204;1;11630278;11630430;1
205;19;52667156;52667299;1
206;14;100022672;100022831;1
207;5;139168439;139168611;1
208;6;105442052;105442203;1
209;20;47532698;47532964;1
210;1;31858600;31858697;1
211;3;159298705;159298793;1
213;17;71023629;71023735;1
214;11;70174211;70174342;1
215;17;6147860;6148000;1
216;3;10981400;10981518;1
217;8;31772481;31772630;1
218;14;69589584;69589734;1
219;3;171785147;171785235;1
220;2;73022248;73022384;1
221;10;87953374;87953486;1
222;8;62571395;62571520;1
223;5;141113982;141114101;1
224;15;71931218;71931353;1
225;19;38950749;38950864;1
226;19;60420264;60420388;1
227;2;137118998;137119128;1
228;1;202159864;202159989;1
229;2;16649166;16649311;1
230;19;59098267;59098385;1
231;15;68055911;68056027;1
232;4;171119716;171119860;1
233;19;2691148;2691326;1
234;18;68648483;68648654;1
235;19;17861542;17861630;1
236;14;78066263;78066416;1
237;8;142968714;142968889;1
238;16;27714962;27715074;1
239;1;7610800;7610935;1
240;6;35881009;35881115;1
241;22;23596527;23596699;1
242;17;32134476;32134588;1
243;3;136308202;136308319;1
244;5;170040781;170041006;1
245;10;105028713;105028827;1
246;5;176163662;176163791;1
247;19;46786843;46786973;1
248;16;22559996;22560137;1
249;17;24357127;24357285;1
250;17;43218199;43218322;1
251;16;54605483;54605609;1
252;16;13038087;13038246;1
253;10;125409012;125409135;1
254;1;198295533;198295652;1
255;5;131376230;131376367;1
256;6;34191238;34191372;1
257;2;119580269;119580365;1
258;17;30057292;30057418;1
259;18;42336546;42336666;1
260;4;6345296;6345458;1
261;5;173405280;173405412;1
262;2;2303055;2303184;1
263;2;224292535;224292680;1
264;11;116973161;116973300;1
265;14;88514010;88514144;1
266;1;23745001;23745130;1
267;12;76029927;76030064;1
268;1;74680239;74680370;1
269;10;121880798;121880920;1
270;20;37257935;37258050;1
271;20;36754572;36754722;1
272;4;8700458;8700595;1
273;18;53265474;53265610;1
274;3;128660343;128660473;1
275;2;41975888;41976029;1
276;8;41872678;41872817;1
277;20;5840308;5840414;1
278;11;115755544;115755632;1
279;20;62263797;62263932;1
280;9;132019171;132019294;1
281;9;131681551;131681643;1
282;15;75832791;75832934;1
283;22;29523403;29523610;1
284;19;4123997;4124275;1
285;19;52639518;52639620;1
286;11;74622510;74622628;1
287;12;112380703;112380865;1
289;15;25511204;25511315;1
290;8;142596018;142596150;1
291;7;75499472;75499580;1
292;13;26001696;26001833;1
293;6;110683414;110683532;1
294;10;94137187;94137330;1
295;19;41146436;41146568;1
296;1;6046890;6047014;1
297;1;50445915;50446026;1
298;5;176941312;176941437;1
299;12;111692020;111692143;1
300;11;119150229;119150371;1
301;15;75782029;75782141;1
302;7;153190365;153190454;1
303;12;107110876;107110989;1
304;14;77694311;77694424;1
305;5;1300096;1300285;1
306;7;130887772;130887870;1
307;17;39741451;39741585;1
308;2;200005676;200005819;1
309;8;129226462;129226618;1
310;2;29428478;29428622;1
311;9;97229088;97229226;1
312;1;237812982;237813118;1
313;19;59887663;59887817;1
314;10;104169393;104169518;1
315;17;23114150;23114356;1
316;3;49880324;49880468;1
317;17;77965829;77966118;1
318;X;47235679;47235817;1
319;10;73225113;73225299;1
320;1;151353457;151353584;1
321;20;807506;807628;1
322;5;7147896;7148009;1
323;17;31894057;31894185;1
324;22;29179988;29180102;1
325;16;86199647;86199786;1
326;19;41158532;41158620;1
327;19;46901356;46901478;1
328;1;110410700;110410820;1
329;6;6136852;6137029;1
330;19;44406323;44406434;1
331;2;227501387;227501491;1
332;3;54197376;54197530;1
333;11;122357812;122357959;1
334;1;207288470;207288621;1
335;16;8933333;8933457;1
336;5;175231445;175231581;1
337;12;115758720;115758846;1
338;14;75669201;75669375;1
339;19;60383302;60383457;1
340;14;81611810;81611952;1
341;20;61184203;61184363;1
342;11;133851654;133851803;1
343;17;28679388;28679537;1
344;11;46370806;46370912;1
345;1;2431750;2431865;1
346;20;44355241;44355418;1
347;19;17653512;17653622;1
348;22;28199172;28199306;1
349;9;98552358;98552459;1
350;11;45522096;45522220;1
351;11;1379519;1379660;1
352;9;138054983;138055095;1
353;1;37545566;37545681;1
354;19;47336253;47336400;1
355;6;39213157;39213280;1
356;10;102830831;102830938;1
357;9;36738447;36738566;1
358;1;31324345;31324490;1
359;3;128435030;128435179;1
360;14;78056089;78056207;1
361;16;87154763;87154897;1
362;11;134402711;134402847;1
363;1;37155504;37155633;1
364;21;33022566;33022719;1
365;10;86041244;86041410;1
366;1;102174588;102174707;1
367;18;5858389;5858521;1
368;1;112427141;112427244;1
369;6;33888568;33888697;1
370;1;58468484;58468598;1
372;20;44089380;44089547;1
373;15;87763720;87763865;1
374;10;102430579;102430711;1
375;3;62490079;62490214;1
376;19;18211303;18211426;1
377;8;104583268;104583363;1
378;5;71394945;71395072;1
379;10;97141843;97141976;1
380;1;112119699;112119788;1
381;10;124535918;124536026;1
382;1;36011828;36011950;1
383;16;67039895;67039983;1
384;3;115380448;115380575;1
385;19;47797945;47798071;1
386;20;36742689;36742832;1
387;3;140999425;140999517;1
388;1;50457781;50457920;1
389;16;86252822;86252961;1
390;1;18328254;18328358;1
391;1;206694463;206694583;1
392;9;34484070;34484218;1
393;12;99722733;99722827;1
394;1;44103224;44103351;1
395;1;29878663;29878788;1
396;17;24945389;24945530;1
397;9;136089832;136089983;1
398;9;76750794;76750932;1
399;3;185440981;185441122;1
400;6;24235111;24235244;1
401;1;226869147;226869235;1
402;3;62836946;62837083;1
403;4;119948108;119948196;1
404;2;137174017;137174196;1
405;16;47937373;47937512;1
406;16;22945724;22945883;1
407;20;42839176;42839326;1
408;3;58548914;58549048;1
409;7;103862074;103862249;1
410;11;72065618;72065769;1
411;8;65455119;65455260;1
412;4;6482882;6482970;1
413;10;50276133;50276249;1
414;19;44781738;44781879;1
415;1;166296767;166296934;1
416;1;107390275;107390395;1
417;5;174681684;174681800;1
418;16;54785846;54785964;1
419;1;172426590;172426723;1
420;6;43711225;43711428;1
422;19;43637672;43637781;1
423;11;22315825;22315950;1
424;14;48840536;48840670;1
425;12;107364678;107364821;1
426;17;74802286;74802412;1
427;1;33021356;33021523;1
428;9;116840232;116840370;1
429;15;57972572;57972696;1
430;17;30148937;30149087;1
431;16;67035600;67035723;1
432;11;112850371;112850515;1
433;2;234603608;234603724;1
434;16;87603477;87603601;1
435;11;43555261;43555349;1
436;10;133958203;133958296;1
437;2;219736268;219736442;1
438;13;26339727;26339869;1
439;20;40086837;40086958;1
440;17;31095096;31095206;1
441;17;58954171;58954311;1
442;5;132929699;132929836;1
443;19;15595651;15595775;1
444;17;42396801;42396929;1
445;17;47301857;47302032;1
446;19;45318721;45318905;1
447;1;37101114;37101218;1
448;12;99435619;99435729;1
449;5;146184905;146185066;1
450;10;104111571;104111719;1
451;19;17660097;17660247;1
452;11;125278709;125278798;1
453;22;49011769;49011893;1
454;1;11839988;11840107;1
455;20;44293148;44293250;1
456;19;19186890;19187008;1
457;10;122263631;122263787;1
458;16;23093601;23093725;1
459;11;109017605;109017737;1
460;1;93233936;93234083;1
461;1;150237793;150238312;1
462;19;18205091;18205195;1
463;11;113367240;113367340;1
464;2;220234194;220234328;1
465;3;42316614;42316757;1
466;20;24506267;24506404;1
467;12;65873864;65874001;1
468;19;11341399;11341526;1
469;3;2320381;2320527;1
470;1;111054909;111055022;1
471;1;232138364;232138531;1
472;12;110112839;110112927;1
473;4;176124770;176124891;1
474;14;98116494;98116647;1
475;6;152260450;152260568;1
476;15;89531642;89531775;1
477;3;50417823;50417951;1
478;17;74700275;74700453;1
479;9;130140597;130140741;1
480;7;150185917;150186078;1
481;22;36183562;36183702;1
482;13;99246594;99246722;1
483;5;6381402;6381505;1
484;1;35042320;35042427;1
485;8;27361334;27361443;1
486;2;230979655;230979783;1
487;6;41242982;41243096;1
488;8;136401906;136402053;1
489;18;69726668;69726777;1
490;2;23808948;23809063;1
491;20;59960571;59960703;1
492;9;122484203;122484291;1
493;3;19166024;19166118;1
494;4;83296176;83296270;1
495;3;9568984;9569116;1
496;15;31627458;31627633;1
497;15;72344576;72344675;1
498;12;118413563;118413670;1
499;8;135491131;135491261;1
500;11;118869768;118869919;1
501;16;87631642;87631744;1
502;9;120755751;120755949;1
503;3;42718040;42718212;1
504;4;147922703;147922851;1
505;8;68935508;68935695;1
506;2;217062487;217062645;1
507;22;35424017;35424177;1
508;13;107315056;107315146;1
509;3;68438539;68438681;1
510;9;77420392;77420495;1
511;1;95562249;95562391;1
512;20;34406488;34406601;1
513;10;16694404;16694520;1
514;16;65776870;65777043;1
515;16;2958905;2959131;1
516;5;95845461;95845592;1
517;6;158927594;158927736;1
518;17;23359795;23359932;1
520;9;123133701;123133842;1
521;4;180394159;180394279;1
523;19;47193252;47193341;1
524;11;123029936;123030120;1
525;9;34420881;34421009;1
526;19;45416065;45416206;1
527;1;162770448;162770562;1
528;9;116876840;116876987;1
529;8;28651015;28651130;1
530;17;32208553;32208681;1
531;2;182368321;182368453;1
532;6;130725136;130725255;1
533;10;88056543;88056650;1
534;2;44155206;44155346;1
535;16;25666133;25666248;1
536;11;65813686;65813837;1
537;5;75435732;75435895;1
538;17;23724999;23725093;1
539;2;58973344;58973463;1
540;19;44828444;44828533;1
541;10;133857887;133858006;1
542;10;95816282;95816416;1
543;5;13607141;13607268;1
544;8;102325236;102325351;1
545;19;59122942;59123030;1
546;6;90661832;90662053;1
547;9;131678978;131679100;1
548;7;97887748;97887837;1
549;19;46815285;46815411;1
550;9;117901502;117901630;1
551;12;107921428;107921552;1
552;22;22071513;22071665;1
553;6;127878983;127879109;1
554;15;64031975;64032078;1
555;18;33317655;33317792;1
556;1;37390239;37390356;1
558;12;106900795;106900921;1
559;2;2693187;2693303;1
560;3;139398771;139398907;1
561;5;175971088;175971213;1
562;9;112973777;112973897;1
563;19;11500407;11500553;1
564;17;4343427;4343564;1
565;19;56748397;56748502;1
566;14;35074259;35074387;1
567;14;73974206;73974367;1
568;9;17734917;17735056;1
569;8;143952846;143952988;1
570;19;60784522;60784786;1
571;9;23819729;23819875;1
572;17;29907685;29907774;1
573;1;153435037;153435152;1
574;12;111769090;111769207;1
575;16;88422489;88422619;1
576;20;4492287;4492424;1
577;8;143710528;143710668;1
578;15;68052667;68052801;1
579;15;77363104;77363235;1
580;6;101951290;101951408;1
581;9;137999082;137999171;1
582;10;26545156;26545293;1
583;9;19772074;19772243;1
584;16;6183874;6184012;1
585;2;118307148;118307292;1
586;14;95471354;95471598;1
587;5;145700396;145700511;1
588;10;16752711;16752820;1
589;13;113633302;113633424;1
590;13;93140585;93140698;1
591;1;205711973;205712114;1
592;17;62256238;62256371;1
593;5;138026315;138026505;1
594;10;6795802;6795918;1
595;1;148502587;148502718;1
596;11;45863482;45863689;1
597;2;94846966;94847158;1
598;X;102124347;102124490;1
599;10;115326724;115326848;1
600;12;112502328;112502499;1
601;22;28437418;28437587;1
602;3;136326888;136326998;1
603;17;10719484;10719597;1
604;1;199358157;199358268;1
605;19;47339484;47339627;1
606;13;34385344;34385506;1
607;17;35002247;35002391;1
608;1;98297506;98297646;1
609;7;8255798;8255945;1
610;6;153164076;153164206;1
611;7;103085924;103086042;1
612;5;161428199;161428359;1
613;7;140250537;140250676;1
614;10;26696882;26697102;1
615;5;168926789;168926897;1
616;19;50691549;50691658;1
617;2;10930698;10930799;1
618;1;30117158;30117312;1
619;6;110406547;110406671;1
620;1;178186630;178186796;1
621;2;226090320;226090409;1
622;11;45558659;45558799;1
623;16;69907692;69907818;1
624;8;143462701;143462846;1
625;5;86248716;86248824;1
626;6;39164286;39164402;1
627;13;52726781;52726912;1
628;2;131347575;131347674;1
629;1;31000937;31001058;1
630;1;240464156;240464291;1
631;11;133343545;133343665;1
632;1;112338303;112338455;1
633;14;95489407;95489530;1
634;17;47593255;47593391;1
635;8;140978205;140978338;1
636;3;116527223;116527344;1
637;6;37601650;37601739;1
638;4;3907197;3907340;1
639;6;44361376;44361523;1
640;20;44586145;44586272;1
641;11;127740377;127740472;1
642;6;154452728;154452887;1
644;2;219653196;219653324;1
645;16;12537171;12537293;1
646;5;136817199;136817379;1
647;7;157655256;157655386;1
648;1;30754007;30754139;1
649;15;27528770;27528907;1
650;12;88429587;88429696;1
651;7;152196761;152196923;1
652;2;26973135;26973296;1
653;2;27128484;27128612;1
654;20;60595558;60595683;1
655;20;35634821;35634925;1
656;8;145531146;145531261;1
657;16;46561850;46562005;1
659;16;8336429;8336560;1
660;1;202188966;202189076;1
661;8;11500795;11500923;1
662;5;167888242;167888334;1
663;1;17991363;17991502;1
664;16;54302022;54302139;1
665;7;100295227;100295363;1
666;16;9040704;9040837;1
667;11;62504339;62504451;1
668;8;20364169;20364258;1
670;1;112088216;112088343;1
671;3;10884176;10884311;1
672;8;35409461;35409710;1
673;14;92459576;92459698;1
674;1;22697433;22697576;1
675;11;10357267;10357386;1
676;8;4134516;4134636;1
677;1;201348476;201348613;1
678;1;172443855;172444033;1
679;20;1100257;1100398;1
680;5;135728903;135728998;1
681;1;58638317;58638435;1
682;18;31609998;31610086;1
683;7;45037826;45037978;1
684;17;41291304;41291426;1
685;7;130007609;130007732;1
686;8;56076562;56076664;1
687;12;107786562;107786709;1
688;12;50273384;50273971;1
689;15;89683137;89683268;1
690;16;82292786;82292902;1
691;17;74833510;74833650;1
692;3;128522200;128522340;1
693;2;239452532;239452681;1
694;6;88886323;88886447;1
695;3;193714600;193714723;1
696;9;133504116;133504239;1
697;1;206499434;206499590;1
698;4;26956586;26956727;1
699;5;75373603;75373788;1
700;7;8246891;8247011;1
701;14;77983063;77983167;1
702;1;6156112;6156201;1
703;6;167199641;167199769;1
704;1;29613047;29613165;1
705;1;17903516;17903655;1
706;16;690732;690849;1
707;8;62363291;62363401;1
708;2;71995601;71995719;1
709;18;73398107;73398229;1
710;15;73067520;73067652;1
711;7;8537038;8537191;1
712;19;13435253;13435398;1
713;9;116648045;116648181;1
714;3;38414019;38414123;1
715;16;28223119;28223214;1
716;11;120458741;120458869;1
717;20;60228835;60228956;1
718;6;99212494;99212632;1
719;8;140152657;140152809;1
720;22;15975794;15976035;1
721;20;44091560;44091673;1
722;11;8381580;8381708;1
723;20;61480563;61480704;1
724;8;50986763;50986911;1
725;1;174299967;174300112;1
726;8;91164195;91164318;1
727;6;50796410;50796548;1
728;1;29894171;29894293;1
729;2;207893035;207893183;1
730;16;67485866;67485975;1
731;12;117823065;117823189;1
732;3;160474246;160474376;1
733;6;11644078;11644203;1
734;9;121898448;121898581;1
735;3;187508121;187508351;1
736;2;73430006;73430167;1
737;22;23914199;23914335;1
738;1;180117629;180117803;1
739;14;24052182;24052270;1
740;12;12729118;12729239;1
741;16;59536774;59536880;1
742;X;17924852;17925041;1
743;20;54337453;54337577;1
744;3;12066306;12066433;1
745;17;37585776;37585893;1
746;3;181237231;181237427;1
748;19;34512348;34512483;1
749;12;97193071;97193172;1
750;10;99824182;99824373;1
751;8;142900053;142900183;1
752;11;78704138;78704276;1
753;16;59634285;59634445;1
754;17;53608770;53608904;1
755;14;40824304;40824423;1
756;1;228527498;228527614;1
757;X;11843148;11843310;1
758;17;32128577;32128698;1
759;4;180392265;180392378;1
760;19;46892187;46892335;1
761;6;99907874;99907989;1
762;13;52440322;52440416;1
763;1;58144807;58144944;1
764;16;17151384;17151497;1
765;10;60695071;60695202;1
766;10;1675795;1675904;1
767;11;64501823;64501949;1
768;9;89030580;89030668;1
769;3;131185804;131185938;1
771;6;17876698;17876851;1
772;1;119183755;119183880;1
773;16;9837623;9837748;1
774;12;128059475;128059582;1
776;14;103066634;103066773;1
777;18;43040843;43040969;1
778;16;20517991;20518089;1
779;17;1900142;1900270;1
780;19;7480640;7480774;1
781;22;38199066;38199159;1
782;20;44291618;44291739;1
783;1;42514668;42514853;1
784;6;123385968;123386103;1
785;20;61218373;61218461;1
786;20;61563298;61563420;1
787;8;20098903;20099043;1
788;19;15741536;15741644;1
789;19;48985151;48985317;1
790;19;33559898;33560028;1
791;11;76112981;76113138;1
792;11;64527493;64527612;1
793;2;77193851;77193977;1
794;8;99508305;99508419;1
795;20;32110449;32110642;1
796;2;71486429;71486533;1
797;6;20096929;20097050;1
798;6;89304655;89304814;1
799;14;23591571;23591659;1
800;15;28965418;28965549;1
801;11;61819652;61819810;1
802;2;25477076;25477208;1
803;16;82011454;82011606;1
804;9;71290956;71291130;1
805;5;152636043;152636193;1
806;20;61277840;61277995;1
807;11;72001436;72001601;1
808;8;132118467;132118641;1
809;5;151902617;151902771;1
810;19;47509731;47509843;1
811;11;118894827;118894957;1
812;19;10033775;10033877;1
814;19;60640660;60640797;1
815;19;56675833;56675965;1
816;X;48812910;48813096;1
817;19;45728457;45728614;1
818;7;131412697;131412787;1
819;19;59507697;59507810;1
820;3;62280068;62280254;1
821;10;100049213;100049329;1
822;1;225873340;225873450;1
823;6;33399247;33399373;1
824;8;92762186;92762308;1
825;12;93775949;93776181;1
826;10;24155474;24155592;1
827;19;52632733;52632838;1
828;10;59578854;59578943;1
829;2;23227480;23227596;1
830;X;12326666;12326795;1
831;20;42326509;42326619;1
832;18;74574201;74574362;1
833;5;139334506;139334638;1
834;17;3283419;3283507;1
835;8;137199370;137199480;1
836;7;149179424;149179891;1
837;12;130769138;130769299;1
838;19;3258486;3258583;1
840;9;101378885;101379054;1
841;14;77935509;77935685;1
842;1;162650374;162650506;1
843;6;88987075;88987235;1
844;19;49708945;49709051;1
845;15;72905972;72906098;1
846;2;139733700;139733910;1
847;19;56513900;56514085;1
848;10;60607240;60607346;1
849;4;7701417;7701541;1
850;7;86183057;86183182;1
851;3;117087288;117087415;1
852;12;97793355;97793461;1
853;20;59539235;59539398;1
854;9;36762571;36762701;1
855;6;159658729;159658894;1
856;X;14307209;14307363;1
857;7;77895016;77895156;1
858;15;75788640;75788811;1
859;16;69453555;69453676;1
860;17;7158773;7158861;1
861;3;37636904;37637030;1
862;2;41930487;41930576;1
863;19;47009462;47009569;1
864;21;17637396;17637514;1
865;19;55890353;55890456;1
866;8;25249603;25249772;1
867;20;60843348;60843441;1
868;19;6515521;6515708;1
869;1;198315030;198315183;1
870;17;33970806;33970918;1
871;16;24819179;24819295;1
872;1;93948346;93948485;1
873;8;143296689;143296790;1
874;7;101526579;101526743;1
875;15;86510725;86510827;1
876;11;112110275;112110413;1
877;1;3939402;3939528;1
878;7;157846464;157846564;1
879;5;33971823;33972088;1
880;2;201283059;201283299;1
882;17;37865329;37865624;1
883;16;24097443;24097586;1
884;19;11453745;11453972;1
885;22;48449971;48450062;1
886;19;60423847;60423980;1
887;1;38210919;38211073;1
888;6;80608108;80608286;1
889;11;56903866;56904120;1
890;1;172803151;172803299;1
891;8;21503251;21503382;1
892;1;34635270;34635410;1
893;16;7004102;7004222;1
894;20;22734033;22734184;1
895;16;76566422;76566573;1
896;11;105049163;105049281;1
897;15;71902520;71902653;1
898;5;76967328;76967424;1
899;5;167220853;167220987;1
900;17;54188165;54188285;1
901;4;20152161;20152297;1
902;22;42169738;42169871;1
903;8;110767549;110767676;1
904;5;151606296;151606416;1
905;14;60045422;60045552;1
906;10;23500365;23500488;1
907;2;108214638;108214761;1
908;17;43230329;43230436;1
909;11;132681206;132681402;1
910;7;134477904;134478006;1
911;15;51272790;51272945;1
913;1;52180126;52180307;1
914;2;171496316;171496415;1
915;2;135622289;135622465;1
916;8;144254715;144254817;1
917;12;121235829;121236068;1
919;20;59616887;59617018;1
920;2;77097662;77097819;1
921;12;127619397;127619547;1
922;14;32749409;32749536;1
923;2;137121599;137121712;1
924;2;79592858;79592959;1
925;20;5439236;5439375;1
926;22;30898087;30898214;1
927;5;153456919;153457078;1
928;2;47710217;47710346;1
929;9;120094197;120094327;1
930;12;117545887;117546019;1
931;6;50775061;50775214;1
932;10;85974507;85974655;1
933;11;78249817;78249932;1
934;3;155621709;155621835;1
935;4;15241883;15242007;1
936;1;240433820;240433936;1
937;9;119588758;119588886;1
938;8;20408478;20408567;1
939;16;76637487;76637597;1
940;6;74286727;74287465;1
941;19;5923373;5923601;1
942;11;57409455;57409604;1
943;1;18725370;18725536;1
944;8;53327459;53327568;1
945;9;121937368;121937579;1
946;5;155086118;155086283;1
947;3;63714413;63714544;1
948;12;124390997;124391086;1
949;17;28494012;28494121;1
950;16;47311825;47311951;1
952;5;136958433;136958547;1
953;4;8795303;8795430;1
954;20;5328920;5329068;1
955;3;122109683;122109863;1
956;1;109733602;109733736;1
957;1;20443363;20443481;1
958;16;54010095;54010250;1
960;10;98246094;98246244;1
961;19;2074868;2074965;1
962;13;24966205;24966322;1
963;16;17140349;17140455;1
964;11;17713156;17713338;1
965;1;37278629;37278755;1
966;12;108637287;108637389;1
967;17;69698645;69698774;1
968;7;18959691;18959861;1
969;22;42127762;42127879;1
970;12;4917093;4917220;1
971;3;61276718;61276851;1
972;3;36772906;36773016;1
973;2;230405320;230405437;1
974;12;1810658;1810839;1
975;12;111713314;111713402;1
976;7;153544561;153544714;1
977;10;78758269;78758421;1
978;18;38009038;38009222;1
979;12;117882298;117882428;1
980;3;128360490;128360618;1
981;1;38815747;38815906;1
982;16;25183594;25183687;1
983;14;73962444;73962544;1
984;2;119708518;119708713;1
985;21;35516308;35516432;1
986;2;11760629;11760746;1
987;22;25795938;25796059;1
988;19;14987915;14988018;1
989;16;7236687;7236878;1
990;2;98156967;98157099;1
991;14;95320354;95320537;1
992;12;117767023;117767144;1
993;6;96247833;96247978;1
995;17;6370547;6370654;1
996;19;8945316;8945404;1
997;5;133905448;133905541;1
998;1;161929615;161929772;1
999;19;44772855;44772957;1
1000;11;1428907;1429020;1
1001;9;119481541;119481674;1
1002;5;6355915;6356076;1
1003;5;158076395;158076579;1
1004;22;41015047;41015144;1
1005;9;119531828;119531990;1
1006;1;90885050;90885182;1
1007;6;90326080;90326202;1
1008;8;10886158;10886314;1
1009;3;2827548;2827666;1
1010;7;140226232;140226350;1
1011;2;71487222;71487348;1
1012;5;131332259;131332421;1
1013;15;87817204;87817400;1
1014;20;12776533;12776658;1
1015;4;6011011;6011140;1
1016;19;5307494;5307655;1
1017;16;12270116;12270259;1
1018;11;20832478;20832616;1
1019;8;36355196;36355325;1
1020;8;21916632;21916753;1
1021;14;78697813;78697948;1
1022;5;6740044;6740169;1
1023;9;69929861;69929972;1
1024;19;51420735;51420888;1
1025;3;128364476;128364612;1
1026;5;140400985;140401136;1
1027;5;145984075;145984217;1
1028;3;42976941;42977051;1
1030;19;15510729;15510878;1
1031;14;96476244;96476336;1
1032;4;158499083;158499207;1
1033;13;101369916;101370005;1
1034;6;91461374;91461500;1
1035;10;92371466;92371578;1
1036;10;59605906;59606011;1
1037;17;16656300;16656418;1
1038;19;1397966;1398069;1
1039;12;107278492;107278642;1
1040;1;26482142;26482691;1
1041;20;57142755;57142916;1
1042;18;52925497;52925650;1
1043;3;161954884;161955093;1
1045;19;2097078;2097205;1
1046;16;5668485;5668650;1
1047;16;57756010;57756142;1
1048;19;60269396;60269527;1
1049;X;31915453;31915588;1
1050;11;20952239;20952354;1
1051;6;127882964;127883166;1
1052;6;117024844;117025017;1
1053;7;155678427;155678521;1
1054;3;53979850;53980006;1
1055;6;81538528;81538655;1
1056;5;123910409;123910498;1
1057;7;127402770;127402892;1
1058;17;23008849;23009091;1
1059;18;55336144;55336249;1
1060;10;92877223;92877331;1
1061;20;40241975;40242120;1
1063;19;45114720;45114865;1
1064;16;88518399;88518506;1
1065;1;11474523;11474640;1
1066;14;23020534;23020676;1
1067;2;207332992;207333146;1
1068;19;15656784;15656905;1
1070;20;61755066;61755236;1
1071;15;78343564;78343676;1
1072;13;43258368;43258505;1
1073;8;145723323;145723457;1
1074;15;78860111;78860226;1
1075;8;143046515;143046637;1
1076;11;61769395;61769483;1
1077;1;152061067;152061322;1
1078;1;239336865;239336997;1
1079;10;110719912;110720030;1
1080;12;117533743;117533990;1
1081;X;73934138;73934286;1
1082;10;92102140;92102294;1
1083;22;22275438;22275584;1
1084;4;163442653;163442795;1
1085;4;110140193;110140367;1
1086;15;61949924;61950057;1
1087;16;73688751;73688857;1
1088;22;25643540;25643645;1
1089;13;45068240;45068374;1
1090;3;44153069;44153194;1
1091;2;240302171;240302287;1
1092;3;15451401;15451504;1
1093;20;604305;604397;1
1095;6;98758161;98758274;1
1096;5;94164063;94164347;1
1097;11;131552358;131552561;1
1098;19;9981204;9981328;1
1100;10;128805439;128805652;1
1101;4;5995419;5995590;1
1102;2;64435545;64435755;1
1103;4;6001289;6001418;1
1105;20;41102602;41102767;1
1106;20;4659655;4659823;1
1107;2;240346240;240346333;1
1108;6;32181357;32181458;1
1109;8;9820061;9820158;1
1110;5;55197562;55197689;1
1111;4;809274;809363;1
1112;15;81175323;81175544;1
1113;12;56440559;56440692;1
1115;6;12549317;12549458;1
1116;1;44080872;44081381;1
1117;6;55149844;55150045;1
1118;20;41249959;41250053;1
1119;1;114409841;114409988;1
1121;20;17155243;17155474;1
1122;6;105498493;105498637;1
1123;22;23563708;23563860;1
1124;11;111041839;111041996;1
1125;18;10727178;10727267;1
1126;18;50076522;50076635;1
1127;8;9844969;9845079;1
1128;19;37498869;37499044;1
1129;8;143990487;143990690;1
1130;16;19942163;19942318;1
1131;8;133487224;133487364;1
1132;5;161206504;161206633;1
1133;1;182618569;182618725;1
1134;3;51938640;51938769;1
1135;1;1274486;1274619;1
1136;5;92974116;92974249;1
1137;19;10064981;10065108;1
1138;14;95398481;95398575;1
1139;8;56178072;56178206;1
1140;16;26236031;26236142;1
1141;5;146005288;146005376;1
1142;10;43099951;43100105;1
1143;11;63117007;63117235;1
1145;X;48609768;48609893;1
1146;15;96248230;96248501;1
1147;1;11048251;11048355;1
1148;1;166815846;166815980;1
1149;8;143574858;143574981;1
1150;11;45877542;45877711;1
1151;18;47648296;47648555;1
1152;16;27841414;27841569;1
1154;19;15934252;15934392;1
1155;16;4444763;4444915;1
1157;19;14986573;14986708;1
1158;1;162894061;162894222;1
1159;5;95789426;95789551;1
1160;12;119542025;119542121;1
1161;5;52948648;52948782;1
1162;8;69247080;69247261;1
1163;7;104889491;104889627;1
1164;8;143330233;143330356;1
1166;12;117332771;117332917;1
1167;21;33451643;33451816;1
1169;20;57150648;57150886;1
1170;3;46721874;46722005;1
1171;16;8016587;8016734;1
1172;1;34844341;34844523;1
1173;21;38208448;38208607;1
1174;11;33479128;33479281;1
1175;14;74084144;74084233;1
1176;16;2851147;2851407;1
1177;19;46503816;46503939;1
1178;3;69050966;69051135;1
1179;1;37930298;37930445;1
1180;2;124499005;124499162;1
1181;14;105011501;105011589;1
1182;2;241726538;241726645;1
1183;20;31244463;31244638;1
1184;1;151488941;151489029;1
1185;19;38867080;38867174;1
1186;3;182517108;182517233;1
1187;7;104648589;104648705;1
1188;7;9589902;9590049;1
1189;1;240393356;240393478;1
1190;19;61370496;61370613;1
1191;11;93591350;93591466;1
1192;4;3235873;3235961;1
1193;8;53611368;53611456;1
1194;19;52602321;52602435;1
1195;16;47718598;47718831;1
1196;2;119641002;119641274;1
1197;8;40805609;40805743;1
1198;22;24891459;24891627;1
1199;15;32832887;32833040;1
1200;17;5437725;5437866;1
1201;3;71842035;71842227;1
1202;8;6553556;6553690;1
1203;12;54905137;54905324;1
1205;15;86207537;86207665;1
1206;2;165920426;165920590;1
1207;19;15549131;15549234;1
1208;7;132281476;132281653;1
1209;2;103731641;103731767;1
1210;4;113223903;113224052;1
1211;15;59664096;59664195;1
1212;7;134583951;134584039;1
1213;12;118428886;118429033;1
1214;10;23845592;23845727;1
1215;16;11651677;11651874;1
1216;17;53598485;53598593;1
1217;12;97797573;97797698;1
1218;1;11188854;11188981;1
1219;19;50789585;50789864;1
1220;2;100546009;100546153;1
1221;14;92967312;92967401;1
1222;7;130354247;130354356;1
1223;4;91416018;91416107;1
1224;5;38957167;38957262;1
1225;5;38246983;38247127;1
1226;8;80684234;80684433;1
1227;20;44323872;44324170;1
1228;10;70997683;70997846;1
1230;12;69599692;69599858;1
1231;8;144381075;144381200;1
1232;X;19528998;19529102;1
1233;20;17012459;17012627;1
1234;19;16711494;16711663;1
1235;3;38771780;38771902;1
1236;5;155568011;155568196;1
1237;20;60584586;60584744;1
1238;3;124120638;124120779;1
1239;10;19151212;19151387;1
1240;1;1310293;1310404;1
1241;16;12200925;12201065;1
1243;5;132974629;132974808;1
1244;17;74845956;74846090;1
1245;11;61718117;61718235;1
1246;2;53093989;53094154;1
1247;19;44748718;44748825;1
1248;8;140642873;140643009;1
1249;17;35031872;35032009;1
1250;2;158870047;158870163;1
1251;2;114916542;114916635;1
1252;11;133793686;133793810;1
1253;2;238254627;238254716;1
1254;9;123769982;123770110;1
1255;8;139710042;139710130;1
1256;17;1173473;1173623;1
1257;13;77035435;77035524;1
1258;10;83727941;83728270;1
1259;8;140290840;140290976;1
1260;11;8146043;8146351;1
1261;7;156785255;156785695;1
1262;1;22679029;22679200;1
1263;1;153197477;153197584;1
1264;4;191070369;191070464;1
1265;1;207301466;207301602;1
1267;22;25572803;25572934;1
1268;11;106395064;106395220;1
1269;11;126473908;126474049;1
1270;2;226628011;226628209;1
1271;7;140374140;140374270;1
1272;11;7055072;7055190;1
1273;5;113730773;113730938;1
1274;12;112259105;112259247;1
1275;16;7172664;7172794;1
1276;7;30783731;30783882;1
1277;16;82153099;82153232;1
1278;11;18814688;18814823;1
1279;3;117781509;117781652;1
1280;1;2446340;2446446;1
1281;7;157879918;157880048;1
1282;8;111230186;111230282;1
1283;11;120028946;120029143;1
1284;7;135999695;135999871;1
1285;19;17511116;17511230;1
1287;1;110473563;110473655;1
1288;9;91076383;91076607;1
1289;17;29802578;29802719;1
1290;14;25983854;25984201;1
1291;8;28570736;28570891;1
1292;20;44119427;44119569;1
1293;3;141408307;141408436;1
1294;11;7986526;7986656;1
1295;11;72062417;72062550;1
1296;4;75245172;75245288;1
1298;6;150277515;150277636;1
1299;2;28148276;28148392;1
1300;15;86950001;86950110;1
1301;15;51407957;51408086;1
1302;8;140740258;140740378;1
1303;10;77447258;77447352;1
1304;14;81621075;81621163;1
1305;16;29947568;29947710;1
1306;16;17179636;17179818;1
1307;19;53305571;53305733;1
1308;13;27264544;27264707;1
1309;6;79283961;79284109;1
1310;9;97587228;97587439;1
1311;22;31797010;31797188;1
1312;20;7537016;7537173;1
1313;15;38437733;38437940;1
1314;2;133655218;133655340;1
1315;3;49567117;49567245;1
1316;15;57500889;57501008;1
1317;2;94850282;94850395;1
1318;9;83140730;83140909;1
1319;1;156718623;156718824;1
1320;12;53699989;53700126;1
1321;4;153445455;153445604;1
1322;2;23464809;23464951;1
1323;7;132783565;132783748;1
1324;11;91929387;91929524;1
1325;17;72378178;72378299;1
1326;10;103790217;103790305;1
1327;2;31242285;31242403;1
1328;2;153632308;153632396;1
1329;2;14767917;14768039;1
1330;3;51715887;51716011;1
1331;22;37637398;37637581;1
1332;7;63079624;63079750;1
1333;6;12844159;12844291;1
1334;7;95179282;95179399;1
1335;3;185460409;185460540;1
1336;5;148614430;148614551;1
1337;X;6164760;6164875;1
1338;22;22359503;22359614;1
1339;20;48467792;48467911;1
1340;6;71066045;71066146;1
1341;19;15051986;15052075;1
1342;21;14141080;14141168;1
1344;13;98870665;98870786;1
1345;5;139762273;139762492;1
1346;11;77168615;77168912;1
1347;2;22051568;22051731;1
1348;11;8330334;8330476;1
1349;4;174548328;174548447;1
1351;9;73193100;73193213;1
1352;20;58247826;58247968;1
1353;18;1082381;1082527;1
1354;13;86949067;86949248;1
1355;18;33398862;33398957;1
1356;2;220021896;220022033;1
1357;5;165525280;165525397;1
1358;5;148026248;148026377;1
1359;12;107094427;107094571;1
1360;16;21603923;21604019;1
1361;2;234800969;234801107;1
1362;7;153366628;153366807;1
1363;8;24974339;24974427;1
1364;15;85269771;85269901;1
1365;8;73993944;73994073;1
1366;13;101438633;101438777;1
1367;18;55264335;55264476;1
1368;6;29808918;29809064;1
1369;8;142755858;142755958;1
1370;11;88077469;88077626;1
1371;5;162063624;162063782;1
1372;X;68506664;68506791;1
1373;16;75798588;75798676;1
1374;1;40788777;40788888;1
1375;19;16023206;16023355;1
1376;3;179885484;179885650;1
1377;4;5481824;5482026;1
1378;11;11345014;11345165;1
1379;20;62294313;62294462;1
1380;9;101578684;101578816;1
1381;X;23105009;23105274;1
1382;6;118334767;118334965;1
1383;22;17397573;17397735;1
1384;17;30246688;30246876;1
1385;2;48250554;48250735;1
1386;2;219652211;219652299;1
1387;11;18997119;18997309;1
1388;9;90185384;90185549;1
1389;8;667300;667422;1
1390;7;107582098;107582276;1
1392;8;5969467;5969664;1
1393;2;154546190;154546325;1
1394;2;217057393;217057520;1
1395;5;45730259;45730430;1
1396;11;125919751;125919884;1
1397;10;99837197;99837332;1
1398;20;40103153;40103273;1
1399;8;103257236;103257368;1
1401;20;25009768;25009883;1
1402;1;110797526;110797640;1
1403;22;17330358;17330474;1
1404;5;43226748;43226914;1
1405;12;125691219;125691367;1
1406;1;18134110;18134229;1
1407;19;38860667;38860831;1
1408;18;11495135;11495224;1
1410;9;138061202;138061322;1
1411;15;84788876;84789006;1
1412;10;104211671;104211759;1
1413;16;5700013;5700149;1
1414;1;77240973;77241091;1
1415;5;87784516;87784637;1
1416;3;162831419;162831543;1
1418;15;77179223;77179355;1
1419;12;123705419;123705537;1
1421;5;169971469;169971676;1
1422;13;58910050;58910320;1
1423;12;55730055;55730185;1
1424;16;22807754;22807880;1
1425;5;139195562;139195677;1
1426;19;15689709;15689869;1
1427;2;124911749;124911889;1
1428;4;13874131;13874301;1
1429;16;29817033;29817126;1
1430;15;77287683;77287849;1
1431;22;24799609;24799779;1
1432;X;69267794;69267932;1
1433;3;192040782;192040946;1
1434;10;50245684;50245836;1
1435;5;30844993;30845164;1
1436;8;20535755;20535869;1
1437;7;52197122;52197245;1
1438;6;108616169;108616277;1
1440;10;2264764;2264942;1
1441;5;166204720;166204987;1
1443;19;16730867;16730972;1
1444;15;85034940;85035081;1
1445;16;7829647;7829804;1
1446;8;125162331;125162458;1
1447;X;6591751;6591842;1
1448;16;48014431;48014593;1
1449;5;41553896;41554032;1
1450;3;128526967;128527104;1
1451;8;131890238;131890357;1
1452;12;46214881;46214977;1
1453;10;111473193;111473312;1
1454;12;107300342;107300453;1
1455;4;45859391;45859504;1
1456;17;24304638;24304986;1
1457;20;43577325;43577640;1
1458;11;73559917;73560056;1
1459;13;106968709;106968919;1
1460;10;99741721;99741907;1
1461;7;126708532;126708735;1
1462;9;19710534;19710759;1
1463;9;123991916;123992098;1
1465;5;125162022;125162215;1
1466;18;25813980;25814118;1
1468;6;110601504;110601719;1
1469;1;114411334;114411467;1
1470;2;413575;413688;1
1471;16;4948271;4948396;1
1472;6;26135453;26135542;1
1473;2;96919459;96919575;1
1474;13;43216927;43217023;1
1475;22;33417259;33417357;1
1476;4;167357837;167357971;1
1477;20;58358022;58358115;1
1478;12;106852636;106852760;1
1479;19;7064428;7064530;1
1480;10;132612489;132612643;1
1481;1;36738298;36738412;1
1482;10;95167129;95167259;1
1484;3;65833833;65833951;1
1485;16;26681566;26681686;1
1486;16;8669048;8669157;1
1487;17;19222168;19222304;1
1488;8;94047318;94047517;1
1490;20;33278396;33278613;1
1491;22;24720491;24720743;1
1492;14;70341115;70341389;1
1494;2;148537076;148537216;1
1495;7;24528770;24528915;1
1496;17;7035749;7035924;1
1497;13;83354149;83354315;1
1498;2;95372867;95373066;1
1499;20;40750756;40750902;1
1500;6;90225275;90225472;1
1501;12;63506516;63506609;1
1502;3;171804415;171804559;1
1503;3;63325303;63325429;1
1504;20;17156297;17156487;1
1505;8;73908390;73908531;1
1506;2;204817578;204817728;1
1507;X;7352238;7352391;1
1508;2;219682041;219682158;1
1509;5;56718655;56718798;1
1510;2;98421585;98421719;1
1511;15;100168766;100168906;1
1512;1;168612449;168612600;1
1513;18;73044114;73044255;1
1515;20;61171733;61171915;1
1516;2;21046804;21046924;1
1517;22;25698431;25698536;1
1518;16;26315763;26315917;1
1519;11;47250982;47251086;1
1520;3;151014487;151014732;1
1521;12;73889633;73889876;1
1522;3;118524514;118524630;1
1523;19;15624437;15624675;1
1524;5;7063817;7063958;1
1525;20;58966211;58966326;1
1526;6;30386976;30387068;1
1527;11;73895697;73895805;1
1528;14;35009868;35010011;1
1529;6;121232351;121232482;1
1530;9;115109789;115109878;1
1531;20;39717060;39717202;1
1532;20;35963474;35963937;1
1533;1;29795517;29795802;1
1534;22;25669851;25670152;1
1535;3;34436457;34436545;1
1536;3;152644197;152644345;1
1538;16;16798761;16798950;1
1539;6;29937359;29937593;1
1540;5;141792931;141793051;1
1541;1;223768099;223768213;1
1542;22;48426815;48427024;1
1543;13;50608573;50608721;1
1544;1;1907635;1907768;1
1545;X;12498953;12499091;1
1547;16;79762042;79762179;1
1548;11;43175597;43175787;1
1550;12;101720829;101721010;1
1551;1;154368986;154369141;1
1552;12;124527653;124527758;1
1553;13;76104945;76105103;1
1554;2;226820530;226820723;1
1555;12;124204554;124204678;1
1557;15;49760938;49761080;1
1558;19;40887048;40887206;1
1560;7;4765301;4765397;1
1561;12;129536385;129536507;1
1562;10;106297998;106298090;1
1563;2;10124275;10124370;1
1564;9;118535601;118535724;1
1565;4;88345097;88345186;1
1567;13;34398783;34398921;1
1568;10;129288918;129289037;1
1569;7;131277201;131277333;1
1571;12;108159626;108159739;1
1572;13;32263080;32263168;1
1573;22;24578038;24578127;1
1574;11;35702126;35702226;1
1575;7;100401273;100401362;1
1576;6;119453263;119453415;1
1577;12;111838291;111838550;1
1578;1;148614656;148614867;1
1579;3;195336538;195336738;1
1581;10;133042778;133042890;1
1582;17;3899653;3899855;1
1584;11;18089278;18089432;1
1585;9;124257374;124257526;1
1586;1;58422650;58422812;1
1587;16;54784501;54784617;1
1588;7;38325686;38325814;1
1589;1;66200737;66200826;1
1590;12;130399978;130400144;1
1591;11;108800928;108801089;1
1593;10;97161567;97161706;1
1594;12;129562156;129562276;1
1595;18;39111219;39111321;1
1596;13;94368192;94368323;1
1597;5;9251688;9251802;1
1598;16;882688;882804;1
1599;17;70360219;70360358;1
1600;15;50862949;50863067;1
1602;1;3441939;3442084;1
1603;20;1908155;1908270;1
1604;20;45078247;45078390;1
1605;6;119105166;119105277;1
1606;2;73418725;73418925;1
1607;6;30454165;30454363;1
1608;14;97117047;97117247;1
1609;3;140531013;140531165;1
1610;8;24826211;24826450;1
1611;22;29527264;29527418;1
1612;1;176942905;176943033;1
1613;X;110425233;110425392;1
1614;5;110728740;110728898;1
1616;4;21154770;21154930;1
1617;1;167469873;167470044;1
1618;17;72347563;72347651;1
1619;11;134061667;134061858;1
1620;6;6105033;6105222;1
1621;2;197112213;197112368;1
1622;3;85078209;85078297;1
1624;16;17785529;17785670;1
1626;6;37083115;37083204;1
1627;3;58708916;58709041;1
1628;6;5763226;5763360;1
1629;7;82436726;82436846;1
1630;5;85957882;85958024;1
1631;19;1686116;1686205;1
1632;12;101730459;101730560;1
1633;11;13267405;13267493;1
1634;11;92571020;92571287;1
1635;10;6795178;6795419;1
1636;15;87709122;87709240;1
1637;14;29264129;29264278;1
1638;7;10787331;10787642;1
1639;11;117810847;117810939;1
1640;2;167976936;167977025;1
1641;19;3922227;3922396;1
1643;2;178802553;178802796;1
1644;18;33911136;33911425;1
1645;2;149235363;149235600;1
1646;18;54958655;54958874;1
1647;4;104281403;104281615;1
1648;1;191814390;191814537;1
1649;1;4520507;4520612;1
1650;4;37092647;37092812;1
1651;6;25760519;25760647;1
1652;9;117176016;117176281;1
1653;22;35586104;35586266;1
1654;1;7040723;7040835;1
1656;10;66016839;66016938;1
1657;16;6006676;6006801;1
1658;11;63416430;63416586;1
1659;X;20349537;20349650;1
1660;17;29183538;29183686;1
1661;9;70234403;70234533;1
1662;11;27698733;27698851;1
1663;13;99351303;99351397;1
1664;6;5367687;5367824;1
1666;6;157949585;157949720;1
1667;3;148519575;148519663;1
1668;4;26795516;26795612;1
1670;7;93668420;93668514;1
1671;17;46552023;46552116;1
1672;2;133080569;133080671;1
1673;7;102870689;102870778;1
1674;20;54252853;54253020;1
1675;20;42458600;42458790;1
1676;5;139760503;139760629;1
1677;12;15479920;15480115;1
1678;1;207417348;207417437;1
1679;20;31698519;31698703;1
1680;X;20691624;20691787;1
1681;16;47942650;47942793;1
1682;16;2818075;2818301;1
1683;17;41135991;41136080;1
1684;20;59354264;59354386;1
1685;14;66046416;66046629;1
1686;2;210461921;210462062;1
1687;4;57615357;57615504;1
1688;20;58929621;58929755;1
1689;18;4220920;4221047;1
1690;6;143596826;143596938;1
1691;8;104567306;104567419;1
1692;3;9517365;9517497;1
1695;2;121578597;121578711;1
1696;19;34598343;34598509;1
1697;11;67733289;67733430;1
1698;11;73806613;73806730;1
1699;16;66252523;66252789;1
1700;2;241709304;241709534;1
1701;6;26393707;26393840;1
1702;12;50721761;50721955;1
1703;5;159976399;159976559;1
1704;1;40773341;40773509;1
1705;14;50631436;50631612;1
1706;4;121909316;121909491;1
1707;15;86833680;86833835;1
1708;6;126987939;126988092;1
1710;16;47871819;47871944;1
1711;7;133201042;133201203;1
1712;2;17210869;17211048;1
1713;19;228711;228827;1
1714;1;18082908;18083037;1
1715;8;125674492;125674624;1
1716;15;41568421;41568543;1
1717;1;43767000;43767093;1
1718;4;153209312;153209480;1
1719;3;10563179;10563321;1
1720;16;5218460;5218598;1
1721;9;83199525;83199661;1
1722;2;70032702;70032805;1
1723;18;5098142;5098265;1
1724;16;18041453;18041595;1
1726;1;238219505;238219626;1
1727;15;67135994;67136083;1
1730;17;36762498;36762598;1
1732;2;19450987;19451116;1
1733;10;69761787;69761945;1
1734;22;49226873;49227052;1
1735;17;29440306;29440470;1
1736;20;21031707;21031796;1
1737;15;71921317;71921421;1
1738;17;36232279;36232478;1
1739;7;2274422;2274543;1
1740;13;109255105;109255243;1
1742;11;62115683;62115772;1
1743;9;95336174;95336390;1
1744;15;24570178;24570449;1
1745;1;201745666;201745844;1
1746;8;27180909;27181023;1
1747;17;11350872;11351035;1
1748;15;63410438;63410634;1
1749;7;130312590;130312779;1
1751;12;16833711;16833867;1
1752;20;35743331;35743472;1
1753;14;31740243;31740413;1
1754;7;128452471;128452628;1
1756;20;59340242;59340384;1
1758;15;67193955;67194083;1
1759;1;199381507;199381595;1
1760;5;132611022;132611110;1
1761;6;161480488;161480635;1
1763;3;141172216;141172345;1
1764;7;70755939;70756059;1
1765;1;147951569;147951661;1
1766;10;1645249;1645416;1
1767;13;109717547;109717744;1
1768;5;9297712;9297821;1
1769;1;27841288;27841486;1
1770;9;5311713;5311857;1
1771;9;36964509;36964647;1
1772;1;50435730;50435922;1
1773;9;124613132;124613277;1
1774;13;26345146;26345295;1
