# Supplementary material for: Variable structure motifs for transcription factor binding sites
Source: BMC Genomics. 2010 Jan 14;11:30. doi: 10.1186/1471-2164-11-30 (PMC2824720; doi:10.1186/1471-2164-11-30)
Supplement: Additional file 2 — Data sets. A bzipped archive of the processed data sets used in the evaluations. [file 1471-2164-11-30-S2.BZ2 › variable-seqs/coordinates-STAT5a-notmasked.txt]

# genomic coordinates for sequences in file sequences-STAT5a-notmasked.fa
# species = mouse
# sequence assembly version = mm8  = NCBI36
# transcription factor = STAT5a
# authors reference = ans-p61ap-T99005-UN-coords
# strand is always +: start position < end position: positions are 1 based.
# fields are :-
# header id;chromosome;start;end;strand
1;2;43964938;43965045;1
2;16;23903917;23904005;1
3;10;92081665;92081754;1
4;18;68954555;68954654;1
5;16;10552883;10553085;1
6;8;84399186;84399306;1
7;6;124716173;124716361;1
8;13;85901524;85901756;1
9;1;128575606;128575824;1
10;9;107154539;107154805;1
11;6;50989637;50989811;1
12;2;22531797;22531956;1
13;2;180178418;180178646;1
14;15;58948250;58948452;1
15;9;123917783;123917874;1
16;4;32620117;32620273;1
17;2;38946268;38946412;1
18;16;10638804;10638941;1
19;15;62582725;62582941;1
20;2;38293979;38294102;1
21;1;157234885;157235111;1
23;15;9507408;9507598;1
24;9;107171006;107171163;1
25;2;58003187;58003379;1
26;11;69737962;69738100;1
27;16;55508017;55508114;1
28;5;151645377;151645489;1
29;9;107166881;107167013;1
30;6;52608164;52608284;1
31;16;10685810;10686011;1
32;9;74733759;74733862;1
33;4;102487441;102487652;1
34;19;4845930;4846134;1
35;11;61964737;61965136;1
36;10;19755959;19756109;1
37;2;131022694;131022790;1
38;5;64518684;64518796;1
39;2;13477646;13477767;1
40;5;53691196;53691284;1
41;11;46247259;46247348;1
42;11;31383943;31384128;1
43;17;34813371;34813633;1
44;5;105594375;105594661;1
45;6;15743500;15743590;1
46;1;192824787;192824943;1
47;4;95200156;95200301;1
48;13;44518224;44518359;1
49;4;87448057;87448323;1
50;16;49695230;49695458;1
51;1;51454353;51454459;1
52;1;46808918;46809060;1
53;2;117034354;117034445;1
54;2;101611819;101611953;1
55;6;127205382;127205594;1
56;4;8953565;8953694;1
57;17;4948581;4948718;1
58;10;53698137;53698226;1
59;15;9815188;9815305;1
60;1;60991044;60991283;1
61;16;10782340;10782530;1
62;9;100524695;100524858;1
63;19;53590221;53590314;1
64;5;53854913;53855080;1
65;3;69270409;69270565;1
66;16;44958091;44958374;1
67;2;11563336;11563477;1
68;12;33756224;33756473;1
69;7;75446080;75446190;1
70;6;88722600;88722774;1
71;9;118757114;118757254;1
72;X;45290912;45291128;1
73;9;107192585;107192755;1
74;8;118511170;118511345;1
75;1;108444712;108444827;1
76;15;25388271;25388431;1
77;6;131255612;131255742;1
78;5;32143009;32143097;1
79;6;137523194;137523434;1
80;2;3566610;3566760;1
81;2;38358456;38358566;1
82;1;140106612;140106787;1
83;2;48999164;48999340;1
84;2;9534156;9534282;1
85;17;51541772;51542126;1
86;2;101482316;101482405;1
87;2;52136105;52136259;1
88;2;9296045;9296184;1
89;17;29227808;29227981;1
90;2;168223700;168223857;1
91;15;9592198;9592298;1
92;11;83455532;83455645;1
93;11;95249941;95250036;1
94;2;154729842;154729970;1
95;1;146003711;146003936;1
96;10;98175212;98175301;1
97;4;47295071;47295225;1
98;11;60936385;60936591;1
99;6;31420207;31420357;1
100;16;78119630;78119821;1
101;12;74807087;74807189;1
102;11;106936111;106936293;1
103;5;118756285;118756458;1
104;1;51459103;51459272;1
105;16;90950362;90950543;1
106;15;5185989;5186166;1
107;1;95222118;95222323;1
108;8;36950771;36950908;1
110;13;30873150;30873314;1
111;1;82711570;82711758;1
112;5;3806014;3806137;1
113;13;24969664;24969956;1
114;5;107769274;107769465;1
115;7;46868790;46868914;1
116;15;61226887;61226993;1
117;5;118755891;118756008;1
118;12;55132424;55132667;1
119;2;152481063;152481216;1
120;9;121810670;121810780;1
121;15;50480459;50480553;1
122;4;87157137;87157335;1
123;16;10757700;10757955;1
124;4;102209791;102209949;1
125;11;98412193;98412356;1
126;10;67953963;67954081;1
127;4;63154733;63154941;1
128;11;54308395;54308484;1
129;14;20067756;20067891;1
130;1;139945834;139945970;1
131;8;85097618;85097740;1
132;12;99911253;99911466;1
133;2;80546756;80546934;1
134;1;60990725;60990813;1
135;6;129198609;129198737;1
136;13;20264239;20264327;1
137;7;92009690;92009868;1
138;11;93730684;93730784;1
139;10;128048719;128048929;1
140;18;36486896;36487032;1
141;17;29122531;29122679;1
142;6;134001328;134001496;1
143;3;86300374;86300530;1
144;4;108600586;108600687;1
145;11;98996283;98996474;1
146;2;167601273;167601417;1
147;1;192894496;192894650;1
148;11;98932248;98932360;1
150;14;71557463;71557551;1
151;10;94846518;94846685;1
152;15;9612494;9612907;1
153;10;94694691;94694885;1
154;9;44834198;44834426;1
155;5;3469262;3469372;1
157;17;65839401;65839523;1
158;12;32787363;32787460;1
159;16;50209213;50209301;1
160;6;147134970;147135093;1
161;10;10904535;10904675;1
162;16;17328649;17328738;1
163;11;117785227;117785403;1
164;2;8783389;8783521;1
165;8;125848185;125848328;1
166;11;118038964;118039129;1
167;19;36443877;36443974;1
168;6;31089354;31089447;1
169;11;100660325;100660530;1
170;1;108434520;108434720;1
171;3;142515831;142516030;1
172;5;3466987;3467338;1
173;9;107153807;107154008;1
174;3;95789853;95790091;1
175;2;6560542;6560749;1
176;11;82894255;82894509;1
177;15;59311651;59311808;1
178;4;63328757;63328885;1
180;13;5714239;5714381;1
181;X;137735372;137735506;1
184;1;173584300;173584388;1
185;1;192796079;192796198;1
186;3;37491337;37491425;1
187;15;50818504;50818642;1
188;11;98764103;98764331;1
189;11;98498491;98498617;1
190;6;40820542;40820689;1
191;10;105245492;105245692;1
192;13;23699398;23699603;1
193;6;72275276;72275403;1
194;9;77741336;77741491;1
195;5;107975373;107975494;1
196;7;113183010;113183099;1
197;5;151644867;151644989;1
198;1;132361210;132361329;1
199;5;105386117;105386205;1
200;10;111413711;111413837;1
201;17;5712672;5712821;1
202;17;71162069;71162291;1
203;2;75692873;75693028;1
204;1;132707368;132707457;1
205;7;82513121;82513263;1
206;3;106158475;106158563;1
208;15;9811261;9811477;1
209;3;19439255;19439370;1
210;10;28256592;28256719;1
211;3;142467604;142467703;1
212;4;134114217;134114306;1
213;4;124184958;124185113;1
214;19;4994216;4994343;1
215;11;5473973;5474107;1
216;16;36491281;36491391;1
217;5;32136990;32137079;1
218;8;129734398;129734486;1
219;19;32330018;32330112;1
220;10;18748914;18749094;1
221;8;27091021;27091345;1
222;16;24574668;24574939;1
223;12;101137974;101138220;1
224;13;51788958;51789081;1
225;16;31860466;31860619;1
226;10;53806244;53806348;1
227;13;5889371;5889497;1
228;11;118950000;118950128;1
229;10;107523040;107523244;1
230;11;99019793;99019897;1
231;9;100467561;100467662;1
232;5;64619279;64619368;1
233;4;128537352;128537504;1
234;14;71488152;71488242;1
236;16;90945491;90945624;1
237;6;47523222;47523411;1
238;11;4239395;4239575;1
239;7;3233001;3233165;1
240;X;109198723;109198831;1
242;13;4256160;4256289;1
243;12;35879742;35879865;1
244;13;115431134;115431261;1
245;9;64514913;64515011;1
246;6;38620312;38620439;1
247;18;4366732;4366930;1
248;9;70943037;70943125;1
249;4;63247106;63247199;1
250;5;105503688;105503796;1
251;9;13382289;13382378;1
252;1;108440379;108440518;1
253;10;3429649;3429866;1
254;2;131115277;131115457;1
255;6;38731490;38731706;1
256;18;65447864;65448086;1
257;6;149150731;149150856;1
258;5;53702147;53702235;1
259;2;43966647;43966735;1
260;9;14725074;14725224;1
261;18;65133213;65133316;1
262;11;62001268;62001439;1
263;7;99185632;99185755;1
264;2;152521638;152521739;1
265;7;89943734;89943844;1
266;9;66336905;66336999;1
267;2;90776142;90776279;1
269;11;101010803;101010978;1
270;15;9474339;9474446;1
271;2;11559233;11559408;1
272;13;105588631;105588744;1
273;18;14756550;14756752;1
274;3;59234929;59235063;1
275;2;52132816;52132956;1
276;5;36186778;36187015;1
277;7;97085312;97085433;1
278;16;37795575;37795691;1
279;12;85007956;85008156;1
280;6;30457572;30457767;1
281;15;62188067;62188253;1
282;7;49543267;49543381;1
283;6;28940294;28940402;1
284;9;14935996;14936084;1
285;1;140436572;140436855;1
286;4;63246464;63246570;1
287;2;151225193;151225311;1
288;2;11547692;11547802;1
289;13;52927218;52927334;1
290;5;105302782;105302996;1
291;15;62268708;62268849;1
292;1;156812492;156812641;1
293;6;42151016;42151153;1
294;13;5767287;5767485;1
295;11;4189437;4189561;1
296;13;20187713;20187802;1
297;13;112081221;112081309;1
298;X;109295670;109295773;1
299;13;6126589;6126677;1
302;6;39111456;39111611;1
303;1;130439483;130439670;1
304;7;109742577;109742764;1
305;11;53494415;53494643;1
306;9;120625335;120625522;1
307;15;25211868;25212033;1
308;15;9507008;9507302;1
310;4;148501928;148502074;1
311;1;108428515;108428603;1
312;9;13390214;13390357;1
313;16;50136888;50137060;1
314;X;161527395;161527496;1
315;7;12209642;12209781;1
316;7;84254066;84254194;1
317;9;66512377;66512508;1
318;9;111045256;111045344;1
319;10;96118443;96118543;1
320;4;101695740;101695857;1
321;3;79577713;79577960;1
322;1;39226492;39226677;1
323;12;86254801;86254966;1
324;5;140862146;140862322;1
325;3;51846159;51846342;1
326;11;85918000;85918164;1
327;14;18963733;18964003;1
329;11;53498633;53498882;1
330;6;52731909;52732011;1
331;16;76193919;76194159;1
332;9;45019143;45019332;1
333;3;93657695;93657893;1
334;10;92657641;92657784;1
335;11;45699687;45699881;1
336;18;24762515;24762708;1
337;8;117863938;117864027;1
338;17;23476727;23476816;1
339;4;35250118;35250230;1
340;15;9591834;9591932;1
341;15;78276560;78276649;1
342;15;62593078;62593248;1
343;16;24340448;24340603;1
344;9;114336394;114336483;1
345;1;167626667;167626826;1
346;1;182235703;182235881;1
347;2;11548392;11548480;1
348;12;81856630;81856786;1
349;6;52788976;52789145;1
350;8;84661785;84661926;1
351;15;5157469;5157567;1
353;9;113641084;113641200;1
354;14;122083428;122083524;1
355;3;8828964;8829064;1
357;5;53779158;53779351;1
358;10;118602951;118603071;1
359;9;81796489;81796677;1
361;10;53884327;53884462;1
362;10;19195629;19195724;1
363;15;72827698;72827802;1
364;8;70820665;70820769;1
365;6;120047971;120048060;1
366;11;86440653;86440745;1
367;1;181412556;181412645;1
368;5;116159212;116159300;1
369;5;53882662;53882751;1
370;8;36897574;36897672;1
371;7;75359844;75359933;1
372;X;102825521;102825610;1
373;2;6511604;6511791;1
374;4;97504157;97504303;1
375;18;33133561;33133711;1
376;9;35014333;35014569;1
377;19;59455498;59455646;1
378;9;50343232;50343375;1
379;15;9515208;9515356;1
380;4;102012984;102013099;1
381;15;61027267;61027380;1
382;16;32251670;32251759;1
383;3;103919038;103919161;1
384;4;88885369;88885464;1
385;11;100423359;100423448;1
386;6;119821238;119821326;1
387;2;11573023;11573183;1
388;13;20171147;20171383;1
389;11;4727310;4727613;1
390;2;52141297;52141465;1
392;11;21120788;21120995;1
393;14;78127639;78127838;1
394;7;109728352;109728490;1
395;16;50708245;50708386;1
396;3;22156723;22156913;1
397;17;30350154;30350384;1
398;4;19613378;19613467;1
399;6;145286162;145286251;1
400;2;139743237;139743384;1
401;14;19727264;19727382;1
402;6;140583383;140583573;1
404;4;109224420;109224609;1
405;11;21002844;21002933;1
406;1;33828038;33828160;1
407;10;42686309;42686398;1
408;14;24022709;24022805;1
409;1;138515634;138515772;1
410;8;117937917;117938022;1
411;4;48060761;48060873;1
412;2;116995900;116996016;1
413;X;38551919;38552023;1
414;3;136026588;136026677;1
415;19;4012865;4012953;1
416;6;115445700;115445789;1
417;1;146070608;146070738;1
419;15;61238143;61238289;1
420;15;9408227;9408543;1
421;11;53436009;53436230;1
422;4;87455665;87455832;1
423;8;113841985;113842184;1
424;10;94801699;94801897;1
425;14;30262497;30262628;1
426;6;129510884;129511054;1
429;15;9500826;9500929;1
430;1;133713578;133713680;1
431;5;28731070;28731159;1
432;18;38582469;38582558;1
433;3;52136340;52136428;1
434;1;132732088;132732176;1
436;6;82735524;82735642;1
437;4;8830298;8830387;1
438;18;67850395;67850620;1
439;7;89943129;89943330;1
440;1;145826903;145827146;1
441;9;95773532;95773727;1
442;13;36809952;36810111;1
443;5;32009234;32009408;1
445;2;158490234;158490363;1
446;15;66474637;66474839;1
447;2;62132800;62132957;1
448;10;18891841;18892035;1
449;17;51617096;51617199;1
451;6;17638632;17638721;1
452;9;85090546;85090678;1
454;13;15568668;15568766;1
455;2;90343874;90344035;1
456;13;43910000;43910155;1
458;1;82751009;82751148;1
459;17;84228927;84229056;1
460;14;67908073;67908161;1
461;10;43388830;43388918;1
462;6;34204805;34204893;1
463;9;81591138;81591256;1
465;15;53015067;53015155;1
466;13;36295903;36295992;1
467;7;78608115;78608204;1
468;2;48071658;48071746;1
469;10;110618076;110618424;1
470;14;9192012;9192125;1
471;7;25392562;25392655;1
472;19;42076360;42076502;1
473;6;119056927;119057046;1
474;7;28425266;28425393;1
475;11;53460675;53460861;1
476;13;24612281;24612412;1
477;11;46531417;46531552;1
478;9;43791042;43791144;1
479;7;98438233;98438336;1
480;15;53944216;53944355;1
481;13;92224626;92224714;1
482;6;38623208;38623342;1
483;2;128191464;128191552;1
484;2;115365433;115365610;1
485;13;19869215;19869336;1
486;16;84528775;84528863;1
487;1;146031291;146031389;1
488;3;53668610;53668699;1
489;19;40642778;40642866;1
490;12;40893644;40893747;1
491;5;115897459;115897547;1
493;8;129761838;129761926;1
494;3;37424483;37424572;1
495;8;60684448;60684577;1
497;3;96216764;96216853;1
498;18;4591377;4591466;1
499;2;173095298;173095386;1
500;11;105442059;105442147;1
501;9;32419031;32419120;1
502;16;49725267;49725355;1
503;2;83501667;83501773;1
505;6;146101888;146101977;1
506;2;11534981;11535069;1
507;7;100125979;100126067;1
508;17;86870825;86871009;1
509;15;62663087;62663183;1
510;6;129196100;129196299;1
511;11;67891253;67891436;1
513;1;90409311;90409400;1
514;5;122404301;122404389;1
516;5;105755982;105756071;1
517;10;20718405;20718593;1
518;19;53333024;53333137;1
519;2;64971407;64971496;1
521;4;132894697;132894786;1
522;4;41010456;41010556;1
523;12;52769649;52769737;1
524;2;64971596;64971684;1
525;15;62118056;62118145;1
526;9;107637757;107637846;1
527;10;92147568;92147656;1
528;2;154351211;154351300;1
529;12;53704607;53704695;1
530;6;84626761;84626850;1
531;11;117137794;117137882;1
532;1;132731932;132732020;1
533;9;123917252;123917340;1
534;11;4726782;4726871;1
535;15;66375149;66375237;1
536;2;3577087;3577175;1
537;6;29803656;29803759;1
538;5;3483999;3484144;1
539;15;5705949;5706037;1
540;14;54558012;54558260;1
541;2;154064138;154064277;1
542;X;162326341;162326453;1
543;13;30266946;30267064;1
544;10;67643149;67643244;1
545;19;41948486;41948575;1
547;5;63104023;63104112;1
548;2;34624128;34624216;1
549;10;77630020;77630183;1
550;16;49454545;49454638;1
551;7;116132035;116132137;1
552;9;41718854;41718942;1
553;4;108967843;108967933;1
554;19;32333548;32333679;1
555;16;49414308;49414396;1
556;17;78176623;78176712;1
557;10;4754767;4754856;1
558;3;69602000;69602088;1
560;10;10919814;10919931;1
561;15;5379452;5379540;1
562;3;136317521;136317609;1
563;2;152984057;152984145;1
564;X;162151135;162151243;1
565;6;15594522;15594610;1
566;3;94649570;94649658;1
567;2;64974766;64974854;1
568;19;53335331;53335420;1
569;5;72529346;72529434;1
571;18;4338558;4338646;1
572;15;25829321;25829409;1
573;8;71055269;71055357;1
574;6;124649432;124649520;1
575;15;62564735;62564823;1
576;17;23347868;23347956;1
577;14;19165974;19166062;1
578;13;13430253;13430341;1
579;1;132707786;132707874;1
580;3;104948035;104948275;1
581;2;114266130;114266219;1
582;2;32315473;32315563;1
583;17;7778053;7778151;1
584;4;97611818;97611984;1
585;13;23600695;23600919;1
586;8;12949248;12949452;1
587;13;56802721;56802863;1
588;6;52819389;52819486;1
589;14;121041180;121041269;1
590;11;5405877;5406067;1
591;11;4397567;4397699;1
592;19;11551084;11551245;1
593;3;88596180;88596298;1
594;15;59310496;59310640;1
595;11;11624599;11624721;1
596;16;49516316;49516404;1
597;14;121987893;121987997;1
598;6;134872715;134872804;1
599;13;63352595;63352842;1
600;2;152929391;152929618;1
601;15;99909177;99909265;1
602;10;95800684;95800979;1
604;5;105245413;105245611;1
606;2;75486417;75486506;1
607;1;165972817;165972959;1
608;3;95754489;95754614;1
609;3;19803204;19803350;1
610;11;4402128;4402216;1
611;4;144590187;144590317;1
612;3;115945579;115945668;1
614;3;83877366;83877455;1
615;8;84532175;84532264;1
616;18;32329110;32329221;1
617;1;162628187;162628298;1
618;17;51627559;51627648;1
619;17;47759239;47759334;1
620;17;70878586;70878773;1
621;15;35669292;35669469;1
622;13;20109434;20109522;1
623;8;75280280;75280370;1
624;7;125345713;125345902;1
625;2;11534750;11534949;1
626;6;31018415;31018586;1
627;2;152983825;152983988;1
628;2;9505075;9505229;1
629;1;132730080;132730168;1
630;4;154865910;154866246;1
631;12;74761385;74761583;1
632;5;66146510;66146635;1
633;2;168183286;168183412;1
634;16;94718025;94718115;1
635;9;81807733;81807822;1
636;6;119874085;119874173;1
637;6;48657474;48657605;1
638;15;11896930;11897018;1
639;13;30921060;30921252;1
640;1;175877707;175877795;1
641;1;132908371;132908504;1
642;4;102209490;102209662;1
643;2;75681540;75681628;1
644;6;129233276;129233394;1
645;1;60712115;60712204;1
646;6;134308802;134308891;1
647;9;107165966;107166114;1
648;9;119850779;119850896;1
649;9;13265997;13266110;1
650;11;46203828;46203917;1
651;4;100847623;100847712;1
652;4;100685225;100685378;1
653;6;47565603;47565692;1
654;2;164212981;164213079;1
656;11;53448860;53448948;1
657;4;128551967;128552056;1
658;17;51627970;51628058;1
659;1;165919656;165919744;1
660;11;58031061;58031149;1
661;10;7821331;7821419;1
662;10;26452135;26452223;1
663;3;37505142;37505281;1
664;19;33990389;33990543;1
665;18;89340541;89340719;1
666;13;9766501;9766634;1
667;11;82931816;82931905;1
668;16;49691356;49691444;1
669;11;98303791;98303879;1
670;2;11543722;11543810;1
671;15;81703049;81703137;1
672;13;98057111;98057199;1
673;11;95564382;95564470;1
674;2;76015934;76016023;1
675;9;80084866;80084955;1
676;1;80875010;80875105;1
678;7;125339875;125339963;1
679;9;32472639;32472921;1
680;17;35177301;35177400;1
681;15;9693488;9693612;1
682;18;4278566;4278655;1
683;9;83818899;83818988;1
684;9;101126568;101126705;1
686;16;23190084;23190173;1
687;2;9496046;9496261;1
688;14;104174104;104174206;1
689;8;97970014;97970103;1
690;6;108502847;108502935;1
691;13;113547673;113547762;1
692;9;32810719;32810808;1
693;9;43960113;43960201;1
694;12;103732679;103732768;1
695;10;92127214;92127303;1
696;10;30435754;30435843;1
697;9;111122480;111122568;1
698;2;75681340;75681429;1
699;5;108017920;108018028;1
700;15;25388931;25389057;1
701;2;58972558;58972647;1
702;6;59242807;59242922;1
703;9;44832804;44832922;1
705;1;14732222;14732310;1
706;1;60967668;60967756;1
707;6;128809729;128809925;1
708;11;66871336;66871449;1
710;3;96636746;96636946;1
711;5;53834662;53834750;1
712;11;101264518;101264629;1
713;1;139991480;139991569;1
714;1;165972024;165972112;1
715;11;3093394;3093553;1
716;11;69084383;69084472;1
717;3;60560422;60560649;1
718;12;26576138;26576227;1
719;7;140172414;140172503;1
720;6;41879966;41880055;1
721;13;9626238;9626409;1
724;5;138086944;138087032;1
725;6;91033086;91033175;1
726;6;122493343;122493432;1
727;8;129511389;129511482;1
728;10;44137056;44137177;1
729;2;11538143;11538232;1
730;6;100118589;100118682;1
731;5;108019261;108019387;1
732;10;18899559;18899648;1
734;3;19439123;19439211;1
735;1;36241494;36241650;1
736;6;52610204;52610293;1
737;15;31293802;31293931;1
738;8;27066829;27066917;1
739;9;4309745;4309835;1
741;10;30405761;30405849;1
742;9;94221895;94221984;1
743;7;45004475;45004563;1
744;1;108149091;108149179;1
745;7;125263468;125263556;1
746;2;11087947;11088035;1
747;13;6211898;6211986;1
748;13;45755988;45756076;1
750;17;30800961;30801050;1
751;15;62654013;62654101;1
752;16;75738193;75738331;1
753;1;58742053;58742163;1
754;6;99398346;99398438;1
755;16;31272650;31272766;1
758;12;74698212;74698340;1
759;11;3044332;3044421;1
760;8;26555317;26555438;1
761;12;76211898;76211986;1
762;12;36148027;36148115;1
763;3;131197886;131197994;1
764;7;25095140;25095228;1
765;3;22144131;22144219;1
766;3;52359533;52359621;1
767;2;3290625;3290713;1
768;6;48677402;48677493;1
769;6;47765090;47765182;1
770;10;61939080;61939168;1
776;6;127185061;127185183;1
778;1;184380043;184380131;1
784;4;102105619;102105777;1
785;11;3060316;3060508;1
787;17;51501355;51501517;1
788;1;37834811;37834966;1
789;15;50478415;50478504;1
790;1;132821384;132821472;1
791;16;51845875;51845963;1
792;15;74913774;74913862;1
797;11;3077991;3078079;1
799;7;125263339;125263428;1
803;17;51633285;51633434;1
805;11;3093149;3093237;1
806;11;3084561;3084649;1
808;11;3061013;3061101;1
810;14;74684469;74684557;1
812;11;3093040;3093128;1
813;7;87714043;87714131;1
814;6;47550798;47550886;1
