# Supplementary material for: Variable structure motifs for transcription factor binding sites
Source: BMC Genomics. 2010 Jan 14;11:30. doi: 10.1186/1471-2164-11-30 (PMC2824720; doi:10.1186/1471-2164-11-30)
Supplement: Additional file 2 — Data sets. A bzipped archive of the processed data sets used in the evaluations. [file 1471-2164-11-30-S2.BZ2 › variable-seqs/coordinates-STAT5b-notmasked.txt]

# genomic coordinates for sequences in file sequences-STAT5b-notmasked.fa
# species = mouse
# sequence assembly version = mm8  = NCBI36
# transcription factor = STAT5b
# authors reference = ans-p61ap-T99006-UN-coords
# strand is always +: start position < end position: positions are 1 based.
# fields are :-
# header id;chromosome;start;end;strand
1;11;54308395;54308484;1
2;4;32620131;32620242;1
3;13;85901490;85901667;1
4;16;23903917;23904354;1
5;7;75445991;75446342;1
6;8;84398938;84399288;1
7;6;124716174;124716362;1
8;5;140862092;140862323;1
9;17;34813299;34813542;1
10;9;107192581;107192768;1
11;11;46247143;46247343;1
12;4;148501893;148501982;1
13;2;117034356;117034444;1
14;11;69737930;69738101;1
15;1;167626720;167626832;1
16;19;53590222;53590326;1
17;9;107153834;107154018;1
18;16;55508003;55508094;1
19;16;10638798;10638966;1
20;1;60991043;60991284;1
21;1;108434513;108434788;1
22;6;129198640;129198886;1
23;5;105302800;105302889;1
24;14;54557995;54558084;1
25;12;70209171;70209259;1
26;10;67643153;67643303;1
27;4;87455657;87455832;1
28;16;10685933;10686021;1
29;14;71557465;71557554;1
30;2;13477655;13477788;1
31;2;11136065;11136191;1
32;15;50480402;50480546;1
33;2;58003236;58003379;1
34;4;63328791;63328884;1
35;3;83877233;83877336;1
36;6;146455179;146455372;1
37;9;107171005;107171210;1
38;7;45004233;45004403;1
39;3;31156972;31157105;1
40;5;3467171;3467331;1
41;11;98932241;98932360;1
42;11;98996354;98996538;1
43;2;32315583;32315672;1
44;2;11548395;11548483;1
45;11;117785178;117785337;1
46;16;10552842;10553062;1
47;19;11551076;11551230;1
48;6;120078195;120078331;1
49;10;94694792;94694881;1
50;17;51541823;51541996;1
51;11;4189435;4189560;1
52;15;5706060;5706149;1
53;5;32137000;32137089;1
54;10;20867765;20867895;1
55;5;63103916;63104106;1
56;1;108440325;108440564;1
57;3;107176133;107176233;1
58;18;50112133;50112254;1
59;3;87615608;87615697;1
60;3;31156822;31156911;1
61;8;84661796;84661902;1
62;17;4948581;4948670;1
63;6;48657499;48657630;1
64;2;76015895;76016105;1
65;17;29122498;29122606;1
66;6;31089339;31089466;1
67;4;128537460;128537646;1
68;12;56383161;56383258;1
69;11;97476197;97476326;1
70;9;13192763;13192929;1
71;13;102819144;102819310;1
72;10;43685770;43685936;1
73;3;95759790;95759897;1
74;2;156813338;156813426;1
75;2;11573126;11573214;1
76;5;105756007;105756096;1
77;17;29227900;29227988;1
79;3;52359587;52359676;1
80;16;55745169;55745361;1
81;13;24612267;24612403;1
82;14;26061193;26061281;1
83;8;27091194;27091308;1
84;9;106680871;106680959;1
85;6;29803574;29803662;1
86;3;142515733;142515948;1
87;9;107154541;107154980;1
88;10;95800664;95800867;1
89;4;15227347;15227435;1
90;3;101734921;101735065;1
91;5;105594430;105594644;1
92;11;98362472;98362662;1
93;16;10757713;10757956;1
94;6;15743255;15743449;1
95;15;9612539;9612777;1
96;1;36241564;36241725;1
97;3;104948072;104948226;1
98;8;84532162;84532250;1
99;11;3093466;3093555;1
100;12;74761335;74761524;1
101;3;89950172;89950260;1
102;11;3066359;3066448;1
103;8;114532455;114532545;1
104;1;132908422;132908511;1
105;2;148261716;148261889;1
106;15;11344577;11344665;1
107;11;4397595;4397758;1
108;2;3566633;3566755;1
109;4;131280281;131280369;1
110;7;116222212;116222300;1
111;18;89293607;89293695;1
112;1;60919782;60919870;1
113;1;58742142;58742230;1
114;2;152480984;152481226;1
116;4;100847544;100847632;1
117;4;43994548;43994636;1
118;6;15743498;15743589;1
119;18;67850388;67850476;1
121;7;87713988;87714077;1
122;7;125345659;125345889;1
125;18;3281117;3281238;1
126;4;154866042;154866131;1
127;16;23190042;23190137;1
128;17;86870923;86871012;1
129;12;74807023;74807111;1
130;12;91589099;91589218;1
131;11;3052739;3052827;1
132;6;48677445;48677534;1
133;5;65198108;65198229;1
134;11;5405934;5406027;1
137;7;140172418;140172507;1
138;13;85971805;85971899;1
139;11;3053762;3053886;1
140;19;32330006;32330124;1
143;11;3044529;3044618;1
144;5;139636513;139636639;1
145;8;37650875;37650963;1
146;13;112081296;112081384;1
147;9;119850806;119850894;1
148;7;125349989;125350078;1
149;11;3060028;3060117;1
150;2;11547611;11547700;1
152;11;3052173;3052261;1
153;11;82894268;82894356;1
154;11;3076568;3076656;1
