# Supplementary material for: Variable structure motifs for transcription factor binding sites
Source: BMC Genomics. 2010 Jan 14;11:30. doi: 10.1186/1471-2164-11-30 (PMC2824720; doi:10.1186/1471-2164-11-30)
Supplement: Additional file 2 — Data sets. A bzipped archive of the processed data sets used in the evaluations. [file 1471-2164-11-30-S2.BZ2 › variable-seqs/coordinates-p53-masked.txt]

# genomic coordinates for sequences in file sequences-p53-masked.fa
# species = human
# sequence assembly version = NCBI36
# transcription factor = p53
# authors reference = ans-p61ao-T00671-RM-coords
# strand is always +: start position < end position: positions are 1 based.
# Leading and trailing masked bases have been removed from the masked sequences, 
# so the masked sequences may be shorter than the corresponding unmasked sequences. 
# fields are :-
# header id;chromosome;start;end;strand
FR0000752;21;10036886;10037826;1
FR0000754;21;15458831;15459120;1
FR0000755;22;15585587;15586313;1
FR0000756;21;17901738;17902157;1
FR0000757;21;17961838;17962247;1
FR0000763;22;22497809;22499253;1
FR0000765;22;25819772;25820136;1
FR0000766;22;26445935;26445958;1
FR0000767;21;26684125;26684805;1
FR0000768;22;27624245;27624842;1
FR0000769;22;27708572;27709974;1
FR0000770;22;28802929;28803089;1
FR0000771;22;29903231;29904150;1
FR0000772;22;29979860;29980426;1
FR0000773;22;30409048;30409714;1
FR0000776;21;34968834;34969819;1
FR0000778;22;36157548;36158438;1
FR0000779;22;36624640;36625158;1
FR0000780;22;36937748;36937899;1
FR0000781;21;37357386;37357660;1
FR0000782;21;39299888;39299981;1
FR0000784;22;43136476;43137063;1
FR0000785;21;44343796;44343816;1
FR0000786;21;44793802;44794179;1
FR0000787;21;44954392;44954507;1
FR0000788;22;45355566;45355881;1
FR0000789;22;45406591;45406745;1
FR0000790;22;45796331;45796407;1
FR0000791;21;45771552;45771638;1
FR0000792;22;45904425;45904542;1
FR0000795;21;46303502;46304834;1
FR0000796;22;48927596;48928334;1
FR0000798;22;49533482;49533517;1
FR0012365;5;67710;68619;1
FR0012366;12;826876;828190;1
FR0012367;7;1308825;1309408;1
FR0012368;2;1470532;1472500;1
FR0012369;11;1808137;1808988;1
FR0012370;7;2402667;2405275;1
FR0012371;12;2676616;2677718;1
FR0012372;7;2701368;2702276;1
FR0012373;18;3063718;3063724;1
FR0012374;9;3203156;3203567;1
FR0012375;11;3593372;3594436;1
FR0012376;16;3829237;3829680;1
FR0012377;16;4130841;4131734;1
FR0012378;20;4379823;4380481;1
FR0012379;11;4442050;4442649;1
FR0012380;19;4575565;4576350;1
FR0012381;9;4778764;4779067;1
FR0012382;20;5048561;5049184;1
FR0012383;8;5165758;5166971;1
FR0012384;11;5667802;5668510;1
FR0012386;19;6528312;6529074;1
FR0012387;1;6846843;6847963;1
FR0012388;20;7700458;7701452;1
FR0012389;18;7718071;7718923;1
FR0012390;18;7723956;7724030;1
FR0012391;8;8257072;8257808;1
FR0012392;8;8302075;8302804;1
FR0012393;12;8484509;8484542;1
FR0012394;8;8520497;8521395;1
FR0012395;19;9011235;9011684;1
FR0012396;1;9163562;9165385;1
FR0012397;12;9955277;9956408;1
FR0012398;11;10022705;10023078;1
FR0012400;18;10199133;10200034;1
FR0012401;4;10909540;10910599;1
FR0012402;7;11088566;11088964;1
FR0012403;16;11881849;11881986;1
FR0012404;11;12043965;12044641;1
FR0012405;2;12565889;12566105;1
FR0012406;10;13211350;13211978;1
FR0012407;19;13626071;13626094;1
FR0012408;10;13840050;13841321;1
FR0012409;3;14194619;14195958;1
FR0012410;16;14401388;14402231;1
FR0012411;21;15458830;15459767;1
FR0012412;12;15579650;15580262;1
FR0012413;19;15617927;15618763;1
FR0012414;17;15807426;15808257;1
FR0012415;19;15863930;15865273;1
FR0012416;12;15980926;15982680;1
FR0012418;10;16277178;16279346;1
FR0012419;9;16627209;16627872;1
FR0012420;1;16758730;16759191;1
FR0012421;22;17296678;17297436;1
FR0012422;19;17313844;17314438;1
FR0012423;10;17328237;17328850;1
FR0012424;X;17476155;17476549;1
FR0012425;3;17611342;17612016;1
FR0012426;20;17778498;17778738;1
FR0012427;22;17943058;17943514;1
FR0012428;21;18003002;18003215;1
FR0012429;19;18335537;18337814;1
FR0012430;19;18344715;18345958;1
FR0012431;7;18427147;18427492;1
FR0012432;12;19475470;19477287;1
FR0012433;17;19596922;19598200;1
FR0012434;17;19830849;19831162;1
FR0012435;21;19888722;19890118;1
FR0012436;3;20094710;20095306;1
FR0012437;8;20219329;20220193;1
FR0012438;14;20289997;20290907;1
FR0012439;8;20329730;20330217;1
FR0012440;13;20423123;20423811;1
FR0012441;16;20784009;20785636;1
FR0012442;6;20974586;20976134;1
FR0012443;18;21367076;21367149;1
FR0012444;7;21899656;21901294;1
FR0012445;2;21908947;21908974;1
FR0012446;16;21916662;21917972;1
FR0012447;14;22075307;22076384;1
FR0012448;18;22294391;22295582;1
FR0012449;22;22498246;22498827;1
FR0012450;17;22682333;22682878;1
FR0012451;12;22875524;22876047;1
FR0012452;8;22981574;22983332;1
FR0012453;14;23209479;23210108;1
FR0012454;16;23628146;23629180;1
FR0012455;17;23633681;23634161;1
FR0012456;10;24617458;24618206;1
FR0012457;10;25085678;25086692;1
FR0012458;3;25308734;25309397;1
FR0012460;4;26017050;26018512;1
FR0012461;13;26386739;26387323;1
FR0012462;6;26812561;26813388;1
FR0012463;9;26966246;26967801;1
FR0012464;22;27042757;27042764;1
FR0012465;5;27505201;27508578;1
FR0012466;12;27593036;27594793;1
FR0012467;15;27681786;27682765;1
FR0012468;22;27708572;27710800;1
FR0012469;16;27912394;27913141;1
FR0012471;11;28499152;28499674;1
FR0012472;1;28571980;28572836;1
FR0012473;15;29229665;29229859;1
FR0012474;7;29334832;29335292;1
FR0012475;10;29420510;29422029;1
FR0012476;8;29683561;29684305;1
FR0012477;21;29698001;29698022;1
FR0012478;4;30844730;30845788;1
FR0012479;16;31192294;31192492;1
FR0012480;16;31203682;31204479;1
FR0012481;1;31292832;31293670;1
FR0012482;17;31381324;31382497;1
FR0012483;6;31412700;31413363;1
FR0012484;6;31465968;31467646;1
FR0012485;14;31559311;31560617;1
FR0012486;6;31562649;31563757;1
FR0012489;2;33092813;33093397;1
FR0012490;7;33293520;33294917;1
FR0012491;7;33357674;33357769;1
FR0012492;20;33358933;33359921;1
FR0012493;3;33484605;33484618;1
FR0012494;21;33661001;33662489;1
FR0012495;14;33836568;33838010;1
FR0012496;17;34278957;34280068;1
FR0012497;17;34456386;34457064;1
FR0012498;11;34663117;34664190;1
FR0012501;9;36064280;36065428;1
FR0012502;14;36359059;36360419;1
FR0012503;5;36477866;36478949;1
FR0012504;6;36683759;36684225;1
FR0012505;6;36742675;36743642;1
FR0012506;6;36751902;36754502;1
FR0012507;3;36949079;36949987;1
FR0012509;2;37734273;37735582;1
FR0012510;5;37883475;37884595;1
FR0012511;4;38247310;38248490;1
FR0012512;6;39358686;39359048;1
FR0012513;7;40723104;40724432;1
FR0012514;15;40751432;40751625;1
FR0012515;4;40840693;40842682;1
FR0012516;X;40936729;40938054;1
FR0012517;5;41157850;41159007;1
FR0012519;1;41720105;41721577;1
FR0012520;8;41794748;41795247;1
FR0012521;18;41903547;41905359;1
FR0012522;18;42702130;42702153;1
FR0012524;8;42725978;42727080;1
FR0012525;1;42771814;42772538;1
FR0012526;3;42800284;42800713;1
FR0012527;2;42876742;42876870;1
FR0012528;1;43390442;43392278;1
FR0012529;19;43957618;43958245;1
FR0012530;22;44244142;44244781;1
FR0012534;10;45253750;45254399;1
FR0012535;20;46055572;46055622;1
FR0012536;1;46194865;46196488;1
FR0012537;2;46252706;46253596;1
FR0012539;17;46385667;46387669;1
FR0012540;19;46725987;46726177;1
FR0012541;19;47055922;47057051;1
FR0012543;20;47188744;47188946;1
FR0012544;11;47192915;47194120;1
FR0012545;15;47345214;47346358;1
FR0012546;13;47538082;47538513;1
FR0012547;X;47563199;47564027;1
FR0012548;13;47628575;47629500;1
FR0012549;15;47704355;47705679;1
FR0012551;17;48158254;48160111;1
FR0012552;6;48186391;48187338;1
FR0012553;3;48448871;48449598;1
FR0012554;22;48539850;48540133;1
FR0012555;2;48922975;48923025;1
FR0012556;19;49965946;49966340;1
FR0012557;13;50001247;50002206;1
FR0012558;14;50136549;50137733;1
FR0012559;15;50742608;50743868;1
FR0012560;1;50841460;50842384;1
FR0012561;12;50855976;50856929;1
FR0012562;19;51328891;51328922;1
FR0012564;14;51611868;51614297;1
FR0012565;16;51968883;51970133;1
FR0012566;17;52149611;52150336;1
FR0012567;7;52219131;52219159;1
FR0012568;5;52822200;52822745;1
FR0012569;17;52956395;52957111;1
FR0012570;16;53238996;53240473;1
FR0012571;8;53621280;53621307;1
FR0012572;18;53798740;53799589;1
FR0012573;12;53852468;53852606;1
FR0012574;19;54149440;54150580;1
FR0012575;4;54980654;54982159;1
FR0012577;19;55246645;55247401;1
FR0012578;12;55710990;55712102;1
FR0012579;4;56171046;56171667;1
FR0012580;17;56277809;56278076;1
FR0012581;5;56399825;56400000;1
FR0012582;20;56941593;56942212;1
FR0012583;5;57166888;57167175;1
FR0012585;6;57573724;57574265;1
FR0012587;5;57793489;57794331;1
FR0012588;17;57846380;57848070;1
FR0012589;8;57981054;57981801;1
FR0012590;17;58162840;58164410;1
FR0012591;18;58390748;58391432;1
FR0012592;19;58490611;58490660;1
FR0012593;17;58612743;58614058;1
FR0012594;11;59096869;59097786;1
FR0012595;11;60087513;60087966;1
FR0012596;15;60341378;60342654;1
FR0012597;15;61235856;61237437;1
FR0012598;2;61357741;61359009;1
FR0012599;15;61508083;61508569;1
FR0012600;11;61522493;61524036;1
FR0012601;12;61899590;61900899;1
FR0012602;10;61917221;61918157;1
FR0012603;2;62040268;62040866;1
FR0012604;10;63766654;63766966;1
FR0012605;17;64204521;64206055;1
FR0012606;12;64319002;64320324;1
FR0012607;17;65114682;65116192;1
FR0012608;16;65518223;65519868;1
FR0012609;18;66260749;66262139;1
FR0012610;14;66469301;66470675;1
FR0012611;16;66557346;66558162;1
FR0012612;10;67044306;67045604;1
FR0012613;8;67199010;67199200;1
FR0012614;8;67664573;67665517;1
FR0012615;1;67924374;67925428;1
FR0012616;14;68524184;68525535;1
FR0012617;10;68646653;68648391;1
FR0012618;12;68771711;68771819;1
FR0012619;2;68824048;68825863;1
FR0012620;X;69247275;69247915;1
FR0012621;1;69293363;69294228;1
FR0012622;11;70167437;70168383;1
FR0012623;14;70401406;70401963;1
FR0012624;14;70612561;70613759;1
FR0012625;2;70676774;70678517;1
FR0012626;5;70892094;70893057;1
FR0012627;15;71244564;71245543;1
FR0012628;14;71311024;71311948;1
FR0012629;13;71569733;71570279;1
FR0012630;6;72133713;72135052;1
FR0012631;5;72286527;72288315;1
FR0012632;7;72585742;72586396;1
FR0012633;15;73388842;73389666;1
FR0012634;16;73459495;73460294;1
FR0012635;4;73654839;73656224;1
FR0012636;10;73726812;73728300;1
FR0012637;12;73857967;73858516;1
FR0012638;16;74495007;74495808;1
FR0012639;9;75488853;75489276;1
FR0012640;1;75610000;75611069;1
FR0012641;13;75994046;75995491;1
FR0012642;4;76030048;76031222;1
FR0012643;6;76039155;76040001;1
FR0012645;12;77074744;77075905;1
FR0012647;4;77920860;77922630;1
FR0012648;17;78047083;78047847;1
FR0012649;15;78081930;78083548;1
FR0012652;4;78484292;78484398;1
FR0012653;15;78564721;78565096;1
FR0012654;10;79089559;79089778;1
FR0012655;7;79618286;79619112;1
FR0012656;9;79870282;79870919;1
FR0012657;9;80830831;80832459;1
FR0012658;7;81090290;81090760;1
FR0012659;15;81207295;81207779;1
FR0012660;6;81302271;81303375;1
FR0012661;5;81865175;81867348;1
FR0012662;8;82922686;82924085;1
FR0012663;9;83396254;83397338;1
FR0012664;13;83413324;83414947;1
FR0012665;9;83825856;83825965;1
FR0012666;4;84310853;84312022;1
FR0012667;6;85602044;85603702;1
FR0012668;9;86043354;86044443;1
FR0012670;9;86317200;86318042;1
FR0012671;16;86357183;86360298;1
FR0012672;7;86798563;86798704;1
FR0012673;15;86964944;86966080;1
FR0012674;12;87227635;87228595;1
FR0012675;12;87477312;87478490;1
FR0012677;11;87927274;87929030;1
FR0012678;16;88035835;88036875;1
FR0012679;16;88051740;88052975;1
FR0012680;14;88153029;88154009;1
FR0012681;2;88618922;88619032;1
FR0012682;12;89151499;89152365;1
FR0012683;10;89592583;89593382;1
FR0012684;12;90820395;90821055;1
FR0012685;4;90820813;90822344;1
FR0012686;7;91073371;91073574;1
FR0012687;15;91146087;91146908;1
FR0012688;15;91293728;91295019;1
FR0012689;12;91702359;91703530;1
FR0012690;10;92988050;92989198;1
FR0012691;9;93949046;93950409;1
FR0012692;9;94602395;94602675;1
FR0012693;9;94790651;94791528;1
FR0012694;8;95072056;95073257;1
FR0012695;10;96335628;96336388;1
FR0012696;11;97066965;97068452;1
FR0012697;11;97119963;97119979;1
FR0012698;12;97309317;97311271;1
FR0012700;9;98068673;98068954;1
FR0012701;5;98202843;98203483;1
FR0012702;12;98414553;98414905;1
FR0012706;15;99019902;99020324;1
FR0012708;7;99173040;99173872;1
FR0012709;13;99500085;99500272;1
FR0012710;5;99545387;99546467;1
FR0012711;2;99960263;99961501;1
FR0012712;12;100772853;100773761;1
FR0012713;3;101112955;101114217;1
FR0012714;2;101142446;101143005;1
FR0012715;14;101726033;101727282;1
FR0012716;10;101793183;101794761;1
FR0012717;12;102441610;102442292;1
FR0012718;8;103317718;103318997;1
FR0012719;13;103455021;103455830;1
FR0012720;8;103508334;103509177;1
FR0012721;2;103620449;103621309;1
FR0012722;3;103894572;103894809;1
FR0012723;2;105827862;105829045;1
FR0012724;10;106558903;106559939;1
FR0012725;6;106652399;106653614;1
FR0012726;11;107710961;107711632;1
FR0012727;2;108428092;108428165;1
FR0012728;4;108519663;108520664;1
FR0012729;3;108563416;108564442;1
FR0012731;6;109323787;109325849;1
FR0012732;13;109572456;109573846;1
FR0012733;6;110034808;110035812;1
FR0012735;13;110401933;110403257;1
FR0012736;5;110857599;110858845;1
FR0012737;11;110886403;110887294;1
FR0012738;6;111534382;111535026;1
FR0012739;1;111558206;111559181;1
FR0012740;1;111708454;111709772;1
FR0012741;11;111750107;111750282;1
FR0012742;6;112415229;112416243;1
FR0012743;X;113200612;113200837;1
FR0012744;4;113412817;113412879;1
FR0012745;13;113572705;113573996;1
FR0012746;9;113946539;113948356;1
FR0012747;3;114102275;114102801;1
FR0012748;9;114446664;114448089;1
FR0012749;10;114465591;114466050;1
FR0012750;11;114487655;114488749;1
FR0012751;4;114701361;114702567;1
FR0012752;10;114816891;114817646;1
FR0012753;10;115774642;115775397;1
FR0012754;7;117057354;117058281;1
FR0012755;4;117109950;117111019;1
FR0012756;1;117223140;117223856;1
FR0012757;9;117745209;117746886;1
FR0012758;X;117757875;117758359;1
FR0012759;9;118248094;118250310;1
FR0012760;10;118527527;118527865;1
FR0012761;2;118589445;118591010;1
FR0012762;5;118687080;118688091;1
FR0012763;6;119001605;119002367;1
FR0012764;6;119076858;119077690;1
FR0012765;11;119145155;119146475;1
FR0012766;11;119400457;119400893;1
FR0012767;2;119547610;119548535;1
FR0012768;4;119626413;119626874;1
FR0012769;1;120642567;120644779;1
FR0012770;7;120932445;120932958;1
FR0012771;7;120938257;120938819;1
FR0012772;3;120994904;120995559;1
FR0012773;12;121977990;121979780;1
FR0012774;12;121996915;121997676;1
FR0012775;9;123124895;123125240;1
FR0012777;5;123605810;123606498;1
FR0012778;7;123673333;123674405;1
FR0012780;4;123917330;123918402;1
FR0012781;4;123938364;123939599;1
FR0012782;12;123988988;123990137;1
FR0012783;8;124693131;124694484;1
FR0012784;8;124925928;124926890;1
FR0012785;10;125287767;125288788;1
FR0012786;12;125945711;125947942;1
FR0012787;8;126270209;126271296;1
FR0012788;9;126405720;126406613;1
FR0012789;8;126868635;126869122;1
FR0012790;10;127645565;127646637;1
FR0012791;8;128875604;128877901;1
FR0012792;9;129097088;129097546;1
FR0012793;6;129509627;129510906;1
FR0012794;5;129514886;129515033;1
FR0012795;10;129551119;129552221;1
FR0012797;7;130489440;130490536;1
FR0012799;X;131840204;131840685;1
FR0012800;X;132747595;132748579;1
FR0012801;4;132951466;132951785;1
FR0012802;2;133016575;133016820;1
FR0012803;8;133106297;133106603;1
FR0012804;10;133459888;133460125;1
FR0012805;7;134180305;134182310;1
FR0012806;8;134472430;134474124;1
FR0012807;4;134530545;134531495;1
FR0012808;2;136849478;136850181;1
FR0012809;7;137499438;137499680;1
FR0012811;9;138563813;138565132;1
FR0012812;5;141073540;141074067;1
FR0012813;5;141927955;141929343;1
FR0012814;8;142088194;142088543;1
FR0012815;1;142721757;142723333;1
FR0012817;1;143697629;143698366;1
FR0012818;8;143893837;143894655;1
FR0012819;8;145896298;145898424;1
FR0012820;6;147406020;147406897;1
FR0012821;5;149124037;149125083;1
FR0012822;2;150175281;150176581;1
FR0012824;7;151015383;151016783;1
FR0012825;6;151219528;151220924;1
FR0012826;7;151400362;151400369;1
FR0012828;1;151805751;151807498;1
FR0012829;5;152171289;152172529;1
FR0012830;7;152317400;152318448;1
FR0012831;6;152585152;152585279;1
FR0012832;1;153052672;153053250;1
FR0012833;1;153142553;153142744;1
FR0012834;2;154709331;154711193;1
FR0012835;3;154814326;154815794;1
FR0012836;4;157911378;157912872;1
FR0012837;6;158973303;158975020;1
FR0012838;1;160330640;160331382;1
FR0012839;2;162264076;162265180;1
FR0012840;4;163478241;163479235;1
FR0012841;2;164517475;164518608;1
FR0012842;4;165861961;165862628;1
FR0012843;6;166681361;166681441;1
FR0012844;2;169016977;169017988;1
FR0012845;4;169055190;169055544;1
FR0012846;2;169148037;169149088;1
FR0012847;6;169551275;169552627;1
FR0012848;4;169624076;169624852;1
FR0012849;2;170786340;170787086;1
FR0012850;5;171467474;171468762;1
FR0012851;1;171878212;171878915;1
FR0012852;2;171995338;171995432;1
FR0012854;5;173688204;173689158;1
FR0012855;4;174140033;174141138;1
FR0012857;5;174563720;174564238;1
FR0012858;3;175329347;175330042;1
FR0012859;4;177173019;177173299;1
FR0012860;2;177742633;177743901;1
FR0012861;2;178047639;178047706;1
FR0012862;1;178751703;178752302;1
FR0012863;1;179334954;179335808;1
FR0012864;1;179370440;179371557;1
FR0012865;5;179616260;179617779;1
FR0012866;1;179757197;179758470;1
FR0012867;3;180269949;180271345;1
FR0012868;1;180996678;180997861;1
FR0012869;1;184975221;184975725;1
FR0012870;1;185644440;185644482;1
FR0012871;1;185874558;185875267;1
FR0012872;2;186140843;186141352;1
FR0012873;4;187225001;187225840;1
FR0012874;4;187896856;187898016;1
FR0012875;4;188078586;188079681;1
FR0012877;3;195203196;195204970;1
FR0012878;3;196389655;196390215;1
FR0012879;1;198184568;198185701;1
FR0012880;1;199704797;199705407;1
FR0012881;1;201237463;201238780;1
FR0012882;1;202760143;202761242;1
FR0012883;2;204599530;204600333;1
FR0012884;1;204887006;204887682;1
FR0012886;2;208481619;208482261;1
FR0012887;1;210836227;210837335;1
FR0012888;2;212048436;212049056;1
FR0012889;1;212679194;212680115;1
FR0012890;1;213241133;213242300;1
FR0012891;1;216840565;216842007;1
FR0012892;1;217825951;217827221;1
FR0012893;1;221045177;221046182;1
FR0012894;2;226209326;226210997;1
FR0012895;2;226636322;226637171;1
FR0012896;1;228829599;228830392;1
FR0012897;1;231381790;231382550;1
FR0012898;1;231910616;231911308;1
FR0012899;1;232820690;232822041;1
FR0012900;1;233899922;233900950;1
FR0012902;1;239166615;239167854;1
FR0012903;1;242965324;242965998;1
