# Supplementary material for: Variable structure motifs for transcription factor binding sites
Source: BMC Genomics. 2010 Jan 14;11:30. doi: 10.1186/1471-2164-11-30 (PMC2824720; doi:10.1186/1471-2164-11-30)
Supplement: Additional file 2 — Data sets. A bzipped archive of the processed data sets used in the evaluations. [file 1471-2164-11-30-S2.BZ2 › variable-seqs/coordinates-sp1-masked.txt]

# genomic coordinates for sequences in file sequences-sp1-masked.fa
# species = human
# sequence assembly version = NCBI36
# transcription factor = sp1
# authors reference = ans-p61ao-T00759-RM-coords
# strand is always +: start position < end position: positions are 1 based.
# Leading and trailing masked bases have been removed from the masked sequences, 
# so the masked sequences may be shorter than the corresponding unmasked sequences. 
# fields are :-
# header id;chromosome;start;end;strand
FR0000010;21;14321208;14321379;1
FR0000068;21;33674783;33675158;1
FR0000110;21;36467896;36468346;1
FR0000112;21;36613904;36614414;1
FR0000241;21;45722337;45723423;1
FR0000246;21;45881660;45882395;1
FR0000253;21;46445948;46446117;1
FR0000279;22;16639910;16640137;1
FR0000286;22;16859228;16859766;1
FR0000420;22;20569633;20570236;1
FR0000514;22;24131728;24132025;1
FR0000534;22;26645413;26645904;1
FR0000541;22;27526443;27527245;1
FR0000566;22;29054338;29054926;1
FR0000574;22;30012225;30012999;1
FR0000663;22;40012130;40012592;1
FR0000679;22;41221462;41221821;1
FR0000680;22;41263090;41265466;1
FR0000701;22;44015788;44016259;1
FR0000730;22;48165775;48165816;1
FR0000741;22;48820180;48820192;1
FR0000781;21;37357386;37357660;1
FR0000800;21;14676672;14678325;1
FR0000801;22;15959623;15959935;1
FR0000802;22;16020302;16021088;1
FR0000803;22;16491165;16491717;1
FR0000804;22;16501529;16502396;1
FR0000805;22;16642246;16642814;1
FR0000806;22;17020098;17020132;1
FR0000808;22;17092850;17093561;1
FR0000809;22;17105773;17106465;1
FR0000815;22;17179320;17180152;1
FR0000818;22;17218798;17218858;1
FR0000819;22;17224690;17224906;1
FR0000820;22;17273190;17273821;1
FR0000821;22;17392563;17393181;1
FR0000822;22;17447314;17447394;1
FR0000823;22;17490591;17490671;1
FR0000824;22;17511577;17512551;1
FR0000825;22;17546508;17547313;1
FR0000826;22;17659190;17659699;1
FR0000827;22;17800056;17800411;1
FR0000828;22;17815122;17815915;1
FR0000829;22;17816246;17816894;1
FR0000830;22;17835640;17836139;1
FR0000831;22;17846633;17847713;1
FR0000832;21;17907076;17907493;1
FR0000833;22;18259750;18260309;1
FR0000838;22;18494710;18494741;1
FR0000839;22;17093021;17093054;1
FR0000840;22;18701245;18701786;1
FR0000841;22;18701246;18701786;1
FR0000842;22;18709697;18709776;1
FR0000843;22;18710724;18711472;1
FR0000844;22;18710749;18711493;1
FR0000845;22;18710799;18711384;1
FR0000847;22;18714919;18715350;1
FR0000850;22;19140682;19141407;1
FR0000851;22;19379383;19382301;1
FR0000852;22;19386875;19388297;1
FR0000853;22;19499729;19500181;1
FR0000854;22;19543395;19544249;1
FR0000855;22;19552408;19552533;1
FR0000856;22;19663622;19663811;1
FR0000857;22;19686418;19686794;1
FR0000858;22;19698072;19698370;1
FR0000861;22;19856442;19857030;1
FR0000862;22;19930667;19931376;1
FR0000864;22;20152289;20153573;1
FR0000865;22;20325589;20326548;1
FR0000866;22;20421332;20421387;1
FR0000868;22;21005870;21007064;1
FR0000869;22;21087605;21088578;1
FR0000870;22;21323346;21323533;1
FR0000871;22;21340025;21340391;1
FR0000872;22;21555434;21556411;1
FR0000873;22;21816899;21817567;1
FR0000874;22;21889256;21889946;1
FR0000875;22;21922391;21922514;1
FR0000876;22;21985043;21985530;1
FR0000877;22;21985067;21985508;1
FR0000878;22;21985082;21985484;1
FR0000879;22;21987438;21990490;1
FR0000880;22;21987438;21990513;1
FR0000881;22;21987438;21990550;1
FR0000882;22;21987458;21990507;1
FR0000883;22;21987458;21990510;1
FR0000884;22;21987458;21990514;1
FR0000885;22;21987458;21990540;1
FR0000886;22;22060747;22061646;1
FR0000887;22;22098226;22098353;1
FR0000888;22;22145391;22145725;1
FR0000889;22;22149427;22149855;1
FR0000890;22;22149427;22149915;1
FR0000891;22;22149444;22149915;1
FR0000892;22;22149450;22149939;1
FR0000893;22;22149454;22149907;1
FR0000894;22;22149459;22149939;1
FR0000895;22;22443248;22443325;1
FR0000896;22;22459344;22460397;1
FR0000897;22;22511031;22511848;1
FR0000900;22;22702332;22703410;1
FR0000901;22;22703519;22703683;1
FR0000902;22;22758042;22758159;1
FR0000903;22;22880089;22880414;1
FR0000904;22;22971886;22971987;1
FR0000905;22;22988005;22988535;1
FR0000906;22;22990670;22991142;1
FR0000907;22;22990713;22991238;1
FR0000908;22;22990756;22991261;1
FR0000909;22;22990810;22991433;1
FR0000910;22;23357934;23358061;1
FR0000911;22;23962024;23962347;1
FR0000913;22;24416476;24417150;1
FR0000914;22;24483584;24483858;1
FR0000915;22;24713823;24714670;1
FR0000916;22;25103370;25103919;1
FR0000917;22;25154754;25154979;1
FR0000918;22;25228985;25229127;1
FR0000919;22;25316190;25316548;1
FR0000920;22;25374473;25374820;1
FR0000921;22;25397896;25399276;1
FR0000922;21;26028095;26029569;1
FR0000923;22;26327832;26328657;1
FR0000924;22;26726535;26726646;1
FR0000925;22;27467912;27468849;1
FR0000926;22;27528097;27528312;1
FR0000927;22;27536702;27537625;1
FR0000928;22;27608261;27609145;1
FR0000929;22;27929739;27929895;1
FR0000930;22;28029697;28029718;1
FR0000931;22;28114634;28114661;1
FR0000932;22;28307065;28307120;1
FR0000933;22;28328997;28329559;1
FR0000934;22;28492811;28493598;1
FR0000935;22;29032094;29033033;1
FR0000936;22;29050107;29050376;1
FR0000937;22;29149485;29150524;1
FR0000938;21;29286668;29287413;1
FR0000939;22;29317590;29318457;1
FR0000940;22;29806424;29808416;1
FR0000941;22;29833362;29834305;1
FR0000942;22;29875031;29875253;1
FR0000943;22;29973797;29974240;1
FR0000944;22;30125230;30125483;1
FR0000945;22;30387253;30388789;1
FR0000946;22;30475916;30476197;1
FR0000947;22;30671213;30671510;1
FR0000950;21;31953119;31954032;1
FR0000951;21;31965364;31966091;1
FR0000952;21;32213078;32213114;1
FR0000953;21;32686218;32688160;1
FR0000954;21;32894980;32895420;1
FR0000955;21;33022401;33023175;1
FR0000957;21;33559904;33561199;1
FR0000958;21;33618426;33619473;1
FR0000959;21;33785101;33786442;1
FR0000960;21;33836055;33837891;1
FR0000961;21;33935337;33936762;1
FR0000962;22;34025051;34026709;1
FR0000963;22;34125439;34126352;1
FR0000964;21;34209276;34210262;1
FR0000965;21;34225781;34225876;1
FR0000966;22;34277384;34278933;1
FR0000967;22;34460578;34460759;1
FR0000968;21;34538043;34538075;1
FR0000970;22;35034918;35035402;1
FR0000971;22;35055188;35055535;1
FR0000973;21;35240923;35241390;1
FR0000974;22;35254942;35255549;1
FR0000975;21;35344675;35346040;1
FR0000976;21;35432786;35433083;1
FR0000977;22;35501537;35502842;1
FR0000979;22;35912819;35912881;1
FR0000980;22;36281929;36281993;1
FR0000981;21;36323479;36323841;1
FR0000982;22;36332907;36334846;1
FR0000983;22;36383776;36384802;1
FR0000984;22;36403312;36403598;1
FR0000985;22;36412112;36413127;1
FR0000986;21;36424637;36424950;1
FR0000988;22;36529001;36529551;1
FR0000989;22;36569438;36570515;1
FR0000990;22;36575984;36576133;1
FR0000991;21;36614666;36615366;1
FR0000992;21;36678906;36680471;1
FR0000993;22;36906958;36908172;1
FR0000994;22;36927705;36928173;1
FR0000996;22;37295300;37296700;1
FR0000997;22;37382000;37382899;1
FR0000998;22;37407305;37407623;1
FR0000999;22;37430986;37432136;1
FR0001000;22;37433118;37433213;1
FR0001001;22;37479613;37480732;1
FR0001002;22;37519699;37520812;1
FR0001003;21;37515248;37515421;1
FR0001004;21;37532592;37533299;1
FR0001005;21;37560962;37561868;1
FR0001006;22;37686767;37686796;1
FR0001007;22;37741272;37741310;1
FR0001008;22;37746301;37747461;1
FR0001009;22;37766101;37767172;1
FR0001010;22;37802461;37803568;1
FR0001011;22;37815584;37816130;1
FR0001012;21;37841193;37841848;1
FR0001013;22;37875988;37876413;1
FR0001014;22;38045221;38046172;1
FR0001016;22;38245881;38246742;1
FR0001017;22;38259008;38260390;1
FR0001018;22;38769564;38770942;1
FR0001019;21;38769170;38769577;1
FR0001020;21;39150338;39150714;1
FR0001021;21;39156857;39158292;1
FR0001022;21;39299656;39300731;1
FR0001023;21;39337067;39337759;1
FR0001024;22;39362516;39363483;1
FR0001025;21;39477599;39477853;1
FR0001026;22;39544741;39545346;1
FR0001029;21;39643290;39643460;1
FR0001030;22;39677161;39678460;1
FR0001031;21;39681373;39681819;1
FR0001032;21;39739405;39740156;1
FR0001033;22;39816656;39817383;1
FR0001034;22;39922671;39923138;1
FR0001035;22;39930856;39931693;1
FR0001036;22;40194180;40195876;1
FR0001037;22;40315690;40316227;1
FR0001038;22;40346960;40347894;1
FR0001039;22;40407901;40408612;1
FR0001040;22;40599773;40599987;1
FR0001041;22;40805581;40806753;1
FR0001042;22;40816293;40816758;1
FR0001043;22;41095048;41095340;1
FR0001045;22;41340711;41341746;1
FR0001046;21;41407371;41407896;1
FR0001048;22;41988993;41989850;1
FR0001049;21;42189163;42189708;1
FR0001050;21;42291679;42292226;1
FR0001051;21;42349244;42349667;1
FR0001052;21;42355916;42355996;1
FR0001053;21;42516276;42516450;1
FR0001054;22;42539364;42539889;1
FR0001055;21;42742447;42743259;1
FR0001057;21;42855111;42855381;1
FR0001058;21;42958700;42959651;1
FR0001059;21;42982888;42983706;1
FR0001060;21;43185648;43186410;1
FR0001061;21;43266778;43267278;1
FR0001062;21;43469871;43470572;1
FR0001063;21;43548829;43548961;1
FR0001064;22;43749728;43749899;1
FR0001067;22;44043269;44043758;1
FR0001069;21;44096175;44097115;1
FR0001070;21;44351301;44351351;1
FR0001071;21;44376458;44377924;1
FR0001072;21;44408462;44409021;1
FR0001074;21;44581821;44582952;1
FR0001075;21;44583732;44584137;1
FR0001076;21;44699168;44699380;1
FR0001077;22;44869752;44870593;1
FR0001078;21;44819804;44820142;1
FR0001079;21;45060836;45060932;1
FR0001080;21;45114120;45115920;1
FR0001082;21;45258979;45259408;1
FR0001084;21;45589296;45590540;1
FR0001085;21;45718524;45718564;1
FR0001087;21;45743541;45743627;1
FR0001088;22;45803147;45803399;1
FR0001089;21;45772152;45772282;1
FR0001090;21;45800608;45801484;1
FR0001092;21;45856958;45857903;1
FR0001093;21;46162506;46162626;1
FR0001096;21;46182663;46183764;1
FR0001097;21;46225483;46225913;1
FR0001099;21;46293355;46293552;1
FR0001100;21;46306643;46307593;1
FR0001101;21;46428351;46429539;1
FR0001102;21;46472346;46472756;1
FR0001103;21;46474217;46474618;1
FR0001104;21;46530988;46531500;1
FR0001105;21;46566793;46567701;1
FR0001107;21;46647238;46648833;1
FR0001108;21;46668465;46668725;1
FR0001109;21;46669164;46669883;1
FR0001111;21;46880551;46880832;1
FR0001113;22;48047214;48047288;1
FR0001114;22;48112580;48113110;1
FR0001115;22;48242302;48242561;1
FR0001116;22;48363954;48364307;1
FR0001117;22;48927561;48928436;1
FR0001119;22;49024593;49025566;1
FR0001121;22;49293448;49294219;1
FR0001122;22;49397488;49398408;1
FR0001123;22;49413281;49413923;1
FR0001124;22;49531930;49532088;1
FR0001125;22;49533482;49534444;1
