# Supplementary material for: Variable structure motifs for transcription factor binding sites
Source: BMC Genomics. 2010 Jan 14;11:30. doi: 10.1186/1471-2164-11-30 (PMC2824720; doi:10.1186/1471-2164-11-30)
Supplement: Additional file 2 — Data sets. A bzipped archive of the processed data sets used in the evaluations. [file 1471-2164-11-30-S2.BZ2 › variable-seqs/sequences-GABP-notmasked.fa]

>1
AGAGGACAAAGGGTGGCGGGAAAGGGGGCGAAGAGGTAGGAACGTCGAGACTCTAGGAAA
CATCGCCGAGACACGAAATGAACCAAGAACACAACTGAAATGGTGCGTCCCGCTGCCAAA
CACGTCCCCGCCCTCTCTTCCGCTTCCGGCCTGGCGCCTTCCTCCCCCTTTGCGCTCCGG
TGGGCTACAGGGGCGGGTAACTGTGTTCCG
>6
AGAGGGCCCGGGGCAGCCCTTCTCCCCCGCGCGAACCCCAATCTTTTACTAAAAGCGCAC
GGTTGTCCGGAACCGCCGCGCCGGAAGCCGCTGTCTTTCCCGTCCCTCGCCGGAAGTGGT
CCTCTTCTTACCCATCCCTCTCAGGAAGTGGGCACAAACTCTCGCCCGACACCA
>10
GCCGCCGCCGCCACCCGGCCACCCCGGAATCGGAAACCGATCTCACCGCCCTCGAGGACC
CGACTTCCGGAACAACCGGAAGGAAAACAGTGCGGCGGGAAGCGGGCCCAGAAGGAGGCG
CGAGAGGCCCGCGGCGCCGGCCTGATGC
>14
TCCGGTCACCCACTTCCGTCTGTGTCTCCGGGTTGGCTTCCCCCGTAGCCGGCGCTTCCT
GCCGAGGCTGGGGTCGGGAGCACAGTGGGACCACGCCCCGGATTTGATCTAGGGCTGGGG
CGTTGCACGAGGCAGTGGCCCCCGGGTACCACTCCTA
>18
TGACACAGGAAGTTGTTCTCACCGCTGCAGCAGTGACACAGGAAGTTGTTCTCACCGCTG
CAGCAGTGACACAGGAAGTTGTTCTCACCGCTGCAGCAGTGACACAGGAAGTTGTTCTCA
CCACTGCAGGTGCAGAAAACAAGCCTGGTGAGGAACCTCTGACTCTCCTCAGCTCCTTAG
GGTCCAGTTACAGCCACATTCCGACCACAAAGGAATCCGAGCACTTTAACCACCAAGTGG
TGCACTGAGATTGGCTGGGGTTGTGATGATGGTAGGACAGGGACCAAGGGCTCTAGAGGC
TATCATTTGAGTTGAAGTTTATTTCAATTATAGAGGATGTCTCCAAAAACACCCACAAAA
GGCCTGGTCACCAAAACTGGATTTTTATTTTCAGATATAGTTTTGGTGGGACAAACAAGA
GGGGCTGCTCCACACTCAGGGTCAGTGGTGTGCACTGTGTGGAAAAAGAGAGCAGGAAGA
ATTCCCAGGGACCCA
>20
TCTTCTCTGTGGTATTTAGGGACAAACAGCCGGCCCACACTATGCACCGTAACTCGGAGC
GGGACCTAGTGCTTCTCTGTGTCTTAATTTCCCTCAGGTTAACCTAAAGAGCTTCATCGG
GATTAAGACACTGTCCAGGACAGTAACGCGGCTCCCGAGTTTCCAGTTTTCCAATTTGTG
ACAGCTAATGGAGGCAGGAAGAGAATCCCCTCGTTACACCAAGGAACTTGAAGCCCTCAG
CACTGCACGTCTGAGCCTCTACCGAATGAGCGCCCCAGGTGGACTGGGcgcccccccgcc
cgcccgcccatccactcgctccctcacccgcccacccTACTCACCATGGTGTCGCTAAGG
GCGCCGTCCTGGAGCCCCGCGGCCCCTGTCCAAGAAACTCCACAGGCCCAGAAGACGCCG
ACGCTCACAGGAACTGAAGATTCCAACTACCCACAGACACTGATGTTTTGCCGGAAACGT
AAAAGACAGGGACCGGAACTGAATGGGAGTACCGGAAGTGCCCAGACGAAGCGGACGCTC
ACAGAAACTGAAGATTCTAACTGCCCACAGACACTGTTTTGTCGGAAACGTAAAAGAAAG
GGACAGGAAGTGAATGAGAGTACTGGAAGTGCCCGGACGAAGCCGACGCTCGCAGGAACT
GAGGATTCTAACTGCCCACAGAGCCTGATGTTTTGTCGGAAACGTAAAAGAAAGGGACCG
GAAGTGAAAGGGAGGACCGGAAGTGAAAGGGAGATCCGGCCGGGGATTGGGAGAGAAAAT
TCTGGCGCTCCGTCAGGCGGTCTTCCGGTAGCGCCGGCACGCGGCGTCATCACACGCAGA
CGTGTGATGGGGCTTTCGCAGAGGGACTGGCGGTTTTCGGACTCAGCCCAGGCGGCGGGT
CTTAGTTCTGGAAACAGGAGTACTAAATGTCTTGTGTTCACTATTGGTACTGCGGGAGCA
GGCGGCGCTGGGCGCGGTTATGTGGAAGGCTGAGTGATTGCCGCTACTCTAATCCCACCG
GCTTCCTTGGTTCCTCTGTGAGAGCAAATATCCCCTTTTGGAAATTACTCGACCTCATCT
CTGCGACGAGGGATCTACGGCCCCGACAGCTCCCCTAGTGGGAGCTGGAGTGTGCGTCCT
GCAGGAGTTGGAGCTGGCCGGGCTTCGTAAACTCCTTCACTTTTCCTTGTCACCTCTTAG
GGCCATTTCTAGTTTTTCTGAGCTGGTCTGTTGGAATCGCGGG
>52
CTGCGAAAGGAGAGGAGCGTGTATGACGCCACATCCGGCGCGCGGCGGAACTGGCCTCCT
TTGCTTCCGCGGCGGGGCCGGAAGTAGGAg
>55
ACCCAACCCCCGGCGCTAAGGACAGTGGGAGTCGTAGTCTACATTGTTTAGGGAAGGAGA
TTGGCGTACCCGCAGCCACTTCCGCCGGAAATGCTCCAATCCCGGAAGGCGCACTAAATT
AGCCCTAAAGATCGCTGGGAATTGTAGTTTAATCTTTCCATCAGCGTTA
>60
CCCCATCTCTCGCCCTCCCCATTCAGCCTTCAACCTACACTTACCTCTACCCCACGTCTC
CCCTTCCCCGCGCGGCCCGGATGTTGGCGTCCGGAAGTCCTCCCTGGTTCACGTTCCGCT
TCCGCGCGGCCTTCTGGGAGTTGTAGTTCACATGGCGGCGCCTGGTGTACTCCTGGCCAG
CGCCTCA
>65
CAAAAAGGGGTTGGGTTTCCAGCACCCTGTGTGAAGAATGGGAGACCGGAAGTGGGCGCC
AAATTCGGAAGTGTGGCAGCAGATAGGAATCGAAGGGCACTCATTCGCTTGGCTCTCTGT
CCCGCCCACTACCCGGAAGTGTGGCCCGGGTCCAGAACCAAGAGCGCATGCTCACCTTGT
AGCTCAGCCAATCAAAGAGAAGCGAGGCGGCCATTCGGGCGGAAATAGTGTTTGCAAACA
GGAAGTGTGGCACTCCAGCTACCGAAGCACTGGAGAGTGTCATGGAGGCCTACGA
>72
GAAACAGCCAATGGACCCTAAAGAGTGAATGAGGGGAGTGATTAGACGCGAGTAGGTGCC
CCGGAACAAGATCTGGGGAGGGACAGGAAGTGTCGAGTGGGCGGGCGTTCTGGGAAAGGT
CAGATGTT
>75
CTCCTGCCCGGCCTCCGACTTCCCTTCACACGTGCCCCCGGGGAAGGCAGGAGAAGTTGA
CGGAAGATAGGGCGTGAGAGAGGCGCCACACAGGCAGACCGGGGGAGGGGGCAGATCGGG
GCCCTCAGGCTGGGAATGCACGTCCTTAGGGCCCAAGCCGTGAGGCGGGGGTCACTGAGG
CAGCGAAATGTACAGGGTGAACGGTGCTAGCCCTACCGGGACCGCACAGCCCCAGGGTGG
GGTCGCTGGGCGCGGGGTGGGGGTGGGGTGGGGGGTCTCGGCCAGGCCGGCGGAGGACGC
GGGTCCGGGAAGAGTTGGCCGCTTGCCCGTCCGCCCTGCCGCCTCGCGGGCCGCCCCTCC
GCGGCGCGGCTAGGCCCGCGGCTCCAACCTACCGGCGCCGCCGCGGGGACCCAAGACGCG
CCTCTGCGCCGCCTCCGCTGCTCCAACATGGCCGCCCGCTGCGCGCCGGAAGTGCACTGC
GCTTCCGCTTCCGGGACCCAGCCCGCCCTACCGACCCTTGACCCCTGAGACCCCATTTCC
CCACAAAGTCTGGGGGCGGAGCAGATTGGGTACCAAGGAGGACTGCCTGGAGGTGGTGGC
CGCGGTGACTGCTCCAAACCCGTTCGGCCCTGTGCAGAAGTCTGAAGAACAGAGGTGCCC
TCTGACGCGGCCCCAGGCAAGGACTCACTAGAGCCCGGCCAAGACTGGATTAGGGGTCAT
CTGACACCTTTTCTGAGGGGAGCTAGTGGTGCATTGACATCTGGGAGGGGCTCCTGACAA
GGTTCAGGCCATCTTCCACCCTCTGATCTATCTTTAGCCACTGACAATGCCCACTTCAGT
CCCAGACACCTGACCAGAGGGTGAAAGAGGAGTGCCTCCTGACAGGGAGTCTCAGGTGAT
CTCCTTTGTT
>92
GAAAAGTGAAGCGAAAACGGCTTCCGTAGACTCCGCCACCACCGAGTAACAGACCAACTC
TGACAGCCCGAAGATCGCACTTCCGCTTCCGGGGCATAGCACCGGAAAGGCTCGTATCGG
AGAACGGTGTGGCCACGAGAGTCTAGAGGAA
>96
CGCGCCCGGCGGAGAGACTACAACTCCCGGAGTGCTCTGGGAACGGAGCCACGGGAGCTA
CAGGCGGAGGGACCCGAGGGCGGGCTTTCCGGGTGTGTGTTTCcggcgtcggcggc
>100
TCAGGAAGTAAATATCTATTCATCACCTTTTCCCAAGCTCCATAAAGTTTTTTAGTTTAT
CCCAGTCGCTAGGAGACAGAAGACGGAAGCGGAAATGCCTTTCACGACAACTTCCGGAAG
AGGTCGCCATGGCTTCCCGGGAGG
>103
CCGCTCCCCTGCACTCTCAATCCCTGTCCGCTGCAACACATATCCCCTCATCAGCACCTT
CGGTGATTAGGCCCTCCAGGCGCGGGGGATGTGGGACTACCCGGACTGAGGACTGCGCAC
CGGAAGTAGTGGCGGCGCTGCGTAACGTCGAGAGGAAGTGCCTGATGCCGCGGCCTGTGA
TTGGGAGTTGCTGGAGTCG
>107
GACCAAAAATCCTCAGCCCTTACGACCGCGTCTTCCTCAAAAAGAAAGGGGTGGGACTTG
AGCAACGCTTATATAGCACGCTTGCATCCGGGTCCCACACGCCCCGGAACAGGAAATATC
CCGGGCCCTAGAGGCGGTCGCACAAGGGCGAGCTGGAGCACTAGTGGAGTTGG
>111
TTCTCTGAGCTCCCAATACTTCCCTCCTTCTCTTTGGCCCCTGCTACCCCGCCTAGCATC
ATTTCCTGTGCGCTGGATGCTGATTGGTCCGACAGTCGGAAGTGAGGGCGGGCGGTGGGG
GCCGTTGCCGCAGTGACAGTGCTAGGGGAGTCCGAAGAT
>115
TTGCTGGCGTGGCTCTTCCTTTGACCCCGCCACGGAGTGGGGGCGCGGTTGGGGGCGGGT
GTCTGCCATTGCCCGCTAGCGTTGGCGCCCCAAGCTCGGTTTCACTCCCTCCGGAAGTGG
GACCAGCCGGCTGCTTTTCCCGGATGGAACTTCCGCCTGCCATGTGACCGGCGGGTGTTC
TACAAGGGCTGACCAG
>119
GTTTGAGGGTAGCCAACGAGGAGTGCGAACAGAGCCCCCTTGAGAGGAGGCTGGGAAAAG
GAACCTGTCTGGGATAGCCCCCAGCACAGGGCTACACAGAAAAATCCGAAGACAAGCTGG
GGGTCTCCAAGCAAGGAGGAGAGGGGCAGGGTCCGGGTCTCCATGGAAACAGGGAAGGGG
GGCTGGATACCCATCCCCATGGAAACGGAGAAGGGGTGGGGTCCCTATGGTGACCAAACT
GAGGTCTCTATTGGGAAATGCTTCAGGAGGGAGCCTAAGTCCCGCGCCTCCCGGTAAGTC
CCAAGCCCAGGCCGAGTCTAGTTTCGCCTTTTACCTCCGCGGCTCCCGGCAACGGCGGCA
GCAGCAGCTTCTCCCCTCCCCAGCGGCACCATGATTGCCCCCACCTTCCCCTAACGTCAC
TTCCGCTTCCTCTTTCCGGAGGAAGGTGGGGACAGAGGATCCGCCCCTCCCTGGCGCCTC
TGGTTGGCTCAGGTTGTCAGGGGGCTGAGCTGCAGCCTCCAATTGGCGAGCGGGGCACCG
AGGGGAAGGCGCCCAGGAGGTGGGTTCATCCGCGTGGGGAAGCGCCCGGGGTGGCCACGC
GGGGCCCGGAGGGTGTCGCCCTCGCGGCACCGGAGTCAAGGAGAAGGGAACGAATCCCCA
AGGAAGAATCCGAAATGTCCTCAGCCAGGTTTGCGCTGACCGCCCTCGCCCTGGCAGCCA
CAGCCGCAGCGGGAAGGACCACAGTTGGCAGTCAGAACCCTGGCTCCAACCCGCCAGGGG
AGCCTGGACGGCCGCGACGTTCCCGGGTTTCTCCTGCCGGGACCCCGGCCTTCCCTTCAG
CACCCATCAAAGTTAACACAGGCAGGAGGCCCAGAAAGGAAGACAAGACCCCAAAGGCAG
AACTAAGAGTATTCTAAGCCCAGCTGGAGAGGACGCCGCCGCCTCTTCCCCTTCTCACGC
GCTTGCCTAGGACCCCCAGCTCCCTTCTCACGCGCTTGCCCAGGCTGGCGGTCCCAACTT
TCTTCCCCTGCAAGAGGACGCGGCTACGGCGGGACTCATGCCCGGGCCAGTTAGCGCCAC
CTACCGGCCACTCCCTTCCTTTCACCGTTCACATTGTCCTGCTGGCCCGCGTCTTAAACC
CATTTCACAGTGCCCAGAAGTAGTGGGCATTCGTACCCAGGAAGCGATTCTGCCTTCGTT
ATGCCC
>136
GGGCGGACTTGCAGGTGGCGGTGGAGGCAAGTCCTCTGCGGGGCGGAAGTCTTCAGCCTA
GTGCTGTTAGGGAGGTCCGCTTTCCGGTCCCGGCGGCATTCCGCCTCAGACGGGGTTTTA
GGGTTC
>139
GCAGGCTGGGGTCCGAGAACCTCCTTGCCGGAAGCGGAAGTGCGTCACGGCGACGGCCGG
CAAGCACGCACCGCGCAGACTCGCTGTGGTGGCGTGACCCGGAAGCGCTCGCCGAGGCCC
CTCCTTGCCCGCCGATATCTCTGCCGGGTGACTAGCTGCTTCCTTTCTCTCTCGCGCGCG
GT
>144
TCCCGCATGCGCACTCCGCTTTCTCTCTGACGCACCCCCGGAAGCACTGTCAGTTTCGGG
GGGCGGGACCGGGAAGCGTTTCCGGGGGCTGAAGGCACAGGCTGAATCTGTTGCGGCAGC
TGAG
>148
TAGAGGGCGCCGCTCTCGCCCGGCTCGCGCCTCGGCTCCCGGAAAAGCAGCTCTGTCCGC
CGTTCGGCTGCGCTCACCTCCTTTCCGCTTCCGGTGTCCCCTACAGT
>151
CTCGCGGGTCCTCAGCGTTCTCCTGCGGAACCTTTGAACGGGGTACTCGAGCCCACAGGG
GAAGAGCAGCGGAAGGGGCCTTTCGGAACGATTTGGAACGAAAGGAAGTGGAAGAAAC
>154
GGTCCGCTCGGTCTCTTTTGCCCATGGCAGCTACAGCAGCAGAGAGAAGATGACCCCGCT
CCCACAGGCCCGCCGCGGCATCCGCTCTGGGGGGACTTCCGGCTCAATCCGGAAGCTCCC
TGTTGTCCACACAGGATGTCCCGCCTCTAGGCGCCGTGATGTGGGTGGCTGGAAGA
>157
CGCCCGGGCCTCCTACCTGCACGTCGTCTCCAGACTCCACACCGGAAAGAGAGAGTGGGA
GGGGGCGGAGCGACGGGGGTCACTTCCGTGTCCCGGAAGTATACCTCTGAGGTCACGGGG
CGAGGTCGGGT
>160
GCACGCCCCCTCACGCCCAGCCCTGCGTGCGCGCCCCACACGGCGCGCGACGTCCCGGAA
ACCCAGGCCTCCGGAAGAGGGACCGGAAGCCCAGAAGCCCCGAGACCTCCGGAAGCCCGG
AGGCCTCCGGATACAGCTGTGTTTGCCGGGTGACTTGCTTCGTTCTCCTGCCCTTCCTCT
GTGCTTCCAGCCGGTTAAGCATCTCCCTG
>165
ACAGGCCGCTGCTTTGAATTTACCACGCGGAAAGCAGCTTTTCCTGTGCTTCCTGCTTCC
CCCGGAAGTGCCTTGCTACGGGAAGTGAC
>167
CGGTTCTGGGCTCGGGTGGGGGTTCCCTTGGCAAACTGCGGGCCCCTGGCTGGGACGCCC
CTGCTGCCGGCGCCGGCAGCCTCGAGGCCTTCCCTGCTTGCGCGGTGCCCTTCTCGGGGT
CGGCACAGGCACAGCCCCGGGGGACGTGAGGTTCCCGAGTGCTCTCCCACCCCGCCGACA
GGAGGGATGGTGGCCGAGCGGGCCGGGGCGGGCGTGGCGTGGGTGTGCCAGGAGCTCCGC
GGTTGCCGCCAAGCGAGCTGGAGCTGACTCTCGGCGTTCCGTGAGCACCGCGCGGATCCC
CCGCTGCAGCGGGCGGAAGTGACGTAGAGGCGCCTAGCAACGGGGCCCAGCGCGCCGGAA
GTGATGCCTTCCAGGTTGGCTTGGCTGCGGAAGCGACTCCTGCCAGGGCGGGGTGCGGCA
CGGGAGGGCGGGGAGCGCGGCAATTTCCGCTTCCGGTCCGTCGCCTCCTTCTGTTGCTTC
CCGTCTCCTCGGCGGCTCCCCTCCCCCGCCCGGCTCTCCGCGCCCCTTCTGGGCGGCGGG
GCGGCGGAGCCGTCGGCGTGCGGCCCTCCTTGCGTTCGTGCGTGCGCCCGTGGCCCGGCG
CACGTCCCGCGACACCGAGGCCGAGCGGGGCAGGGGGCTGACCGCCATGACCCCCCAGAG
CCCGGCGTGAGGGGGCCGAGGTGAGCGCGGGGCGGAGCGCGGGGGACGCTGGCCCGCCTG
CTCCGGGTGTTCGGGCCTGGGCCGCGGCGCGCGCGGGCTCGCGTCTGGCCAGTTCTGGGt
gtctctggcggcctttgtgtctctgctcctgtgtcggccttgactgcccccgtgtcggtt
gtctgtgtctgtctctctcgtgtctgtgtgtctgtcAGCGTCTGTTTCCTGTGGGCCTCT
GCCTGTGCCTGTTTCAGTGAACTTAGAAAAGGGTTTGGAGATAGGAGTGTGTTTGTGTGT
CTGTCCCGGGTCTCTCTCTCCTCTGT
>183
GACGCTGGCTCGACTCCCTCCGCTTAAGCCCCTAGCAGTGAGAGCCGGAAGTTCGGCCTA
GGCTGGGCGGGACTTCCGCTACTAGACTTCCATTGTCTTCCACCAATCTCTTCTCTTCCA
CCAATCCCGG
>187
CGGGAAACACAAAAGGTGGAGCCTCCAGCCCAAAAGGGGGGAAGAGGGTGACAGCCCGCC
CGGAACTCCCGCCCCTCTTCTTGGCTCTCATTCGCCGCCGTGCTCTTTGTCGGCTGTGCT
CATTGGTCCAGGCGCCTGTCCGTCGGTCTGCCAGGCGGCGCGCTTCCTGTTTGCCCCCGG
GTGGAAGGGGAGAGACAATGA
>192
GAAGCGCCAAAGTTGGCCACCCAGAGGCCGCATAACTCGTCCGGGTACTAGGACCAGCAT
CGCCATGAGCCTCGGAGACCGGGTCTCCTTTGACCCTCCCCGCGATTTCCGGTAGCGTTC
CGCTTCCTCCGGAAGTCGGAAGGAGTCGCTCTGTCCGTCCCGCTCGTTGGTG
>196
AAAACAGATCAGTTGAGCTCCTCTAGCTGGAGGAAATGACGAGTTTAACTCCTGGACTTC
CGCTTCCGGGGTGCCCAGGCTCCCAGAAATCCTCGCGGCAAAGGTTAAACACGTGACTAC
TCCCTAGTG
>199
TATCTGGGAAACTACACTTCCCAGAAGCAGCCTGCGGTGACTGCCTCTGTTAAATGACGT
ACTTCCTGAAAGCCGGCTCCGGATAGGTTGCTTAGAGGAAGTAGGCGGTTCTAAACCGCC
GGCGGCTAGGCCTATTTCCGGTAGGAATCAGTGGACTTGGCGG
>204
GCAAAGCGTGCTGGGAACGCCCTGCGGCATGTCGCACGCGTACTTCATACACCATAGAGT
ATGGTTCCGGGTCTGCTGGCTAGAGCGTCACTTCTTCCGCAGGAAGCGGAAGAGCGATCG
GGTAGGCGGCTCTTTGTCGAAGCTAGAGGACCGGCAGGCGGCAGCAGCAACTACGGCGGC
GGCGGC
>208
CAGAGCCTAGCCCCTCTGGTGGGGGCGGAGTCGCGGACAGGAAAGTGCCATCGAGGCAAA
ATTCCCCCATCTGCGTCAGTCCCCTCAACTTCCGCCTCTACGCGGGCCTCGCGGCA
>213
GCCCGGAGCCAGAGGACGCAGCTGCGCCTGTGCGCGTTTCCGCCGCTGTCGTCTCTTCCG
CCGGGAGGCCCGCCCGCCAACGGCCTGCGCGTCTGCGCCGGAAGCGGAAATGGTTGGAGC
CCTTGGCCCCGCCCTCGCGCCATCTTGGGGGCCCTGGAGGCGGCGCCGCGGAGGAC
>218
AGATCCCGCCGTCTCCCAGCAGCGGTTCCGCCTTCTGACCTCAGCACGACTTCCACTTCC
GGGGCGAAGACGGACGTAGCGGTGGGCGGG
>221
TGGCGCCTCGACATGACGCACTTCCGCTTCATCCGGTGGGGAACTGGAAGACGCCGTTCT
GGCCTGGGAAGAGGAAGCTGTTGGGAGGGGGCTA
>223
GTGGATCGAACCCTCACCGGCATCTTGGCGGCGCCCGGGTTTCAACCCAGAGGAGCAGGA
TCCAGGTACAGCGGAGCGCTTCCGGTCTGGCAGCCTGGGCGAGGTAGGCGGAAGCGAAAC
GGAAGGGGCGGGTGCGGACGTGGAGCTTCCGGCCTTGCAGTTCCGCTTCTGGTTGCAGCG
GCC
>228
AGCGGAAGCAGTAACGCTGGCTCCGGCTGCCCGGCGGCCAGGAACGGAAGCGGAAGTGGC
GGCGGCGCCGGCCTGGCCTGGCCTGGCTG
>230
GCCGGGAATTGTAGTTCCCAGACCACCCGAGCAGACACCCAGCAGGCGCTAACTGACTAC
AATTCCCAGAGAAAAACGGGTTATCGGAAGTCTACCCGATAGGCCCACTCAGAGGGGAAC
CGGCAGTGACGTCACTGGCATGTTGAACTACAAAGTCCATGATGCAGTGCGGGATCGCAG
AATGCCGCGA
>234
TTCGATGCTTCTACTTCTTCGGGAACAAGACAAGATGGCGCCCGATTTGTCTCACCCGGA
AGTAAAGAATAATAACATCCGTTTGTCATCTGAAGCCATACCATCTCTCATCCAGGTTTG
TGAACACGTGATTGTGCGGATTGACATGTTTCGGCGCCATTTTTTTTGTGGGCAAA
>238
GCCCCTTTAAGAACGCAgcggccccgccccgccccgcgccccggAAGCGACGGCTTCGCT
GCCCCGGAAGTGGACGGCACGCCGCGGCGGGGTGGGTGCAAGATGCCGCTGCCGGTTCAG
GTGTTTAACTTGCAGGTAACGAGCCGAggccg
>244
ACTCCGTAACCGGAAGTGAATTGGCCCCGAGGCTGATGGCTCCGGAAACACCAATTCGCT
GTCTCCACGCATGAGGAGACGTGTAGGGGCCGGGTTCGGCCCTGGTGAACTCTCACCCGA
GCGGTTTCTCTTTCCGGGAC
>248
GGTCCCGCAGCGTAAGTTCTGCCGGCAAGTCGGATCCCCTCACAGGTCCGCCGCTGCGTT
CATACACAAGCGACTTCCGTTCCGCCGCTACTTCAGGCCGGGTCATGCTAACGGAAGTGC
TTCCTTTTTACAGTCCGGGTGGACCCAAAGCTCCGTGGCGGTGCTGAACTTtagggcagc
ca
>251
AGCCAGTGACCTCATTTCCTGTCTGTGTCACTCTGTCCTGACCTCATTTCCTGTCTGTGC
CACTCTTTGTCCTGACCTCATTTCCTGTATGCAACACACTGTGCCCGGACTGCATTTCCT
GTCTGGAGCTCTCTCTGTCCTGATCTCATTTCCTGTCAGGAGCACTCTGTGTACTGACCT
CATTTCCTGTCTGTGCCACTCTTGTGTCCTGACCTCTTTTCCAGTCTGTGCCACTCTGTG
TCCTGACCTCATTTCTTATCTGTGCCACTCTGTGTCCTGACCTCATTTCCTGTCTGGAGC
ACTCTGTCCTGACCTCATTTCCTGTCTTGTGTCCTGACCTCATTTCCTGTCTGGAGCTCT
CTGTGTCCTTACCTCATTTCCTGTCTGTGCTGCTTTCTGTCTTGGAGTTGCGT
>262
CCCTTTCCGGAAGTTTTGACACTGTGCGCCCCGAGTAATGTGATGGAGAGGGTAATCATC
CGGTCCGTTATCTAAACCCGTCACTCCAG
>263
ccctaggttccaaagccagcaagtggaaaacggagactggaattccgcccacaggactcc
aaagcctgtgcAGCAACACCCCACTCCCCCGGCAGGATCACCAGCAGGACGCGCGGGAGC
CAGGAAGTAAGATCCGTACCTCCAAGGCTCCCATGGGCCCAAGCCTCCGCATCAACAGAC
TGGGAGGGATTACGTGGGGTCCCAGGGCCGGCTCTGAGGCGGGAAAACTTTCTGGAGGCG
GCGGCCTCAGGCCGGAGCGGGCGCACACCGACTGGAGGGGTCGGATTCAGGGATGTGGGT
GGACCGCATTTCCCCATCTTCCCCGCCGCGCACTTCCTCTGGTGCAATCTCCACACCCCG
CGCCGGCCCGCCTGCAACGCGCCCTGGCACTCACCGGTGGGCGAAATTTCCCCGCCTCCA
CGTGAGAGCCAGCTCCGCCGTGACCCGGAAGTCCACTTCGAGTCGCCGGCCCACCCTCTC
GGGTTCCGGCTTCTTCCGGGTCGCGGCCTTCCGGCGAACGCGGTTACCGTGGAAACCGCG
GCCATGGCGGCACCGCGGCAAATCCCCAGCCACATAGTGCGCCTCAAGCCCAGCTGCTCT
ACAGACTCGTCGTTCACCCGGACGCCGGTGCCCACCGTGTCTCTCGCGTCCCGCGAGCTG
CCTGTCTCGTCGTGGCAGGTCACCGAGCCGTCAAGCAAGAATCTGTGGGAGCAGATCTGC
AAGGGTAGGAAACCTGGGCTGGCCGAGAGGGGCGGGACCCGGGCGGCCGGACGGGGGCCG
CGTTTGGGGAGCGCCCACTGTGCGCCTGTCGGCTGAcgggcggggccgccgggcagcggc
tccgcgggcccgggctccgcattttacgcatggggaaactgaggctcggagaggctggcc
cgaggttacgcagcGCGGACTCCAATCGCGATCCGTAG
>279
TCCAACATGGCGCCGCGGGAGGCGGGTCCCGCTCGTCGGCTCCCGGGGTTCCGGCGCCGC
GCGTTTTGGTTCCGGAGTAACAGTGTCGCCGCCGCCTTCCTCCTCCTCCTCTc
>282
GACGCGGAGACATACACAGAACCTGACTCTTCCGGCAGATTGCCCTAGTAACCGGAAGTC
TCCTGCAGACCCCGGGAAGGAGGAATCTAGGTTATGATTGGTCAGGACTC
>285
CTCCCCGGGCTCAGTCGCCAGAGTCGCCACAGAGCCCACGGCCGCTGCCATCTTCCCCAT
CTCGCGGCCTATACCCTCTGATCCGGAAGCAGATTCTCTCGTGTTCCGGATCCGGAAATT
TTTTCCGGGGCCGCGACCTCGGCTCGAGAA
>288
AGCAGCCCCAACTGTACATAAACTTCGGGCGGAAAAGCAAGACGCAGGCGCAGTAGCACA
TATTGTTACCCTATTTGCCCACTCCCTGCTCCTCCTCGCCTCAATTTCGCTTCCGCTTCT
TTGCGCATCTGCTTCCGGGGGATTGTAGGCTCTGCCCCTCCTCAGCTCTTACCCTCTTCT
GCCGGAGGAGGGGGGGGGCCGAGG
>292
GAGACCACAGGTCGAAGCAGGACCACGCAAGGACGCGCACGCCTCTTTCCCACGCCGCAG
AGCGATAGAACCCGCAACAGGAAAACGGAAAGGCCGTGCGCCGGAAGAACAGGTAGGGAC
TACGACTCCCAGAAGCCTCTTGACAAGGACTACATTTCCCAGAAAGCTCCGCGCGGTTCC
CACCCCGGAACTGCCTCTGCTTTCGAAAGCGGAAGGCGGGCCAACCGGGCAGGGAACAGG
GTTTCTGAAGGGATAGACCGGTGGG
>298
CGGCAGCTTCGTCGTCGTGGCAACGGCCGGGAACCGGGACGGACCCCGGAAGTGACCTCC
TTTGGCCCGCCCCGGAAGAGGCCTCTACGGGAGGCACTGGGAAGGC
>301
cccgccCAGAGTTTCCGACTGTTAGCAAATCACATTCACCTCAAAACTATTTATACAAGA
ACTGAAAGGCAAACTAAGTCCGTGCTCCATCACTTCCTGTCCCAGGTCGCGGGGCCGGAC
ATTTTCTCCAAGCGCTTTCCT
>304
TCCTACAGACAAAGTCGTCCGCACCTGACTCTGCTGGGCGCCGCCATCTTAACCGGAAAT
ACGCACGGTTTCACCCGGAAGTGCCAGGCGTACCCACCCAACTTCGTGCCGTGGTTGCGG
CTGAAGCTGCTTGCCCGACTCTTATCCCCT
>307
ACCCCAGTACGCAATCCTGCAGCCCCGCCCCCACAGCTGACCAATCAGAGGGCGCAAAGT
GAGTCGGATGGGGCGGGCCCAGTTTGGCGCTGACGACGAATCACCTGCCTCAGACAGCAG
GGGCGGAAGCGGAAAAGAGCTGAAAGTCTTGGTTTGGCCTTGGGTTCCGCTGTAGGGGAG
GTCCCGTGCGAAAGAATGAGGAGATCCTGGGGCCTTACCTACTAGCGGAATCGACTGAAG
AGACGCCTGCCA
>315
ACCTGCGAGGGCCCTGGAGACCCCTGTGGCGCAACAGATCCCTTACTGGGTCCCTTCCAA
GTGGCGTCACATAGCAAGCGTCCAGAAGGAGGCGGGACTTCCGGGCCAAGCGAGCCAATT
CCGGCCGCGCCGGAAGTCTCTACTGAGGAAAGCTATGAGGATACTCTGTTCGTAAGCTCC
CGGTGAATTTTGTTCC
>321
TGTGACTCCTCAGGTCGGATTGGACACCACCGGAAACGGAAATTCACCGTCGCGCCGACT
CTCCGGAGGGAAACAAAAAGGCAGAAAAAAGAGACCGGCGCCTGGACGACTTTCAGGGGA
G
>325
CGCCCCTCTCGACTCTAGGACCCGCCTCTCTCGTCGGCGGAAGTGCGCTGCGCGGCCCTC
CACCATGCTCCGCCCCCTCCCCCTAGCGCGGCCTTTCATTTCCGCTTCCGGTGCGGGCCG
CGCGCGAGCGCAGCGGTGGGAGGCGGCGAC
>331
AGCCCAGAGAAAGCAGCCACCTGCTAGAACACCGCACTTCCGCCTCCCTCGCCACCACCC
CGGAAGCGCTCGCCGCCGACCAGGAAGAAGAACCCGCCTCGCAGCGTCCTCTTCTGGC
>333
CTTCCTCTCCAATCCACAATTTCCCTCCAATCCCCAGTTTCCCTCTTGGGCGCCTGGACG
CGTGCCCAGCCGCAGCCTGGGAGACACCGCGCGGCTGCACGCACCATGCAGATGTGGTCC
CTTTCCCCTTCTTCTTCTCCTCCCCAAAGAGGTTTTGTGCTGTGACTGGCTTGCCCCGGT
TACTTACTCCAAGGTGTAGGGGTGAAGAACGGAAGAGGACGAAATAACTAGCTGGAGGCA
GCAGTGTCAGCCGATGCCGGTGCCACGGCTCGAAACACCGGCGCCTCTCGCGGTGCTAAA
AGGATGGGCGCGCACCCTCCTTCCGGCATCCGTAGAACCCCCGCCTTTGACCTAGCTTCA
GGAGATTACTTTCCGGGTCAGCGTGCGTTTAGGGCGAAGACGGAGTTGTAAACTTCTTAA
AATTCCTCTCTCGACACTTCGGTAATTCCTCTTTCGAGACTAAAGCTCTTTTTGTATGCG
TGTGTGTCAAGCGTATGCCCCGGGATTCTCCTCCGCTTCCTTTTCTCGGTCTTCCTTCTT
GCTTTAGGGACCGGAAGAGTCCTTGAACCAAAATAGCTCGGCGGGCACTTCCGGGGCCGG
CGCCCAGAGTTCCGGGAGGGTGCAGGCAGGAGAGGGAAAGGCAGCAGCGGCGGCAGCTGG
AGGATGAAGAAGGAGCATGTGCTTCACTGCCAGTTCTCCGCGTGGTACCCGTTCTTCCGA
GGCGTTACCATCAAGAGGTGAGATGGGAGGGGGTTCGCCCGGTCGACCGGCAAAAGGGAA
CTGCGACTTCTGAGCGAATCTTACTGCTATCCAAAAAAATGCAGGCCTTCTAGCGACTGC
ATGGGAGGGAGTGTGTCGAGAGGGAAGTACATCAGCAATTGTCTGCGTCCTGTTGCGAGC
CAGCGAGTGTGCTGGCTAGGAGGGTCAGTTGTGGTTTTCAGTGAGGGTC
>355
ACGTCACTGCTCCGCCCCCCCCAGCTGATTCATTGGCTGCTATTCGTTTCTAACGTTCAC
CAATGGTAGATAACATCCGCCCCATCCGCTGGTCCCATTGGTTCAGCAGCTGTCTATCTC
TCCTGCGACTTCTGACCCCGAGGCATTTCCGCTGGTAACCGCACAAGTCCC
>358
CCGTCCGCCTTTATGAGCTTTATTCTGCTGCTTGAGCGGGCCGGGGCGGTGGGCCGCCAT
GCCGCAGCGCGCGTGTACGGAGTCAGCACTGCTTCCGGGCCAGGACAAGCGCTTCCGGTC
CCCTCCAAGGGGGCGGGCCCTCCAGGGAGCGGGACTC
>361
CACGCCCGGCCACGCCCCCAGGCCGGCGGAACCCAAGGCGCGGGGACCTGCGCTGCCGGG
AGGATTGAGGGAAGGGAACCCGCGCCGCCGGAAGGAGCCGCTCGCTTCACGGCGCTG
>365
CGCCAACCCCAGAAGCCGAACAGATGCGCCCCGAAACGTCATTTCCGCGCGCCAAGGGGC
GGGGCCGGTACCGGGTGCGGAAGTCGCTCCAGGGGTCACTGGGAAGTGTAGTTTTCGAGA
CAGAGGCGCTCAGAAGGAGGG
>368
CCGCCCTGGAGGCCCTGGCAGCTCCGGGCTGAGAGCAGTTCCGGTGCCAAAACCCTTCCC
TCCCCCGCTCCCCCGGAAGTGCTTTTCCAAGATTCGGGCCGGAGAGAGGCCTTGTAGGCA
CAGCGGCTGAGACTCGATCTGCTCCAAGTAGGGGCTC
>373
GGGGACCCCCATGGCCGAGAGGGCGGAAGCGCGACGGAAACGACACACCTGAGGGGACCC
GGCAGGAGCACTGGCACAGACAGCAGACACGCGCTTCAGGCCCACATggcgcaggaagag
gcggggctggcggaagaggcggggctggcggaagaggcggggctcggggaaaggccggcg
gaaggggcc
>375
CGGCTTCTGGTTACGAAATTCACTTTTTCCAGCGCCTTTTTCTGGCCGCTCCAGCGAGGG
AGACGCCATTTGCAAGCTGCTTCCGGTGGCTCCGGAAATGAAACTGTTCTTAAACCCTAC
CGGCTAAAACGCCTACACTCAAAATGAGTTCCGCGGAACTCAGACGAGG
>379
AACGGAAGAGCTTCTAGTCACCGCCCACCTTGCTCGGCTCTGACCGGAAGCTAGGCGTCA
CCTCCGCCCGTATTAAAGATGGTCGACCTTTTTCCCCTCCTTTTCCTGCCCCCAGACTAG
AGGCGGGATGTAGTCTCTTAGGCTAAGAGTGATTGGTCACAAGGAGACTC
>383
GGGAAGATTTCAGGGCGGATGAAACTCTCCTACAAAGAAGGGCCAAACCGGCCGCAGCCA
TGTTTTCGCATAACTGGCAAAACGCGTTTCCGCCAACGATAGCGTCACTTCCGGCGTCTC
AAGCCGGCGGTGAGGAGAATAGAAAACTTGCCCTCACTTAAGATGGCCACATCCTGCCTT
TGTCCTCATTGGTAAATTGGCTCTCTCAGCTTCCGTGACCCGCCTCCCTTCTTCCTCCTG
CCCGTAGTAGCCATGGCGGCCATGAGTTTG
>390
GCATCGGCCTCGGGTCCCCGGAAACAGCCTGCACGCGCTACTTTCGTTCCGGAACAGAGA
ACGTCCTCCTCTTCTTCAAGTGGCCACCCTAGGGCCGGGGACCCTCTGCCCACAGGGTCC
GGATCGAGCTCACCTCCGACTGTGATGAGGCCGCCTTCAGAAAGTGACCTTAAGAGTTTG
CGGACCTTTCCCTAGTAGAAACGCAACTTCCGGAACTGCAGGACCAACTCTTTCAGGAAG
CTGAACC
>396
GATACCAGACTCGCGGCGGCCGCCTGGCCCCCGGAACTCCTCCGTGCACTTCCGGCGGAC
GTCGGGGCGCGTCATAACGCCGGCCGTGGGCGCCATTTTTAATCCTGGCGAGGCGAAGTG
TAGTGGCAAGGAGTTTGGTTCA
>400
GTACTGCACCTCTGACGGACAGGAGGGCAACCAACTGCCTTAAACAACGGGAAGGAAGAG
GCGGTCTAAATTCGTCCACTTCCCGGGAGAGGTGAGAATGTAAACACGCGCGTTCTCCAA
TCAGAACTGCGCTCTCTTCTCGGCTCCTCCATTCG
>403
CCTGGTTCTCTCCGCTGTCACTTCAGGGACAGCTTTAAAGACAGGTTCCTCCTCAAGCCA
CCGTCACATGATTCATGACCTCGTCTGCGCTCCAGGAAGCACTTTCTAAGCCGCCGTCGC
CCTACGATACGGGATTTCCGGAGGGGCCCGGCGGAAGCTGCGAGGGCGCGTCCGGCGgcc
gcgcccctcccct
>407
GCCAGCGGTCAAAGCTTATTGGTGGTCCTGCCAGGTCGCTTGCGTTGTGGCAGTCATGGT
AGCCAATGGAAATAAAGAATTATCCCAAGAAACCAATCCTGGAGTAGTAGGGCGGATCCT
TCCTGGGTTCCGGCTCCGGCTCCA
>411
CCCCGCACTTTCCTGTATGCAGGCCTGCGAGCGTAGAGGGAGTGGAATTCACAGCCTCCC
CACCCATCCGCAGGGGTCTCCTGGGAGGAACCCACCAGCGATAGGAACACTGAAGCTGGG
CTACGGCGTCCGCCCGAGCCTTTTCTTAAAGGCGCCGACCCCGGAAGCGGGGCGTCCGAG
GGAGCGCGCGACGGGCCACGCACGTCCGGGCGTCCA
>415
TCGAAGGAACTCTGGGAAAGTTTCCCGCTCCGCCCCGGCCCGAGCGGAAGCGCGGATGGG
GCGTGGCCCGGTAGCTGTGGCCGCGCCCCCACCGATTGCGCATTTCGATTGGCGTTAGTG
GCCGTCCGTCAGCACGCCCCCTCCGGTCTCGCGTCCCGATTGGTCGCGGGGGCCGTCAGT
CCGGCTCCGGCGGCGGGCGCTTCC
>416
CTAAAAGCACGTGAAAGCAGAGTAGCAGTCAAGAAGCGCCGCACTCAGCAGGACGTTTTC
CCCTCAAGCCCCGCGGAATGACTCTGGGGGCGAGGGCACTCCGCAGCCGTTCACCCTCCC
GAAGCAAGAAAGCCGGGGTCAAGAGCCGCACCACAGGCCTGCCGCAAACTGGGCAACACG
CCGCATCCGTCCCGGCTGGGCGCGGGGACGCCACCATGGCGCTCCCGGCCCGCCGCGGCT
CCAGCCGCAATCGCCTGCCATCCGTTCGGCCAAAAAGCTCCATGCCCCAGAAAGGCGAGC
CTTCTCCTACTTGAGACCCTTCTCCACCTAAAGCCAGGATCCTGGAGTGCTGGAACTGAG
GCAATGCCGCGTTCTGGGACTCGATTCACGTTCCCCAAACCCAGTCTAACACTCGCCACC
ATCACCTACCTTCATCTTGAAGCAGCTGAACGCCTCCGAGGCGCCACGGAAAAGAGGGCC
AACTTCCGCTTAGCGCAGGTCACATAGGCGCTTTCAGTTCTCGCGAGATGAGCAGAAGTA
CGGGATAGCGGAAGTGAGCATGGGTGGGCGGTACTTCCGGGCGAGATTAATCAGGGCCTG
GGAGGTAAAGTCGGTTGGGTGTGGGTCTGAGGTTGTGCCAGTGGTGGTAGTCTGGTAAGG
CAAACCCGCGTGTAATTCTGAGGGCTAACCCCTTCCCTGTCTAGTCTTTTCCACGCTGCC
TGGGTTTTGGAGCTGGGCGCCAGCGGAGCCCCACTTCTGTCCCAGGCACTTTGCATCTGA
CGGTACCAAAATAGGAGGGCAAggccgggcgcggtggctcacgcctgtaatcccagcact
ttgggaggccgaggcggg
>435
AAATCAGGTGTACGAGGCCCGTGTGCCCCGCCCCGCCCCAGGCGGACGGCTGACAGCGCC
CCACCCCAGGAGGAGGCGGGACTTCCTCACCGCAGAGTGGCTGCTTCCGGTAGAATCCGG
AAGCCTGTACGGAGAAGGGGCGGGGCCAAAACTGCGCGCCCAATCGGGGTGACGCTCTAG
CCTTGCCGGGGACTCGTGGGTAACTTGCTT
>442
TCGCAATGGCCGCCGGAACGGTCGCCGGCCGATGCTCTCTGCGACGGAAAGAAAGCCGCC
GGACCCACTTCCGGTGCGTTTTACAATGAACTCCGGGCACTCGAGTCGCTCCCCGGAAAC
TATAGTTCTGCTTCCACCGTTGTC
>445
GAAATCCTGAGAGAAAGTCTGAAACCCACTCAGTCCCCGAAACCTTGTGTGTCGTCACTG
CTGTGCGTCGGCGGGAGCATTTTGCGAGTGTCCGGGGGCCTTCGTCACTTCCGCCCCCGC
GGCAAAGCAGGGAGGTCGGAGGACTGGA
>449
CACGCCGCTACGGGAACGCCCCTCTGCGCCTTCCGTCTATGGCTTGGGGTCGGCTTCCGT
CCCTTGTAGCACTGCCTTCTGGGTAATGTAGTTTGACGGAATCCGGGTGGTACCTGGAGC
GC
>452
CATACTCGCGCCCCGGTAACCGGGGAGCCGGGACCAGGAGCCCGAGCGCACAGAAGAAGA
AGGGCGCCTGCGGCTGGAAGGCACTTCCGGCGGAAGTTAGAGCTGGGAGGGCAAGTCCGG
GCCCCTCTAGCCGCCAGTGTCTATGGCCGTCTC
>456
CCCGCTCAGCTGCCGCTTCCCGGGTTAGCCCTCATGCCCCTGCTGCTCGCCGCCGCCGGC
CGGCCGAGCAGCAGCCCTATTACCCCGAGCCGCACACGACCCGGAACCACACCCCGGCGT
TCCGGAAGTCCCCGACCGGGAAGGAGCCTCTGGCTGGGGACGTAGTGC
>461
CCCACGTCTTGTCAGTGACGCACTTCCTGTCAGTGACGCACTTCCCCTCTGCTGGGCGCG
CGGTGGACGGTCTGAAAGGGAGTGTTCGGGTT
>464
GGCCTTCTCGGCACCCATACGTTTGGGAACGGCAGTTTCGAGGTTTGTGAGACGTCGGCT
TCCGACCGGAAGTGAGAAGAGGAGGAAGTTGGCTGGTTGCACCGATCTGGGGGCTT
>467
ACTCCGAGCCTCACAGCCCCACTTCCGGCCAACTGCCCGCTACTTCCGCCTGCTGCGCGA
GTGACGGATGCGGCCGAGGCTCAAAAGACTCTGTCAGCGTTTCCCAAGGACATTT
>470
CGACATATTGTTAGTGGACATAGCGAGTCGAAGGCCAGATCACGCCTCTTCCGCTGCAGG
AATCGCAGCTTCCGGCGTGCAAGCTGAGGGCGGATTTTAGAGTAACACCCGAGGCCCTCG
CATTTCCGTTCCTCATGACAGAGGCTTGGACTCCCCTTACCCAGAGAACGGAGATTTAGG
AGAAGCCAGAAGTCTTCCTTTCAAAGGGAAA
>475
CCTCTGACCTGTTAGTACCCGCCCCTGGAGCGCCGCATCCGGTAGCGAGAGTTCAACTTC
CTGACTAGGAGCCAATCAGCGGGGCCGCCTCGCTGTCTACGACAGAGGGTGGGGCAGACG
CTCCGTTTCCGGTGGCAGGGTCTGGGGAAGCGGC
>479
GCCCCAATCCCGCAACGCCCGGACAGACCCGGGGCCGATGCACTTCCGGCTTCCTCCTCC
TCTGCCTCCGCCTCCTCCGGCTCCCCGCCCCGTCCCCCGCGCGCGTCACAGCCTGGGCGC
GCCGCCGGCTCTGCGCAGGGCCTCACGGGACTGGTAGTTCGAGGCGGTCCCGCGATGCTT
TCCCTGCCGAGGTGAGGGGAGCGACTACAACTCCCAGAGGGTATGGCGGCCGCAGCAGTG
GGCAGTTGAGTTTCCGGGGCGACCCAGGTCCTCCGGCGGAAGCGGGAGCCTCTGTCGGCC
GCGGAAGCCTGGAGTGGGCGGTACGCAGACGCG
>486
AGAGGGGGACAGCGGGCGAGCACGACAAGAGCACAGGCCCACGTGCGCACCGGCGGGGAG
GAAGTAGCCCGGCGCCCCGCCCGCAGCGCGGACCGGAAGTGCTGCCGTAATCTGCGCTGA
GAGTCGCGAAAGCG
>490
CTGCCTTGCTCCACACCACCCTACCCTTTGTGAACCCTCTCGGCGGCCGCCATCTTGCTT
CCAGCGCTTCCGCCGGAAGCCCGCACCGTGCCCCACCCCATCCGGCACCAGATTAAGGAA
AGAAGGGGCCGTCCGGAAACAAGGA
>493
GCCGCCATAGCGACTCTCCTGTACCGACAAAAACACAAGCACCTCTGCCACCACCGGAAC
CCACTTCGCCAAAGCTCAACGCGCTCGGAAGCAACTTCCGCCGATCCGATAGGAAGTGAC
ATAAAGTCGTTCAATTGCGCGGACACACTCCTCCGGAAACCAAGCTCCTTCGACTCTGGG
TTCCGTTTCTAGCCGCTGTCCAGTCC
>498
AACTACAAGTCCCAGGGGGCCTggcggtgggcggcgggcggaagaggcggggtcggcgcc
gcgaggccggaagtggccgtggaggcggaagtggcgcggccgcggaggggcctggagtgc
ggcggcggcgggacccggagcaggagc
>499
GTGACCCAACGGTgcgccccgccgccgccgggcggAAGTCCCGCCCCTGCCCCGGAGAGG
AAGTTCCGCCTCATCGAGCGCCGATTGGCCGCACCGCCTTAGAGAGGA
>503
ACCGCTGCGAGGTCAATTTCTTTGCGCTCGGGGTTGGTCGGAGGGAAAAACAGGAAGCGG
AAAGGCTGCGAACGCAAAGCAGTGTGGGTTGATTCTGAGGTGCACTGTGGGAAA
>506
CCCACCGCAGGACTCACTCCGAAGATTCGATTTCGATCGACATAGCCGTATCTCTCCGGG
AGCAGGCCCCAGCTCTCCCTCAAGGCCAGTCGCGCAACACACCAACGACACCTCCGGCGG
ACACCTAACGTCACTTCCGCTTGGGTCGGCGTCTGGCTCCCGCTCTGG
>510
ACAACCCACGACGCCACGTTTGAAGGGAGGTCTCCGCTTTATGACAGAAGCCGCACCCGG
AAATGAAACCACCAGGACCTCTGGGATGCCTGGCGGAAGAGAGGCGCTCTAGTTCCGAAT
GCGGTCCGGAAACCAGAACTAGAGAACTCTATGACCCACCTGA
>513
GGGCGGACAGATTTGCACGGCGGATTCCTCCGAAGCAACCCGTGTGAAAGAAGCCAAGCG
GCGGCTGCAGCCCGGGCCGCGATGGGGGTGACACCGCCCGTGGTCCCGCCCCTTCCCGTG
GCCCCTCGGAGCCACTTCCGGCGGCAGCGTCCGGGCTAGTTCCCGGCGCGAGCGGCCGCG
GGCCAGTTTCTATCTCCTCATCCAGGGC
>518
ATCTATAAGGGCCCGGAAGACTTCCGGCCCTTTCCGCCTTTAACTAGACTACATTTCCCA
GAGTGCTGCAAGAACTGGGTGTGACTCGGAATCCCTCCC
>520
CTCCGGGAGCCAGCAGGCCCCTCGCTCAACCCCACGCTGGCAGCCACCGCGGCCCTCATC
CCCCTGCACCGACGCGCCGGAGACATCCGCCCAGGCCCGCTTCCGGGAGGAAGTGACGCT
CCCAGCCAGCTTCCGGTCCAGGAGACTCGGCCCCGCCTCTGCGCCGGGCAGCTTAAAGGG
ACCACGACCCCCAGGAGGATTGAAGGAGACCG
>527
CGACGGAGGCTGCGAAGGGAAACCCCAGCCGGAAGTAGACTCCCAGGATGCAGCGGAGGC
GCGAAGGCATGCGCCGGTGGACGCTCTGATTGGTTCCTCCTGCTGTTTTTAAAGGGAGGG
GGCGGGACAGAGCTGTTGCCG
>529
CAGTACCCGGGGGCCAGCAGCGACCCGGAAACACTCGGCCCGGAAATGATGTCACCATGA
GGCGGGCCCGAAGAGAGGGTGGACCACGGCTGCGCGCTGGCTCCGGGAAGCGGTCGATGC
CCGCGGCCGACGGAGACTACAACCCAGAGGCGGAGGACAAAGCGGAAGGCCGAAGAGCGA
GGACGAAACCGGCGGAACCGCACTTTGGAGCCTAACGAGCCATCGCTGCGTCTGAGACTG
GGACCCGGAAGTAAACAGGCCGGACGTGACGCAAGCCGCTCGGCCTAGGGATGGTGGCTG
GCCGGGTTGTCATGGAAACCGCTCAGGAGCAGGGAGCTGGGA
>531
TCCCCTTAGAAGTGTCGCGTAAACAACCCCAACTCCCACTATGGTGCCGGACCCCAGTGC
CTCACTGTACAAAGTCGCCCCTCCCCAGGCGACAACGAGAGAGGGACTAAATAAAAGGTT
GATGGCTTTCCACTCACCAGGCATGGGGTTGAGTGGCAGCCGGCTACTGCCGAAGAGCAG
GTAAAAGCTCCTGCCACACCTGGGCGAGACTGGACTTAGGGCGCAATGTATATGCTATTT
CTGGGGCATTTGTGGGCCTCACCCTAAGGACTTCTGATTGGCTTCAGGGCAGATCTATCA
TTCATCCTCTGGGTTAGAGGTGGGTGGAAGGTCAACCTCGACCAATACAAAAGCACTCTT
CGGCTAAGCCCCTCCCCTTCCAGCTTCCTGTTGCTGTACATCAACCACCCAGCGGGCGGG
ACTTTGCCTCCCTCCAATTGGCTGATGCACATGTCACTCATTATTCAATTGGCTTTCGGT
TGGTGCGCTCTACCGTCCATCAGTGACATTGCACAGACCTATTGGTCAAATCAACGTCGC
TCTAGACGCCTCTGGTTGATTGGTTAATAGTGCTGTCGGTCCCCAATGTTCCAAGCGCTT
ATTGGTGAAGGCTGCCGTCGCTCGGGCGGTGGCGGGCTCCGGGATTGGCGGTTGCTTGGC
GGGCGGTGTCAGGCTCTCGGTGGCGGCGGAGGCGGCGGAGGCCAGGGAGGAAGATGTCGT
AATGAGCGGTGGGTCCCGGCCGCTGCCGGCGGGGTCTTCCCGGCCCCCAAGGGTCAGGAA
GACGGGCAGAGGCCGCGGGGAGAGGGAGCCGAGGCCGGGGGTTCCCCCCTGGGGCTGGGT
CTGGCGTCGGGGCCCGGCTTCAGGAGGGGCGGGGGAGGGAGGATTCCCGCCCGGAGGAGG
AGCGGGGCTGGCCAGCCGGGCGGAGGCACCCGGAAGGGGGCGTTCGACTCCCCGCCCCCT
CGGAGCCCGCCGGGCGGGAGGGCGGCGCTTCCGGGGGCCGGCGAGAGGAGCGGGCACCGG
GGTGGCCTGGCACCCCTCGGACGGGTGCCGACCCACTTCAACGCCGCTCTCCCGCCTGGG
CGAACTATGCCTGGGTCGGCTCTGAGGAGGCAGCCAACAGCCCTTGTGTTCGCCCCGTGT
CTGAGAGGCCTTCCTGCACTCTTAACTGTAGATGCCCACCAGCGATTCAGGGCTCCCCGG
AGAACAGAGAGGGGCGAGGGAACGCTTGAGACCCGGACGCTGCCAACCAGATGGGCACTG
CTCGGCATCGACGACAGCCCGGTTACTGATATATCCCCAGTCGGGCGATGGTGTCAGGAC
ACGAGAGCACTCCCTGGGCAGATGACCTCTCACCGGGGAGTGGGCAAAAACCTTCCTTTA
ATGTTTTTAC
>563
CCACGCCCCGTCGCCCTCCCACACCTGACCCCGCCCTCCCGCGTCCATTGGGAACGCCAC
CGGAAGTAATGCGAGACGGAGCGTTTTGGTGGAGACACTCACTGGGGCAATCTGAGGTAA
TCCAACAGACTGTGGCGGAGGGACCGGAAGCGCCAGGCAGGGACCCGGGGTAGATGCTAA
ATC
>567
CGGAACCTAACGAGCTTCCTTCCACCGCAAAAGAGCTGGAGAACAATGCTAGGCAACGTG
CTGGAGACCTTGGCCCTCGGAACCCAAGTCACGCCTCCCATGTGAGCTCTGGAGGGAGAA
CTTTATGTGTTGCACTGAGGGCAGTCTCCGGAAACGCGATTCGCAGCGGGCGCCGGAAGC
GGTGTTGTGTCTGCAGCTCTGG
>572
AGGCATCGCAAAAAGTATTCTCCACGCAGCCCAAGCCCGGCCAGAGAGCGGAAGCGGGCG
AAAACGAGACTTCCGGTGCCGCCGTCGCCGCCTAGAGGGGCCCAGCCGCGGCACCCACAG
CGACACCTGCGGACGGAGGTGG
>576
CGCCAGAGGTTGGTACCTCCTAGAGAACAGCGAAGCGCATCCCGAGGGCCGCCGGCCGGA
AGCGCCCTCCAGACCCGCCCCCTGCCCTCCGGAGCCGGAAGCTGGGCATCTGCAGCTGGC
TCGGCGCACTCCACTGACCGTCCCGACGATGCTACG
>580
TGACAGCCGTTTCATCTCAGGCCTCCCAGTTTTCTGCAGGCCCCTCCCTACACGGCTCCT
GCTTCTCTCACGCCTCGTACGGAACGGAAGTGACGTGTACGTCGCGAGCGATTGACGGAA
ACAGAAATTGCTTTGCGGCCCGCACGGAAATTGC
>584
CCCCCATCTCTTGGCTGGGAAGGGGCCTCAAGACTGGTCACTGCACTCGGTTCTAAACCA
AGTACCAGGGCCTTAAAAACGCCAAACTGACCAGGAGGGACGCTAGCTCCAAAATACAGC
CCAAGAGCACGCTTCGAGGAATGACTGACACACTAGCTTCACGATCCGCCCCGCAGAGAC
CCACAGCGCGCCTCGCGCCCAGCTATGCGCACGCGCGGGGCCACTGCAAAGAGGGCGGTT
CCGACGCGGAAAACAGGGAATGCGCACAGAGCAAGAGCGCACGGCCCGGCTCGAGAGGAG
GGGCGGCCTGGGGGCGCCACTAGTAGTTCCCGAACCCTGTCACAAAATCTGCAGCCTCCC
GGCCCCAATTGCGCTTCTTCCTCTTCAGTCCTACAGCGGCTTCTCACCCACACTCCGTAC
GCCGTCCTCAGGAAAGGCCCCCGCTAATGGCAAAGCCAGCCACCCGCACTGGCCGCGGGT
CCTCAGCCGGGATAGACAGCCCCGCTGCTGCCCGACGGACGCCGGAAGTTGGGCCCTGGC
CGCGCCGGAAGCCCCGGATTTCCCGGCTCCGCCCCACCCCTTCGCCCGGGATTTCCGCCG
AGGCGGTGCAGCTACCGCGCCGTGTTGTCCTCTGTCTGCACCGCCGCTGACGGAAAGCTA
GGCCCTTCTGGAGACCCGCTTTCCCAAGGGCGCGGCCTCCTGGGCCGGGATGCACGAGGA
AAAATAATCCCCTGCCTTTCTTCGGTAGCTGTTTTCCAGTCCACAGCACCACTGCTGAAC
CGAGCGTTACTGAGTAGCGTTCTTTGCCTTCACCCCTCCCTTCCTCTACCACTTGTCCAC
TCTCGAGGTTTAACTAAGAAGTCATACTTTACTAGACAACCCAATCTCAGAAGTCGTCAT
TTCCCCCTTA
>602
TAATCGTTCCCCCCGACAGATGATAGTACATCCCACACTGCTGCTGGAAAAGATAGTGCA
AAAGTTGAGCGCGCCGAGGGCTCTCTTTTCTCCCGGAAACAATTTTTCCCTAGACCCGGA
AGCAGTTGTTGTTTCAAGGGAGGTGGGACTGGGCGGGTCAGGCCGCAGCGGCTGACGGCA
GGGGAGGAGCCGGGTCCACTGCCGGGTGGA
>608
TCTTCCGCCTCGCGAGAAAGGGACTCTGGTAGCGGCTGTACCCGAAACGTCACTTCCTGC
GACACGCAGGAAACAAAGGCTCCCAGTTCACGCGATAATAAGACCAACTCGATACTCACT
AGGATTTGTAGTCTTTCGTCTT
>611
CGAGCAACCAGCGGGGCCCGCCCCCGGCCTGCTACGGCGCTCCCAGCCTGCCCCGCGCCG
CTCGGCGCCGGAAGTGAGTGAGCATTTCCGGCAGCCATCCCCGCGGTGCTGACATCCCGG
TTGTTCTTCTGTGCCGGGGGTCTTCCTGCTGTCATGAAGGACGTACCGGGC
>616
GAGCGACCTGGCAATTCCCGCCGCCGGCCGCCAGAGGAAGCTGCTTTGCTGCTGTCGTTG
CCCAGCAACTCGTAGCCCGGAAGCAGTACCCCGTCTCGCTCGGTTCCGCGGCGGCCACGC
TCCGGGAGACTTCCGGCAGGGCGGGCGCGGGGTCTTGGCGAACGGTCTTCGGAAGCGGCG
GCGG
>619
cctgggcgatagagtgagactctctatctcaaaaaacaaaaCACCTCCCCCACGTCTCCC
TCTACCGAGTAACAATCGGGAGAGAGTTCATCCTCAGGCCCAAGGCACGCCGGACCCGAG
CGAGCAGGCGGGCGCGCAACCGCAGGGCGGACCGGGGCTCCGAGGCCTAGAGTCAGGCCT
GGCGTCCCTGCGGCGGGAAGAAGGGTCAATCCACCGACTAGAGTGGCGGGGAGCATCACG
CGGCGCTGCATGGGGCTCGTGGGGAGGGGAAAACGTATGGGGCTGGGGTCGCTCTGGAGG
CCGGGGACTCGGACTCGGGTAGCCGCGGAGGCCTTTCTCACCATCGCGCCAAACTCTCTT
CGCTACAGCAGCTGCCGACACCGCCGCCGTTACACGAGCTTAACTACAACGCCGCTAACA
GCCAATCCTCGCGAGAGGAGCCGCCGGAAGTCGTCGAAAGTGCAACGCAAAAGAGCCTTT
TGGATCATAGAGGCACAGTCACTTCCGGCAGCTAGAGCAGCTACTGACTCTGTTTCAGCC
ATCTTCGATAAAGGCAAAAAGGTAAGGGAAAGTTTCCAAGCTTTAGGAAGAATTATTTTT
TTTCAAGACGCTGTCTTCCGTACTTTCGTTATTAAACATACGGCTCAAGTGATCACCGGT
ATAGACAGTGACATCAGACATCTTTCATTAGCCCTACTCAAAAATGGCGGCAACGTAAGT
ATCCTGGGCCGGAGGTCGGTTGTAACCCGGAAGTGCCTTTGTAAAGGAGGGGGTGGTTAG
ACAATCCGGAAGTGGATGGAATGAAGAGATGCCACTTGGCGGCCATGGCAGCTGTAGTAT
CGGCGACTCCGGGTCAAGGCCCGGTCGAGTGCAGTACCATGGGCAGCACCGGGTATAGGG
CAGAGACAGCTTTGTGTCAACTTTGCTGCTGAACCCCTAGGACCCATCGTTAGAGACCTG
CAGGACTCCTTTCCTCATCCCAGGCTCGGAGGAGAGTTTGCTGGGACTGGTGGGCTGGTT
TCCTGCTCTGGGGGGCGGATCACCTTCGGGGCCGCCTCTTGGAGACAGGGGCGCCTAGGG
AACGAACAGGTTCGCTTGAGTCACTTACCCGCCGCCGCCTAAGACATTGTGCCACCCTCA
ATCCGACAATCGAAGAAAT
>641
AGCCCAAGTCCGAggccgccgccgccgccccgcccgctggcggcgccATCTCCGGTCCGG
CCGGGTCCCACCCCTCCGAGCGCGCTTCCGTGGGATCGGGCCGCTGAGCCCCCTCCGCCG
GTCGGAAACACGGGCCGCGAACCTGGGGTTCC
>645
TTCTTCCTCATCTGCCATCCCACTAGCACGCCAACTCACAGCGTCCTGCCGGCTGGCTCC
CAGCTGGTTACACTACTTCCGCCGCCTCACTTCCGGTGACGCGCGGGGCCGTAGCTGGGC
CTAGCCCTCTGCGGC
>649
CCCAGGTACGGGCTGGGGTCTCGGGGCGGCAGCCAAGTGAGGCTGCCCACAGTGGTGATG
GCCGCGGCGGCGGCCTCGCCACGTGACCCGGACGGGCGGAAGCGGAAGTGCCGGCCTGGA
GCCCGCTCTAGGTGGGTGTCCCCTCGGTGCTTCCCAGCTGCCGTCTGCACCAGCCATGGA
CTGC
>654
CCGGAAGCGGAAATGGAATCGAGATAGCCTCGCGCGTTTAGCTGGCCGCCGCCACCTCCA
CGCCCTAGGCCGGGCCGACTTACGGAGTCGCCGGAAGCGGAAGTCGCTGAGGGGTGGTGA
AGCGGTTGGGAAAGTGTCGGTTTATCTTCGCGCCCCTTG
>657
CGCCACCATCGAGAGCCGGACCGCCAGGGGAGAAAGAGAAGCCTCGGAGGCCCGACGTGC
GGACACTTCCGCCCTCTCCTCAGCCATCTTGGTTGTGGGCAGAGGCAGCTTCCGGTGCAC
ATGCCCCCGCCCCTTAGCCCTCTCGTGCCGCACCGTAGGGGGCGGTGTCGGAGTTCTG
>659
TGACCCCttaaatccggtgcttagactcactacttgctaaataacgttggcttcgttaca
taaacccactggcctgtttttcaacggtcagactggcgctgttagtccctgtgtcatggg
attgctgtcaagggttcaacgagataatctataaacagctcttagaacGAACGCTCAACG
TGGGATCATTGTTGTAATCCCTCAACGTGTGCTCTGAATGAGAAGCCGAGTGACTGAATG
AATGTATGAATGAAGGAACAGGTCAGTAACTGGCGGTTCCCGAAGTTGGAGCCGACTAAA
TTACCCCTTCAAGACGCTAAGCAAAAGCCACTCCGTCGACATCAAACCCCACGCCGGAGC
CGGAAGCAAGAGTAGAGCCGCGGGCGGGGCCAGCATAGAGGAAGTAGCGCTCTCGGCCAA
TACACAGATCGCTTGGCAAACGAGCATTTTCCCGCGCCTATCGTGAAAGCGCGAGAACAC
AGGGGATTATCGCGAGGTTCCGTGCTCCTCTCCCGCTCCCTCTTCCCCAGCTCCCTCTGG
CGCGGGTTccgctccacccccggagccccgcccccgacgcccggcgctccgccccgccct
cgcctggctccctgccccgccccgcccgccgtcccccgcTTGGCTTCCAGCGCCGCTTGC
GCTCCGGAGCGCTGGCTCTGCTG
>675
GTTGTGAGCCGCCCCTTGGTTAGCACACACCTCACGGACCTCGGTAGGGGGAAAAAAACC
ACCCATGCTCCTGGACTTCCCCTTCCGCCGGCACTTGTGCGTCACTTCCGGGAAGAGCGC
ATCTCGCCAACCAGAATTGAGGAGGGTGTAGCCAGTGCTAAGT
>679
ACCGAATCTTGAAAAACTAGACGTTGCCCAGCTACCAGCCCCCGTCTGGTTTCCATAGGA
ACGCGCAATTCCGTTGCGTAGCCCTCTGCGCCGGTAGTTGTTCTGTCTCAGTTCCGGTTT
TCCCTTCCAAGCGTCAATGTTTCTTGTTC
>682
TGCTAATAAAGTTTCATTCGAATACTTGAGCTGCCGCGCCCTGCGTTTCCCTCATGAGCT
TCTTCCGCCCGCAACACGAGACTCAGCACCACACAATCAGCGTGGCAAAGCCTGAAGGGC
GGGACAGGAAGTGAGGTCACTCCTCACCGGGGTGAAAGGTTAGCGGAAGTGTCCTTCTTT
CCTTTTTGCTGGTAGGGCCGGGTGGTTGCTGCCGGTAA
>688
CTCTCTTCTATCCCCAACCATTTCCGCCACACCTCCAACCCACTTCCGGCCCCAAACATG
GCCTTTCCAGGAGCCCCGCCCACTTCCTG
>691
GTGTTTATTCACCACTCTGTGCAATCAAGCGCCTCTGAGAAGGCCTTCTTTACCGCCTTG
GAACTGTCTTGGAACCTGAGGAAACTACATAACCCAGAAATCTCTGCGTCGAATGACAGC
GCGTCAGAGCCAATGAGGGCTCAAAATAAAGGCGTTTCCGCGGAAACAGTATAAAGGTGG
GACTTCCGGCGTCCTCTACTAGTGGCCATTTTGATTGGTGTTGG
>696
ACCACTCTTGGCTCCCAGAAACCTCTGCGCCCAGAGCTAGCGCCTACGACCCGGAAGCAA
AATCCAAGCGCTTCGGGGGCGGAAGCAACGACCAATCCGCAGTGGCCGAAGTGGAAGTC
>700
CTGATTGGCCTCTGTCGGCGGGGCCCGCTTAAGGACCCGGGAAAAGGAAGTTTGAGGGCC
ACTGGGAAAGAGAAGGGGTATCACCGCTTCCGGACCCCGGCCTGTACTTGAAGGCAAAGA
GAACTACAA
>703
TTGGAAGTTAAGAAGGTGGAAGGCAGATCGCGGAACCAGTGTTCTGATAGTTGTGGTTCT
CTGAGGGAAGCCAATTCTGGGGACCGGTAGTGGAAAGCTCTTGCGCTGTTTCCGGCCACC
TCAGCGGGAAGCGGAGACGCAAGCAGCTGGA
>707
TCGGGAAGCGCGTTCCAATCGAGGTCGCAATCCTGTGCGTGACCCTTCTCGGCGACCCGG
AAAAACTTGTAAATATAGGCTGGGTGTTTCAATAGCAAGCGAGGTGGGAGGGATTAGACC
GATGGACCCGGAAAGGGCGGAGGAGGGAAGGCTTTAGTGTAGAAAACCAACCAAACCAAA
CCCAAACCAA
>710
CGGGCAGCACGGCGCGGCAAAAGCGCACGTCGCCTAGCGATGGCGCGGGGCGGGGACACG
GGCTGTACCGGCCCGTCGGAGACTTCCGCTTCCGGGGCCGCCGCCATCGCTCTCCCGGGC
TTAGAAGGCCCGGCTACTGACGCGCAGTGCCAG
>713
GCGACAAGCCAGCAGACCCCATACTTGAAGATCACAGCACCCGCTGGACCTGGACGGAAG
TACCGCCAGGCCCCGCCCCCAAATGTGGTCCTTTCCACGGGCGCCGCCATGTTCCACAGC
CGGAAGAGGTTCGCATTTTATAGTCTTCGGGGAAAACCGGCTGTGGAGAAGGAAATAGGG
>718
TGTCACAAACTGAAGGCCAATGGGAACCAGAGATGCGAAGAGGGAGGCAGGGGCTAGCCG
GTCCATCCGGAGCCACTCCGCGCCCCGGAAAAGCTTAGTCGGGGCACTCTCGCAGTAACC
AATCACCTCCCGGGACGGCCCTCGACCCCGCCCTTCACATCTTGGAGCCAA
>723
CCTCGCCAAAGCTGTATTAAGCCCAAACGCCACCAGGAAGAAAACGGGTTTGGCGGCGCG
GAGAAAGCGCCGGAAAACACAGCAGCGCTCCGTGACGTCACTTCCGCCTCCAGCCTCAAA
CCTGGA
>727
cagcagccgccgggggcgcgccgtcgcggccgcACCGGAAGTGCGTCACGGGCGCGTCTG
GCGCATGCCGGGAGATGTGGTTCTCGGACAGGCGCCTCGCTCCCGCCGCCGGGGGCGCGC
TGTGGCCACCGCAAAGGAAGTGCGTCACGGGGCGCGCCCGGAGCATGCCGGGAGCTGTAG
TTCTCTGGTAGCTTCGTTCCTCCCCGAGCTGCAGGCG
>732
GCAATTCCGGGTTCGTGACACTTTCCTCACACCGATCGCGACGGTGGATGGGCCGGCGGC
CATCTTAGGTACTGGTAGAGCGACTCATTTCCGGAACGCGGTCTTGGGAGCCGGAAGAGA
AGCTTCCGGCCTCGGCGCCGGATGTGTAGCTGGCGGAAGGAGCCGGCGGCTTTTCGGCGC
C
>737
CCGCGGGACCCCTGGGCGCGCAGCAGGCTGCAACAGCCGACGCCGGCCTCCGAGGCCGGA
AGTCAGAAGGCGGAAGTGAACTGCAGCCTATCAGCGCCGCCGGCTTCCGCGCGGCATTGT
GGGGCTTGTAGTTCTTGTGCCGCAGGGCTTTAAAGGAA
>741
GGCGGATGCGCGCTCCCTTTGTCCCGCCTCCCAGCGGCCCGCTCATTGGACGGAGGGAGG
GCGCCGGGGGAGAAAGCGACGCGGCCGCTCGTAAGTGCTCCGGATGGAAACTGGTGCAGG
GGGCAGCGGCGTTCCGCGGCCGGAAGGGAAGGGGGAGGTGCCG
>745
CTCGGCCGCCAGCCGCAGGGACCAGAGCGAGGCTGCAGCCGCTGCTGCCGGAAGCGGAAA
CCCCCTCCTACCAGGAGGCGGGGCGAGACAGCTTCCGACTCCGCCCCCAGAGGAATCTCT
CTGAATG
>748
GTCCCGCCCCTTAGCAACTGAAGAGAGAGGGCGGGAAAAGCAGCTTTCAGCCTATTGGAA
AATGGGTTCTCACCCTAGCAGTGGCGACAGGAAGATCCCACCCCGCTAACAACATGCTTC
CGTCTTCAGTTTATTTACAACTGGTGTGATTGATGGTAAGTTTAACC
>752
GTCGGCGTCTGAGAAGAGTCGCAGGCGCCTGGTCCAGTCCCGGAAGCAGGTCTCCTTCTA
CGGCGTCTCCGAGGCTCGCAGCGCGGTCCACGGTCGACTACCGGGTCAGGGCAAAGGGAG
GGAGAGAGGGGT
>757
TGACTAAGCCGTGGCGAGGAATGAGCTTAAATGACCGGCTTCCAGGGACGTAGAAACACG
CTCAGAACCCACGTGGATACCCTGTAGCCTTCACTTCCTCTTCTTCTGGCGTCACTTCCG
GATTCGTGTGCATTACTATGGTAAAACAGTCAACATCCGGTTTTACACCTCCTCCTGGCT
TCGGATGGGGAGGAGCTCCAAGGAGATCCGTTGCTAGGGAGGAAGTTAGGTTGCTAAGGG
TTCTATGGGGTT
>763
GCCGCTTTCCCCGCAGCGCAATGGCGGCCAGACTGCGTCCGCTCCGCGTTCCCAGCGCCG
GGAAGTGCGCAACCCGAGTTCAGCAGTTGATCCAGTCGGCGCCGAGGTGCTCAGATGGAT
TAGTGAGACGACCAATTAGAGTTGCACACTGCGCC
>767
TCGCGATTATGACCTGAGGGTCCCATTGGTCGCTGCGGCGCGGGGCACGTTGGGCCCGCC
CCGGAACTACCGCTCCCATGACACCCCGCGATTGTGATTCGGGGCGCCATTGGTCTGCGG
GGCGCGGTGCTTCCCGGGAGATGTAGTCTCTTCTG
>771
CCTCTACGGAAGTGCGCCGCAGTCCGCCAGTTCCGGCCTCGCCCCACCTCCTTATACGAC
CCGCCTCCCCGCGCCGGAAACCCGCCCCGGAGGGTGATGCCAGCCAATCAAGGAGCCGTG
TGGCTCGCCACTAACCTCTGCCCTGCAGCCGCGAGGGCGCG
>775
GGAACCACAAGCGGTGCGGGGCGAGGCGGGCGGCCTGGACGGCCTGGAAGGCCAGCGCGC
ACCACCGAGACGTGGGCTCCTAGAGGGGCCGGAAGCTTTCGGATAACAACTTCCGCTCGG
GAAGTTTGTAAAAGTCTGGGCTACCGGCGCGGCGTAG
>779
TCGGCCGCGGACTCTAGGCCAATGACGGGCCAGGACACGGGCGATTTCTGCGGGCCAGGG
CGGCGGAGGTGGGACTTCCGCTTCGTCGCGTGACGTCATCTCCGTGAGCAGGATTGGCCC
TGGAACAGTGTGGGGCCTGGACCGCTGGGTAGGCGCGTCCAGCGGC
>782
GGTTCCCAAGTCTCAGCaggggagaaaagcacccaaccaggagcaaggttctaggtccca
ctgggctctgtcccctcaggccttctgcgtgacaccacgccagccagcacttcctctctc
tggcctcagtttcctcatccgGGGCAAGGGCACCACCGCGGTGATGGAGATAAGACAGGA
AAGGGCCGTGGGCCACGTGAGGCCACGCTCCCGGGTACACAGACGCATAAACAGGAAGGC
CTGCGGGAGG
>788
CAGGCACGTCTGCTTGGGCAGGGGCCCGGCGGAAGCGCCGCTCTAGGCTGCAGCCGCGCC
CCCAGCCGTATTTCCGCGGGCGCTGAGCACTAGAGAGAGCGTCTTGTGGCTGCGGCCTGC
C
>790
CGGAGAGGGTCCAGAGCTGCCCCTTGCTGTCTGTGAGGAAAGCGGGTGCTTCAGGCCTGC
CAGGGGTCCACTGGGAGTTGCTGGGTGGGCTCCTCAGGCCCTGCCCAGGGCTGACCCCTG
GCTCCAGGTCCTGGGCCTCCGTGCCATGTTCCCCGCAAGCAGTCGGGGCCTGCTGGGGTT
TGAGCCACGTTCCCCGGAAGCAGTCGGGGCCTGCTGGGGTTTGAGCCACGTTCCCCGGAA
GCAGTCGGGGCCTGCTGGGGTTTGAGCCACGTTCCCCGGAAGCAGTCGGGGCCTGCTGGG
GTTTGAGCCACGTTCCCCGGAAGCAGCTGGGGCCTGCTGGGGTTTGAGCCACGTTCCCCG
GAAGCAGTCGGGGCCTGCTGGGGTTTGAACCACGTTCCCCGGAAGCAGTCAGGGCCTGCG
GGGGTTTATGTCACaccctggctgcacgtggggatcgtgtctaagctttttggaaatgtc
gatgccggactccgccccagacctggagctaggaactggcccctggccatgggcccaggc
agggtgaggtttcccagcaccctgggtgatctgaacttgggagcagggctggaaccTGGG
>801
CTGTGCATTATGCGTACGGCGGGAGCTGGGCCAACGACGGCCTAGGACGGGGACGTTTCC
GACGGCTCACGCCGGTGGGGGCGGGACTT
>803
CCGCGGTCACCCCAGTCGCCGGCCTCTTCCCACCTGGGCGCGGGACCCGAAAGCCCAGCG
TCGACGACGCAGCCACTTCCGATTCCGGTCGGAGCACCGCCCCGTCCCCGAACACGTGAC
ACACACTTCCGGCCTCCTCTCCCGCCGGCCCGC
>807
TGTGTTCACCATCCCAGCGTCCCCTGTCCCCTCCACCCGAAGCGATGGGTGGTTCCGTCA
GGCGCTTCCCGCACCTTCCCGCTCCCTGCTTGCAAAGTGGTTGTGCCCCAAGGTCCGCCT
CCAGGCCACGTGGGTGCTGCGGGCCAAGCTTTCCCTTCCTTTGAGAGAGGTTTCCGCTGT
AGGAGCAGAGCTTCCGGGCTGCGCTCTTCGTTGCCCAGTTTCCGCTCAGTGGTCGCGTCT
CCGCC
>814
GACTACTCGCTGTACTTGCCGCTCTGAGTCAGTGGCCCCTTCGTTCCTTGTAAATAAATC
CCGCCCCCGGAAATGACGTCTCCACCTTCGTGGGTCGCGCCGGATAAGGTGGGCTTTGGG
CGGGGTGCTGCTGCAGCGGCGCTTCCTG
>816
CTCTTGCGCTCCGCTGATTCGCCACTGCGCAAGTCCCCCGATATTCCCTCCCTTTATTGG
TTGCTCTGCTTCTCTCCCCCTGCCTTTCCGCCGAGTTGCCCTTCTACCTCCCTCCCATTG
GCTCTTCATTCT
>821
ACAGGGGCAGTCTTGCCCCTCGCAGCTGGGTCGCGGTGTCTCTCAAAGGTCCCCCTCTAC
AGGGGCTTCGTGAGGCCCGGGCCCACAGGGCGCTCGGTCCCGGAAGTGACGTCTCCCAGA
GGGGCCGGAAGTGGCAGTGGAGGGAGGGAAGATGGCGGAGGTGGTGAGTCC
>824
GCGTTCCCGCCACGCAAACTCTCCAACTCCCCACGCGCAGGAACTCTCGGTGTGAGGGAC
GGAGCTTCCGGCTCGAGGCGGAAGTGCTCGCGCGTAAGGCAGGAAGTCTCTCCCCACGCC
AATCTCCATGGAGACGGGACGCCGTTCGAGAAGAG
>828
CTTCACCACGCCCCCCGCCCTCCGCCCGCTCACCCCGGTTCCCGCCGCCCCGGAGCACGC
TCCTAAATTGCGGCGCCGTCGCTATGGCGTCACTGCCCTCGCGGCCAATCCAAGGGCTGC
GCGCGTGTCCCTTACGCATTTCCGTCGCCGGGAGGAAGGGGTGTGTGTTTCGCCTGCGCA
GTGGTCCTGGCCACCGGCTCGCGGCGCGTGGAGGCTGCTCCCAGCCGCGCCCGAG
>834
GATGGGAAAGGGTGAAGAACACGTTGCCATGGCTACCGTTTCCCCGGTCACGGAATAAAC
GCTCTCTAGGATCCGGAAGTAGTTCCGCCGCGACCTCTCTAAAAGGATGGATGTGTTCTC
TGCTTACATTCATTGGACGT
>837
CCCAGCGGGTGGGCAGGAGGGGCCTGATTTGGGGACCAGGAAGGAGGAAGGAAGGGTGGG
GGCGGGGGACGGGGAAAGTGACTGGAGCAGTGAGAGCCGGAAATGAGTGGCTAGCGAGGC
ACCCAGGAGCGCCCTGTCCGGCGGCGCTCTAGCCCTCGCGCACTGTCTCTATGCTCCCCA
GCGTCTAGTCTATTTATTGTCGCGG
>843
TTGGTCAGGTGACTCAGCCTCACTATGCCGCGAGGCTCCCTGGGAAGCGTAGTTCTGGAA
ATGCATTAAAAACGCCATAGGCTCGGACCGGAAGACTACTATTCCCGGCGAGCATTGTGA
TTCGAAGCCTGCCGGAACCCCGCGGAGAGGGGAGGGAAGGAG
>847
GCGATGTCGCAACCACAGTAGAAAGAGTGGCGCTCTCTACTGTCCCGGAATTCTTGAGGC
CGGAAGAATAACAGGGCAAAGGTCACGTAGACGGCGCGCCCCGCCCCCGTACGCCTAAGT
TCTCGCGCGACTCCCACTTCCGCCCTTTTGGCTCTCTGACCAGCACCATGGCG
>853
CCCGCCATTGGTGTTCCCCGCGCCTGCAGCGCGCCGCCGGAAGTGCCTGGCCTCACTTCC
GGTCAGAGGCCACGCCCCCGGAAGCGGCGGTGCAGGTACGAAAAGCGC
>856
GCCGCCATCTTTCCTAGCGCCGCGCTCACTTCCGGGCAGAGGAACGCCTCACTTCCGAAG
TTTTACTTCCGGTAAGCCCTGAGCGCCGCC
>858
TGACCAGAAGAGTATATGAGAAGAACCTGAATTAGAAGATTCGAGGGAAGAAAGAAGAGG
AAGTGCCTCCAGGAGCGAGGGAAATGGAAGGCAGGGCGGCGAGCTCCGGAGAGATTTGTG
GAAGGGCATCTCTGCCTGGACTGGATCTGAAGATCTGGAAGAGGATCTGAGCTACATGGA
TAATACAGACTACCACGCAGCAGACGCTGTTGACTTGTGCCTCAGTTTCCCGCCCGAGTC
ATGGAGCAGAGGGCTTAGAAATAAATCCTCACCCAAGGAAGAAATATCCTGGTAAGCCAG
GTTGGTCTCAACATTCAGGAGAGCCTGCTCCCACTCTGGTGGGACAAAGACCACCAAAAT
CGTGCTTATATTCCCTGCCTTGACTCCCACCTCAGTGTGGTCCCTGGTGTCTGCTCCTCA
GCCATCGCATATCCGGGGCGGCCTGGGCTCACCCGGAACAGATTTTTTCCTCCTTGGATG
ACTCCGTCATGGACACCTCAGCCCAGGACAAGCAGAGAGCAAACCCTGGCAGCGAGAGGC
TGGAGTGCGGGACCTGCTACAAGCCGAGCACCTCTCGGCCAGCGCCCTCGCCAGGACTCT
CCCGCTCAGGCCCCCTGCGCAGTCTCTGTTACTGTCACTTCCGGAGGTTCGCCGCCTCAA
ACCTCCCTCCGGAAGCAAGCTGCTGTGCCTTGTAGCGTGTGGATCCGGAGCCGATTCCCA
GAACACGAAGGGGGGAAAAAACGCTTCTAATGATCCCTCAGAACTTGCATATTTTCATAC
GCTTTTCTGGGGGGAGGCACTAATTGGGGCGCTTTTCCTTTGCGAACTTACTTATCTTAA
AGTCGGAGCGGAAAATAAAGCACGCACGCAACCCAATTTCCGGAGAACCGAGATTGCGAC
GAACAACCAGGAAGCGGCTGGGTTGAGAGCTGTCCCCGGTTCTCCGTTCTGCTCTCGGGG
GCACCTTCCGGGGTTCCTAAGCCGCGGGGCCCCTCGCTGCCCCTCGAGGCCCTTTCCCTG
ACCTAGGCTTTGGCCTGGGCTACTCGTTCCGGAGCCGCCATGTCGTCCGACTTCGAAGGT
TACGAGCAGGACTTCGCGGTGCTCACTGCAGAGATCACCAGCAAGATTGCGAGGGTCCCA
CGACTCCCGCCTGGTGAGAGCCTTGCCCGGCTGGACGAGGGTGCTGGGGAGAGCTGGGAG
GGTGCGGGCGGTGGAACGCCGCCCGAGTAAGT
>882
TCCTTCCAGTGTGCTCAGCGTGTCCGGGCCCGGGTGGGCGGGGGGAGCTGAGCCACCGGA
ACCGGAACCGGAGTGTGTACCGCCATCTTGAATGTGTCTAACTGTAGAACAGGGCTCAAT
GTGTCGTCATCTTGAGTGTGGCGACGGAGCCGCAAAAGGTGCATGGGACTCAGTTCCCAC
CTCC
>887
GGCCGGCCGCCGCGGGGCTCACCTGCATGTCAGGGAGGCCGGACGGCCACAAACGCACGG
CCGGAAAACGCTCCAGCGCGCCGGAAGTcccgccccaggcgcccgcgcgccgccgccgcg
cACGGCACGCTGGGATGGAGAGGGGCTGGGCCAGGACAGGG
>890
TAATAATTTCAGAAAAAAAATAAATGAATGAACGAAATAACAAAAAAGTCGCCCTCTTCC
CTTACTTTACCGAAAGGAGCACGAAGAACAGGCACGGAGCCCAAGGAATGCCCAAGTCCC
TCCAGGGGTTTCCTCGGTCACGGTCCGCCGGCGCAGGCGCCAATCACAGGGTCCTGAGGT
CGCCTGACGTTCAGGGCAGCCGGAAGACGGGGAGGTCTGGACCTGAACCGAGACAAGGAG
GTACCACACTATTCACTGCTGCGTCGCAGAGCGGGCTGGGCGGCTGTCTGGACCTCGAGA
GGCCTGAGGCAAGGATCGCGTCAGACCCCGAAAGCTGGTTTGTTGATTAGTGATCTAAGA
CCGCCGGAAGCGCTTCTTCTCAATCAAGCTATGCAACAGGAAGTCATTACGATCCCGTTG
TAACCTCTAAATATGTCCCCGTTCTGCACAGCATCCCGATAACCGTTTTGTTTTTCTCAT
ATTATGACCTTCTCATGTTAGCACCACTTCGCAACGCTCCAGGTCGTGAAGGAGCAACTT
CACCATCGCCGCCTACAGACGCCACTGGGAGCTTGGGAGAGTGGGACGTGGACAGGAACG
TAAAGACCGAAGGGTGGGTTTCGAAGGAGCGGATTTCGAAGTTGCACCGGTTGAGGATGG
CTGACATTCTCTCTCAGTCAGAGACCCTGGCGTCGCAAGACCTCAGTGGGGACTTCAAGA
AGCCAGCTCTGCCGGTGTCCCCAGCGGCGCGGAGTAAGGCCCCGGCCAGCAGTTCTTCAA
ACCCTGAGGAGGTACAGAAGGAAGGGCCCACTGCGTTGCAGGACTCCAATTCTGGGGAGC
CCGACATCCCTCCTCCTCAGCCGGACTGCGGTGATTTTAGGAGTCTACAGGAGGAGCAGT
CGCGCCCCCCGACAGCGGTTTCTTCCCCTGGCGGTC
>911
GTACTGGTTAATGGTAATGTGCGCCATGGGAGCGCCGCCGAACGGAGAGCGCCACCCCCT
ACGCCTCAAGCGGGCCAGCTGGCGTCACTTCCGGCCCTCGGTCCGTCTGGGTCCTggcgc
ccccggccccgccgcgggTGCGCAGGTTGGTTCCGGAGGGAGAACCTGGGGACCGGCTCG
GCGACGCGCTCGGGCTGA
>917
CGGAAGGAACCCGGCCGCACTGCCGCCGGTGTAAACACTCACTCTGGCCCTCTCGCCGGA
AACCGGAAATTCCGCGCTGCATTCTGGGAGTTGCAGTTCCCGCTGTGGCCCCCCGCCCCC
TTATAAACAGCCAGTCTACAAGAGGCGCTAGTTGCAAAGCTTCC
>921
CCGCCCACCTCGGCCTAACCTTAGAACAGGCCCCACCCCCGTCCGATAAGCCCTGCCCCC
GGAAGTCCCGCCCCTTAGCCACCCTCCGCTTCCTTGATGCCCACCCGGTAGCGTCCAACG
GCTCCACGAAGTAGAGATCTTTTTCGCTCCCAGGCCTTGCCAGGCGATGCCTCTACGCCC
CACTTCGAGAACTCCCTAAGCATCTCCCTCACGCATTCCAGGGGCTAAGGACTACCAGGG
TGGGAACTAGCGGAGAAAGCTGATACCTCACCCACCACCGAGCAGCCACAGGGCGAGCTC
CGCCCCTTCCCACCTTCTCAGCTTTAATTGGCTTAAGATTGCCCTCCCCTGTCACGGATT
GGTCCGCTCTCCACTAACCATCCTCCCTCTAACTGCCGTCTACAATTGGGTGCTCGCCGC
CATCGCTTT
>931
CAAGCTAGCCCCACCCCTTCCGTAGGGACAGTCTTACGCCGGAAATGCTCCTTTGCTGTC
CGGGTTAGCGGAGGGAGGGAGGAACGGCTCTCCCCGCGTGCCCCGC
>933
GAATGGAGGAAGGAGGAGCCATTTATCCTTTACCAAGATGGCAGCCTCCTGGCAACTCCA
GTCACTTTATAAATATGGCTGCCACAGGAAGTACGTCACGGAAGAGGGTGGGAAATCTGC
GCGCGCACGCTGCAAAGGGGCTTTTTGGGACGCCAGTGGCTGAGTTCTTCCTTTGACAAG
ATGGCGGCAGGAGG
>938
TCTAAGCGCCTGTCTTCCGGCTCCTCTGCATGCTGGGATACGGAGTCCTTGGTTGCAGCC
GGGGAAGAGTTGAACAGGGTTCTGGCTAGAACTACAAGTCCCAGGAGGCCATGAGCACGG
ACCGGTCCCGTTGTGGTGAGCGCGGGGTGTGCTGGGAGTTGTAGTTCTCAGGGACCGTTT
CCGTCGGTTCTCAGGAGGTGGGAA
>944
GTCCTTCAAATGATCCAACGCCGGGACTCGCAGGGAGCCCTCGACCCGCCCAGCTGAGCC
TGCCCCAAACTACAGCTCCCGAAGTGCTCGGCGTTCGGAGCGGGCTTCCGTTCCCAGCGT
GCCCAGTGAGCCGGGCGCCGGAAGAACCGTTGTCTGCCACGCGCAGCCCCT
>948
GCGCAGGGAGCGGGAgccgccgccgccgccgccgccgccgGAGCTAACCTCGGGGACCGA
GATGCAGGTGGGACCGGAACCGGAACCCCCCTCTTCAAGTACCTTTTCCCTCTCCGCGAC
CCGGCCCT
>952
TGCCCGGAACTTTCAGCCGACGCGGCTTGGATGCTGGCCTTAGCCCGTGCAGATCTGGTA
ACCACCATCTTTCCGGCTCCCTCGCGACCACCACGACTTCCCTCTTCCCTGGCGCTCCGG
AAATGCGTCAGAGAACTGCCTCGAGCGCGTTTTCCGCGCAGATCCGAGAATTCGCGAGAA
TCTCCGCCCAGCCAGTTC
>957
GCGGAAGCAAGGGGCTGGCAGAGCGGTATCGCAAGAAATCAACCAATCAGAACAATACTA
CCGCGACGCAGCGCCGTGTGATCCCACCCTCGTCAAGTGCGCGACTTCTGCCGTCA
>960
GACTGCGGGGGTTCGAATACAGTGAGACCCGACAAAAGCGACCCCATTCTGGGTGATAGC
ACAGTCCTGGCAAAAAAGCAGGCATGGCAAAATACCCCAGGGTCGTCAGGTGGGACCTGG
GCCCCGCTCTCAAAGCCCTTCTGGGTCCCCCTATTTCCCACCACCCCTCGCGCGGAGCCC
TGAGGCAGTCAGCGTCCTCCAGGCTAGGGAAAGGCGTGGTTTTCCTTCCCCACGTCTCCC
GTAAGGCACTGCTGCCAGCCCAGTACTACTGCGTCTTGGCAAGGCTGGAGGTGCTCCCAC
CTTCACTTTAATTAGCATCTTCTTTCCAGTTTGGGGCTGCACACGGATAAATTGCTGCTC
CTACCGCTCCGGTCGCCGCTGCCGCCCTCCAGCACTCTTGCCTGCAAGGGCCACTTCTAC
TTCCGGGTCACTGTCTGGCTCCACCCCCCCCCCCCCCCCCACTGGGTTCCGGAAAGGCTC
AGGGTTGCTCCCGCGTTTCGGTTCAGTGACGTCGTAAATTGGAATGAGGCATCCAGTTTA
GCAACAGCAGAGATGACGACTCTGCGATTCTGAGAGTCCCTGGCGAGCCCGGGCTAGCGA
AAAGTGGGGGCAGAACGAACTACATCTCCCATCGTGCCAGGAGGCGGTCCCGCCCGTTTC
CCCCTGGGAGTTGTAGTCTAACCCCCTCGGATCCAACAGCAACCTCAGTGCGTGAACTCT
GTTATCCAGAAGGCCTCGCCCTGCCGCCGCCGAAGCTGGAATTCGTCGGCTAGTAGTTCT
CGCCGGCAACTAGAGGAACCTGTTGGCGTGGCCCAGAAGGCTTAGCGGGATTGCACGAGG
TTAGTTGCTAAGCAAGGTGGTCTTTGGTCAACTGCCGCCTGGACCAAGGCAACAGGAAGT
GAGTACCTCTATTCCGGAAACTAGTTATGAACCCTCCCCGCCCCCCGTCGCCAACATTCC
TTCGTTCCCCTAAATCAGCCTCTTGCCCCATTGCTCTTTGCAGGGGTAGAAGAAGGAAGT
GTAGCGGGGTAAGGAATGCACCGTCAGGGTCTCTCACAACCCTTTCCCAGCTCTCCTCCC
CAACAAACAGTACCTGGGATGGAGCCCTAGGGTAATCGCAGCCACGGGATGGGTCGAGGT
GACAGGCTTCAGGGACCACACTTCGGCCTTTGCCCGACCTTCCACAACTTAAGCGAAGAG
AGGCCACCAGCCGTAACAGGGCGTTAAAGCCCAGGGGAAGATTGGTCCTTATGACTTCCT
GCCTTCCAGCCCTCAGATTCATCGCTACCCCGAGGCTAAGCGCCATGCCTCATATTGACA
ACGATGTGAAACTGGACTTCAAGGATGTCCTTTTGAGGCCCA
>982
aaatttctattataaaGTGGGTCTGGCCCTTGAATTCCGCGGAACGAGGTGGTGCCAACG
CTGTGTTTCAACCCGGTCACTAAACATCCGCGAGCATCCTGTCAGAGCTCTCAGCTCATT
GGCGAAAGTAAAACGCCAAGGAAAAGCACCTCCCTTTTTGGGCGTGGAAAGAT
>986
GAATCAAAGCCGGCACTGTGGTTTAGGAATTTCCTTAAACACTGGGGAAGCATTTCCGGG
CCTCCTGCGGGTTCACACTGCCTGTTTCCGGCGCGTGGTTCTTGGCAGTGCGGCCTCTCG
CTTTTGACTGCTCCTGAGTCTCCTTTTGCTGTGG
>990
GCAGCCGGAACGTGACGCAAGGTTGAGGCGGGGCTCCTCCCCCGCACCCTGGCGTCGAGC
GTCTCGTGACAGGTACTTCCGCTCGGGGCGGCGGCGGTGGCGGAAGTGGGAGCGGGCCTG
GAGTCTTGGCCATAAAGCCTGAGGCGGCGGC
>994
ctccgcggccgcctcctcTGAAGCGGTAGCTGTCGCCTCCGCGGCTGTTCGTTGCTCCCG
GAACCGGAAGTCCGCTGCCTGCCTCTCGGGCTCCGCCTCTGGCTAAGCACCTGCGCACTA
TTGCCTCGATGTCGCGTGCCCTTAATAGGGAGGCTCCCGCGCCTACGGGCCGGCGCTCCG
CAGC
>997
CTTAGGGCTTCGGTAGCCACATTGCCACAGCTCTCCACGCCCTCAGGTAACGCCCCTCCG
CAGGCCGAGACGTCGGCACGTACACTGTCAGGTCTTCCCGCTTTCCGTCGCTTCCTGTTC
CGTCTTGGTCCCGCCTGCCGCTGGCGCCGTTGTTTCCGGCTCAACTGGGGAGCTGCTGGA
GCTCTTCTGGCCTCTGGTTTTCCGACTGCTTATCCGACGC
>1002
GGTCCCGCCGGGCAGGTCGGAAGGAGGCTGCAGCCAAGCAAATGCCTCAGCCCGGAGCCT
TGGCTGGAGAGCGGGGCGGTGCGAGCGCCGGAAGTGAACCCGACGAGGTCAGTGACGTCA
CGCCGGCGCAGTTCCGGCCGCGCAGCTCTCGCGGAGAGGGGCGCTCGAGGCGGTTTGAGG
GGACCCGGAGGCTCTTACAAACTGGCAGTTCATTGAGAAAAGGCAGCTTTTAGT
>1008
cccccgacatttcctcctcccaggctccgcccccggctccCACGGGGCACCGCGGCTTCC
GGCTATGGGTACCGCGGGCCGGAAGTGTAGCGTTGCCATGGCGAGGGCCGGGTGCGGGGC
CCGCCCCCGCAGCGCCTCAGGGAGCGCGG
>1011
TTTTCTTATCCAATAGGATTAAAAAATTTGTCCTTACCCGGCCGACCGCGGAAGTAGAGT
AGGCGGGCGGCCAATGGGGACATGATGGGGGGCGGAGCCGAGGCCTCCGAAGCGGAAGTG
GGTTGCTGTTGAGGCGGCGGCA
>1016
GGGTCCCGGCTCGCGCCGCGGCCGCGCGAGGCGCGCTCGAGCGGAAGTGGCGGCGACCCC
GCCGGAAGCGCGCGGCTGCGGCGCGGGAAGCAACCCAGAGCCCTCCTCCCGCCTGCTCTG
TGTA
>1020
CCAAAGAGCATCACCCCCTCAAGGCTCGCCACCCGCCTCCTTACCATGGCCCCACCACCT
GCTGCCGGAAGTAAATCCCACCGGCCCCCGGAACCCCTAAGAGCGCATGCTCGAATGTAC
AAGGCGGGCGTGATCTGCGTTGCACCCTGGGAGTTGCGGTCCAGGAATCGTGGCTGCCGC
TACTCCCAGGCGTTATGGGAAC
>1025
GATGGGCGGGATCTGCACTGGAGGCGGTGCGACCTTGCGGGGCGGTGCAAGCTGGCGGAA
CCCGCGTGAGAGAGGTTGGTGTTGCGAAGGGAACTAGTCCGGTGCAGGACGTGGGGCTTT
TGCAGCTCAGCTGGTTCCGGCTGGGGAAGATGGCGGTGGCTGGGGCGGTGTCCGG
>1029
GGAGTGGAAACTCTAGGCCCCAGGGAGCGCTGCGGACGGAAGTAGGGAAACTGTGAGGGC
GGCACCGGAAGTGGCGAGCAGTCTGCGCGCGGATGGCCGCAGCGGCGATGGCGGCAGCGG
CAGGTGGAGGGGCTGGCGCGGCCCGCTCCCTCTCGCGCT
>1033
CCCTGCCAATTTTCCCCATGCACTTCCTGTCTCCCTCATGCACTTCCTGTCCCCCTCATG
CACTTCCTGTCTTTCCCCAGCActtcctgtctccctcatgtactttctgtctttccccat
ccacttcctgtctccctcatgcacttcctgtctttcccctccacttcctgtctccttcct
gcacttcctatctttcccctccacttcctgtctgcct
>1035
GCCCCGCGAACAAACCTAGGCGGGGAGGGATTCGGGAAGGGGCGAGGAAGCGGAAGGAGC
AGGCGGACTGGCGATGATGGGAAGTGACGAAGTGGCGCAGTTCGCTGCGTGCAGCGACGT
GGCGGCGGGGCCGGCACCGGGCAGCGGAAGTGGCTCCGGCGGTGGGACTTGAGTGTTTGT
GTTTTGGTTCGTGAAGGAGCCGGCGGCTG
>1042
TACACCAGGAGACCGAACTGCAAAGCGCGATGGCTGCCGTGGCCCCAGTTCGCATCAGCC
CCTTCCGGGCCGGCGGGTGCCTCACTAGCGACAGTCCGCAGGACCGCGTCGCCGAGCGCC
CTAGGTTCCGCCTCCTGGCAGTCTTGCCGCCAATT
>1046
CTGACATGTTTACAGGGTCTGTCTGTGCAACCCCAGGAACCGGGACAGAGAACCGGAAGA
GCAGCGCCTTCCAGAAGCTACCTCGCCGGGGCCAGCAAGAGCAAGGAACCGGCGTCCTTC
TGGGAAACTCGCCCGGTCTGCGCCGCAGCTGCAGCACT
>1050
ATGGCAGTAGCCCCGCGACTGTTTGGGGGGCTCTGCTTCCGTTTCCGGGACCAGAATCCG
GAAGTGGCTGTTGAGGGGCGTCTTCCAATCTCGCACAGCTGCGTTGGCTGTAGAAGAGAA
CGgacg
>1053
GGAACCGCTCGAGcgccgctgccgccgccgccgccgcagccaccagcgccaccgccacag
ccacctccgcTGTAGAGCGGAAGAGGCGGGACACTCTTCCGCCAAAGGCTGCTGACGGGA
AGCGAAAGTCGGCTGGAGACGCCagagggagggagagagggaggagggagaagaaggagg
gacatggggaggggaaaggggaggaggaTAGAAGCGGGAA
>1058
CACACGTGGGTGAGCACACGGCGTTTGACGTCATCAGCTCGGGACGGCTACGCTGCGCCC
TCCCGGCCTCAGCCCCTCAGCGGCGGAAACGCCAGTCTTCGCTGTCCCGCCTTTTCCGGG
AGGGAAATGGAAACAAAAATCTAGTCGGTTTGGATGCAGGAGTGATGGGGACTCGCGAAC
ACAGCACGTGG
>1061
AGAAATTGGCTGAAGATACAAATTAGAGACAAGGTGAGGGAAATTGAGGGAGTTGCCTGA
GGATGATTCTCCTCCCAGTCAAGTAGGCACCTGCTGAGAGAAAGGATAAGCCGAGATGAG
GGAGATGATGATGGTTTGGGGCGCAGAAAGCGGGAATGAAAGACAGGAGCTAAAGCCGAA
GTTTTTTCTCTCTCGCTACTTAAAAGCTGTAAGATAACGAATTGATCAGCAGGTGGCAGT
GTCCGCGGAGGCTCGCATCCCGTCGGCCCTGGCTCTCAAGGCGGAAACACGCACCATGGT
GACTTTCCGGCCTGCATCGCCTCTGCTCCCCTATCCCGGCTGACGTTGGACGACAAAGAT
GGCGGCAGGGACCAGCAGTTACTGGGAAGGTGAGGGCGAGAAGGCCTCCGGGTGCGTCCT
ACGAGGGTGAGAGGGGCTGAGTGAGGACAGATCTTGGGAGAAGCAGCACAGGAAAGAACC
AGACTCCCGGAGCGGCCGAGCTGAGCAGCGGGGCTTGCCTAAGTGGGATCCCCGGGGCCT
TGGGGATACCGAACGGTCTGGGGTAGGGGTCTGGCCTGGCCGGGGCGTGTGAGCGGGACG
TGGGGCAGGGGTTGGGCA
>1075
CTCGGATTGGACACTCACACCAGGCCTGGCCCCGGATTCGGAAACGCTCCTGAGTGCTCC
CTGGCCTTCGTTCGGGATTGGCCGAGGACCTCGCGCTCGCTGTCTTTCTTAGCCTCTCAT
TGGCTCCCGACAAGAACTTTTTCTGCCTTGGCTTCTAATTGGTGGCTTTCGCCTGCACCT
TCCACGGGTCTGGAATGGCTGCCCCTTTCGGTAGCACGGACTCTGCGCCTCCTGATTGGC
CAAGGGATGCGCGCACTCTGCGCGTTCCTTCGTCGAACGTGGCAGTGGGGAGGAGTTCCC
AGTTTAGGGGCGGAGCTGCGGCTGCGCTTCCGAAACCCCTCGTGTTGCATTCTGACTGGA
CCGCGTACCCAACTGGCACGCCCCCCGGCCCCCGGACCGGAAGTTGGGGTGACGCAATTT
CCGGCGCGCGTGTCAAGCGTGCGGCGGCGGCCGTGGAAGGTGGGGTTGGCCGCCT
>1086
GGAGGGGACGTCGGCGTGGGGCGGGGCCAGTAGCAGTTCCCACGCCGGCGCTCCAGGCGC
GGCAGGCTGCCGCCCCCGGAAGTAGTGGGTACCGGGACGCCGTGAGGCGGAAGCTGTGTA
TGGCGGGAGGCTGTGGCGGTCCCTTGG
>1090
GGCCGGGCCGAATCTAGTCATGAAAGAATGAAGCCTAGGCAGTCGCTGCTGTCTAGGGAG
GGATACACTTCCGGGGCAAGGGAGACCCACTTCCTGCGAGAATGACTGGCGCCCCCAGCT
ACTCTGTCTCTGTACTG
>1094
CCCGGCTCGCCTGGGCACGCCCCTTCCTGCCCTAGCAGCGGCGTCCCGCCCTTTCCGCCT
TTCACTTCCTAGTAACCGCCCTCCCTTGCTCCATC
>1097
GGAAGGAGCGCGAACGCTAAATCCCGTGCCGCGGGGAGCCAAGCCCCCTGGGCCGGAAAT
GCCTAATCTGAACTTCCGCCCTGCCCTTCAGCTCACCAACCAATTGAATTCCAGGT
>1100
TCGCAACACCGAGAGTCTCAGCGTTTCTCGAGATAGGTGAGGCTGCGCGTTCCGGAACTG
GTTTCCCGGAAGGAGCATGTCTGCGCCCGCGATCCGACCGGAAGTTGCACGCTGAGCCGC
GGACACCATGCAGTCGGATGATGTGAGTCTCCTCCGGTTGTTCTTACACCCGGGGTTTGC
GCAGGGAATTTT
>1104
GCCACAGCTTCCTCCTCCGCCCGGGACCTCTGGCCGGAAGCAGTCCGTTCGCCTTACTAG
ACCCGCTCCAAGCCTTTGAGCAGTTCGTGTGGGTCCGCTCCCAAGCTAGGGCTGGGCTGT
TGCGCTTGCGCCAGGGGTCGCATGCAGTCACG
>1108
ACCTAGGATCCTAGGAAACTGAAGGCAACGGAACCTGGGGGCGATGGAATCCGGGAGCGG
TGGAACCCGGAGCCTGTAGAACTTGAATCTAGAGGAACCTGACAGCGGCGCCGAGGGGGC
CACCCGGACTCTGTTTGGAACGGAAGCACAGTGTCCGCCGCTTCCTGGTTGCGGGTCAGC
GCCCA
>1113
TTTCTGGGTGTGTGCAGCCAGTGAGCAATGTCAGCAGTGAGGCTCCTGGGCAGGAAGGAG
GCCCCAGCTGTGTAGGAGTGCCGGGTTATACTGAAGGGAAGTGACGACACAGCGGAAAGC
CAACAGAGGAGCCAGTAGCTCTGA
>1116
GGCTCGAGGGCTGGGAGGAAGCCGAAAGCTGACCGAGAGGAGAAAGAAGCCCGCCCCCGG
AAGTCCCTCCTGTCTCTGCAGCTTGTTCCCGGAAGTTTTGCTGCTAGTCGCGGAC
>1119
ACCGCCAGCCTCACTTCCCACAACCTGGCGCACTAGGAGCCCTCCGACCGGCACCGCCCC
CACGTGTTGCACGCCGCTTCCGCTTTCCGGCCCAGACCTCAAGACCGCTTCCGGAAGCCT
CTCGGCTTCCGTCTGGCCAAACTCCTTGATTGGCT
>1123
CAGGTGCAAAAGAAGACGGCAGACACCAAACTTCCCCTGCAGCCACGCCCTCCCCACTTT
GGGAGTCTGGGTCCCCGGGAAGGAAGGCCTCCCTATTGGTGCTCAACGTGTTACGTCACT
TCCGCTACCTCCACGGCAGGCGTCGCTAAATGACGTTGCCGTTTCCGGGTCACCCAGGCA
GCTTGTGGCGGCGAAGCCATCG
>1128
GGAAGGTAAAGCGCTCCGCACAGCCCGCCTAAGTGCGCCCGGGACAGAGCCATCCCCCAG
GTGCTACCAAACAAATCCTCCAGCTGCTGGTACGGGGAAGGTGTTCAGTGACACACCGGA
AGCAGCCTAGTGGCTGAGGCGTCCTTCTCCCTACCAACGGGTTGCGAAGGAAGTAGTTGC
TGTAGCCGCGC
>1132
GCTCGGGACTACGTTTCCCAGAAGGCTAGGCGATAATTGACAGCTCTATCAGCCTATGGA
CAGAGAAAAATTCTAGCCATGGAAACTGAAAAGCCAATAGCAAGAGGATGGGGGCGGTAC
TTTCCGGCCGCTGGCTGTCGAAGCCGGAG
>1136
CACCGAGTTCCGCCTCCTTTCTGACCTAGCCTAAGAGGCCGGAAGGCGCCAAGGGCGTAG
GAGGTGGGTGGTTGTGAGGGAACGCCCCCAGCCAGCTCACTTCCGGTGGGCTTCACATGC
TGTGGGGTGTCACTGTTAAGGTAAAATGCTGGGACGCTCGCGA
>1141
ACGTGCTCGGCACTTCCCGTGCCCCAACCGGACCTAGTTTACGACTTCCTACGCACAGGC
CCCTCTGAGGTCAGGGTTCGGGCTTCACt
>1144
TCCACCCAGAGGCCCCCGAGCAGCAACTCCGCCCCACCTCCCGCCCGCTCCGCCGGAAGC
CGGTCAGCGCCAGCCGGAAGCCCCGCCCCCTAGAGGCACCGCGGACACCGTGCAGCGCTG
TTCACCCAGATGCCAGCTGTGACCTTGGCTAAGCCAGTGACTT
>1148
CACCCGTGGAAAGTGCCCACGGCTGCCGCTCTCGCCGCCTCCGTCGCGTCACAGCCGCGC
CAGTGTGAAGAGCACTAGGGCGGGCGCGCCGGAAATACGTCACGGGAACGCCGGCAGCGC
GTGAAGTTGGTGAGGCCTGGGCCGCGGCATACTTCCGGCCTGAGTCCGGCACCGCGGGTG
AGAGACCGAGGC
>1153
CTAGAGGTCGGCCTCTGCCTGGAAAGTCCCGATGTCTGAGCGGAAGTGGAGCGAAGTGTG
GCGCGGAAGTGAGGCGAAGGCTTTCCCCATCGACTGGGCGCGCCGAGCGGTCTAAGCGAC
TGCGTCTGATGGGGCGGGGAGCCGCCGGGTTGAGCC
>1156
AGGCCTACAACCCTCTCCCCCGGCCCCCAAATTCTCAGGAGAAATCCCCTAAGAGTCAGG
TACGGAGGTCACTGCAGCGACTTCAGCGTGCAGAGAACGCGGGGACCTAGGAAGAGGACG
CTCCAGCCCAACTGAGCGTCTCTGATTGGCCGCCAGCTCAGCTTGGAACGCTGGGGTGCG
TGGCGTCATATCCGCCGGGCCCGCCATCTTGTT
>1161
GGACGGCGATCAGCAGCTCGGACCGTCGCGGATCCTGGCTCCGCGTAGGTTCCGGGACAT
GTGTCACTTCCGGGCTTCAGGAGGAAGTGGGTTGGTTGACTGGGCAACCGCCTGGCGTCC
CCGAGCCCCTCC
>1162
AAGAGTTTTCCCTCAGGCCAGTGGGGAATTCCTCGGGGCCTAAGTCCTGTCTCTCCGGGC
GGAAGCCCCAGGAGGTGCTGCGGGTATGGGGCGGCCGAGGAACAGGCCGGCGGCCAAGTG
GGCGCGAATGAATGAACGAACCCTCAGCCCTTCCTCCTCCTCTGGCTGGGGACGTCGCTC
GCGCCCCTGCAGCGCCGCGTCCTCTTCATGACCTCTGACCCCGCAAACCCCTCACCTAGG
ACCCCTGACCCCTCGCCCCACTTCTTCTCCTGGCTCGCCCGGGTCCCCGCTTCCTCACCC
GCAGGTCCCAATAGCTCCCGGCGCCCCGGCTCGGTTCGGCTTGGCACCAAAATGTCCGCG
GCCTCCACCTCTCGCTCTCCCGGTGCGTCCGGGCTGCCGGCGGCTCGGAGCCCCGCGGCT
GTCACCTGCCGGGCGGAAGTGAGCTGCCCGCGCGCGGGTACTTCCGGTGGACGCAAGGCC
TGAAGGCGGGGTCAAGGGTACAACCCTGGCGGGGGTGGTGCCCGTGGGGCGGGGCAAGAA
AAGGGGAAGAGCCCAACGGTATTAACCCCTCGGCAGCCGCGGCGCTGCTATGCTGCAGTC
TCCCGCAGAGCCCTTGGGAAACCATCCCGCTAGCCAATTCAGCGTGAGGgggccgggcaa
ggtcgtagggagtttgaagtccatcttctgtgta
>1175
ACAAGCCCTTGGAGCACAACTTGGTCAGCGCAGAATTTGGTTCCTATCAGCTTCCGTAGC
GTCCCTAACGACTTCCGCCTCTGGCGGGCCGCAGTGGTGGAGGAACTTCCGGCAGCGGCA
GCTCAAGTGGCCAAGGCAAGATGGTGAGTGACTAAGGGTTTCTTTCCGCTGGTCGTCGCG
GTGCGATGGGGTCT
>1180
CTACCCCCGGAATCTCGCGCGTCTTTCCCAAAGCATCGGCTAGGACTCAGCCCGCCGGAA
ACAAATTTGGGGACGCCGGATTCAGGAAGCTGGCAGGACTACATTTCCCAGAGCGCCCCG
CGCCCTCCCCGGAGGCAGATTC
>1183
CGGTGGCGCGCCGCACAGCCTGTCCGCTCTGGCCCGCCCGGCTCgctggtgcggctgtgc
gggcggggccggaagtgtggggacagcgcggggccgagaaccggaagtgcggggcgggcg
cgggggcagagcgaaaggcttga
>1184
CGTTGACCCCGAGAAACCGAAACCGCAGGGCCTAGGGCGGGTGGAACGAGAGGGAACTAC
ATTTCCCAGCAGGCTGCGGAAACGGGACTGCGGCCACTACTTCCGGCGTGTACCGAGAGA
CTGGCGTCCGGCGTGTACCGAGAGACTGGC
>1189
ATCTTGGACGACTTCCCAGCGCCCAGACCCACCGCAACCGTCCCAGGCGCCGCAGCCGGC
GAGCGGAAGAGGCTGCAGGAAGGCCGGCCCCGCGCTCTCACGCCGGTTGGGCCGCCGCGC
CTTCACTCGGGGCCAAGGCCCGCCCTCCCCGGCCGCCCTCGGCCCCCGGGACGCAGCCAC
GCCC
>1193
CAACATGGCGGCCAGACTGGCCATAGAGCGGGAAGAGAAAGCCGGGGACTAGCAGGCCGC
ACGGCGCAGACGGGGCCCGCCTCCTCCATTTACTTCCGGAATTTAAAGCCGGCTTCCGGA
AG
>1197
CTTTCTAGCTCTCTAGTCCTCCCATTGCTCCATCTATGGTTTCCGGAGGCCTCACCGGAA
GCCCTCGTGTGAGGCCGTGTGGGAGGCCGGAAGTTGCGGCTTCATTACTCGCCATTTCAA
AATGCTGCCGAGGCC
>1200
TTATTAAACTCTCACCAGAAGTTTAACACTTGCGTGCAGCTTTTTAAGCTCCAGGTAACA
CCATCTGGCACGTACGGCGTCTAGGAAGTTCCGGGGAGGATGAACCAGTCAGGATTCCGC
TCACGAGCCGTAGCTCCGCCCACCGAACGGAGCCCCGTCCATAGGCGGAAGTCCCGCCCA
TA
>1206
GCTCTCCTAGCCCCAAACGTTTCCAAGCACCTGATTGGAAGTGAAGGGGCTGTTAGTCTC
CTGTGGGGAGGTGACTGACAGCTGCCGGAGCCCATGGGCCTGCAGGGAGAGGGTGGGACT
T
>1208
CTGCAGCAGCAACTGCAGTTCCGGGGCGGGACCTCCACGCACGTACTCGTGCGCGCTGGG
GAGGAAGTCCCGCCCCTATGGCAAACTCAGCTACCTGATTGGCTGCCTCGCGGACCGCAG
CAGTGCCGGCGGGAGAGCTGGCTTGGGGCGCTGGCACCTCCTCTTACAGCTT
>1213
TTCTCGCTGGGGTAACTCTTTCCTCTTCCACTTTCTCTACTTTGAACCCATCCCAGCAGA
GTCCAGGAAGTAGCCTGGCGCCGGAGACTGGCGGCGGCGACGCCCAATGGGACGCGCCAG
CGGCGGCGGCAGCCCCGCCCAGAGAGCAAATGAGACCAATGGTCGCGTGAAGGCGGGACT
TCCG
>1217
AGTTGATGCCCCACTATACCAGTGCACCGCTGGCAGAAGGACCCATGAAACCTGGGAAGA
CTACATTTCCCAGAAGCCTCCTCTCCCAGGACCGGCGTTCAGCTTCCCAGGTTGTTACCA
TGGAGATGGCTAACAGCTAGAGCAGGCTGTCCTCGGAGGGGTGAGGAGGGAGCAAGGGAC
TTGGGGTGGCTGGACCCTGTCTGGCAG
>1222
GCCGGCCGCCAACGACGCCAGAGCCGGAAATGACGACAACGGTGAGGGTTCTCGGGCGGG
GCCTGGGACAGGCAGCTCCGGGGTCCGCGGTTTCACATCGGAAACAAAACAGCGGCTGGT
CTGGAAGGAACCTGAGCTACGAGCCGCGGCGG
>1225
ATGTCCCCGACGCCCGCCCCTCGCCCTGCCCCGCGGGCTTATGGGAAATGTAGTCCGCCG
TTCCGCCGCGCTTCCGGACACGTCCCAGCGGCGTCCGGCGTTCCTGCTAGCTCTTCCGGT
TAGGCGTCTCTGTCCCGCGGAC
>1228
GCCCAACTCAGGCCTCCAGCCGCCACCCAGGCCCCAGCACAGCAACTCCCTCGCGGCAGC
GACCTGGTGAGCCCGgctccgtcagccgctctgtcagccgctccgGCACTTCCGGCAGGC
CAGGGCACTTCCGGGACCGGGGAACTGTGGGATCACGGCGGACTGAGA
>1233
CCCACCTTCCACTTGGGCGGCAGTAGCTAGCACTTGTCTCCTTTCCCTACTAAAGACTGT
CGACTGCCCTTATCGCTGCAGGAGAAAGCCCGAACCTGGCGCCCGGAAGTGATGTCATCG
GAACTGTGCAAGGTCCCGTCCAGAGCTGGCTGCTGTTCCGCTAGCGAGCGGCATGCTTAG
T
>1238
CTGCAGACAGACTTCGCGGCGAGCAGTTTTAAAAAAACTCAGACGGCCGGCACCCCGCAA
TCCCTGCCAGCTGCAGCTTGGACTCGTGTTTCCGGGTATGACCGGAAATAGCGCATGGGA
CTCTAGGCAGGCGACACCTTAGCGGTTCCTAAAGCGAGCTATGCTACGGAAGCCTCAGAG
TGTC
>1241
CAGGGGCGGGGCCGCCGAGGGGGACTGGCTGCGGGAGGGGTTTAGGCTTCCGCCCCCAGC
CCGGAACCTTTCTTCTCCGGCCCTGGCAGGTTCCGGGAGCCTCGGCTCGTGGGTGCCGGA
AGTGGAGGCGGTTGGTGGGGTTGGCGGGGCTCAGCGACGCTGCGCGGGTGGCGGTTTGCG
>1246
TAATCACGTCTCAACTTTCCCCCCAAGTGCCCGCCTCCGGGGCCCTTCCCGCCGGAAGAA
AGCTTCTCCGCTCACTAATCACTCGGCGGCTTCCGGAGAGCCCGCCTCCTCGCTCGGCAT
TCTGGGATTGGTAGTTTTAGTCCAGATTGTGACGTCAATTTCGGGGTGGCGCGC
>1249
GGCCCCCTGACCGCCAGACTGAGGAGACCCGGCGGGCGGGAGCGGATGGGCGCGCCTGCG
CACCCCCTCCCGGCGCTCGCCAGTCACGTGGGGCCGCGAGTGGCGCCGCTGCCGGAAGCG
CCCCCCAAGGAAACGCAAGCAGTGGCGGAGCGGGGTTCCGCCTGGGCCGGGCTCTAGCGC
CGGCGCTGCGCGGGAGTCATCGCGTGCCGACTTCCGTGTTGTCGCTCTCCCCTCCCAAAA
GCGCGGCCGCGAGGACGGGCGCTGCC
>1255
CCGGCGGGTAGAAAAAACCTTTCCCCTCCTAACCCTCCGCAGATGTCGGCCCCGCACTCC
GCCCAGGCCAGCCCTGCCTCTCTCAAGATGGCGACCTGGAAGTGCGTC
>1258
GAAGAACCGGGAAGAGAAGGCGGAGGGGAGCGAAGCGCCGCCTGATAAATACTGTGGCCC
AGTCCCGCCCCCCTAACGTCACTTCCGCCCCGCGCCAAGATGGCGGCGCCCAGGCCCTGC
CACGCAGACTTCCGCCCGGCGCG
>1261
ACCTCCCGGTcccgcgcggccggcccgggcgcACTTCCGTCGGAGGCGAAGCGCGGCGAA
GACCCGCCCCGTGAAGCCTCGCGCGCCCCGGAAATGGTCATGCGGCGGCGCCGAGGCCGG
AAGTGGCTGAGGCCGGCAGCAGCGGGCGGCAGCTGCGGCGCAACCGGCTCCGGAGCTGCC
Tggcgcggcc
>1265
CCGATCTCCGCCCGATCCCTTCGAGGGACCAGGAAGGGGACTGTGGAGATCTACTTGGTA
TCCCTCCGCCGGGGTCACCCCCTCCCCTCCGTGGTAGCAGGAACTAATTCCCCCTCGGGT
CACCCGGGACCTGGAGCTGGAAATTTCACGGATCAGGGTTCCCTAAGACCCTTGGAAGAG
GGGACGATCGCCCCAAGTTAGAAATCCTTCTGCCAGCTCATAAGCGTGGTTCAATTTAAA
CTAGGGTTTTGGCCCC
>1272
CACAGAGGTGAAGCAAGTGAGAAAGTATCATGTTGTAGATTATGCCTTTCTCCCTGAACT
CATTCAACTGCTGTTGCCTGCTCAAAAGGGGAAGCGGAAATGAGAACACACCACACACAC
ACACATCCACACATGTAGATGCAGTCCCCGCCTCCTGGCCCAGCCACATCCTTTGCTCCG
GCTCAGGAGACTGAGCGAAGGACAAACCATCCGTAGACACGGTGCTCACAACTAGGAAGA
CCTTCCTGCCCCAGAGCTG
>1278
GACTACGAACTTCTTCTCCTAGGCTGGCGTGAGGAGGGGAATTCAACCATCGCAAGCGTT
AGCGCGAAGCGGGGCCTCCTGACTTCTTCCCTTCGCGGGGCAGGCTGGGGCATGTAGTTC
TCCGTAGGCGGGAGGCGCACGGTGCTGTCGGGAAAGTTGGTCTCGGAAAACTACAGCCGC
CCTCAGCGCGCCTTCCGCCCGCATTTCTTCGCAGTGC
>1282
GCGACCTCCAGTGCCCGCTCAGTGAAGCTTCTGCATGCCGCGCGCGGCACGTCGGGACTC
GTAGTTCCGGCGCGGAGGACGTGCGTCGCGGCACTCTCGCCTGACCGTCTCCACGTGACT
CTCGCACCTCCGGAAGTGACGTAAGCAGACACGCGTGGCGCGGGCCGCCGTTTCCGCAAA
CAGAATCGCGTTTGGCTGTGCTGGTGAGTGTGACGGCTGGAACT
>1288
CACATTGTTTTAATGCTTAACGCCTTCAGGATGCCAGCGTGACGGAAGCAAGTAACCACC
AAGGCATCACCACTGGCGCTAAACTTCTCACTTCCGGAGTGCTGCAAGCGCAGAAAATAT
ACGTCATGTGCGGAGGCGGAGCTTCCGCCCTGCGCGTCGTATTAGACGGAAACCGAGCGG
GCCCATTTTTCATGGGTTTGCGG
>1292
GACCCTTCGCCGCTCGAGACCGGAGAGAGGAAACGAAACAGGCGGGAACCCGTGGGGGAG
GGAGGGAACTAGCGGAAGGTGTCATGGCGGCCGCGCTCTTGAGTCACGTGCCCAGGGCCC
GCCTTGCTACTTCCGGTCACGTGCCCTCAGACTCCTCGCAGCCAGCGATGGAGGCGAGAC
CCCCTAGTAACAGAGGCGGTGGCTACTGCTGCGGCC
>1298
ccgctggagcttccgcccccgtagccgccgccggagcttccgccgccggagcttccgcct
ccgtagccgccgccggaactgccgccgtggccgccgccgtggccgccgccggagcttccg
ccgccggagcttccgccgccgtagccgccgccgaaacttccgccgccgcgtccgccgcct
ccgGAACTAAACGGGGTGAGGTCACATTCGGTTATCTCTAACGTTGGAAAACGGTGGGTA
GCTTTC
>1300
ACTGCCACCAGTTCGCACGCCTCACAGGTCCAGTGCTTCCCAGGTCAACGCACGCACGCC
ACGCACGTCCCACTCGCCGCTCACACTGGCCCATAGCCGCGTCCGTCAGCCCGTTCCGCC
CGCCCCTGAGCACGACGGACTCTTCACCTTACCAACTGCACGGCGATACTGAGGAACTTT
GCTTTTGATTGGACAGAATTGGTGCGGGATAAGGAAGGGGCGGGCCAGCATGTACTAAGG
GTGGCGGGTGTGCGGAGTGGGCGGGAAAACGCG
>1306
GGGCGGAGAGAGGAGGGAGGAAGCCAGGTCCTGCTTCCAGAGGAGTGGTAGTTGGAAATT
TGCTTCCGGAAGCGCAGACGTTTAGCTTCCGGCAACTGCAGGTTTAGAGGTTTGTGTTGC
AATTTCATTTTG
>1309
TCCATGGAGGAAGCCCTCCCAATCCGAAAGCGCCCGGGCGCCAAGCCCTGCAGCCGGAAG
CTCGGCGTCCCATGGGAGCGACCTCCGCATGGCTGGACCAATGGAAACGGAGGAAAGGCG
GGACGTCACTGCTGACTGGCTGGTTGGGCACTCCCCCCCCTCCCCCCCCCCGAGTTCCGC
CGCTGGGACTACAGCGT
>1312
gcaacagagcgagaccctgtctttaaaaaagtaaaaaaaaaaaaaaaaaaaaaagaaaga
aaaagaaaaaaGAGAGAAGGGCAAGTCGCTCCCTTCTCTGGGCCTTGGCATAAATCAAGC
ACAAATCAAAGTCTCACTCCCTCCTCCTGCCGCGCAACGGCGCGGAGAGCCAGCCAGCCA
GCCAGCGGAACCACGGCCTGGTAACCCAAAACCTGCACACCCTCCAGCTCCCCACAGGAC
GTCACGTATTACCACCGACGCACGCGCAGAAGCCTTCCCGGGGACTCAAGAAAGGGCAGG
CTTAGCCTCCTCCCCATGTCGCCCCTCATTGGCTAGAAACTACTGCTCGTCTCGGTCGTT
GTTAGCAGCGACCAGGGCGGGTACAATCTTGGTCGCTAGGACACGGCTAACTTCCGCTTT
CTTCCCCCTCTCCTAGGCTCAAACTAGTCAAATCTTGTTCACTCGACCAATGGCAAATCG
GAAGTGGGCGGGACTTCACAAGTCCGGACCAAAGAAACGCGAGCTTAGCCCTGGGTAGCG
CGGCCAATGGCCGTGGAGCAGCCCCTGTAAACTGGCTCGGGCGCCCCCACGCCCGCCCTT
CCTTCTTCTCCCAGCATTGCCCCCCCCACGTTTCAGCACAGCGCTGGCCGCAGTCTGACA
GGAAAGGGACGGAGCCAAGATGGCGGCGGCCGACGGCGACGACTCGCTGTACCCCATCGC
GGTGCTCATAGACGAACTCCGCAATGAGGACGTTCAGGTCCGGAGGCTACGGGGGACTTG
GGGAAGACGCGGAGGGGTACCTGGGGGCACGGGCGGCCCTCGCGGAGAAGACTCAGCGTT
CGCTGGGAGTGGCGGAAGGGGGCGACGGCCAATCAGCGTGCGTCTCTTATCTCCCCGGTT
GCCCGGACTCCTTGAGACGGCGCTCCCGATTGGGTGTCGGCCCAGTGGAGGGCGGGGGCC
AGCGCTAGCCTCGAGGGTCCCGGGCCTGCCCTGTGCGCGCGGCGGTCCGCGGTCCTGGGA
GGTTGTGGCCAGGGCTGGGGTCTGCGGACTGGGTCTGGGAGAG
>1333
GCCGGGGCCTTAGACCAATCATTGCCCAGGAAAGGGGCACCTCCGTAAGTGCGCAATACG
CCAGAATCTTCCGGCGTCTTTCCGGTGGTGGTCGTTTTTGCTGCCTGCGAGCGCGTCCGC
GGGCTGGGCGTTTCCGGCTCGCTGGGTCCGGGCCAGGTAAC
>1338
CTCCCACCAAGACGAGGCGCGCGCACCAGCAACCAGGGCCCGCTGGCGCCGCCCCGGGTT
TCCGCTCCGGGGCTCGTCGGTCGCCGTTCGGTTCCGGTTCTGGCCCCGCCCTCACGCGGG
AACCCTCCAGAAGTCTTAATATCCGGGACCAGAGGCTGGTTGCAGCGCACATTTCCGGCA
ACGAGC
>1343
CCGGGAGGGCCAGTGACGGACCTCCAAAGACTGACACACTTCGGTGGGCGGAGGGGGAAA
ACCTCTGGGTGTTTATTTGAAACAGGAAGTCCCACCCCCCGCCCAAGGTCCGCCTTCTGG
AAGACTTCAACCACTCATTAGCTAAGGCCGACGTCTCTCTCAACAGAGGCTTTCCTGATT
GGACGGCAAGGAATTCGCTCACCCGGAGCCG
>1347
GACCTGTTGCGCGCGGGGGCCGCCGGGAATTGTAGTTTGTTTACGAGACTCCTTCACATC
CCCAGTCACGCAGCACTAGGAGGAAACGGACTCCACTTCCCAGCAGCCCTGCTGACTCCG
GAAACTGGGGACTTGGCTCCACCCTCTCGGCTACTCCCTGAGAGGTGCAAGCTGGGAAGA
GTAGTTCTA
>1352
GGAGGATCAAGAGAAAACGTAGAGAAATAGTTCGGGGGCTACCTCGCGGGATCTAGTCCC
AGGAGCCGTCAACTGCCAGTTTCACCACCGCTCTAGAGGTCACTTCCGGGAGGGCGTCAT
CTCACCGCGTCGGCGTCGCGGAACGATGACGTACAGGGCTCGGTCGCGCTTTGTGACGTT
GGCGTTACTTGCAGATTTTGCAAAGGTCCGGGCTCCGCTGTCGAGGCCTTTGCTGTCGAG
GTCTCATTTTGGCTGCTTCG
>1359
CCCACATCGCACCAGGGGCCACCTCCTTTCTGCCAGGCACCATCTTGGATGCTGAAGACA
TGGAAATGCTACAAGGCTTCCTCCCTGCCTCTTGCCTCActtcctgcttcccttctcttg
cctcacttcctgcttcccttctcttgcctcacttcctgcttcccttctcttgcctccctt
cc
>1362
CAGGCCCGCGACTCGGTCCACGAGGACAGCGCTCCGGGTCGACGGGGTCCTGGAGCCGCG
CTCGGGGAGGGCGCAGCGGAGGGCGAGCGGCGGCGTTAGGACCCGGAGGCGCGGGCGGAC
TGTGGGCGGCGGGGCTAGGACCCAGCGGCTCCGGCAGAGCGGAAGCGGCGGCGGGAGCTT
CCGGGAGGGCGGCTCGCAGGTGAGGAGGCGTCCGGGGCCGCGG
>1368
TGGACGCCAGAGGAAGGGGCGGGCGGTCGGGTGGCGAACAGTTCTGCGCGTGCGCCTCCC
GCCCAGCAGCCCGGAACCCAAGGTGTCCGACCCTTGCTTTCCTCCGGGT
>1372
TTCAAATATTTTTTAGCTTTGTGCAACCGAAATTATATGAGGAAGCAAAAACCACAAATA
CAGAAAATAAGAACTTTTCTGTTTGAACAGAAACGAGGACACTGGGGAGGCCCTTCCAAT
GCAGGCCAGACTTTTAGGGGCTCGACAGAACACAGCTGGAGAAACATCCACACCACACGC
GGTTTCACCTGCCACACGGCAGCCCGGGTGCCCGGATCACTGTGTGTGGAGACTCAGGCT
CACCGGCAAACCTCTTCCGGTTCCGGTCAGGGTGCTGCCTCCCTATCCACTGGGAGTCCT
TTTGCGTTTCAGATGCTCCCAGGCTCTCCCGCAGTTTAAAGACTTAACTCAGCGGCTTTC
AGGGCCTGTGGTTGAGGGACTCCGAAAGAACtgttgctggtggaccggttcagggtcttg
acttcgccacacaaaagaacttgagagcacgtccaaagtaaaggtaagcaagggagttga
tcgcacagcgaaagcgcactctgccagcggatcggagcggccgctcaaaggcgaggcagt
gct
>1383
GCAGCCGTGGCTGTGGCTGGAAGTGCAGGGTAGCCTAACCGGAAGCATGGCGTCGTGGGG
GGTTCTGGGAGTTGTAGTCCCTGGGGGAGCTGCTTTTACGCAGTGTTTTGAGGTGCAGGA
CTGCAATGCCCGCACTTCCGGACCCCAGAC
>1386
GGAAGGCGCTTCCCTCCGCGGAGCGGACAGAAGCCGCCACGAGCCCGGCAGGAGGTTCCT
ACTTCTCCGACCACCTCTCCAGCCGCCGCAGAAACCGCAGAACTGAGCTGACGACCCGGA
AGTGCTCGCGGAACCTGGAAGTGACACCCCGCCCGAGGGACGGGAGGCCCCGCCCAGCCC
TGCTCTCGCCCGCC
>1392
TGACAGGAGCAGCACTCGGAGAGGGAGAAGGGACGCCAACTCCGGGCGGTGTCAGGTCCC
GGCGGCGATCGAACCGACCAAGCTGCACCCGGCGGGGACTTCCGGGGTCGCCGCCCCACT
TCCGGTCGCACGGGATGCTCTCGCGAGAGGATGGTGGCCGGT
>1397
TCCGCGCCCCCGTCCCTCCTACGCAGCCAGAAACCCTATTCGTTGCGGCAGCGCAGCAGC
CACCGGACAAGCGCTAGCAACGTCACAACCGCCCGCCAAAATCGCACTTCCCACCCAGAA
AACTGCCCAAGGGCGAACGTTCCCGGGGCGGGACTTCC
>1401
TCGGCCGTCGGGCCTAGGAAATGCCGCACTACAACTTCCGTCGGGCTCCGCGGCAGGTCC
CGGAAGTGCGCCTCAGAGGCCCTTCTTTCGCATACGGCCGCGCCCACTACTGCTCAGAG
>1405
TGCTAACTGACGGCCGACGCTCTGGCAGCCGCCTTGGAACTCTGTGGTGGCATTCGCGTC
TGCGAGCTCCGGAGTGACTTTCCCTTCCTGTGAAGGCAATCCGGCCCTTTCCGGTGGA
>1407
TTTCTCCTGCTCTCCTCCGGCTTCCCCTCAGCTCTAGCTTTTCCCTAAGGGGTCATCACA
GGGCGCCAAACGCGCGTCCGCGGGAAggccgggggcggagcgcggcgcggcgcggcACGT
CAGTGGCCTTCCGGCCGGAAGTCCGCAGCCTCCCGAGCCGCTGATTGGCTTTCAGGC
>1412
GCCACTCCTTACCCGCCTGGGGCAGGAGACCCCCTCGCAGCATCCCCGCCACGGCCGCAG
CCATCTCCACCGGAAGAATGGACGGAAGCCGAGTGGAGACGGAAAGAGCTAAGGATTGTG
GGGTAGCGAACCCCGGGGCCGGAAGCAGTGG
>1417
TCATCAGAGGGGGCGGGCCTGGGGAAGCTAGGAGCCCGGCAGCGCCTTCCCGTCAACCCT
AGGGGCGTCCTGGTTTCCGGTTTGGGTGTGGCCGCATGGCGTGCTGTGGTGCAGGTGGCC
GAAGGGGGCGTTACTGTTGCGACTGGCATCCGCA
>1421
tctcctgaccttgtgatccgcccgcctcggcctcccaaagtgctgggattacaggcgtga
gccaccgcgcccggccAGTCCCGCCCTTCTTGCCAGGCTCCAGTCAGTCCCAAACTCCTA
GCCCAGAAAGAGGCCAGAGGAGACTGCCCAGTGGACAACAGCCCCGAGAGACCTTCCCGA
CTTCCAGCGCCCGGCAGGGTGCGAACCCCTCCCAAGAGCGACCGCTGAGCCTGCCACACT
CACCGCACACGTGGGACCGAGACAGCTCGCGCAGCGGATCCCGACCGCCTCTCCGCTTCC
GCTTCCTTGCCTTGCTCCGCCCCCGGGCCGCTTTTTTTCATCTTCCGCGGCGGATCAGGG
ACTAAGAGGTGGAGCTTCCCAGAGAATACAAAAATTCGGAATTTCTATTGGTCCGCTGCT
GTTATGCCTCCTCTTGAGGCGCGAGGATTTTGGCCCTTGCAAGAATCCGTCGGGCGGAGG
ACGCGACAACGGCCACGGGAAATGACGTCATTAACCCTGTGGCTTCCGTGCTGGAAAGAG
AGGGAGAGCTCTTGCGAGGCAGAACAGGCTGCTGAAGGACAGACCTGGCTGGCGCGGTTA
ATAAGAGGCCTGCATCCCGTAGCCTGAACAAATATTGAAGTAGCTAAAGTTTCTAAAGTG
TGTTAATTTGCATACTTCCTCAGCAGTCcagcgtggaggataaaaggggtatcttgtgag
tcga
>1432
AGTAACAAGCTCCGCACGCGGCGACTGTACCTTGGACTCCCTAAAAAGGTTTCCGTTTCC
ACTTCCGTCCAGGGAGACTTCCGGGAGAGCCCGGCGCTCCCCGCCACGCATCCAGCCCCT
CTACCTCCGGCCTCCGG
>1435
TTGGCATTCTCCAGGAGGCCGCCGCCGACCCCGCCGCCGCCTACCATCGCGGAACCACCA
CCGCTGATCCTAGCAGGCGTGCGCTTCCGCTCCAACCCGCGCACTTCCGGAGAACGGGAA
GGGGGCGTGGCGTGGCGACGGAGTCGCGCGAGGGACACGCCGCGTTGTGGGTTCTCGGCC
TGAGG
>1438
AAAGCAGAAAAGGGTCATTGCCACTTTAAATGACTCAGGAAGTAAAAGGAGGCCTCCTGA
CGGGGAAAGGGAAAGTGGAAccggggcggcgcgggggccggcggcTGCCGCGATCTCTCC
CTGGTAGCGGGAGGCTGAgcgggcggcgcgacg
>1441
GCCCCGGCGGGTGTAAACACTCCCAACTTCCGAGGCGGTGCTCACCATCGGCCATCAGCG
CCAGTGCCACTCGCGCCCTCAAGAAGCCGCACGGAGTTCGGGCCGGCAGCAGCGGCTGCA
GTCGTATGGCAGTGAGCCGCTGTCTACCCAGCGAGACGGAGAGCTCAGGACGCAACCCTA
TGAGTTGGAAGCCGCAGGAGGCGGAACCGGGTTGCGGGATACGCGTTGACGTCACATCCT
CTGGGCGGGGCCGCAA
>1450
CCTGCCCCGTCGCCCCAGCGCCTCGCGGACGCTCCCCTCCCACCTTCAGGAAACGCGCCT
AGAAGAAAGCGAGCTTAATCCGCCGGTAAGGCGGACGTGACGTCACAAAGCGCCGGTTCC
TTTCGGCTCCCGCTCCCAGAGGCGCGCAGTGCATGCCGGGCCC
>1453
GCCCTCTCCGCCATCCTGCCCTTTGATTGGTCGAAGTTCTCCCGAAGGGGAAGTCCTTCT
TTTGTGTTGACCAATTGAACACCTTAACCGAGGACCTGTAGCCACTGGGCAGCTGCGAGA
GGTAGTTTTCCTCCTTTTCTCTAAGCAACCATTTCCGCTTCCGCTGGCGGGGTCTCCTCC
GTGAGCTCCGGGCCTGTTTGCCTGCTGAAGTAGAGTCTTAGGGTGA
>1460
ATCCTTCTCCCTTCCCCACAGCACAACACCGCGGCTGCAGTAACTTCCGCTACGCCTCGC
GTCACTTCCGCTTCGCGCAGGGAGGAGGGAG
>1462
ACCCCAACACTCACCTCAGGAAAAACAGAAAGCGGTGCGTGAACGGAAGTGCGTCACTAC
TTTGGCCTTGCACCCAGGCTCACACGCGTACTCTCTAGGATGCCGGAGCGGTCTTCTCAG
TGG
>1466
CTTCTCCTAGTAGCCACGCCGGGTCACTCAGCCTTACTGGCCCGGCGGGAAACGCTAACA
CCCAAGCAGGACAGTTCCTAGCCCGTCGAGCAC
>1469
CGGCTTCATCTCGGGGCCGCGGCGCTCTAGGCTCACTTCCGGCCTCAGAGCCGCTTCCGG
CGCGCGCCACATGGCAGATCTAGACGCCGGAGGACCGCGCCTCTGTGGTGCCCGCCCGCT
GGGGTGCTCCCGGCC
>1472
GCCCCCGCAGAACTACAAGTCCCAGCAGCCCCTGGGGCTAACCACCTTAGCATAGGCCTG
GCTTCCTCCTGGGGCTCATGGGATTTGTAGTTTTATGGCCAGAGTTGGTTAGAAGTCGGT
AGGCAGGAAAGATTT
>1476
CTGCGCCGCGTGGAGTGGCTTGGCTTAACAGCAGGGAGGGCAGAGCGATGCTCTTTGACC
TCCCAGAAGAGTCACGTGGGCTGACCCAGAGCCGGGGCGGAAAGGCTGCGTTTGTTTCTT
CCGGGTCATTGACAGAAGCGTCAATTCCTGGGAGTAGTTCGTT
>1478
GACCCGACCACGAAACCTACAAGGCCCAATAATTATCTCCAGAGCGCCGCAATggggcgg
ggcggggcggggcggggggggggggcAgacagggaggaggagtgggggaaggggggaagg
aagagggcagagggcagaaggcagagggcagagggcagaaggcagagggcagaggccgta
gggcagaggCACCGGAAGGCACAGGCCGCGGCCCGGGGCTCGTCGGCCGCGCCCTCTCCG
GCTGCGCACTGACCACGCATCGCGCGCCTTCTTGGTCTCCGGGCAAGCGCAGCAGGGCTT
CAGCGGCTTCTTCTCCTGAGACTCAGGCGGGGCAGGGTTTGAGTCAACCAGACCCGGCAT
CTTTCGCGCCAAAAGCAGCTATGAGCGGAGACAGCCAAATCTATGCCAGCCTCGGCAAAC
GCCGATTCGTCCGCAGTCACTTCCGGCAGTCGCTCTAAAAAGTACAGGAAGTCCTGCTTC
TCTCTGACAGGTGGGGAATTTAAAAGGAGCGCGTGCGCAGAAGAGGCAAAATTCGGGCCT
TAACGAGAGGGTGCCCCCTTCAGCGCATGCGCAAGGAGGCCCGCTGAACGCTCACCTGGA
CTGTGGTATTTACACTCTAGGACTCTAGGTCATAGAGTATTTGTTAAATCAACTTGGGGA
GGGCTCACGAAGAAAGAAAGCAGCAAGACAACTGAGAGATCTCGTAACACCCGC
>1494
CGACGCGGGCGCTCCTCACTCTCGCAACGGTCACGCAGACCCCGCCTCTGCGAACCCGGC
CAAGTCCCGAGCGGAAGCGCCTTGAGCGGAAGCGGAAGTGAACGAGGCGGCTGTGGCGGT
GGCTGAGGCGGCTGGGCCTAGGGTGCAGCGGGCGCGTCTGCGGCTGGTGTTGGCGCATCT
CTAGGTAGGGCCGGGCC
>1498
CCCTGGGTTCAGGAAGAGAGCGATGTTTCAGAAGATCGTGGATGAGTCCAAGAACTACCA
GGACAAGAAGAGCTGGGTGGAGTACCTGTCCCTGGAGACGACCCGGAAGGAGATCGTCAT
GTGAGCGCGGGCGGAGGGGGCACGAGGGGTCCTTCCCTCGCAGGGACCGGGCCCACTCAC
CAGCTGGTTAACCCTGCAGCCCTCCCCAG
>1503
CTCCTCCAgcgccgccgccccgggcgcgcgccAACCGGGAAGGCCACTCGCTGCAAAAAA
CGTTCGAATTACCCGCCCTGCGGGAAAGGAAGCGGAAGTGACGTAGGGCTAGCGGTCTGC
GGCCCTCGGAACCCCGAGTCTTTTCCACCCGTCTTCACCTCTAGC
>1505
CCCACTCTATAGCCCCCCAGGACCCCGCTGTGCGGCTCCAGGGTCTCTAGCGCCCCAAAA
GTGATTCCAAGAATTTAAAGGACTAAGACCCAGTTGGGGGGAAGGGGGGTGTAGTCCCCA
AGAGATGGAGCCTCGCCCCCGAAGGGAGGGGGCCGACCCCAGCGAGGCGGACCCGGCAAC
TCCATCCGGAGGACCGAAGGGGATCCCGGGACGAGACCACTCCGGGCCCGGAAACGGGGG
GCGCCGGACCACTCCACCGCCTCGGGGACGGGGGAGGGCGGACGAGACCACTCCAAGCCA
GGGGGCTTCTCCGAGACAAAGTTGCGCCACCGACCCCAGACCCTCGCGCGGCGGGCCTCA
CCGTCAGCGCCAGCTGGTGGATGCGCCCGGAGCAGCCACCCAGCAGCAGCACCAGAAGTA
GCCGCTGCCCCCACTCCGCGGGGCTCCCGCGGCCGAGCCCCCTCCTCTCGCTCACTGCCA
TCTCTGGAGCCACCTCCTCCCCGACTCCGCCTCTGGCGCCCAAGCCCGCCCACCGATGAG
CCAATCGCCGCACGGCGGGGCCCGGCCTTTCGGAGTTTCCAGTCCGCCAACCAATCAGCA
ATTGCCTCTCCGCAAGCCCGCCTGCTTGCGTCACCGACGGACAGCACCGGTTCCGAATGG
GAGAGCCGATAACGCTTAACCCCCAGCTCACTCTCACCAATCGCTATAAAGATTGTCCGG
ATGTGATTTAATGAGCAGTTTATCTAACCAATTGTCATGGATCTGATATCCGGCCCTTAA
AGCGGAATTTCTCCACCCACTCTTAACTGTCCGGGACTACATTACCCAGAATGCAGCGGG
AGCAGACAAGGGCCACAAAGCATTAAATAAACTACCTTTCCCAGTATCCCCAAGGACGGA
CTTCCTCTTCTTGAGCCAGGGATGTGGCTCCCAGCCAGAGCTGAGGCTTTTGGTAAACAC
ACGCATCTGTTCAGGCCTGACCTGTTTTCCTAATCTTCCTGGTCCACAGAGAGGCCTAAA
GCTGGCCTCAGGTTAAAGTTTGACCCTAGGATGACCTATGACCCCAGGCTGAGACCCCAG
CCTTAGGCTAAGCCTTTTATTCCAGAGTGAGGCAATTGGAGCCCCACCCCCAGATTCCAG
GCTAGACCGGACTCCGGGCTGAACTCTGACCCCAGGTGAACTCCCTCTCTGCAA
>1532
AGGGAGACGCCTCACTTCAGTTTTCACTTTCTTTTTTTGCCCCCCCCTCCCCTTTTCTTT
TCCTTTGGCCGCGAGGTTTTGCTTCCGGTTGCTAGCGCCGGTCAGAGAGAAAGTCGGCAT
GTTCTCGCAGGCTGC
>1536
CGGGTCCCCGCGCCCGCCCCTTCCCCAGGCCCGGCGCGCCCGCCCAGCGCCGAGGTCGGA
GGCAACCGGAGCGATCACTTCCGGGAGGCGCGCGGGGCACGCCGGGAGTTGTAGTCCAcc
gggggggggggggccgcgcATGCGTGAGGGTGCAGGGCCCGAGGCCGGC
>1539
CGGACTCCGCCTCCCACAAACAGCCCGGCAAGGCCCTTTTCCGCCGCTCCCTCATCCAGC
GAAGCCTCCTTCCCAGCTTCCCCGGCGGCGGCGCCGTGACGTCACTTCCGTTCTCCAGCG
CGCACGTGGGAGGAAGTGCTGGTGCCCTCTGCCGCTGCTCCCGTCTCTTTGGTTACGCTC
GTCAGCCGGT
>1544
TGCTCCTCAGGGGTCCGGGTCGGAAGTGACGACTTCATTCACTGAGCAGCCATTTCCGGT
TCCCAGTGTGTCCGAAGTTCCTTCTGGGT
>1546
CCCCCTTCCACCCGCCCCCCTCCCACCCCGCCTCTAGTCCCCTAGCTCCTCCAGCCAGTT
CGCCGCAGCACTCTGAGAACACGGCGGCGGCGCCCGAGGATAAGCGGAAGTGACGTAATG
CAAGAGCGCCTACTCCGCCCCATTCCGCCTCTCCCAGTTGGGCTGCAACCAATCAGCAAT
GGGAAGGGCGGGGCCGGGGTAGGAGTGCAGCCAGCCGGCGCGCGGAACCTGGAGGAATTT
ACTTAGCCCCCGGAAA
>1550
TCCCGGCCGGCTGAGAGGCTCGCCCCCCACTGGATGCCGTCTCCGCTTCACATGCTGCGC
CTCAGAGGCGCGGCGCACAGGTCTCCGCTCGGCTCGCCAGCTCCGGCTCCGGGCCGCTGC
GGGCTCCCCAGCTCCCCACAGATCCCAGGAGGGGCGGGAGAGCGGCCATGAAGCGAAGCC
GCAAACGCTTGTCAGCTGCCTCCCGGCGCCGCCCGCGCTGCTCCCATTGTCACCGCCTCA
TACGCCGGAAGTGGAACTGCGCGCGCCAGGGAGGTTGTCGGGAGGGGCCGGCGAATAAAA
CGAGCGGCGAAAGAACCGAAAAAAGGCTCGACGCTACCGTGTATGAGGAACTTTGATCCT
TGCGGGCCACCATTCCGGAAGTAGAATTTAGAGGAAGAAAATACCGGAGTTGCAGGGTAT
AGGTAAATTTCTCAAGGTTATAGGTTGGGGTTCTTAGAACTTTTTGTGGTGTGTGTTGGC
CTAGAGCGACTCAGAAGCGTTAGTGACTTCACCTAAAAAAGCTAACCTCTCTGCTGAGCG
CGACCGGTATGCGGCGCAGGATGAGCCTCAGGGCTTCTGTTAAGAGTCTGTCTGAGAAAG
CCGGTCTGCGCT
>1563
TCGCGGGTGACCTCCCCAAGATGGCCGCCGCCTGGGGGCGGGCCTCCACGCTGCACGGGT
GTTGATTGGGTGAGACGACTCAATGATGAGCAATGATTGGTTCACACGGCGCAAGCTGGG
CGGAACCGGAAGATGGTGTGAGCCACGGGCTGCCGGGGGCCTGGGGCTCGGCGTCGGTCC
CCGGGGGATGTGGAGAGC
>1568
TCCCGGGAGGACTTTTTCCCCGTCATGATCCCTCTGCTGCAACCATCGGAGGAAAGTCCG
CTGTCTCTGGTGCGACCGAAGCCCGACTCCTGCGGCCGTGGGCGGCAGGCACTGGCGTCG
CAGGTTATGCGTCACTTCCGGCCGTGGCACAGAACGTGGTGAAGCGTTATGGGCCGGGGT
GGCAGGGGGGTTGCCATAACCAGTTGCGCTTCCCCCTCCGGTCGCGGAGGTCGATTTGAG
TGT
>1575
TTCGCCCGCCCCGGCCAACTTTTCAACCGACCGTCGCGCGCCGTTTACTTCCGCCTTGGG
AGATAATTTCCGGGTCCCGGCAGGAAAGGGTCAGCCGCGCACG
>1577
TCGGTGAGCGGTGCCGCCTCAAGACAGCCTCCCCGCTCGGTCAGTACGACGAGCTCGCAA
GATGGCGGCGGCCGAGCGAGTTGCGGCCGCGAAGGTACGACTGGCGCACTTCCGGGACCG
TCCCCTCGCCGTGACGCGCTTCCCGCCCCTCCCCGCGGGCACCGCGGCGTCCGAC
>1581
GGCGGCGGCCAGCATCGGCCGCCGCAGCACCCAGCACCGCGCCGCTCCCCACAGTCGCAC
GTAGCCAGTGCTCGCCGCCATAGCCCGGCCATACTGGCGGCTCACACAACTCGCGTCATT
TCCGCTCGCCGCGAAACGCACGTGACGCCCGGCGCGTGCCTCGGTACCCGATGGGCGCGT
GGCTCGAAACAGCCGCTTCAGGGAGCTGGGCCTACGCGGAGAAGAGGGGGCGGAGTTCGA
GCATCGGATCGTCTCCGCCTCTTCCGGTCTCCCACTTTATGCGCTGAAGGCCTTTTCCGG
TCACGTGGAAGGCTGTGAGCAGGCGCCAGCGCCCGTACAAAACACTGG
>1586
CGGCGATTGCCCCCGCGCCCCGGGCTGGACAGGTGGGGCGCCGCGAAAAGGCCCGGCAAG
CCGGAAGTTGCAATGGGGCAGCCGGACGCAAAACGCGGGGACACCGGCCGGGGTCCG
>1589
CCCACTCCTTCTACCAACACCCCGCCCCCTGCAGGCTCTCTCCGAGAGCACCAAGTCCTT
TTGCTCTCCATCCCCGGAAGACCCGGCTGAAAATCCGGAAAAAGAATCGGGAAACGCCAG
GAGGCATATTGCGCTTGCGCACGGAGGGGCCGGAAGTCGAGGCGGGAGTGACTCTGCTTC
CGTTTCTGGTTTTGCTCTAGTGTTTGGGTTTCTTC
>1593
GTTGCTTCCGAAACGCAGCCGGCAGCAGGTACTCGAGATGAGTAGTGTGAGCTCCCGAGC
ACCCGTAGGTCGGATTATCTGGTAAGGCACCGGAAGTGACCGCCTCGCGGCTGCTTCCTC
TCCTGGAGTCCAGAGTCCCGTTGCTCCGCCGCGATATTCAGTAAACCACTGGGAGTCCGG
CAGCATGGAGGCAGCGCGCCCTCCCCCGACGGCAGGGAAGTTCGTGGTGGTCGGCGGCGG
CATCGCGGGCGTCACTTGTGCGGAGCAGGTAGGGCGGTGCTCAGGCGGTTCCGCCTCTTT
CCCCGACCCCAAAGGGGATAGCACTGGAGGCCTTCCTCCCACCCCCT
>1603
CCACGGCCTCCGCAGCAGAGCGCCGGAAGCAGAGACGCGTTTCGGGAGGAAGGTGCATGC
TGGGAGCGGCGGCGCATGCTGGGAGCTGTAGTCTGCGACGCAACTCGGCCGAGGTGGCTC
CCTGGTCCCTGAAGCTCCCAGAGCCCGCGTGTTC
>1607
AAACTAGGGCGCTCCTCCACAGGAAGCATCCGACTCAGGCGTGCACATCTCTGGGACAGA
GCCCGACAGTCCTTGCGTGCCTCAGCTCCTTCACATCCTGTTCCACATCCGGAAGTACTT
GTGGGGTGCAGTGTGGGGGCAACCGAGACAGCCCTTGTCACCGAAACCACAGCCTGACTC
ATACCTG
>1613
GCTCGCTCAGGCCGAGGCTAGTGAAGAGCGACAGGGAGTCTAGAGCCGCCATTGCAGAGA
CACCGGAAACTAAAAGAAACTTAGGCCCCAGTCTGCAGGTCGGCATTCACTCGCTGACCA
ATGAG
>1617
AACCACAGGGCTCAGGGTATTTGCAGGAACAGTTCAAGTGCTCACTTGTCTTGGGGCTGT
TTGTGGGGAAGTGGTTTCCACAGCAACAGGAGGTGAGATATTGGTGTTACCCCAGACCAC
ACTTAGCTACTTCCTTCTCACTAAAGC
>1621
AGAGGTGGGGCCGCTATTGGCCGACACGCGCGTTGGGGGCGGGGCCTATGTGTAAAACCG
GAAAGGGAGGGAGAAGGGTGGGATCCGCGAGGGCCTTTGGGAAATGTAGTCTTTAAT
>1626
ACCACATCCTGAGCACAGATCTGGCAGGCCCAGGGCCCAGGGCCCAGGGTTCCCCACTCA
GCCCCACCAGCCTTCCGGCCCCCACCCCAGGCTTCCTGTTTGGGCGATCTGCTTCCGGCT
C
>1629
ACTGCGCGTGCGACCGCGACCTCTTTAGCCCGCCCTCCTGTGCCTGCTTCCTATTGGCTG
GTAGTAGTTCCCGCCTAGGTGATTGGGCCAACGCGCTTCCTCACGAGGGCTTGGTTGGTC
CGGAGGAGGAGGAGGACCAGGGAGGTACTTCCGCCTTAAATCGCGGGTGGTTGCTAGGGA
CGATAGGCACC
>1634
CAGACGCCGGCGGGCCCGGGAGCCTCGCGGACGTGACGCCGCGGGCGGAAGTGACGTTTT
CCCGCGGTTGGACGCGGCGCTCAGTTGCCGGGCGGGGGAGGGCGCGTCCGGTTTTTCTC
>1638
GCGACGTCGCTGCAGAGAGGAAGAGGGGGACGCGTTTCCAGGTGACGTCGCTGCAGAGAG
GAAGAGGGGGACACGTTTCCAGGCGACGTCGCTGCAGAGAGGAAGAGGGGGACGCGTTTC
CAGGCGACGTCGCTGCAGAGAGGAAGAGGGGGACACGTTTCCAGGTGACGTCGCTGCAGA
GA
>1642
GAACGAATTCACAGCTGCAGGCGTAGTGAGCCAAGGCCGCCCCATGCTCTGAGCTGCAGG
CCCCTTTCTACAGGTCCCGTCCCCTTCTGATCCCATCAACCCGAAGGCCCACGCGTCACC
CCCAGAACCCCGCTTCCGTCGTGACCACGGCGCACACCCCCGTCGGCAAAGGGAGGACGA
CGACCCCCGCTTGCCGGACCTAGCGGACAGGAACGCAACCCCGCCAGGCTCGCCCGCAAG
GGCCACAcgccgcgcccaggcccccgccccgccccgccggAAGCTGGGGTCCGCAGGCCG
GAAGCTGAggccgcgagccggccgccggcgcgcgcccgccccgcccccgccTCACGCGAC
CCGGGGACACGAGGGAGTCCGCGCGGGACCTGGGAAGACCGCCGCATTCTTGGGAGGCCC
TCCGCGCCCAGGCTGGGTCGACGACCCGGCCCCGCAAGCCGAGGGCCGCCCGCGCTCATG
GGGGGGCTCACTTACGAGAGCTATGGTCGCCGTCGCCATCTTGCGTCCGTCGCGGCCTCC
GCGCGCGCCTCCCACTCTTGCTCCTTCCGCTGTCTCGCGCGATCTGGGTGCCGGTGCACG
GAACTCTCGCGAGGAAGGAGGTAAGAACGCGCTTCCGGGGCGGGGAGGAACGGTAAACGC
CCCCGGGAGGGGCGACGGAAGGGGCGTGCTCTTGGCCGGGCGAGGGGCGTGGCCCGCGCA
CCTCGGGCGTCTAGGGGCGTGCGCCGCGGGACTCGAGTCGGGCGTATCTCTCCGCGTGGC
CGACGCGGGCGTGCGTAGTACCCTTCGCCGCCCGTCGCCCTTGCGGCCACTGCTACGCTT
CTCTTCTCTGCCTTTTTTGGAGAAAACGCTGTCGCGTGCGTCGTCCAGAGGCTCTCCCCC
AGGAGGCAGGCG
>1659
TGTGTATCGAGAGAAAAGCACCCCACTGTTGGCAAATCAATCTTACAGTCAATCATTCTT
TAGGCAGCGGGAACATCCTCCACTCAGGGTTCGCCTTTCCACCTACGGCGTCCGGGGACG
CAGGAAGTAAACTAAGTTGTTTCTATGGCAACGCACAGCTTTGGCGGATTTAGCTGGCTA
CCATTTTGCCTTCCCTTGTTCCCAAGTAGTACATTTTGCAGCCTACCAAGATGAAAGGAC
TTAGGAAAATAATTGTAAGAGTGCTATTGAAT
>1665
TGGGGTTTTAAACGTTATCCAATCAGCGACGCTAGGCTGGGAACCGTCCAATCAGGCACG
CAGCTGGAGCGGACAGGACGGCTTCCGGGATGTGGCGGGGCCTTTGTCTCTCGCCGCAGC
CTGAGCTCCAGGTCTCCCCTTCGCTGCTCTGT
>1667
GGACGGCTCGTCCCAGGAAGTCCTGGGTGGGTAGACGTCGCACCCGGAAGTAAAGCGGCT
CCGTGACGGAGCGGCGGTGCGCGCGGCAGGGCCCGGAGTATCCCGCTTTCTTTGGAGGAA
ACCACCGCATCAGATCTGCGCTGCGGCAGAGGCAGGCAAGTCCCTAGCGTGGAGGGGCAG
CATGCTGGCAGCACTTGGGGAGGCGGTGCGCTAAGGGATTCACGCTGTAACTGGGACCGC
AGCAGGGAACTACAATTTCCATAGTGCTCCGCGCCCTCCCAGCTGGCTCTACTGCCGGCG
ACGGCGTGGTACACGCTGGGATTTGTAGTCTTACATG
>1674
GAGCGGCCTCTGCTTCCGGCCACACCCAGGCCCAGCGTTGGCCACCACTTATGCGGCGGC
TGCGGTCCAGGGACAAGTGAGAGCGACCCGCAGAGGGCAGGACGGACGGGCGTTGCATAG
GCCCGGGGCCAAACCGTATCTTGCAACCTGAGCTCCGAGGGCCGCCGCATCCGTCCCTGC
TTGGGACTACGCTTCCCAGCGGGCATTGCGCCGAGGCCACGCCCGGTTCCGGCGGCGCTG
CCTGCGCACTGGAAGTGGGAAGCGCCGGGCTTCTCTAG
>1682
TGGGCTCACAGGAGGTAAACACATAGGAAATATGGGCTCATAGGAAGTATACACTCACTG
GAAGTATACACAGAGGAAGTATGGGCTCACAGGAAGTGTTCACTCACAGGAAGTGTTCAC
TCACAGGAAGGGTGTGCTCACCGGAAGTGTACACTCACAGGAAGTGTGGGTTCACAGGAA
GTGAGAGCTCACAGGAAGTGTAAACTCACAGGAAGTATACACTCACAGGACATGTAAGCT
CACAGGAAGTGTATGCTCACAGGAAATGTATGATCACAGGATGTATACACTTATAGGAAG
TGTACACTCACAAGAAGTGTGAGCTCACAGGAAATGTGGGCTCATAGGAGGTGTTCACTC
ACA
>1685
actgcactccagcctcggcTAAAAAAAAACAAAGAAGAAGAAATGGAGTCCTACGAGCGA
GAGCTTCCGCAGCATTCTGTAGGACCAAAATAGGCGCACAGGTTCCCGAGCGTGCGCCGC
CTGGCAGCGGAGGAGCTGGCAGAGGCGAGCCATAGAGCCAAGACACCCAGAACGGACTCG
CCTCCCGCCCGCTCCCGGCGGCCTAGTCAGCAAGCTGCGGATCGGCGGCAAAGATGACAT
GGCGGTGCGCCAATCACCGAAGGCAAGAGAGACAGAAGGAACCAATAGTCGCCCGAGATG
GCTCCTGGCGGAAGTCACGCCCCCAAACTGTCAAGCAAAGCGCCCGGTGGAAGGGGCCCA
GGCCGGGGGGAGGGGGCTCCCGGCGGCCCGAGGGAGGGGAGGCCGGCCGGCGAGGACAGC
GGAGCGCGAGGGGGCTGCCTACACTCGGCCGCGCTCGATCCTGCCCTGATCTAAACGCCG
CAACCCCAAGCCCGGCCCCGGAGAAGAGTCTCAGGACTAAAAGGGCTGTTCCAGCCGTCC
GTGCTGGCGCCTGGGGATCCAGGCCAGTTCCCGGTACCCGCCCATGCCCAGCCCGGCGGC
CTAGGGCGTTACCTTGAGCTGAGAGCTGTCGGACACTGTTCACGAACTGCTCCAGGGCAG
ACGCCATGTTTTCCCCCGGGCGGCCCGAGCGGCGAAGGCAGCACGCGCGGGAAAAGGCTG
CCGCTCTGGGAGGAGGGGCCGCGGCGATCCACCTGAGGTCCTCGCGAGCGGCGACGTCAC
TTCCGCTGGTTCAAGCACCGCGAGACTATACCTAGCTGCCCACCCGTTACTGTTTCCATG
GAAACAGCCTGAATTCGCCGTAGCCGGAAATTAGTGTTCCATAGTCCCCTGCATCTTTAT
TCACTGCACTTCTGAAATCCCTCCGCAGGTTAAATGGGGATAGTGGGCAAAAGAAGGAAG
GAAACTCATAATTAAGCAAGTATTTTCTGGTTCTGGATTT
>1709
CTGGTCACTGTCCAATACAGGAAGTACATGCTTCAGCCTAATGACATCACAGGACGTGAC
CTCTAGGCATCACCGGAAGTACACCTTCCCATGATATCACCAAAGTGACCTTCAAGGAAG
AACTCATTGAGACATCACAGGAAGTACCTGCTCCCTTATGTTCACAGGAAGTAACCTCTG
AG
>1713
GGGAGGCGTCGCACATGCGCGCTCCTAGGCGGAGCCCCGCCTCCCACGCCCTGGATCGTC
ACTTCCGGCGCGAGAGGCCGGGCAGGCCGGGCAGGGAGTGCGGGTCGGTTCTGCGTGCGC
TGCCGGACGAGGCTCCCGCCGCCGATTGACCCGCGCTCCGCCCGTAGTCGGGCCGGTGAG
TGCCCGCGAGCCCATCCGTGTGCCCTGGGAGCTGAGGAGAGGGACCCCTGAGAGGGAAGG
ATAACCGGAAGTGGGGACCAGAGGAGCGAGAGACCCCAGGAAATGGGGACACCTGGGGAG
GGGGTGACAGC
>1721
TTCCGCGCCACACCTAACAAATACGCCGACGAGAGCTCCCCGCCGGCGGAAGAATGGCCT
GGAGAGGGCCTCGATGCTTGCTGGGACCTGTAGT
>1724
CGATACGCACCGCAGAGCGCCAGGAACCGACCAGAGGCAGGCTGGTCTTCCTTGGGGGCT
GCCGCGACGCGCTGTGGCTCTGCTTCCGGGTCGGAGGGCGAGCGCAGCGATTGGCTCCCG
GGGCCTCCCGCGAGGTTTGAACTGTATTCAGCGGCGACAGCGGCGACTGCGG
>1730
CGGAGGCGGGGACCCTCCGCCCGATGATAGGGCTGGAGGAGGAAGGGGCGGGCTGAAGAA
GGGGAAGGTGGGAAGAGCCCAGCCGGGGCTACAAATTGGGTGAAGCGCTGAGGTTTTAGT
ACTTCCGTTTGAGGAGATAGGCAaagg
>1736
CCCGAGTTCGGCCTCTGGTCTCGTCTCCGGCTCCTCTCGCCTCACGCACGAGTGGAAGTC
CCGGGCTCCACTTCCGGGGGACGTTGCCGCGCCCGTCGCCGCAGCCGCCGCCGAGGCCCC
TCGGGAAATGTAGTCCCTGCTCGGGCGCGGGCTCGGGCACGGGCGGGCTTCCCTCCGACC
TGGCC
>1740
TTTGATCTCTGTTTTGATGTCGAACCCCAAAGCACTGTAATTGGGGGGGGCGGGGGGGGG
GGTGGAACCTGCGGACCTGAGAGCAGCGCGCGTGCGCACGACACGCGCTGTGCGCCGGAA
GAGCACGCCCAGTCCGGGCTGCGCGGAGGAAGCGCTGGGGTCCCGGAGGGCGGGGGTGGC
GGCGCCGGAGGTCGCCATGGCTACCGAGCCCGAAGC
>1746
AGTTCTACCTCAGTGCCGCGCCCACATCCGGGGCTGGTTCTCACCGCCCCTGAGCCTACC
CTATAGGTAGAGAGGACGCCAATCTGGATTCAGAGGTCCCTTTTCCGCGGTAATTGGACC
ATTTGTCCGCCAGTGCAAACCAACCGACCTTTCCTTACTTTCGGGTTCGACAG
>1749
GGAACTGTAGTCTCGACGGCCCCCTGAGAGGAAGTAGGAGGAATGTTGCATTCTGGGACT
CGGAGTTCCAAAGTACAGAATGCTGGGAGTCAAGGTCTTCCTGGAGGTGCCTTGAGGCAT
GCTGGGAATAGTAGTCTTTTATAAAGCCGATAACAGCCACAGTA
>1754
CACAGCCCATGCCACTGGAAATCTCGCGAGAATCCCGCGCTGAAGCGAAGTCGAGACGTT
TGACCTTCCTCCGTTTCCGTAGTTCCGAGTTGCGGTTTCTCCGTTAGTGCTTCCGGGTTG
CAGCCAGGGAAGCCTCCGCGGTGGTGCAAGT
>1757
TCAGCCACGGAAGCTGCGGGCCCGCCCACCACGCCCGCCTCCCGTCCTGAAGACTGTCCG
CTGGAGAAGTGACGGCGGCGCTAGCCAATCAGAGGCCTGATCGGGGTCGTGATCGGCGGA
CTAAAGGGCGGGCGGAGAAGGAAGCGGCATGAAGAAGGCGAAAACGGCGGCCTGACTTCC
TGTGACTGACGGCACGGCGCAGCCAATGGGCA
>1761
CCGCCACACTCAAGATGGCTACATCAGAAATAGACTTTTCCATCCACCTGGGTGGCCCCG
CCCCCTTATGAAGCTGCTTCCGCCACTCTCTGCGGGTTGGGACGAATTTTACACTTCTTC
GCAGCATTCAAGATGGTCCGGCTTCCTCCTACTTTTTATTGGCTGCATCGCTTCGTCTTC
AGGGGAAGGCGGGACTTATATTTGATCGAC
>1767
TTCTTTCAGCCCAGCATCTGATCACATCTTCTGTCACTCAGGGCCTGAAAAGAAGGTGCC
TTAAATATCATCCAATCAGAGACGCTGGGCTGGGAACCGTCCAATCAGGAACGCAGCTGG
TGCGGATAGGGCGGCTTCCGGGATGTGGCGGGGCCTTTGTCTCTCGCTGCAGC
>1771
TGCGGTCCCCTGCCTCGGCTTGGGAACGCCAAGGACATCCCCCACGGAAGCCTGGGCCCA
CATCCCCATGCCCTTGCCGCACGTCACCGCCCCGCTGGCCCCGAATACGCCTCCGCCCTG
CACTTCCTCTCTGCAGCGCCGTCTTTCCGGCCGGGCTCCCTTCTAATTGGCCAGCTCAGA
GCTTCCTCGGGTACTCGGCCACTCGGGGCAT
>1777
CGTTTCAACTCACCCTCTCCGAGAACAAGGCGCCTTCCGGCGGAGCATGGCCAGCCCTCG
CCTCAATCTAGCTTGCTAGTAGTCCATTCTCCCTAGGCTCCGCCCCCCTGCGCTCCCATC
CGCCAATGGCAGCACCGAAGCCCGGCCTCTTCCAGCGAGCTAGTGTGAGCGCCATCCAGG
AAGTCTCTTGAGGGTGGAAGG
>1783
TAGGCACTATGAAGTGTTTATTGCCTCGGGGCTGGGAACCTTTGCGCCCTTCTTCAGCTG
TGCTCTCAGGCAGTTACCGGCCAGACCCGGACCGGAACCTTGGCGCGGTGACGCTAGTTT
CCGGCGGGCTACTTAGAGCGCCGAACAGCTCTGGGCCAAAGGACCATGAGA
>1787
TGACAGAAAACGCAGCTCTGGCGGGGGTAAGAGGCGGGACTCCAAAAAGGATTGCCTCCG
GAAGACACCGCAGCGCGAGACGCGTACAGACTCGTGACCTTCACTGATTGGTCCGTAGAC
CCGGGCGCCACGGAAGGAGGTGGGCTTTCA
>1792
GGCTGATCCCAGCCGGCCACTTCCGGTGCCGCCTGCAGGGCGGGACTTGTCTCCCAGCAA
CGAGGTTCTAGGTCTTTTCGGATTCGCTCACCCTCTGTAAGGCCCCGC
>1796
TGTTAGACCAATGGCTACTCGGGGACGCTATGCGACAGCGGCGGGTTTGCTGATGATTGG
TCGGGAGGCCGCCGGCGAGGCGGATGAGGGCGGGGTGCGGACCCGCTTCCGGTTGGGCGG
TGCTTGCGCGCGTGAGCTGAGCCGGTGGGTGAGCGGCGGCCACGGCATCCTGTGCTGTGG
GGGCTACGAGGAAAGGTAAGTACGGTGATGCCCAGCCCCTTCACCACTGCCTCATCTTTA
TTCGCTTTCTTTCTGTCCCCGGTCTTG
>1801
GAGCACCGGAGCTCAGGGTGTGAGAGTCGCAATCCCCGCCCTCTCAAACCCGCCCGCCTG
CCCTAGAACCACTTCCGGGTCGCGGGGCGGGAAAGCGGGGGGGGGGGGGCGGCTAAGAAC
GC
>1804
agttgaagtttaagtctaactgcacatgcGGGGCCCCAGGGAAGTCCCTAGCCCCCTAGA
GCAGGAACTCGTGGTGAATAGTTTCCTGGGTCTTTGGCTGCTGATTGGCTGGAAGTCAGG
TGAGCTACAGTCTGATAAGGGGTTTTTGTACTTTTTCTCTAAACCACATCAAAACCAGGA
AACCAGTCAGC
>1806
TATTACCCAGTTAGGAGGAATGAGCTCATTTCTGTGAACGTGAGATGACCCTCCACCCCG
TGCTCCTATCACACGCCATGAGCTTTGTCCCACATCCTTTCAATCCGCTCCTCTAAGCGC
CGTCCTGAGCTTTCGTCCCAGATACGCAGAAGGAAGCGGCCTGAATCTTACCCAGTCCTC
GACGCGCCCAGCTTCTTAACTGCAGAGGACGAAGCGGCCGCATCTCCCGGCAAACGCGTG
TGAAGCAGCGGTGCCGCCATTGGGCCGAACTAACGCGACCGCTGCGCCTCAGGCCGGATG
CCCAGCTCCTTCCAGCCACAGCCTCTGTCCCGGAAGTTGCGCGTGCCAGCGCAACCTTCA
GCCAATCAGCGGCCCCGCGTGGGGAGGGCGTATGCTCTCGGCGGGCTAGAGCGCCGCTGA
AACCCGCTCCTCGTTCTACTTGGAGGACTTGTTCCAGCCAGCGCTAGTGCGTGAGTATAA
GGAGAGACGGGAAGGACCGGCTCCATCCAGCCCTGAGGATCCCGAAGAAAGGGTGGAAAC
ACCCTGGATGTGCTAAGCTGTGGCCGGGTACACTCAAGTGTTAATTTTTTGGAGTCAAAG
C
>1817
AAAAAAAAAAAACCGCCAAAATGACAGCTAAGACAGAGGCCAGACTAACCCCTGGCCCTC
CCAAATTCCCTCTCGCTCCACAAGTGGGTTCACAAGAGACACAAACGCACCCAGGAAGAC
CTCCGCTCCCTCAGACGCGGGGCGGGCCCTGCGACTTCACTCTGGGAGGGACATTTCCGC
TCACCCAGCTCTGCGACCCTCGCTCCTGCGGAGTCAGCTTCTGCTCGCGGAGGGGGAAGG
GCAAAAGGACAGTGCGTCCCAACCCGTCCCTCTCCAGCTGAGCCTGTCAGAGACCAGCCC
AGCTCTGAAATCAAGCCGTTGAGAAAAGGGAATTCGGCCCTCCGCCGCCTCTTCAGTTTA
AAATCGTTTCCCGACTCGCTCTGCGGCCCCACGCAGGAAGCCTCCTTGGCGCCTCGCCGA
TTCCGTATCAGTGAAGCAACTAAAATTGCCATTTTAACTGAGGGCAAGGCCGAGCCACTT
AACCACTATCGTCAACCTTTCCAATCGTGCTCGGTTGCTCCTCAGTTTTCCTACCGGTGC
GAAGCTTTCTCTCAAATTTCCGCCCGTAGTAGGCATGGCGGCGGCACCTCACCACTGATT
CGTTGAATTCCTTCCCGGTAATCTTGGGCACTAGCGGGCGGAGTTGAAGGGCGCTTGGAC
CCCAGCGGCGATCTGTGTTTGGGTTCGCGCTCTGGGAGAATTTTGGCTTTGCTCGCCTTC
CTCTTTCAGAAGACTCGAAATCGGCCAGCAGGTCTGCGAGATTTGAAACGCGACTGTTAC
TCCTTGTTTTCCGGTTCTGGCCGCGGGAGCCTCTCGAGAAGCGTGGAAAGAGGAGAAGGG
CGTATACCTTGTGACCGCCTCTGGTTGTCTTGGGCTCGCGCCTGGCGCCGCTACGTGGAG
TCGCTCTCTCGTCGTCACTTTTGGCTGCCGACTTGTTGAGTAGAAGTGCAGACTGATGCT
TTAAGACTCAGGGAGAGGTCT
>1833
GGGCGGGCGAGTAGTCGCCcgggacgggacgggacgggaGAGAGGGTGGAGGAGGGGGCG
GGATGGAACGCTCCGGGCGGCGCGCCCGTCCGCACACTCCACCGAAGGAGCTGGCGACTG
AGAACCTCGAATTTTAACTTCGCGTgcccgcccgcgcgcgcccgcccgcgcccACCCCTA
AATCCTGCGGCCGCCGCCAGCGATCAGCTCTCACACAAACTTTAGCTGCGGGCTAGGGGG
TTTGGGGTTGAGTGGGGGAGGGGAGAGGGAAAAGGCCTCCTGATTGGCGTCGTCTGCAGC
CAATAAGGCTACGCTCCTCTGCTGCGAGTAGACCCAATCCTTTCCTAGAGGTGGAGGGGG
CGGGTAGGTGGAAGTAGAGGTGGCGCGGTATCTAGGAGAGAGAAAAAGGGCTGGACCAAT
AGGTGCCCGGAAGAGGCGGACCCAGCGGTCTGTTGATTGGTATTGGCAGTGGACCCTCCC
CCGGGGTGGTGCCGGAGGGGGGGATGATGGGTCGAGGGGTGTGTTTATGTGGAAGCGAGA
TGACCGGCAGGAACCTGCCCCAATGGGCTGCAGAGTGGTTAGTGAGTGGGTGACAGACAG
ACCCGTAGGCCAACGGGTGGCCTTAAGTGTCTTTGGTCTCCTCCAATGGAGCAGCGGCGG
GGCGGGACCGCGACTCGGGTTTAATGAGACTCCATTGGGCTGTAATCAGTGTCATGTCGG
ATTCATGTCAACGACAACAACAGGGGGACACAAAATGGCGGCGGCTTAGCTCCTACCCCT
ggcggcggcggcagcggtggcggaggcgacggcACCTCCTCCAGGCGGCAGCCGCAGTTT
CTCAGGCAGCGGCAGCGCCCCCGGCAGGCGCGGTGGCGGTGGCGCGCAGCCAGGTCTGTC
ACCCACCCCGCGCGTTCCCAGGGGGAGGAGACTGGGCGGGAGGGGGGAACAGACGGGGGG
GGATTCAGGGGCTTGCGACGCCCCTCCCACAGGCCTCTGCGCGAGGGTCACCGCGGGGCC
GCTCGGGGTCAGGCTGCCCCTGAGCGTGACGGTAGGGGGC
>1856
GTCTACGCATGCGTCCGCTAGGCCGGCTGGGAGCCGGCAAGGGAAAGCCGAGCGGGCCCC
ATTGGGGGAAAGGGGTCAGTCACTTCCCGGAAGAggcggggccgcgcgggcccggcgcTG
GATTCGAAACGCTTCCTGGTGCTCCTGGGCCTGGCGGTTGAGCCCGGGGA
>1860
GACGTCACGAACGCGCCACACAGATTCGGGCTGCGCAACCTCTGTGGCCGTCTACACGGC
GCGCAGATGCGAATATTCTCGCGGCGCCGGAAGTCCGGGGCACGTGACCTGGTGACAGTG
CTGACTTGGCTGTACAGCTCGATCTAGGTTCTGCGGCACGGGATGGCGGAGGCGCC
>1865
TTACGGTTCCCCCCACCCCCTTAGACACCTCCTAGAGCTTTGTCCTAACTAGCAGGGTCG
GAGCTGGGACCCTGGCTAGCAGAACGCAAGAGTTCTCCTTCACGAAGACGCGCAGAGTAG
CTTCTCCAGCCTGAGAAATCCGGTCCGGCTGCGTAGAGTGGCAGCCGTGGAGGGACAGTT
TGTTTTGAGCACCAAGTGGGACACACCCGGAAGTGGCGCGGTACAGGAGCAGCACTGCCG
GCGGGGGCGGGTGCCAGGG
>1871
CTCCCCAGGTACTCGTGCCGCGCGCCACTCACCCCTCCTGGACACTTCTCTTTCTCTTCC
GTTTGCTCATCCCTTCCAAGGCCATTCTTACTCCAAAGACTCCCAGACTGCAGCTGCGCG
CCAGCTCGCACTTCCGGGTTCCGGGCACTTCCGCTCTCTGGCCACGCCCCCTCCCCTCCG
GCAGTCGGCCGCCGGGCG
>1875
GAAGCCCGAGTCTGATCTTTATGGTTTATTTGACTAGAGCGGCCTGAGAAACCGGCTGAG
CCTGGTTACTTACGATACTCTCGCTCTGTTCCAGGGGCTCAGTGACAGCTGCCTTCCTGA
GCCGCTTCGGTTACCTTTCGCACCCACGAGACGAAAGCTTCCGAGAGCGGGAGAGAGAAC
AAGAAATGGCCCGCCCACTCCCGGTGACAGGGAGCCGGAAATGACGTAGCACGTTGACGC
AGCAGCGGCGGCGGTGGCGGCGGAGGGGCCGTGC
>1882
GCCCAGGGCCAGCCCCGCCTCCTCCCCGGGCGGAAGCTGTGTCAGTTGCCGGAAGTCGGC
GTGAGGTGGGGCTTATGCGGCGGCGTGGTGAAATAGATATGGC
>1885
GACCAATCAGAGCTAAGGTTACTTCCACACCGGTCGTTCTTGGCAACCAGTGGGTACCGT
TCAAATCCCCGCCAGGGCGGAAACGTCCGCCCTTATCCGTTCTCTTATTGGTCAGGTTAG
ACGTCCATTTCTGACGCCACAGCCTATCCGGCGCTGCGG
>1889
TGCGCGGTGCTGAGAGGCCGTGGGAGCGACCATAGAGAACGCGCGGGCGGAGCGAGCGGC
CGGATGCGGTCACCATAGAGACGGGTGACTGACAGGCAGCGGAAGAGGAAGCTGCGGACA
GGGGCTGTGAGGTG
>1892
GTGTTAAGGGGGAGGAAGGAGCCCGGGAGCCCGGAGGACCCTCCCGGAGGTGCGGGCCTG
AAATTCCGCTGGGTGCCGGGAGGCTCCGCCCTCCGGAGTACTGACGGCCTTCGCAGCCAA
TGCGCAGCCAGGACCTCGCGTTCGGGAGGGCGGGTACTTCCTACTCCAGCCCTGGGCTCG
GAGAAGGCCGCGTTAGTTCTTTTTCTAGGGATGT
>1897
GCTCTTCGCGCTTCTTCCTCCCTCGCCGGTCGCGCGGGAAAGGAAGAGCGACATCGGAAG
ACAGCTCTTAGGCACTCCGGTGGCCCCGCCTCTTCCGGTACGCGGCCCCGCCCCTCCGCG
GGTGCGAAGGGGGGCTGAGTGCACCGGCTCTGGGGAGG
>1901
GCGCTCTCTCCAGACTCGCCGCCCGCCAGCGGCGGCAGCAACCGGAACCGGAACTCGTCG
CGGCCACCACCACTGAGCGCTGCGGGGAGGGGGAGCAAGGACCGGACGAGACGCTAC
>1904
GATGATTTAGCTTGCGATCTGTTCAAGATGGCCACAGAAACACTTCCGGTATCTTTCCGC
ACTAGGCCCGCCCCAATTTGCGTGTTTTTACCGTGCAGAGGGAGGGATTTAGAGTTAGCC
TTTGATTGGTCAGCTTGACTGGCGACCTTTCCCCTCTGCGACA
>1908
TCCTCCTTCTTCCGCAGGCACCGCTAGAcccggccgcggccgcccgccgACACCCCAGCT
TCCACTGACACGAGCCTCGGCGCGGCTTCCGCTTCCGGCGAGTATTGTGTGTCGCGCCGC
GGGGCGGGGGCGAGGGGAGGAGGAAGGAGGGAGGCAGCGCTCCGGCGGCTCCGCGCCCCG
CACTCCCGG
>1913
CGCGGAGCATTCAGCCAATCACAAAGCTGCAGCTCCTCCCGCCCCCGCCCTGATGTACAG
CCTCCTGATTGGCGGGCTGCGTGTCCCCATGTGACCGGATCTTGGTTGGCCGGTCCCGCC
CCTGTCACGTGACAGCGTGCGCCTCTCTTCCTGCTTTCCTGACCCTCTCCGCCATTTAAA
GAAACAGTACCGGGGGCGGGCCGAGCGACGC
>1918
CGCGGCCCGGCTTAGGGACCACCACCGCCCAGCGTGCGCCGGCCTTTAGCTTTCGCCGCG
CTTTTTTTGATTTTCGGCCCCACCCCCTCGCTCTCAGAAGCTTCCGGATCCGGTCGGGCT
CCGGAAGTCCCTAGGCACCCTAGGGGACCGTTCTCGGTGAC
>1923
CCTTAAAATTCCGTGACGAGTCAGAAGAAACCTGGTGGCCTCTCCAGGCACCTAAGACTA
CACTTCCCAGAAAGCATCGCGGTACTCCGCCACTGACTTTTAGTTTCCTTTCTCCGTCGG
CAAACTTCCGGGTTGGGTGGGCGGGGCCAAAAAACTTATCCAATGAGTACCTTTGTAGGC
TGAGAG
>1928
CTGCAGCCGCCGCCGCCTCCGCTGTCAACAAACCCGGGGCGCGTCACTTCCGGGGCCGCC
CCTTAGCAACAGCGATCGGGTTCCCCCGACCCGTCCCGCGGCTAACGCGGGCGGCGGCGG
CAGAAGGTTCCGGGGACCGGCGGGCGGCTCCTTTCCCCGGGCCCGGCACGTTACGCCGGT
GGAGGAAGCCGCGGGATG
>1929
GCACAGGGGACAGCAGGCAGAGGGCAGCGCCCGGGCGAAGGGGACTTTCGCCCTTGCTTC
ATGCAGCCCTGGCACCCGCAGCAGGGTAAGACGAGATCCCAGAGGAGGAGTCTTGGCCGC
AGAACTGCAGGGCCAAGGCACCAGCCGCTCGGGGGCCTGGAGAGCTCAGGTCACAAACTT
GAAGTCAGCTGcccaggaagcagcctcagctgggggtcacaggccaactgggcagtgccc
ttggccacacctgtggaaggaggacagaggagggcagggcggaggagggaggtgctgggc
tgcaatgtcacctctacagacctcggctgatcccaagggggtccacagtggatatggtcc
ttcaggggtgcccttgaaggcaggaaggggacaggactttatacTGTTCCTCCCACCCCT
TCGAGCAGTCACCAACTGCAGCCCAGATGAGGTCAACAGGTACAGAAAGGAGGGGGTGgg
acaggaaggaggggcgggacaggaaggagggggcgggacaggaaggaggggcaggacagg
aaggagagggtgggacaggaaggaggggcgggacaggaaggagggggcgggacaggaGGA
GGAGATGGGAACAGGGAGGTGGAACGggaaggaggaaatgggacaggaaggaagagatgg
gagcaggaaggagataggactggaaggaggagatgggactggaaggaggaaatgggacag
gaaggaggagatgaggcaggaaggaggagatgaggcaggaaggagatgaggcaggaagga
ggagatgaggcaggaaggaggagatgaggcagaaaggaggagatgggacggaaaggaggg
gataggacagaaACGAGGGATCAGGGTCCTATTCTAATCTCCTGGGGGCATGATTGCAGG
GGGTGACATGATTACTTCCAGCCAGCCCTACATGAGCCACCTCGTCCATGGAGTCAGCCC
CGCCAGGGCAGCAGAGCCCTGGGTTCGCACAGGGAGCCAGGGTGGCGTGGGGCCTGCATT
GCAGACTCCATTTGTCCACATCAATCACTTCTCTACGGCCC
>1949
CAGAAACCAGGGGGAAGCTCCCAGAGCAGTGGGGGCTGAACTCAGGACACAGTCATTTTT
GCTGTTAAGTCTCTCCTGCGGCGCTGAGGAGGCAGGCTCAAAGTAACCAACCAGAGCAGC
CGCAGAGGGAAAAGCTAAGACAGTTCTGGTCCGGCCCAGCGCTTCTCACCCTCTAGCTCT
CTACTCTCCGCCGCGCAGCCTCCGCTCCCTCCACATCAGGCACGGCGCTTGATTGACATG
AGGGCCCGCCCAATCCCAGTGCGGCAGAGACCGTTGTCGCGTCAGGGACCGGGGAAGGGG
GCGACTGAACCTATCAGATTGGGTCCAGAGTGGGTTTCCTGCCCGCGCGGATCCGCCTGC
CCACCGCGCGTGCCCCGCCTCTCTCCCAAGAGCTACGCGGCGGCGGCGGAGCGCAGGCCT
CGTGCCGTTACGGCCATCACGGCGGCCGCAGTGGCGTCCTGGAGCCCTCCTCAGGTGAGC
TGGAGCTGCCCGGCTCGGCAGCGGGAAGGTGAGACGGCCTTGTTGGCAGGCAGACACACA
CACACCCCCCTTCAGTCCGCTGTCCGTCCATACAGCCTGTTACTCGCTGCGTCGCTTCCT
CTTCTCGCGCTGAGTTAGCCCCGGGGGCGCCGTCTGCAGGCTCGGAGCCGAGCCGGAGGG
GGCGCGGAGGCTGCTCGGAGGGTCCAGACTTCTGCACCGGGATTCCGCGAGACCCTCGGG
CCGTTG
>1969
CGCGCGGGTCCGGGCGCGCGCTGCGGGGGCGGAACCGCGCGGAGGCCGGAAGGAAGCTGG
AGGGGGCGGGGCGAGGGAGGGAAGCCCGCCGGCCGTAGGACT
>1972
GGCTTCCGGGATGGGTCTGCAGCGACACACACATATCCCCTGGGACCTGCTTCCCGGCAT
CCTCCCCGCGCGAGCGCTCACTTCCGGTCCCAAGTAGGCCCAGGCAGAAGCATCACCTCG
CCGGCAGCCGCTC
>1976
TCAGGCCCCGCGTCTCCGCCCCTCGCCTCGACGCCATCAGGAGACCGGCCAATAAACAAA
CAGCAGGAAGAGGCGGGGCCCTGTAGTAACCGCCCCAAACACCTACTTCTAACCAGTCGA
GTCACAAGACTGGGGGGAAGGGCGGAGCCAATCCGA
>1980
ATGATAGCCAATTGAATGGAACATCCATTCGGGGGCGGGGTCAAAGGGGGACACGCCCCC
GTTCCGCCCCCTCGTTGCAAACTACACTTCCCATTGTGCCCTCTCGCGCTTCCTGCCGCG
CTGCACGCTGGGAGTGCAGGACCGCGAGGCCTCAAGGTATTTTGGAACTCATATTCTTTA
GTCAACTAGGTCCTAAATGTTATAA
>1985
CCTTACGGAGGCGACGCCCCTCCAGGTTTGGATTCGTCCATACGGTTTCCACGGCAGCAC
ACAGAACGCCGGAAGAAGCTCAGGAAGCCGACTGGCTGTGCAGTTTCCGTTCCTGTTGGC
TGGGGCCCGGAAGTGAGAGACCACGAGGGCCCCT
>1987
TTGCTTAGTCTCGGTTTATTGGCCGATCTCTTGTCAAGCGGCGGAATCGTTCCGTTCGGG
AGGTGGGAGGGGAgcggggccgccgggggcgggcgTCTTCAGTGGACCCCACGCCTCCGG
TCCCCTCCCCGCAGGGCGCTCCGCAGAGGCGAGGGGTGGGAGCGCCGGCTCCAGGCGGCG
GAACCTCCGCACTGGGCTCGCGCGCTTCCGGCCGGCGCCTTTTCCCAGGGACTCCGCCAA
CCCCTCGCAcccccgcgcccccagtccccgcgtccccggcgccgccggcccggAGCTGCC
CGGAAGTCTCGGTTCCGCCGCCGGCGCTCGCCAGGGGAAGCCCGGGGCCGCCCGGGACCT
CGGCCCGTTCCTCCGGACCCGAGAGGCCGCCGCACGGGGTACGGGGGCCGGGATGGAGGG
AGGAGCCTGGCCCTGGGACGACGCCGGGGCCAGGCAGGCTGGGGGAGTGCGCTGGAGCCA
CCCGGGATGGGGGTGGGGGTCGGGAGCGGCAGGATCGGGCGGAGG
>2002
AGAACTCGGGGTCTGGCCGACAGCCCGTCGCTCCTTAGCGACGCGGGGGAGCCGGAAAAA
CCCACGGAAGTCGTCCCCGGCGATTGGCAGGGGGCGGAGGAAGTCGCGGGCCGGCCAATC
C
>2005
GGCCCTCGCGTGCCAGACTATGTGCCCCGAGAGCACCTTGTGCTGGGGGAAGAGGCGGCT
GGCGGTGCAGGAAATCCTGGCGGCGCAGGAAATTC
>2008
GTGCATTGCCCTGAAGAGCGCTCCTCCTTCCGGTGAAAGTCGTCGGGTTCCCAGCCGGGA
GTCTGCGGAGTTCTCATACTCTGTTACCCAGCTTCCTTTGTATGAGTGCTGTTGCGCACT
TCCGGTGGAAGCGCTGAAGCGAGTGGGTGGAGTTTACGGAGCCGGTGGGCGGTAG
>2013
GACCGGGGGGCGGGACTGCCCGACTTTTCAATCGCTGCCTACCATTGGTAGAACTCTCCA
TCCGTTACTTTAAGTCCCGCCTATCAGGCTGTCGCTTCCCAGGTTACGTCCCTTCCGTAG
GCCGCGGCGTAACTGGTGATTGGTGGAGAAAGCGGCAGCTGTCCCAGCGGAAGCGACGAA
GGGACGGGACCCGGGAGCCTGGACGAGTCC
>2016
gagccaagattgcgacactgcggtccagcctgggcgacagagcgagactcggtctcaaaa
aaaaaaaaGTTTTTGTTGAATGAGCGCATGAAGGGGCAGAGGCTGCAATTGCGCCCCTAC
GTCTTCCACACCGGGCGTGTGGGTTGAAACGCCAGGGTCTCGCCTGGGAGAGAAGGAGGC
TCAGGGCTTCCCGGGACCCGCTCTCCGGAGGGGGTGGGGTCGAGGCCCCCGTGAGCGGCT
CCCGGACTTTCTCTCCCGGGCGGGCGTTCCGTCCTCCCTCGGGGAGCGGCGCCGGAACTT
CCGGAGGAAGAGCCGGAACTTTTGAAGCCCAGGCCCCGCCCGGCGCTAATAGGCACCTAC
GCGGCCGCCGGCGGAACCGCCAGACCCTAAATCAcggcgccccgcccgcccccgcccgcc
cccgcccgggccgAGAACTCGCGCTCCCGGGCACGGGCAGGTGCCGCGGAAATGCCGGGC
CCGCCGCTCGCTTTGAAGTCGGCCGCGCCCCGCAGCGCCCGGGAGTCCCGGGTTCCAGGA
GGGGGCGCCTCTCCCGGGTCCTCGGGGTTCTTCGCGTGGGGCCGTTTCCTGACGTGCGCG
GGGAAGGGCGGGAGCGGCCGGGAAACGCCACCGGGAAACGCGCGCTGCGTGGGCATTTTC
TTTGCTTTTACTGACCTtttttttttttctggtttattttttgtt
>2028
CCGAAGAGCGATGCTCGGAGGGCGGCCGGAAGTGGCGTTGGCCGCCATTGGCCTGCCGGC
CAGCCACCTTGCTGTCCTCCGCCGCCTTCCGGGTGTTACATGCAGCCGGGCTCGGCCCCT
CCCCCTGGCCGGATGGATCCGTCGGCGCCACAGCCCCGCGCGGAAACCTCAGGCAAAGGT
ACCAGCTCCGCGCTCGCCCCTTACGCAGAGGCCTGTGTACTGCGTCGCGTT
>2035
AACGAgcgcgcgcgcgcgcgcgcgggtgcttcggctaggccgcgtccccgccgccgcggc
cgccgccgAGCACTTCCGGGTCAGCCAGTTGGCGGCCTGGGCGTGGCGTTAGCTAGGGTT
GGTGGCCTTCCAGTGAGTGGAGAAGTTCGCCTCC
>2039
GACTCCACCACGATAAAGGCGAAATGGCACTGACCATGCGGAGCCAGCGCCGGAAAAGAT
GGCGATTGTGCGCTGACGTCACTTCCGCTCCGAGCCTCGGGCCGGGCGGGGCTCCTGGGT
TCGA
>2043
TAAGAGCTGTTCCAGTGGACTCACGCAGGCGCAGGAGACTACACTTCCCAGGAACTCCGG
GCCGCGTTGTTCGCTGGTACCTCCTTCTGACTTCCGGTATTGCTGCGGTCTGTAGGGCCA
ATCGGGAGCCTGGAATTGCTTTCCCGGCGCTCTGATTGGTGCATTCGACTAGGCTGCCTG
GGTTCAAAATTTCAACGATACTGAATGAGTC
>2047
CCATCTTGGCTTTGGTCATGCAAGTAGTCCTGGATCAGAATAACCTCAAAATCACAGGAA
GTGACTGAAAACGTCCATGTTGCGTAAGGGAAGTGAGGTCGGCCATCTTTGAGAAGGGCG
TGACTGGTTGAAAATCGGTTCTGAACCCTTAG
>2051
GCTCCTCGAACAGCCCTCGGAGCCACAACAACCTCCACTTCCGCCTCCCGGCCGCCGTCG
CTGACCTGCGGTTTACGCATGCGCGCAGGACCGCGCACAGCGATTGGGCGGCGTGGCAGG
GGTCACCCACTGCTCTTCCGGACGCAATTT
>2055
TAGGACTACCCCGCGCGGCCCCGCCCACTTTCCCAGCAGCGGGACGCTGTCACCCCGACT
CAGGAGCTCCTGGGCCCGCGGGCTCCCGGAAGCTGCCGACCACGTGATTCGCTGGCTCAG
CTCACGTGACAAAGCTCCCGGAGGTGGGAGCCCTGGGCCAAAATGGCGGCCTACCTGCAG
TGGCGGCGCTTCGTTTTCTTCGACAAGGAGCTGGTGAAGGA
>2058
AAGAATGAGGAGCTTCGGCAAAATGCCGACTAAGGCCTCCTTAGGTTTTGCCCCACTCCA
AGATGGAAGGCCTGAGGCTTCACACTGCCCCCGAAGTTCCTTTCCCATTGGCTATCTGGG
AATTGAGTTTTCCAATAATGCGGACGCTGATTGGTCAATCCAGGACGGTTGCTCAAGCCA
TTGGCGCAGCCGCCATTGGAGGGCGGCTCTCAAAAGTTTTCAGACACAAATTAGGTTCGA
GGGAGGAAACGGAGAGGAAAGGGAAAACTTGAGACGGAGGCGGGACTAAGGAAACGGCAG
CTTGCA
>2067
CTTCTATTTGCTCTTAGACGTCACGGGGGCACCCCAGTCCCCTCGACCCTTTGGATCCGG
CTCACATTTCCTCCGGTGAAGAGCCAAAG
>2069
CCTTTGCCCGGCGGGAGACTAAAGGCCGGAAAAGTACAGCCCGCCCAGGGGTGGGAGCCG
AGCTAGCCCCACCTCCCGGTGGCTTCTCGCGATCGTGGAGACGCAGCGAGCCTATGTAAC
TTCCGGTCGCGACCCATCAGCTCCTCGGCGATTGGTCCGTTTCCACGGCCGGCTGGG
>2073
GCAGTCCGGAAAAACGCCGGGGATTCTGGGTCGCGCAGCCGTGGAGCTACCTCAAGGCGG
AACTGGGGAGTCCAGGGCTTCGGCAGCCTGAACACCCG
>2076
CAGGCGGGGCTCCTGGAAATAAAGACTCCGAGAGGCGGTGCGGCGAGAGGAGGGGCGGAA
GTGACGTCGTGTGGGGCGGGTCCGACCGCGCACAATGGGCCATGGAGTTCCCGTTCGATG
TGGA
>2079
CCTATCCGTATCAAGAACACTGATAGGAGAGGAAGTCACCTGCCAGTATCCGGTGGCAGC
TCATAGGAGAGGAAGTCACCCGCCAGTATCCGGTGGCAGCTCATAGGAGAGGAAGTCACC
TGCCAGTATCCAGCGGCGGCTCATAGGAGAGGAAGTCACCCGCCAGTATCCAGT
>2082
TTCGCTACCCGCGGTGGGTCCCAGTCAATGCCCCTTTCTCTCTCCTATTGTCAATATCAC
CGGGCGGCTGAGTCCATGGCACACGCGCAACCGAACCTTCTGGCCAGCAGCGCCCGCCTC
CGGCGCCCGCCCACTGGAGACTTCAAACGGGAAGCGAGGCCTCATTGGCCAGTATCCGCC
TTCACTCCCCTGACAGCATGTTCGGCTGAGACCTGATCAGGGATTGGCGGCAGGAGGGCG
GAGAAACGGGAGGGTGGGAAGAGAGAAGGTCGAGGATTGGGCCGAAGCTTGAGGAACCCG
GATGCAGCCGCGATCTCGGGCGGTGCAGCCGC
>2090
GAACAGGGCACCAGGCACGCCGCCAGGGGCGGGACGGCCACGCCCGGCCACGCCACGCCC
CGGAAGTGACGTACATCTCTGCACGTTCTCTTCCGGCCGGAGTCAGTGGCGGGGTTCTCG
CCGGTCC
>2094
ccgcgccagtcctcccgctttggtcccgccctgaggctcggcccggctcccccgccccgG
ATTTGAAATCTAGGTCTTCCTGAGAGTCCGCGGGCTTCCGCTCCC
>2095
ATCAGACCCGCGGAGCTGGTGGAGTTCCGCCCTCGCGGAGGAGGTGGTGTTCCGCCCTCC
TAGTCGCAGCAAGCGCGGAACTGGGGTTGCGGCGTCTAAGTGTTTCCGGTGGATTCCCAG
GGACTGTCGGAGGTGTGGACTCTGCCTGCCTACCTGGTCTGGGAAGATGTTCTACCATGT
GAGCAGGGCTCAGGGTG
>2100
CCTGGTGGCCTCGTGGTGGGAAAGACGCGCCCCAGCGAATCGGTCGCGTCACTTCCGGAG
CACGCTGGGAACTACGGCAGGCTAGGGCGCAAAGAGA
>2103
CGCAGCCGTAGACGGCCGAGCAGTGGAGCGAGGCCGCCTAAAGGAGAGCCGCGCTGTCGA
TGAGTCCCAGTGGGCCACCTGGAGCGGAAGTGGAGGAGCGGCCGGAAGTAGCCGGAATCT
CTGAAAGACTGACCGACTGACTCTGACAGGATCCGGGGCTGAGGGAAGGAGGCGGCGGCC
ATGGAGTT
>2106
AGAATCACCGAAGTCTCCCGGAGCAGAGGACACAAGGCAATGAAGCCCTAACCCCGCGCT
CTGGCTGAAGTGAGACAAAGGCCGCGCCAGATTCCGGAAGCCGCCCCTTCCTCCCTGGCT
GCGCGCCTGATTGGACAGTTCCCACCCCAGAGCCCTGATTGGATAGTAGTGCAGGCACCG
CGACCTCAGGCCTTGCGTGTCAGAAGATGCTACCATACACTGCACGGAATGAGCCGAGAG
T
>2111
GTGCTTATTTGAGCTTCAGATCTAAAGCTGCGAATGGACAGAACCCGCCCAGTGCAGGGT
GGACCCGCGAGAGACAGCGCCGCGACAAGCGTTAGAGAGAACGTCCGCCTTGAAAAAAAT
GTCACCAGGCAAACTTCCAGTTTCACTCCGACCAGTGGCCCAAGGCCTTTTATCCTAGTT
GGCAGTGGTCCACACCCAAAGGCTACCCCACCCAGCCGCTCCCTCAGGGTTTCTCCACAC
CCTGTAGAGCCTTTCGCACGTCTCGAGGGTGTGACGGTTACGCCGTGACGTCACTCCAGA
GGAAGTGGTAAGACGAGCGCGGTAACGGAGCTCTTGAAGGGCTGCAGCCCTAACACGGAG
AAGCGCGCTAAGAGCCTGGAGGCGGGACCAATTTATGACTGACGTCTACCCACACCCATT
GCTTTTCTGATTCCTTCTCAAACAAACCAATGAATGCGACGACGGAGACAGCAGCGTGCC
CCAGGCGCTAGAAGTGGCTCTGCCCCTTCTACTTTGCTGCCCTTTGGTCGCCATGCTTAG
TGTGGCTACTGCCTCTGTGCTACTTGAGGCTCTCCTACGGCTTTTCGATGCCTTCGATGA
ACCTCTACCTAAGCACTTCTTCCCTTTCACCGCGAACTCCTACCTTCTCGGGTTTCTAGC
TTGCTCACTTTACATCCAGCCACACTGGAGATGGCGGCCGGAGGCGGGCCCGAGGTGGGG
CGTGACCAGCGCAGTGACGTCAGCGCGCTGCGTGTCGGCAGGTGGAGGAAGAGGGGAAAG
TTTGGCCCGTGCGTGGGGCTGGGGTGGAGGGCGGGACAGAGGGGCTGGGCCCAGGCAAAG
CTTCTGTCGCTGCTGCTGCGGAGGCCGAGGACAGGACGTGGG
>2131
TAgccgccgccgcccggggccccACAGCCCACGGGCCGGATGGACCGAGCGCCGGCTGCG
GCGTTCCGGTGCGCGCGCGCGCCTCAGCCAATCGCGTTCTcgcccgccccccgccgcggc
ggcgAGGCTGGCGCTGGGAAGAGGAAGAAGAACATTCGCCCTCCTCCTACCAgcgcgcgg
g
>2135
AAGAGGCTGGGTGGTAAACAGGAAGTGGGCGCTCAGAGCTCGGGGGCGGCGCTCAGGTAG
GTTCCTCTGGGGACTCGGGGCTTCCGGGGTGGGGGTCCCTTGTTAGGAGCGGGAG
>2137
CTACGCTTCCCAGAAAGGATTGCGATACTCTCCTACTGTTTAGTTTCTTTTTCCTATCGT
CAAATTTCCGGGTTATGTGGGCGGTGCCAAAATAATTATCCAATGAGCAACTTCGTAGGC
TGAGCGGGCAGGAGAATTGCTCAATGAGCGACTCGGAAGAGGAGCCAATAAGC
>2142
AACAATATGGCGGCAAGGAAGAATGGCAGGGGCGTGAGCCAATCACCGCAGAGGCCTAGC
CTCATCCGGCAAGGCTAAGAGGCGGTATCATTGGCTAAGATGGACAGCCAGAGCAACCAA
TAGAGCGATCGGAAATGGGGGAGAGG
>2146
CCGAGGCCAGGCAGTTGGCCAAGGGGGGCGGGGTTCGCAGAGCCCCAATGAATGGGGGAG
CCGGAAGCAGGAAGTGAGTTTGCGAACGGAGCAGCT
>2149
CCCTCCCACCTTTGGCGTCACGTTCAAAACAATCCTTTGACTACAACTCCCAGAAGGCCG
AGCGGCTTAGCGAGTGCACCCGCTCTCGGCTGCTCCGGCAAACTACACATCCCAAAGGGC
AGCGCGCGACCGCGTGTCCTTTCACAGCGCAAGTGCGGAACTGCGTTTGTTTCCGGCGTG
GGTCCGGGCAAGAACCGCTTGTAGTTTGGTTTAAATTCTGCACGGGAGGACCTTCTGAGT
TTACCTGTTGGGCTCCTGGCTGCGCAGGTGA
>2154
CTCTGGGAAAGGCGGGGGGAGGGGAGAGGAAGGAAGCGAGACCGGGGCTGGAGGCGGGCC
GAGGCCGCGAGTTGAGCCTCAGGAAGCAGAAGGGGCGCGGAAAGATGCGATTGACGTCGC
AAGCGAACCAATGACGAGCGAGCTGTGGCAGGCCTCCAGCCAATGGGCAGTGAGGCCTGA
CGCGGGGGGCGGACGCTGGG
>2160
GAACTGAAGGTCTTGCGTAGCCGGCACCGCCCATCTGCGTCCCGGAAGGAGCGAGCTTGC
GGAGCGTGAACCAGTGAGTGAAAgcggcgccgcccgccggccgcAGGTGCGGCAAAGC
>2164
TGCGCGGAGCTGCACCGCTGCTGCCAGACACTGCGACGCCGCGACCTTTTCTACTCCGGA
CTACGTTTCCCAGCGGACCCCGCGGGAGTTGGGCCGGCGGCCCCTTTGTGTCCTCCGGGG
GCGGAGGCAGCTGAGGCGCTTCTTTCCGGGCCCGTAA
>2167
GCGGCGGGCATCCCGGCGCCTGCCCCGGGGCTGGAAGAGAAAGTAAAATGAAGCGCCTTT
CCCCAGTCAACACCTACCCGTTCCCAGTCCTAGTACAGCTGCCTCGCTCCTCCAGCGCCG
CCGGTCCCCGCCCTCGGGCCCCTGGCTCCGTTCTCTTGACAATGGCGCGTCCCCTTTAAG
GAATAATCCGATCGGAACCGATCTGTGGTTAAACCTCCCTCCGACTCTGATTTTAACCGG
ATTTCTCTCTCGCTCTCTCCCAGAGCCCGACGGGCGCCCGGCTGTGCTGCGAGGTCTTCC
CACCCCTTCCCTACCCCGCCCGCCCCCTGGCCTTCCTGATTGGCGAGAAACACTACAACA
GGAACAGCAGTCCTCGCCCTCCACTGGCCTGGCCAGCCGCCGCTCAAAGTTGCTCCTACC
TTCTCCCCGCCCCTTTTCCCGGGTTGGTCTTCCCTCTAATCATTCTCTGCCCTCGCCTCT
AACGTTGCTTTGGAGCCCTGGCAGTCAAGGCTCACCCTCCCGCCTCCGGAAAGCGAACTT
TATTTTTATTGGTGAAAGGACATCTTCCTGTACACTTGATTGGGCAAGGAAAGAGCTAGT
CTGCACGCTCCCTACCATTATTACTCTCTCTTTACGGGCTTGAGAAACACAGCCGCAAAG
TCCTCTCCGCTTTGCCTTCTAGGAGCGACTTTACCTTTAAATGTTGTTAGGGGTCGAGGA
CAAACTCATATCCTATATTGAGGAAAGCTGGAAAGGGAC
>2178
GGGCAGGGAAAGGTTGCGCCCTCTGGTGGACACGGCGCCCACGTTCGCTCATCCGTTCCG
CGGCCGGAAAGACCCTACCTGAAGTCACTCCCACCCTGACCTCTTCCCCGTCTTTTCTCC
CCCTCCCTCACAATTCACCC
>2180
CTTTCCTCTCCCATCACGCTGCAAGGCTTGGAGTCACTTCCGGCTGCAGGTCCCGGAACA
AATCCGACCCCAGAAGTGGGGACTTCTGGCCCTCACCTCCCCATTTGAATGTAATGTTTA
CAGTGATCCAGACCTGGGGATGCTTGCTTCCCGACGTGTCCTGGGATCGCGCTTCTGAAA
AAGCTCACCTCACAACGCCTCCTCCGGACCTAAATCGCGCACCAGTGAGTCGAGTCCTCC
AGGGGCTAGAGAAGCCCGACTTTCTTTCCGGCCTTGAGGGACCCGGGCTCACCAAGAAAC
CAGCCGCCCTCCTCTCTATGGTTTTGGAGCCGGCGGAGAGCGCGCAAGGGTTGGCGGGAC
TGCGAGTTTCCGGTCTGGG
>2188
GAGGCAGCCCTCCCCTTTAAAAGAAGCGGAGGACAGGATTGGGATCCTTGAAACCCGAAA
CCCAGAAACAGCATCGGAGCGGAAACCAGAGGGGAAACCTTGAACTCCTCCAGACAATTG
CTTCCGGGGAGTTGCGAGGGAGCGAGGGGGAATAA
>2191
AGCGCGCACTGCCTCCGGGCCCGTCTTTCTCAATTGGGACCGGAAAACGTTGTCGCTCAT
CCTATGACGCGAAAGTAACCGAGACTATCAGGATCCGGAGACGGAAATGTCCGAA
>2194
CTCCTCCCTGATGTCCCAAGGGCCAGAGACACAGAGAGGACCTCCCGAATTTCTAGAGGG
GCCGCTACGGCCCCGCACTACTTTTCCGCGGGGGCGGGGCTATGACGCACTTCCGGGTGC
GCGGTCCCGAGGTACGCGGTGCGGTCTCCCGGTACCCGG
>2198
CGCCACCTGCAGCCCCTCACCAGCTCGGTTTTGGGAGCTCGACGCTCGACATCACTACCT
GCGGGTGGCCACCAGCGGCGGAAGTCGGGCGTTTACAGGCAGAAGTAACAGAGTGTCGAG
AGACTCCCAGTCCCACCCTC
>2203
CTGCCTTAACCCTCCTCCGCCCGCCCACTCTGACACCACCGGAAAGGATTCATTCGGGAA
CATTCGTGGGGCGGAGACGGGACAGGGGGCCTCGGCCTGTAGCGTCACGTCCGCCAGGGT
TACCTGTGGGGCTGGGAGCGAACCGCACTCGCACCGCAACCCCGGCATCAGTGCCCAGGT
TGGCCTCGCGCCGTCCTACGGGGCGGCCAGAGGCCGCCGAAGGCCTCTCGCGCTGCAGCA
GTCTCCTCAGGAGCGCCGCCATGTGGGATGGAATAGCACACGTGGGCTTCTCCCTGCGTC
ACTTCCGGGGACTGCTTCCAGCCAATCGGCCTCCGCCACAGCCAGCGCAGCCTTGCCCCT
TAAAGTCACAGGCCCCCTAGCGCGAAATCCCACGCCCCCCTGGACGGCTGCGGCCGCACT
CGCCACCAGGGGGCAGAGGCCAGAGAAAGGGCTATTTCCCGGACCCGCCCCCTTCAGCTT
GGGAAAGCGAAAGCGTGGCAGGGGCCGGACCTGGGAGCGGAGGAGGCGGGTCTCCATAGA
AACCTCCACCTGTTTCCGGCCGGGCTGTGAGAGATTAGGGGCTGCTGCGGGGGCCAATCT
CAGCCAGCTCGCCTCTTCCCAGCGGCCTCTGCG
>2216
AACGCAGGGTGTGACGGGCACTTCTTTCTTAGAAAAACCGGATGTGACGCAGCCGTGCAC
GTCCGCACGTGTGCACACAGGGTGTAACGG
>2219
TTTGAGGTCAGAAGGAAAAGCAGCCCCTCCTGTGTCAGGGCGATGGCAGTGCCGGGTGTT
GCACAGGCTGGGTTCGGCATGACCACTTCCGCTTCCCTGCCAAGATCGCTGTCGCTCAGC
CAGTTCTTGAGGCGAGGCTCCAAAGCGGTGGCGTCAAAGCTGGCTGCTCAGTGGAGGCCC
CTAGGGAGCTGTGAACGCCCCCGTGGGCAGGCCTCATCAGGCTCAGTAAGTCAGGAGGCT
CAAGGTCGCCGCAGGCAGGGGTATTCTGAGTCTCTGAGGGCGGAACCCCTGGTCTCCGGG
GAGCTGCCGCTGGGCCCCAGCTGGGGGCACCATGGAAGGCATTTCCGCCCCGGGCACTTT
GCCTAGCCGGC
>2228
AAAGGCAGTAGCTTCACTAATCCCAAACAACCCCCAAACTCTGTTTCAGACCCTGAACCA
GCCCCGTTGCTACGTGTCACAGGGCCAAAGAACGGCTTCCGGGGCACGCCCGCTCGCGCA
GGCGTGTTAGCAGGTTGGGCACCGGTGGGCGGGAGGAGGAGACACGAGTATGGAGCTTGC
GCAGTATCTACCCAACCTGC
>2233
GGTCGCTCACCAAAGAGCTCGTCTGCCAGCCATGCCTCTAGGTAGAACACCAAAGGGTCT
CTCAGTTCCTGCACCGGAAACCACCAGGGCCGGATGCGAATCTGTGGCGGCGGAAGTGGT
AACCTACGCAGCTGCTCCAGGGAGTGGGCC
>2236
TGAAAGATTTTGCTATCTGGAGCACGGGCTTTTCTTTGGAAGGAGAAAGGGAAATGTAAG
GCAGGACTTCCTCTGGACTTTCCTATCATTGGTTCCAAAGCTGCCTATCTTTGAGGAGCT
ACCTTGTCGGTGCCACCTAGTGGCTGCTGCCACCAGAAATCCTACCCGCCTCAAGGAGAG
AG
>2241
CGCATGGTGAGGGGCTGCGGCGTCTCGTGACGGGAAGGAGCCTCTCCATCAGGCTCCTCT
GGGGAAACCACAACCCGGGACGGAAACACAGCACTGTGCTCCAG
>2244
CTCTCCGCCCCAGAGGGGGCGGGCACACTTTCTGTAGAGCAACTTCGCGGACTTCCGGTT
CAAGCCGGAAGTTGTGGTTACCAAGGCGA
>2246
CCGCCCCTCCCGCTGCTTATTGGCTGCTACGTGAACGAGACAAACGCAAGCAACAACCAA
TGGGAGTGGCCCACGGCGCGTCTTTCCCGGGGAAGCCGACGCGGACGCGGGAACCCGGAA
ATGCGAGGGAAGGACAAGTGGGGAAAGCCAATCCGCCGCGACGAGGGCTGCGGGCGGTTC
AATGGC
>2250
CCTACCCTTCTACAAGAGGGTCCGAAAACCACTGTTACGCCCATTGGGTAGCCCCGCCCT
TGGGGGGGGCAAAGGGCGTGAAAGCGGAAGTGACGACACCCGGCGCTCCATTAAATAGCC
GTAGACGGAACTTCGCCTT
>2252
CCGCCCTAACGGCAAGGGGCGGGCTCCTGGTGAATTCATCTCTTTCCGGTTTCTTAAAGG
CAACAGGAAGGAGGGGTTTCTGCCGACCCTCCATTTGATTGGTTCTAGTGGTTTTACCCG
CTCGGACTCCTCAAGGGGCGGGAGATGTACACCAATCGGAATGTGTGTTACAGAGACACT
TAGTTTGATGAAAGGACTGCGCAGGAAAGGCCGTGGGACACTCATTCTGAGATCTTACCG
TTGATTGGACCAAATTGTTACTCCCTTATTTTCATTGGACCTTACGGCAGCCGGCGCGCG
AGAGTTACCCAATCAGCAAGCGCTCCGCCTCCTGCCTTTTCCCGCCCTCCGCTCCGGCCT
CGGCTTCGACGTAGGCCAACGCTTCCTCCCCAGTAGCTCCTAGGCCTTCTCGT
>2263
GCCTGTCTTGCTGATGCTCATGGGAAATGTAGTTCAAAGGGCATGGGCGGTGCCTTCGGT
GCAGGCGAGAGATTGGTCAGCGCGGCGTCGCCGGGGCAACACCCGGCTGAGGCGCCCCGC
GTTGTGCGGCGCCACATCCGGGAAGCGGCCTCCAAGCAACCGCTCCGGGT
>2266
GGGCCCAGCCTGTGGAGCATGACAGGAAGGCAGTGCTGCAGGATCACAGGAAGTGGGCAT
GTGAAGCCTCCCAACTGGAAGTGGGCTTTTGAGGGATCCCAACAGGAAGTGAGTGTGGGA
AGCATCCCAACAGGAAGTGGGCGTGTGGAGCCTTCCCAACAGGAAGTGGACGTGGGAAGC
CTCCCAACAGGAAGTGAGTGTGTGAAGCATACCAACAGGAAGCGGGCCTGTGAAGCCTCC
CAACAGGAAGTAGGCACGTGAAGCCTCCCAACAGGAGGTGGGTGTGTGAGGCCTCCCAAT
AGGAAGTGGGCATGGGAAGCCTCCCAACAGGAAGTGGGTGTGTGAAGTCTTCCCAACAGG
AAGTGAGTGTGTGAAGCATCCCAGTAGGAAGCGGGCCTGTGAAGCCTCCCAACAGGAAGT
AGGCACGTGAAGCCTCCCAACAGGAGGTGGGTGTGTGAGGCCTCCCAACAGGAAGTGGGC
ATGTGAGGCCTCCCAACAGGAAGTGGCATGTGAGGCCTTCCAACAGGAAGTGGGCGTGTG
AAGC
>2279
CTTCCATTCAGACCCATTCAGGGGTTAACTCAGCCTGAACTCGCCCACACATACCCTGTT
TTGAGCTCAACTTCCTTCTGGCAGCAGTACTTCCTGAAGCCTGTCAATGATTCACTTCCG
GGTCACCTCTACCCTCTGTGAGCCTTGT
>2281
GTCTGCAAGCGTGGGGTCTGCGTCACTGTTCGCGGAGTTTGGTATCAGAAGTTCCCGGGT
GCTGCCTTCAGTGCTGCCGAATCACGTGGAACGGTATTCCGTTTCCGATTTCAGTT
>2284
TCTCAACTGCGCCCCTGGAATCCCTAAGAGCAGGCTTTGATGCAGCTATGGCGGCTCCCA
GGCCCCGGTGCAGCCCCGGATGGTGTCCGACTGGCGGAGCGCACACCTGAACAAAAGGTT
CCCCCGGCGGAAGGTTCCGCAGCCCCAGAGTCCCCTCCCCGGG
>2288
GAGGCGGGGAGGACGGATGTAAAGCAAGCTGCACTTCCGCTGCCTAGAGGGCGCTGGCCG
GGCCCGGCGCCCCAACCTGGCTTTGCAGC
>2290
TGGTAGTCCAGACTGAGGCGCAGATAGGGGTTCCTCGAAGCCACAGAACTACATTTCCCA
GCAAGACCCGCGCAGCAGGGCACGCAGACTGTGTGCGTAAGCGACCAGATTTCCGGGGGA
GCCGGGGGCGGGACTTCAGCGGAGGCCGGAGCGAGGCGTCGGGATGCAGCGCCCCGGGCC
CTTCAGCACCCTCTACGGGCGGGTC
>2296
CAGGGGGTCGACCCCACAGCCCAgcccggcgcgtcccccgcgcccccgcgcgAGCCCGAG
TCGCCGGCGGAAGTGCTGCGTCGCGCACTTCCGGGTGTTGTCTGGCCGCCGTAGCGCGTC
TTGGGTCTCCCGGCTGCCGCTGCTGCC
>2299
CCGCGCTGCCCTGGGCCGCGAGGTCCCTATGGCTGCTCCACCGGAAGCCCCGCCCCCTTC
TGGCAGCTGGAGGCGGCTTTCCGGCCGTCCCGGCTGCAGCCCCGAGGCCTCGACTCAGGA
GACGGCTGTTCCCTGGCAGAGGCTCGCGGTGGACTGCCTGAC
>2303
gcgcccgcaggcccggccggcccggcgccTCTTGGAGCTGACGCCGCCCGCGCCATCTTG
ACCGAGGGCAGCTTTCCACTATTTCCGTTCCTTCTCCATAAGGGGCCGCCGTCGTCAGTG
AGGGTGAGGCGGAGAGACAGAGCGGGAAGGGAAACAGGATGGGGAGAGTCAAGAGGG
>2307
AGCGCGGTTGGGGAGGACCCGCTCCTCCGGCGCCCCCTCCCATTCACGCAGCGGACGTGA
CACGTGCGGCGGGGTCACGTGTTGTTGTTGGGCCGGGAAAGCTGCTTCCGGGTCAATGCA
GGACACTGGGCTC
>2311
ATTCTGGTTGTCACGGGCTATCCTCGTATTAGGGCGGGTGGCTAGGGGTGCGTTTGCGCC
CGGCCGGAAGTGAGGAGAGTCACCATGGGAACCGTGGACGCTGAAACTAGCCACTTCCTC
TTGGCACTGAGAAGC
>2314
CCGCTGCTCCGGCCTCCTCCATCCTGGCCACCGCACGGCGCGTGGCGCCGGATTCCCCAG
AGCGCCGCGCGCGGTCCAGAGGCCGGGAGCTCTGCGGCGCCCCGGAACCTGAACCGAGGG
CTGAGTCGGAAGTGGCGCGGGCGGGCGCAAACCCTGCGCGCCTTGGCCGAGTCACGCGAC
GCGAGTCCTGGGGTGCGCGCGCCGCTCCGGGGCGGGCTC
>2320
GAAAGTTGAAAGTAGGTATGGAGGGGAGGAGACTGACAGGCAGGAACGGAGACCCCCCTC
TGGAGGCGGAAAGAGGCAGGACCACTTCCGGCCAGGGAGGGGGA
>2324
ACCGCGGGGGAAGAAGCGGTCCACGCCACCTCAGGCCCCCGCCCCAGGCTCTGCCAGCTG
GGGGTCCACCGCCCGCCCCCGGGGTCCCGGGCCTGCGCGTCACTTCCGGCGCGCGCGCCC
GCCTGCGA
>2328
GTACTGCCTGGCAGCAGCTAGTCTGGCAGTCGCTGACAACACAGGAAGGCTTACTCAGCC
CACAGGAAGCAATCCTCGGCCTCTCACCCCACAGGCTGAGTGAGCACAGTGACATCCGGC
TGAGCTCTGTTCTGGCCAAGAGCATGTCACATCCCCAACAAGAGAGGTAATTCCTGAGCA
CACTGGGATTGGCC
>2332
CGATGCATACTGGGATTGTAGTTCTGAAGCTACCTACCCATGGGCTGAGAGCAGTAAAGA
GACTACAACTCCCAGCATACCAGGCGCGGCGCGCACCGCCCTGCCCCTTCCTCTGGGGTT
GCGAACCGCCCCCGAGCCTGGTACAGGCTGGGATTGTA
>2336
GGTGTTGTTGGTGGGTGATGGAGATGGTGGTGGTGGggaggaggaggaggaagaggagga
ggaggaggagaggagTAGTTGTTGTTGATGGGTAACAGTCGCCAGGACTACGGTGACTAT
GGCGCTTGATTCACAAGGCAACGGTTGCTATAACTCACAAAagagagagagagagggaga
gagagagagagcgagagggagagggagaCACTCGCACGGGGAGGGGTGGGGGAGGGAAGA
GGGGAGGAGGCGGGCCCGGCCAAGCCGCCGGAAGGGGAGGGCGCAGCGCTGTGACTGACG
GCCCCCAAACCCGGGTGGGGTGGCGGGGCGGCGGGGTGACGGGGCACGAGGCCGGGATTC
CACCGCAGGACTCCGAAGAGGTGCGCCTATGCTTGGCTGGGGCTGAGGTCACCAAGAGTC
CTCTCGGAGGGACGTTACTACACGCGCTGGCGAGGCCCAGGAGTCGTGGTGCGAGGGGTA
CTATCTGTGAAACGAGGGCTGCCTGTCCCAGCAGCCAGCTTTGTACAGAGACGTCCCGGA
GCCACGAGAGAGTAACGGCTAACCCGGGGGAGGGGGTGGCGAGGGTGATTCCAGGCACTT
TGTGAAGAAACGAGCTATGGCGAGGGAAGAATCCACTTTGAAGAGCGGCCCCCGCCCTGC
CCGATACGTTACTTCCGGGGCGGGGCGGGCAGAGGGGCCCGGATGTGCCGCCGCTTTTTA
GTTTCTGAGGCGCCGGCGGTGTTCCTGGTAGCGTCAGCCTCCTGGCTTTTCCTTTTCCTG
GACGCTTCAGGGCTCCGCGGCCTGCGCTAGACTGGAGGGTCCGCGTCACTCTCGCCCTCC
TGCTTTCCGCGCTCTCACCCGCTCCCGCCTCCTGAGGGCACGACTTGTGGAGGAGCGCGG
GCGGCGGGGCGTGAGCGAGCTGCCTCTGCCGCCATCTTAGAGAAGGCGAGCGTGGGGTGT
GCGTGGGCGCGAGTCGGCCTCCCGCGGTGCCGCCGCAGCGTGGCGCGGAGAGGTGAGGTC
CAAGCGTGTCCGGCCCTCACTCCATAACGAAAAAGCGAGGTCATCACTCCCTATCTACAA
GGGATGGGAGTAAGTGCCTGTAGAGAGCAAGAAATTGCCCTGCCCGGAGGCTGAGAAAGC
GCATTTGGCGGTTCCCCTCGACGGAAGGCGTAGAGGGGCGGGGTAGCTTACACCTGCCTG
CGATACCATCCTGTTAGTTTCTAGTTCTGTTAGTTTCAGCCCTTAAGTGCTCACCCCTCT
TTAAAGACCGAACTGGGAGTTGAGCTCAAGCCCGGATCCTGTTACCTGCC
>2358
CGCGGCTTCCGCCGGGAGCCCGGAACCGAGCCCAGGAGCCGGGGACGGTGCGCCAGTGCC
CCCTCCGCGAGCCCCAACCAGTAGACGGTTCCCTGTCTCCCGCGCCCCAATTTCGATTTT
CAAACGCAACTCCTACAGGA
>2361
GCGGCAGCGCGCATGCCCGAACACGCACGCCGGGAGAGGTGCACACGCGCAGGAGTGCAC
CGGAAGTCCGCCTCCCAGGGCCCACTGCTGGTCTCCGGACAAGTACTGGACTCTATTTCC
CATGAGCCTATGCGCCTCACAAGTTTAGGGGCGGTTTTAAATGTCTCTACC
>2367
TAAAGCAGTGAACTTCAGAACTAGAGGGCATCGACGCGGCAGCTGATTTTGTCTGCACAC
GGCCCCCGTAGCCTTTCCGTCCAAAATCATTTACGCGGCCGCGACCGGTAGTGACGTCAC
GAGATTTGG
>2371
GGGGCACAGACGAGGAAGGAAACACCTCTAAACCAAGCAGGAAGCGGAAACGCTGGGGCA
GAAATTCCCATCCAACGTGCTGGGGCTCAGGGAGGGTGAGCGCGCCGgctgagccgctct
gggcgaggccctggcctcc
>2374
CCCTCTCGTACCCTTCAAATCGCGCTCCGCCGCTAGACTCTCGTGATAGCTGAGACTTTC
CCCGGAAGGCCCGCCCCCTTCGCCGGAGAGGCCAATGGGCTAGGGCAACGGTTGCGACGG
TTGGATTTTGAAGGAGCCAATAGGCGCTCGGAGC
>2378
CTCCGCGTCGCAAACCCACACCAGTGGCATAAGAACTCGCTCCCTCTGGGACACCCTGTT
TCCGGCGCCTTTAAACCTGGAAGTACTGCTGTGTCCAATCCTGGCCCTCCTTCCGCACTT
AGTCTTTGAGTCCTTCCCTCTCCTGGCTTGTGCTGGAGCCAAGCAGGCTATGGCTACCAA
TCAGCGCTC
>2382
TTTGGTGGGAGGCACGTAAGACCGCTCTGGGCACGGGGGCGCTCACCTCACTGGCTCGTT
CGGTTCTAGGAGCAGATCCGGGGTAGAGGGAAAAGAGCTCCGGGCCAGGGGCTGCCGTCG
CCG
>2386
AGGGCTGAGGGGGCGGGGTAGGATGCCCTATCCAATCGGGGTGCTGGGGCGGGGCCCTGC
CAACTGTTTAATCCGCCGGAAGGAGGGCGCAGCATTGCCGGTCTTCTCATTGCCTGGCTG
CTAGAGGAAACCCGAAGTCGGGATTCTTTCTTTCCTGCTCTGAGAGGGACCAGGTCCCTC
CTC
>2392
AAACAACCTGAGTGCTGGGGTGATGGGGGGGGGGTGATGGGGAGAGGAAGAGGAGGATGG
GGAGGAGGGAACTTCCGGAGACATCACGGGCACACCCCCTGCACTTG
>2395
GAAACTGAGGGCTGTTTGCTCAGCGCCCCAGCATCTGTGCAGAGCACCGGAAAAGCTCAC
CAACTGTTTCACTTCCTGTTGGGGTAGGTTTTATTTCCCTCCAG
>2399
CGACCCCGCCCGGCGCAGGAGCAGTTGGCTGAGGTCGTCTCTGGAGTTCCGGCCTGAGCC
CGCCCCCTGCCCCGCCAGGGACCAACCCCGGTCTCCCCGCCAGCGCATTTCCTTTCTGCT
GCAGcgcctcgccacggctccgccccatctc
>2401
CCGCTCTAGCGTTTTACAGGAGAGTGAAGCCACCGCGCGGAAGCTCCAGGTCCGCGCCGT
CGCAGAAGAATGGCGTCACAACGACTAAGTAGCGTAACTCTCGCTCATAGGGCTCAGAGG
CGGAAGCGGAAGCACATTCTGTCACGCAATTGGAGTTGCTG
>2405
GTTCTCTGTTCTGGCCGCCCCCGTTTCCGGCTATTTAGCGCGGCGGGAGGTGGAACTACA
AGTTCCGGCAGCGCCCGCGCTACCCCGCTGCGGTTTTCCCGGGGGCCGACGGGAGTCGAA
GTTCAGGGACAGGGCGCAACCGGAAGCGGCTCCGGCTCCCGGCAGGCAACGCGAGGAGGC
GGAGGTCTGGTGGCCGCTCGG
>2411
TCCTGCCATCAACATCGAGACTGAAGGAGCGCCCAAGTGTCAGGCAGGCCCCATTGCAGG
AGCTGAGCGGATTTCCTGTGCAGGGCCCTCCACTTATCACCAGCTGTCACACACACATAA
CAGGAAGTCTCGCACTTTCTCATCCTG
>2415
CCCGCCCCCGGGGTGGGGTCTCGGGCTCTCGCTACCGGAGAGGGAGGAGAAGGGGGAGGT
TAAAGGGGAAGGACCCCCGGAAGTGCCCCCTCCTCAGTGC
>2418
ACCAGAACCCACTGCTCCGTGGCGGTCGCCATAGTTAGCCGCTTCCTTCCGGAAGGCGGG
TCACAAGCGCGTCCCAAAAGTGCGCGTCGCTGCTCAGTGTCGTTATCACCTCCGCAGAGG
GCGGGGCGGCGGAGCG
>2422
GACCACACCCGGGCCACCATGGTCGCTCGGATCCACGCGCAAGGACACTCGGCTCGCCCG
CCGCTTCCTGTCGCGGCGCCGCAGAGGCCTCTGGAAGGTGTAGTCTTTCTTGCCCGACGC
AAGGTCCTCTGGGAGTCGTGGTGTCTTGCGGCTCTGAGACTCCAGAGAAGGGCTGCGGTC
TCGCAGCGGAGGGCCGCTGGGAAATGGACGCTTTAAGGCCCGGGCCGCCGCAAGGCTGTC
TGGGAAATGTAGTCAGCACGGCGCTGTTTGCACCTGGCCGCGGAGCCTCCTGGGAAATGT
AGTTCGGCCCGGCCCTGGCACCGT
>2427
TGTAAGCGCCTGGGAGAGCCTAGACCAGGCTCCGGGCTGCCAATAAAGAAGTGAAATGCG
TATCTGGTCTCCTGTCGTGGGAGAGTGTGAGGTGTAACGGATTCAAGTCTGAACCCAGAG
CCTGGAAAAGGCTGACCGCCCAGATTGACGTTGCTAGGCAACTCCGGAGGCGGGCCCAGC
GCCAAAAGAACAGGGCGAGGCGTCGTCCCCGCATCCCATTGGCCGTTCTCTGCGGGGCCC
CGCCCTCGGGGGCCGGAGCTAGAAGCTCTACGCTTCCGAGGCGCACCTCCTGGCCTGCAC
GCTTTGACGTCACGTCCGGCGCGGAGACGGTGGAGTCTCCGCACTGTCGGCGGGGTACGC
ATAGCCGGGCACTAGGTTCGTGGGCTGTGGAGGCGACGGAGCAGGGGGCCAGTGGGGCCA
GCTCAGGGAGGACCTGCCTGGGTGAGGAGGGCGCGGGGTGAGGGAGGGAGGGGCTGCGGG
CCGCCGTGGCTGCCTTCCGCTCGGCCGCTCGGGACCTGTGGGCGCGGCGTGGGCTTCGCT
CACCTGTCCCCGGCTGCCGCCCTCCGCCGTCCGGGATCCTCTCACTGTGCCGGGCCAGTC
CGTTCGCTCTCATCCCATG
>2440
caacctcctagtctgtcagatccagcagtccaaacccctaaccttctcctccctcagGAT
GACCCCAGTCCATAAAAGGGTTCTAAGGTAAAGCAGTTGCATGAACTACAACCCCCATCA
GACCTCAGCGTAAAAGCTCATATGGTTGCACACAATGCAGCTGCACTGTTTTCTGGGATT
CGCACTTTTTCACAAGGGCTCAGCCACATACCCTTCTCTCTGCTCCAATTCCATCTCCGC
GACCTCCGGAAGCCCCGGGCCTCAGAGCTTCCGACCTCTTCAATCTGTAGGTTAAGCCGT
TCGCAAAACTACTTGTCCCATCAGGCTCAGCAGCCGAGGACGGCGGGACGTGGCCCTAGG
CCTTGTGGGAGTTGTAGTTTCCTGTTTCCGGCTTCGCTTCGGCCCACCCCCACGTCCACC
CCGAATCCCTGCTTAAAGGCCTTGCTTTCTTGTCTAACGCCGCAACCAGTCCTCTGAGTT
GCCAACGTCTTTCTTCTTGTCTCGACGCCCCGTCGTCCGGCCACAGCGATTCTCTGCTTA
GCAGGATCGGTCCACAGCGGGACGTGAGTCCCTTTCCTCCTCGCGGCTTACCGCCTCTCT
CCGCCTAGTGCCAGGTGCTAATAAAGTTGTTGTTTCAAATGCGGCCAGGAACATCGCGAG
CGGGGACCAATCAGAGAGTAGCTTTGCCTCTATAACGGCGCGAGAGTGAGACGTCATCGG
TGAGCGACTAACGCTAGAAACAGTGGTGCGCGGAGAGGAGAGGTGAGTGTGATGGAGACC
ACGGGGAGCGGGAGGCTGGGCTCCTGGGTCTGGG
>2457
TTTTACTGCTCTGGGCCTGATCGCATGCACCGTTGTCTGTGCTGTGACTTCCGTCGTTGT
CTGTGCTGTGACTTCCGTTGTTGTCTGTGCTGTGACTTCCGTTGTTGTCTGTGTTGCGAC
TTCTGTGGGATATTCGTTGGAGAAGGAGCCACACAGCTGTGTGGGACCCGGCACTCCTTC
ATCACCAT
>2463
AAAGGCTGGGACAACCGAGACCCCATGCTCTGGAACTCGGCCTCAACCTTGGGCGTCTTT
GGTTCAAACTGGCGTAAACGACGCACCGGAAGGCAGAGCGCCGGAAAGCAGAATGCCGGG
ACGCTAGCGCAGTGCGCGGAGGAATCTTAAGGGCTGCTGGGAAATGAAGTTCTCCTCCGC
TTCAGAGGCGGAAAAGGTG
>2468
GACAAACGAGCGGAGGGAAGATACCTAGAAGCCAGGAAACCGCGAGCTGCAGTCCAACTT
GGCCGGAAGCTGCGGAGAGGCTCAGCCACCGGAAGTCAGTGGAGGGTTCGGCCGGACGCT
CTAGAATCCCGGAGGACCGGGATCTCTGTGGTTGGCCGTGACGGGCACCCTCTACCGGGG
ATGACACATTCCCAGAGC
>2473
GGAGCTGAGGGGAAGAGGGAGACTCCCTTACTTCAGGGTGAGGGGAATACCGGGGGGTGA
GGTTCTCGGGAGACCCTGGCTCACCTGCAATGGCACCCGGAAGTGCGGCGGCGGCGGCGC
CTGCGACCTGGCAGCACAGAGATGCGTGCG
>2477
GCAGTGTCAGAGAGGCCCACATCCTCCTAAATTTCCGGCCCTCCCAAAACTTCCGTCTTC
CCTAGGTCCAACGGGGTGGACCCAAGGCCCAGGGGCGTCCCCGGAAGTGACGTAGGACGC
GCCCTCCATTTTGTGGAGCGCCAGAGCT
>2482
AGGCCCCCGACCACCAGCCCTTCCCGGCATCCTCAGCCGAGCCTCAAGAACTACAAATCC
CGGGAGGCCCCGCGTACGGCCAGCCCAGCCAATCACCGAAGCTCAGGATCGGCCGGGAGT
CGGAAGTGCCTGCGGAAGtttttttctttttcgtttttaacacggaatctcgctctg
>2485
TATTTTTAACAGAGGAGATAAAGGCAGAAAACACCACAGGAAATTGGCTGACAGCAAAGA
GCGGAAGGAAGAAGAGGTGCCCCTATACTAAACACCAGACGCTGGAATTGGAGAAAGAAT
TTCTGTTCAATATGTATTT
>2489
ACGGAAGCGGAGTCCTACCACCGAGTCTCAGGCCTAGAAGGGCCCGGGGGTGGGTTCTGT
GGGCTGGGAACAGCCTTATTACCCGGCTCA
>2492
CAGCGCCTCGCCCACTCGGGGGCCGCGCTCCCCTCGCCACCGAGCTGGACCCGCCTCCTG
AGGGTGCGCGGAGGTGCGCCTCGGTGCGCAGCTGCGGAGGATCGCTTCCGGGGGGCGGGT
CAGCGGAAGTGAGGGCGGTTGAGGCTGGGCGGCCCAAGGTGGAAGGAGGGGCCGTGAGGT
GAGAGAG
>2498
AGCTGGCAAGCAGTAGTATCAAGATGGCGGCCCCCTAGGACTGGCTAGTCATGTGACCTC
GGGTTTCCCAAGTTTGAAGCCCGGCAGTCCTTTCGGGGGCAAGGTTCACCTGTCACGAAA
CGAGTGTCACCCCTTCGACTCTCGCAAGCCAATCGGCATCTGAGACTGGGCCACTGCGGT
GAGGCGATCGGAAGATTGGTCCTTTCCAGTCGCCTAGCTAGGGCCAATCACGGAGCGTCC
CATACTTCGCGGGCCCGCCCGTAGGCCGGGGAGAAGCAGGAATATCGTCACAGCGTGGCG
GTATTATTACCTAAGGACTCGATAGGAGGTGGGACGCGTGTTGATTGACAGGCAGATTTC
CCCTACCG
>2506
AGCCTGGGCCCGCTGCTCTCCTCTCCATGTTCCTCCTTCTTCCAGGTTTGAATCTCCCGC
CGTTGGGCCACCGCCCCTCACCGTCGGCACCGCCAGACAGGACACTTCCCGTCCACACCG
CTGAGAATCC
>2510
GGGGGTTTGCCATTGTGACTTCCTGTCACAGGAAGTGGGGCTGGTGGGTTCCAAGGCAAC
ATCCTGTCCCAGGCCTGTCACAGACCAGAGGAGACCCCTGC
>2513
CGCCATGTTGATATCTGGCGTCGCCGTGTAGGGGAAGGGAGAGGGCGGCTGACTAGCTAC
CCGTAATTTCGGCTCCTGTGCGCAAGTGCGGAAGTGCGCTGGCCAGGAGCGTGATCGGTT
TCCGGTCAGTGGTGTGGTACCGGGTACCCGGAGACGTGTATCGGACGGTGGGCCGCAGCC
ATGGCCGAGAGAAAACCTAACGGTGGCAGCGGCGGCGCCTCCACTTCCTCATCGGGCACT
AACTTACTTTTCTCCTCCTCGGCCACGGAGTTCAGC
>2519
GTTTTCTGCCAATTGACGGGAAATGTTTGCACCTGGCTCTTAATGGCTCTGCAGGAAGTG
AATGCTAACTTTAAATGGTGCATTCTGGGAATTGTAGTTCCACTATGAAAGATCACGTCT
CAGAAGAAAGTAAAAGAC
>2523
CAGGGACGGGTATGGAAAACAGGCGTAAAGTGTCTGTATTGATCAAATCAACCCCAGAGA
AACTTTCCTAGGGCCAGAGAGCATCTCAACCGCGAAAGTCCGTTTGCGGCCTCCTTCTCC
ACTTCAGGCCTGCAAAGCGGCTGACGGCATTCGCAGTGGCTAGGCAACGGCCCGCGCAGA
CTTCTCGGCGTTAGCCCCGCCTCTTGAGGCGCTTCCGCCGCCGGGCTCCTGGACACGCCT
CCTTTAATTGGCTAACGTCACGCTGGGAGTGGGCGGGGAAAATATGTCAGACTGTGCGGT
CACTTCCGGCCCGGGAGCGCGCGGGTTGATTCGTCCTTCCTCAGCCGCGGGTGATCGTAG
CTCGGAAATGGCGGGTAAGTTACCGGGAAAAGTTTACCAAGGGGAGGAGGCGGCCAGATC
GGGGATAGAACGCCGAGACGGTGGTGACAATGCCCGCCTAGAACTTTCGGGCTGTAGCCT
GGGTTCCAGAAGGCCTGCTTGGGACCGGAAGCGCGGAACTCTCAGCCCAGCAGCTCCTTG
TTGGCGGCGGTCCGCGCCCCCGCCCCCAACTGCTTGGGGTTCTGCGCCTTCTGCCAGCAA
TCCGGCCCCTACCGAGGGCCGAAGACGCCAGGGAAAAGCGTCATGATTTGGGCTCGTAAA
ATGCCACATGCCTTGGGGCCTGTTTCTCTTCCCATTCCTTTTGTCCACTGCTGCTTGCTT
CAGCTCTTGTACATCTGGTCCTGTTCCCGCCAGCTGATTTTAATGCTCAGATCCTCCTCC
TCTTCCAGG
>2538
GCCCCGCACCCTCACTTTCGCCGCCCTGTGCGTTGCCTGTCCCGGAACTGGTTCCCTCAA
GCCGCCCTCACCTGTTCTGACTTCCCCTCGAGGCACAATAGCCTGAGAGATCAGACGTGG
GAGATTAGATTG
>2541
GAAAGTCGAGTCCCTGCAGGGAAACAGATGCCTTCTGTGGGCTCACTGGGGTTTCCTTTC
TCCCTGGGCTGTAAGGGGGCCGTTCCTCTCACAGCGTGCATGTGGCAGGGAGATGTCTTC
CGGGGTCATAGCCTGACTCTGCTGTGACCCAGGCAGTACTT
>2546
AAGGAGGCAGAACGCAGGGGAGGGAGGCTGAGCTTTCAATGATTTATTGTGTTTGCTTTG
CTCTTGTTAAATTGTTTCACTAATGGCTGGCTGTTGCAGTTGTGGAACTAGCCTTGTGAC
CCACATCCGTGTGTGTTGTTTCGAGTTCCGGCTGGCCTGGGGCCAGTAGCACCTGCTGCC
TTCTGCACACCAGCCCAGGGTGGGTGAGGAGGGAAGATAACAGCATCCGGAAGCCCTGTG
CCCAGGCCCAGTGGTGCCTGAGCACTGCCTTCCGGGAGGTGCAGGTGGCTGCTGTCCCAC
AGTGACAGCCCCCATGTTGAAAACCCAAGGCCTCGGGGGTGCCGCTgcactggcactgac
cagatgtgctctgggaccattgacttcccctctcggagcctccatttcttcat
>2554
GGAATCCCTCACCGTCTAAATGGCGTCGGGGGCGGGACCTCCGGGATCTGGCTTCCGCGG
GCCGCCGCCGGCCCTGAAACGTGAGGGAT
>2556
CGCCCAATGATCCCACTGCCGCAAACCGCCCCAAAGCCAGCGCCGAAAGCCGACGCCGGA
AGCCCCGCCCCACGCAGGGCCCGCCCGAACGTTCCCGTTCCTGGGCCGCCATTGGCCAAG
TCTGAACGGCCCCACGTCGAGGCTCCTTATGGGAAATGTAGTTCACGTCCCGCTTCAGGA
GCTAGCGG
>2562
CAAGTCACTGTGAAGTGGGCAGCACAGGACCCCCCGGAGGGCAGGCGCCGGAAACTACAT
ATCCCGGCGTGCCCCGCTCGCGAGCACAGTGGAGCCTGCCGCCATTCGGTTCACGGCGCT
ACGCATTCCCTGAGCGCCGCCGGATGCCGGCCTGGGTCCCGCCCAGGGCTGAGGGCCCTC
CTGGGCCGGGAAAACTACAGTTCCCGACATGCCCTGCCACGGGTGCGCCTGCGTACCGGA
GCTACTGCGCCGGGGAGCGGGTTGGTTTAAAATGCTGTGTTAGTTCCACGGAAACCCGCT
CGCCTGCTGCAGTACGGAGC
>2569
GAGGCTCTTAGAGACCTCGGAGGAAACCAGCCCAGCGCTACGGGACTGGCAAGAATGCGA
AGAGGAACCGAGAGTGAACGGAGTGCGAGGCGCCGGGTCGGAGGCGAGAGGGGCTCTTcc
>2574
cacaggtggccacTGTGTGGGCTCACAGTGTTAAGTGTCCCCACCGGAAGATGCTAGAGG
ATGTGGCAAGAGGAAGGGACTTTTCCCTCCTGGGCCAGCTGTGCTGTGTC
>2577
AAGGCCGTGGGAAGCGGCTACCAGTAACCAATAGTAACGCACAATTGGCCCGTGGGGGCG
GGGCGAGCACGGCTTGCTTTCTCAGGAGCCAATAGGGAAAAGGAAAGTGAAGCGTTTCCT
GAGTTCGGGGGTCGGCGGAAGATGGCGGCCGGCGAAAGGAGCTGGTGCCTGTGCAAGTTG
TTGAGGTGAGCAGCCGGTCGTGTGGGCTCACAGACGTTTTCTCTTCT
>2584
AGGTGGAGGGTGGAGTTTCACTTTTTTCCGCTCTTCTCCCTCCTGCAGGAAACAGCATCA
GATGACGCGGGCGGCCTGCACCGCTCCCCTCCCAGAGGCTCCAGGCGGGGAGTT
>2586
AGACAACACTGGCCTTATAACAGGAGGAGACTGATGGGGAACAAAAGAATCACACCCTCC
ACTGAGGACAACCTCTCCAGGGACACCAGAGTGGTGAACGGCAGGAAGTGGGGTTTTTGT
TGGGCAGGAAGTAGGGTTTCATTGGGCAGGAAGTGGGATTTTCTTTGGGCAAAGGGTTTC
CCCGGGGCCTCCTGACATGGCTTCATG
>2589
ACAAGGCCTGTTGCTGTGGCAGTTTTGCTCCGGAAGTGGCCATTTTCTGGGCAGGGCTCC
ACCAGAGCACCATCTGTCTGTGCCTTTTACTTCC
>2592
CCCCTTTGAACGCGCTCAACTTTATTGGTTCCCCGCCGGGCGAACCAGGTGGGAGGAAGT
TCCTACCCCGGCGCGGTGTGCGGAGACGCTGTCAACGGCGTCCTCTGGAAAACTTGGTTT
GCTTTCCTCAGGCGTTCCAGCCACACCTCATTCTGATACAAAGCTAGTCTTCGC
>2596
GAGAAGGCTCCGGTTCAGCACTGAGATCAGGACGGGCCTCCTCTccccgggccccgcccc
ggccgcACCTTCAGGTACCACCGGAAGTCCTCGCCCACGGGCCGGAGGTTGGTGATGTTC
TCCAGCGTGGCTTTGAGTTGCAGCGCGATTTTCTGAGGGGGAGGGCCAGAGCGACTGC
>2600
TCTACGCATGCGCCCCCAGCTTCCGCGGGAGGGAGGGGGCGGAAAAAGGAGGAGGAAGAG
GGGCGGGCAAACTTGGAACTAACCAATGATAGCGGCGCTAGCCGGGATCTTGGCCGGCAC
AGAACTGGGGGCGGAATCGCGCGGGGCCTGAAGGGAGGGGTTTGGGCGCGGGAGCCGGGC
A
>2604
CAGATGAGCGGGCGGGAAAACTAGCGGGCTTGCCACGCCCAGGCAGCGCTGCTCGGGTTT
CCGCTTCCTCCGCCCCTTCCTTTTTCTCTGTGCATCCTCAGTGACGCGGGGCACAGCTCT
GCCCGGGGGCCTACCAGAGCCCACCTGGACCCCACACTG
>2608
ATGGATGAGAGGCAGCTATTTCATTCAATCACGTCCTTCCGACATCCCGCAGCTCTCCCA
ATCGCAAAACGATGCAGCCAAAGTCGCTCCCGGAAGATGCGCGGAAGG
>2611
GCGGGGGCAGCGGGTGGCGTCGAAAGAGAGCGCCGGCTGCCAGCCGAGCCTGGGACGCCT
TCCGGCCCAGGCTCCCCCGCCCTTCCCTCG
>2614
TGCAGTTTCCGCGGAGCGCAGAGACGCGCTGAAGCTACTCGCGGACTGCGCGTGAAGAAA
GGCGGAACCTTCACGCTGATTGGCGGCGACGCGGGAGGCTGTAGCGGCCGACCGGACGCA
GGGGGCTGGCGGGAACGTGAAGCTCCGCGGTGCCTGATGGGGCCGTTGGGCGGCCGGTA
>2617
GGAAGTCACAGGACAGGGTAGTGTGATATCACAGGAAGGAACTGGGTAAAGCCACTGGAT
GGGGCTACGTGAAGTCACAGGAAGTGGCTGTATGAACTCACACAAAGGGGCTAGGTGAGG
TCAGAGGAAGTGGCAGTGTGAGTTCACAGGCAGGGGCTTTG
>2624
ACACTGAAGAATCACCTACAAGCCATCCACGAATAAACAAAGGAGATCTCTGGCAGGGGA
GGGAGAGGAAGAAGCGGGGGAAGGAGACGTCAGATCCTTCCCCAGCCAGAAAGTACCGAG
ACAGCCAACTGAGAGCAGAGCTGTCCTCCGACCTCAGCAAA
>2628
AGTAGTCCCCTAATCCCTGGCTCTGCTCCCTCCACCCCACCTCCTCTTCTGCTCTTTCTG
TCAACACAGGAACTAGCTACACAGGAAGTGGTTTCACTCCTCAGAATCCCCCTCCCCCCA
GCCAGGTCCCTTCCCTCCCT
>2631
GGGGGAAATTGCTTCCCCAGTGTAACTTCCCTCGTGCGCTGTATGACGTCGACGTGACGC
AGCAGGATGCCACCCCTTTCCGTTCCATGACGTCAGCAGGGCACATGTTTCCGTGTTTGT
CATCTCATTTTAATTGCAAGAACCTGGATGGTGCTTTAG
>2636
CGGCTCAGCGGTCGCCAGCGGCACCGGAGGCAGCGCGGGTAACCGCTGAGTCCAAGGCAG
CCGATTGGAGGTTTCTTCGCTGAGGGGAGGTGCGAACCGGAAGCCGGGCCACGTGACCCG
GAAGCGGCGTTTgccgggcccgagcgcc
>2639
AAACTCCGCCTCCGGTCGCTCTGGCCGACGGCCTCCACGGCGGCAGGGGGCGACCTCTCG
GCAAGACTTTCCGCCGGGGTCCCAGCCCGGCAGGAGCTTCCGGAGAGATGGCGGGCGACG
TCCGTA
>2643
AGCCATGCCTCATCGCGGCTGCGCAGCGCACGTGCACAGCCTCGCAGGAGTCTCGGCGAT
TGGCTGTGACGCAGTTTCCGGCGTGAGCGGCGAAAGCcgggagggcgagcgaga
>2646
CCAAGGAGGGAGTGCGCAGGTCACGTGCGCCGGTGGTCAGCGCGCGCATTGCCTGCCCCG
GAAGTGGTcggcgcgcggcgcggcgcgccTGGGCGCTAAGATGGCGGCGGCGTGAGTTGC
ATGT
>2649
caccaccaccaccaccaTTCCTCGCTCTCTCTAGCCAGGGATGAGACTCAGGCCCAGGAA
ACCCATCCTTTCCGCAAGTAGGAAGGCGCTGGGTCTCCTCCCTTAGGCCTCTCCTTTACC
CCATTGTTCTCTCCGGACCCCTCCACTACGGCCAGGCGCTATGTATGTTTTCAACCCCCA
AGAAGCCCAGTCCCAGCCACACACAAGATGGCAGCCTCACACCTACCGGAGGAAACAGCT
GCGCCACCACTCCAGTGATGCCGGCCTCTCGACTACGAGTAACTCCATTGGCTCAGCTAC
AGTGCGCGAGACAAGCCGAGAGCGCTAGCAGTCAATCGGGAGGCGGCGCGCTCGGGCGCC
ACTGCGGTGCCAGCGGTAAGTGCGCCGAGTCTCTGAGGCGTGAACCAGTGGGGAGTGCGA
CCAATCAATGGGCTCCTGGCTGGGTGGTGGGACGGCCGGCGTCCGACTCCTCCCATGTAG
TGATCGGTTTAGGTAGGTCGGCCTGGTCCCCGGCGGAGGTTACGCCTTCCCTCATCCCCG
GTAGAGGCAGGGCGGGACTGTTGTGGTTGAGATGAAGGCTAGTAAATGGTGAAGTACTTC
CCGGCCAGAGGGCACCTGCGCTCGGGAGGTTTGGGCGGCTTGGCGTCGGAGGAGAGCCCC
ACCCGCGGAGGAACCCAGCCTTGCCAACGGAGCTGGCGGAGCTCACTCCTCAGGTCAGGC
GGGCGGCGTAGAAAACGCAGCGGAGCCAGGTGAAACCAAGGCACCGCCGTGGCTGGCCCC
CGACAGTTCCTCTAGCCGGGAGGTTGGAGGAGCTGAAAACGCCGCGGAGCCCTCGGCCGC
CCGAGCAGGGGCTGGACCCCAGCCCTTGCAGCCTCCCTTCTCCTGGCACCCAAGTGCAGT
CCTGGCTGCAGAAGGGGCCGCGGGCGCACTGAGTTTCCAACCTCCATTTCAGCCTGTCTG
TCTCAGGG
>2668
GATAAGTTTGCAAAACCATATGACATAGTGCATGAGATATCTGAACAGAAATGCACCTGG
AACTGGAGAACCCAGAGTTGCTGTTTAGTGGGTTCATAGAGGAAGTGCCCTACAGTCTTC
CTGTCTCTGCCTTTCTGAGTGAGAACCTGCTCTAGCACAGACCTCAACCAGGAAATAAAC
TCATATCATAGGCAGCAGCATAAAACA
>2672
AGACCACCCACTCGGAGCACGGCGCTCGGCTGTGCCCGTGAGCCTCAGGAGGGCGGAAGC
TTCCGGGCCGGAACGGGTGTGCACAGCGCGCCGGTTACGGGGGGGCAACTTAACGGGCCG
GACCGCGGCGACTACCGAGGGAGGTGAGGGGCGGG
>2678
GTAAGCCAAGAGCTAGGAGAGACCAGGTTTCCCCAGCCCCGTCCTGGGTAAACACCCGGC
GGGCTTTAGGACCCAGCGGTGGGCTCTCCGGAAGGGGAAGGGGCCGGGCCTCGAGGCACA
AGCCGCTGCCGCCAGGGTTTGAACTGCGCGCATGCGCGGCGGCC
>2682
AGCTCTCCCAGCAACCACCTCTCCCAGCAACCACCTCAGCTGGCGCGCGGAAAACCCGGA
AAGTGGATTTCGCCCCCGCTCCCTCCCGGAAACTCCTCCTGGTGCCTGCGACCGTTCT
>2686
CTGTGATCTGCCACTGCAGGAAGTGTGCGTGTCTCGGCAGGAAGCGTATCCCCCCTGCCT
TCCTTTCCCTGAAGGCGGGGTTCAAAGTGGAGTCTGGACTGAGA
>2690
CCAAGTGGCCTACGCCTGTCACCTTCACCTCTGCATCTCAGGGGCCCACAGGAAGTGCCT
GCTTGGCCTCAGTTTAAAGCAGAGGAAACCATGGGGTGAGAGGGGAGGAGGGAGGTAGTG
GAGAGGGAAGCTGGGTTTCCTGTCATATGACCCCT
>2694
AGCGGCGGCAGCGGCGACTCAGACCCTGGGGTCAGGGGGACGGGCGCCCAGGCCGGAAGT
GACCTTCCCGGCCGCTTCCGCCCGCGCCGCTCCCCCCCTTCTCCCTACTCCCTGCCCCCC
GGGCCGCCACCCTGTCCTCGCCGCTCTAGGAAGGCGAGCCCGCTATCCCGGCCACCGCCC
CCAGCTCTGTGGTGCCCGGCGGGCGCCTGAGGGAGCCACTTCCGGAAGTGTCTAGGACGC
AGGTCCTCCGTCCATGCTCTATGGCGCCCCGCGCCGAGGGGCTTCGGCCCCGCCCCCTTC
CCGGACAGGAGGTGCGGGCTGGGCCC
>2702
CTAAAGAGCTCCCGGAGAAAGCAATGTCTTTTCGCGCCGAATTCCATCTACCACATCCCC
CGGAATGTCCCACGCGTAACGCCCTCTGCGTGCGCCGGCGCCCTATGAAGATCCGGCGCA
GCTAAAGTCAGTGGAAGGTAGAAAGACGCCACAGCCGCCTTTCGACA
>2706
GCTTATATAACCATAAAAGGTTGTCAAGGACGCCTGCAGGTTAGAGGCCTGGCAAACAGG
AAGTAAAAAAAAAAAACCTGGGGAATGTGTTCTTCTTCCTGTTTCTGCTTGTGCTGTATA
ACTGTGTGGTGGAACACAAACCGC
>2710
ACTTCACTCCTCCCTCTCCACTTGATCCGGAATGGGAGGAACGCAATGCGTCCCGCGCGG
CGATCTGGGATAGCTGCGCAGGCGCAGCTTCCGGCTCTGTGTCTCGGGAATTATTTGACG
CCACCGGTTCAGCCCC
>2712
TCTTCCGCCTCGACGCCGTGACGTAGGCGCCCGTGAGGACGCGTCGCGTCAGGCGGCGAC
CCGGCCTAGCCCCGTCCCCTCCGCCGCGGCCTCACTTCCTGGCTGCGCGCGCAGGCGCGG
AGGTCTGACGGAGACAGCGCGTGCGCGGCGTCGCCGGGCTTGCGATGAACTTCCGGCTGT
CAAGCTCCCGGCCGGGCTGACTCAAGCGGAGGCGCGCGGAACAGTCGCCGAGGCGATTCC
CG
>2719
TGACACACAGCATGGTAGAAAGAGATTTACAGACCTTGTTGGCGCCGAGAAGGGGGAAGT
ACATCCTACTGCCGATGGCTCCCTGGAGGACCCGCCTGCGCCAATCAGAAGTCTCCTATC
CGCGATGGTTTCCTGTCTCTTCCTCAATGTCAGTCTCTTCCTCTCCACCCTCCACCCCCA
GCTCTAA
>2724
CGGATATGGGGCGGAACCCTGAAAAGGCGAGAGCTGAGATGCCGCTCCGTTCTGCCTTAC
CACGCCGCCCCCCAGCGTCCGCCAATTAG
>2726
TCGTCATGTTAACAAACTTGAAAGAAAGGAAAGAGGTGAGTTCCAGGCATCTGGCCCCGG
TATCACTTCCTTTCAGCTGCTGCTGCCGGGCTGGGGATGTTCTTACCACTTCCTTTTCCT
ACTTCCCTCCCTTCCTCCCACTATCACTGCAGAAA
>2731
GCAAGGTGATTTTAATCAAACAGAATTAGAAGACACGGAGAGCCTGGAAGAGGGAGGTGG
GAGGATGTGGTCAAGGGCTGCCCAGCGACAAATCACTTCCGCCACGCTGGCGtatggcgc
ctttgctatgtgccaggcacggcg
>2735
CCCGGCAGTAGCTGTAGTCTGACGCCTGGCGCTCACACCTACAGCGAATATCTGCCTGCG
GAAGCGGAACCTGTGCCATCCGGGAAAGCTTACTGAGCGGATCCCGCCTCTTGCGAGGCG
CTGCACAGGCTGTGTAGACCTGGGGAGCTGAACTCTTCC
>2737
ACATTACCCGGGGCCTCGAGGGTGACTCATAGAGATTAGCCCTGAGCGTCGACCCCTCGG
CGCCGCCACTGCACAGCGAGAGAAGGGGAGTCAAGAGAGACGCTTGAGTCCCTTGACTGT
CCTCCCCTACGAGCTCTCTGGGAAGAGAGCCCCAGACCTGCGAACTCTGGGCCGCTCTGC
GGCCGCTTGAACACTTCGCGGGTCTTCCGCCCCGCGCTAGAGGACGCACTCCGTGACGGG
AATTGCGGTCTCGGCCGCCCCCGGCCTCAGGCTTTCCGGGCTCTGCTGCCTCCAGAAAAC
TACAAGTCCCAGGATGCTCGGCGCGGGACGGTCACGTGGGAGGGGCCGCGGGCGCGGCTA
AATAGTCTCCATCGGCCATTTTGTGCGAGAAGCCGCAGCGCCGCCTCTTCTCTCGCGCCC
TcgcctcttcctccgcctcctccttcgcctcttcctgcctcctccCGGCTTCCGCCGCCG
CCACTCCAGCCTAATCCCAACCCCAGGGCGAAGCGTTTTCTTATTTATTTCCGTTTTCTC
GCCACTACAGCCTCCTGACAAGGTGATCCGGGCGGGCCCCGCAG
>2752
GGTCGCTCGACTCACGTGACTCCGCGCGCCCTCTAGCCAGTCCCTGGCTGTCAGGGACAC
GAAGTAGGCGGGGCCTAGGAAGGAAATGGCGTAGCTGGGCTTCGCCAGGCGCGGAATGCA
GGTTATCTTCCTGGAGTTCCGGcttggaatttat
>2757
CCAGGAACCATGCTGCGTACCCTTTAAAAATTGGGGTGGAGGGGCGGGGCTGTTAGCAGG
GACGCGTCTGGGCCAGTCGGTTTCCAGGAAGTGACGTCAGGCGGCCGCGGAGATGGAGGA
TTTGCTCGACTTGGACGAGGAGCTTCGCTACA
>2761
TGGCCCTTTCCATGCTAATTTTGTAGAGTGTGTGTGGACCACCTGTTCAGAACATGAACG
CTGGACTTCCTGTCACATGAACACTGGACTTCCTGTCACATGAACGCTGGACTTCCTGTC
TCGCATGCACAGATTCATTCCCAGTACATCACCCCAAGTCCTCCTCTTTCC
>2766
GGAAAGTCGTTTGGAAACCCCAGGCCAACAGGACCCTTTGGCAGCTGAGGCTGGAAACAG
CGGAACCAAAGGCAGACGGTCCTCAGTTGCTT
>2770
TCCGTGTGTTCGGAGCGGAGGAAAGATGGCAGCGGCTGCACTTCCTCTTGCACTTTCACC
CCTGGGGGGAGGAGAAGGAGGGGGCGATACCAACAACACCCCCCCTC
>2773
TCGCCCAACTCCGCAGTGGCGTTCGCGCCAGCCCCTTGAGAGACATCTGAGTTCAGCCAA
TCACCGTGATCCCCTCGCACCCACTTCCGTTTTCGGCAGCTGTTGGACGGGCGCGCTCCC
CGGTGC
>2777
CCAGCAGGGGTCGCTGCTTCGCTGCCGCCCTGGCCTCGCGCCCCGCCCGACCCGCTCTCA
CTGCGCCGGCGCCGGCGGAAGGGGCGGGGCGCAGATAGGGGTAGCCTGGAGGCCTGCAGT
CCGCGCGGCCGCGGGGAGGGACGAGAGGGCCTGACGTACAGG
>2782
AGAAGCTTGGTCCGTGGGGACAGACAGTTGAGACTACAAATCCTAGCATGCATTGCACCT
GACTACAGATCCCAGACCCCTCCGTGGCCTCTGGAGACCGCAGGTCCCAGCATGCAGCAG
TTCCTGTGGCTTGCCTTCCCTCCTGCGTGCTGCACACCGGATGTGCTGTTTCCCTGCCCC
GAGATAGCCTTACTATAATTATGCAAACAGGAACTCCTGGCC
>2786
GGCGACATCCAGCTGCGGGCGGCGAAGGGAATTGGAGCGTGGACCTCTCCAGGCTTTTCA
TTCGCTGGTTCTGCCGGTGTCCCGCCTTTTCCATCTCCTCATTGGCTGTCGCCTCCGGGC
CTGCGACTTTGCTCAGCCCCTCCGGGGAGTGGAATCGGGTGTGCAACAGGCCGTGAGGTC
CGGCTTTGCGAGGAACTCCCATTGGTCAGTCAAACAGGAGTCCCACCCTCCTG
>2794
GGGCAACATCCGGTGGACACCAGCTGGATTAAAATCTAGAGGGCAAAACTCGTCCCTCCC
ACCTAAAGTGGGGGCAGGAGCGGCAGCACCAGGAAGTGGTTTCCCACTTTGTGTTA
>2797
GGGGACTAGTGGTCGCGGACGTCCTTCCGGTCCTAAATCTTAAGGGGCAAAGGACATACT
CTGGGACTGTTAACTAGGCCCTGGAGGCGGGAAGAGGATGTGTGGGTGGGGTCAGGGGTG
AGAGGTCAGA
>2801
GCAGCAGGCAGGCACTCACCGACGCTTTTCAGGGAAGTCCGTCTCCTGATTAATGTGCTT
CCGGGGGCAGACAGCGGATGCGTCTCCTTGCTCAGGGATGGGGTGCATGGGGGCATGGTC
TGAGGTTTTGTGCAGGTTGTT
>2804
GTTTTTGTCTTTCCTTCTACGAAAAACCTTTCTCAGTCAGAACCTATAACGCGCTGTGTA
TCCGTTTTACGCCTCAACGAAGTATCCGTTTTACGCTTCAACGAAACTGCAGCAATACCT
CAC
>2807
tatgtgatcagtaaatgacaCTGGTTTTGCCACCCCTAGTGGGACTACAAAAACCAGCAC
GCCCTGCGCCCCCAGTCGGGGCCCCTCCACCCGGCGCCGGCGCGCAGCATGCCGGGAGTT
GCAGTCCTCGCGAGGCAAGTTCCGCCTCGTCCCTGCTTGGGGGAGGAGGTTGGAGAGCCG
CCCTGCCGGCCT
>2811
AGTGCAGACGCCCACTGAGGACAGCCTTGGGTGAGGCGGGCCACCCAAGGGGCGGGGAAG
AGGAGGCCTGGAACGCCTGAATCAGGAACTGTGACTTCGCTCGGGGCAGCTGGGGTGGAC
GCGCGCGAGCCTGCCCCCTGCGGGCCTGGAGGCCCAAC
>2816
CATAGAGTCGGTCCTCCAGAGACAGAGGGGCCGGAAGTTCTCTTCACGGAGCCGCGCGGC
TGCGGGGGCGCAAATAGGGTCAGTGGGCCGCTTGGCGGTGTCGTTGCGGTACCAGGTCCG
>2818
CGTTTGATAGAGAGGAAGGTGCGGGAGACGCGGACTCTCCCGGAAGCGACCGACGTCTCT
AAAAGTACCAGAGAGTGGACTCGGCTGACCCGGCGGCTACAGCGCCCCCATATTTTCTGG
GAGACTTCCCTTTTGACAATAGGTATCCGAGAG
>2823
AGAGCGCGAGCGCGAGAAGGAGCGCGAGCTTGAACGCAGCGTGGTGAGTGCGTCACTGCC
TGCGCCACCGCCTTCTTTCCCTCTTTCCTTCCTTCCCTctgcgctgcgctgcgctacgct
acgctgcgGGGCTGTGGCTGGGTGGGCGGGCGAGTCACGTCGCCACCTGTCGGAG
>2828
CCGCCGGCCACAGAGCTACCGCCGACGCGGGCGACCCCCACAGGCCCGCAGCTCCTCCAA
GGTCCTAGAGCGGCTCCGTGCGGCCCCGCGCTTCCGCTTCCCGTCCCCGCCCCCGGTGGC
CGCCCCCGGGACGCCTGGGTCCGAGCCCGCTCCCGGCTTGGCGC
>2834
TCACCTGCCCTGGGAAGCTAGGTCCGCCCTCCCCCCGCCCCCAGCTGCTGCCTCACCGCT
GGGCCCACAGGCCTCGCGCCCTGAGTTTCCGGCTCCTCCCTCCTTTGCGAACGCTGGGAG
TTCCGTTGCCTACAGGCCGTT
>2839
TCTGCCTGCACGTTGCTGAAACTGGCCTGGAGGTTCTGACAAGAATTAGAGCGGCGGCCG
TTGCCCCGGGGATGACCTGGAAGCGAAAGAGACCGGCACGAATTCTAGAGTTTCGGGGTT
TCCGCGGGTTGAGATTGTACGGGAAACAATGCATTAACCA
>2846
TAAAGTGAGGCTGGGGCTGCTTCAGGAGGAAGTGGGGTGTGGCTGACAGGAAGTGGGGTA
ACAAAGAGGAGGTGTTGCGGCATCCCCAGTGTTCTGTTTCTCTAAGCATGTTCATAT
>2847
CCCAGCAGCTCCAGAAAATACCTTCTTTCTCCCCGTCTCACGTCACTTCCCTCCCTTCTC
CCATCTCCCTCTCCTCTCCGAGAGGTGCGTTCCCCACTAGAGGCCAGCACTTTCTTAGTT
TCGTCCTTCCAACCGGCGAGCAGAACTCGgagagaaagaagggggtaaaaaagaggagaa
agagagcaagagaggaaaaaaCCCCTGGGCCTGGAGCGCAGAGGCCCGGGAGCTGCGTCG
CCATGGCAACGGGCGCCGGCAGGAAACGAGGGACGCGCgggagggagggggcggagggcg
ccgaggggaggcggagggacggcggggggggggTCCGGCTGCCCCGGAAGCACCTCCCCG
CAGCCCCCTCCTCCAGCCCGGCCCGCAGCCCCTGGCCTGCGGCCCCCACCTTCTCGGCCG
GGCAGGAAGTGACAGGCCCGGAGCGAG
>2858
GGAGGAGCTTCCGCGACAGGAAACGCGCCAAAGGGGAGGGCTGGCGGCAGGAACCGGCTG
AAGAGGGGCTGGGCTGCCGGCAGTGCGCGCCGCAGAGACCTGGAGCTCTCCGGCCACGGA
GCCCGAAGCGCGGGAAGCCCGGCGGCGGGACGGGATGCCCGGTCGGAACCCATCCCGGCC
GAGTCTCGAGGCCGCGGGAGCCGGCGCGGCGAACGCCGGGAGCCGCAGTCCTCCCGCCCG
GGCGCCTCGGGTCAGCGGGGTCTACCCCGGCCCCACCTAACCTCTCGGTGCCCGGCCTTC
TAAGCCCCCGTGGGGGGCGTGTGCATAAACTCACCTCAGAACCCACCTCGCCTGTCATGA
CTTCTGCCTCCCCTGCGCTCCACTAGGGACGGAGCTGTCTCTGATTCCCTCAGCCGGAGA
GCAGCGGCTCCCGCCGTCTCCAGCCCAGCAGTGCTGTTCTTGCTTTCCCGCCCAGCCAGA
GTGGAGGTCCCACCCAGATGGTTTGCACCAATCCAGAGGGGGCTTTCCAGCGAGTCCCCG
CCCCCTTCCGACCCACCAATCACGCAGCGCCTCTGGCCGCCCAATCTCCTATTACCCAGG
CTGAGTTGGCGGGTCGCAGCTGCTGGTAGCGGAGCCTGGGGGAGCTGGAGGTGCACGGGG
GCGGGGCAGTCGGTACCAGGCGAGCCGTGGTCTTTGACCTTTGACACTTGCCAAAGCATC
GAGTGCGATTGGAGGGGTGAGTCTTTCGGGGGGAAGTGAGCTGGGAAACGGTTCCTGGGC
ACCTGGGAGTGTCCTGTACCTGAACTTTTTAGAGGAATTCCAAGGTTCCCGTGGG
>2872
CTTGGCGTATCGTCCTTCAGCCAATCAGCGTGGAGCTGCTGCCTCGCCCCGCCTCACGCC
GGCGTCCTGGGGGCGCGGAGAGGGCGCCCAGGTTCACCGCGCTCTCAGCGCGCA
>2875
AGCACCTTTCATGTGCTTTTCCTGAAAGCTGATGTGTGCCATCCATAAAGATCACAGCTG
GGCCCACCAAGAGGAAGCTGTGCAGAGATAATGCAGCCCTCACAGCCACTTCCGGAGACT
ACACAGAGATTCTAGTGGTTTCCACTTAA
>2880
TGTTGTTAGGTGTGGCCATGTGAGTTCCTTCTCTTGTTAGGTGTACTCATGTGACTTCCT
TCCCTCATTTGGTATAGTCACGTGACTTCCTGCCCTTGCTAGGTACAGTCATGTGACTTC
CTGCCCTTGTTAGGTGTGG
>2885
GTCCCTCGGCGGCCGCCATCTTGGCCCAACTGCTCCCCTCACTCCAGTTGCTCAGCCCGC
CGCTGAGCACAGCCAATCCGCGGCCGTCCACTCACTGTTTCGGCCAATCACCGAGCAGAC
GGCCCGGAAGCTCGAGAGGCTCGTGCCAGGTCGGGGGGCGAAGGCGAGGCCAGCCCACCA
AG
>2888
AGCCTGCCACCCACCTTTCAAGATCCCAGTCTCGGTGCCGACCCACACATGGTTCCAGCG
TGCAGCAGCAGCCGCCATGACAAAGCCTGGAGGCAGACAGTTCACACTTCCGGCGCAGCG
TGTGCGTCACCAGCGGGCGTCGAGTCCGATGCAGCGCAGTGTAGTTGCTGGAAGTTTGAA
GAGCCGAAACAGTAAAGCTTCCATGCTTGTTTTGCTTTACGAAAATGAAA
>2895
GCAACATGACTTGTAATGAGGGCTCCTCAGAAGTCGTGTTCTCACATGGGAGGATGCAGG
AAGAAGTGTGTTCCCTCCCAGCCGCCAACTGTACCCACAGGGCACCGGAAGGAGTTTCAC
TCTCAGCACTGGGCCCTGCAGCCAACCTCACAAAATGC
>2898
CATGTCTCCGGTAGGCCACGTGCATGGCCACTAGGAGCGCTGGCGTGGACACGAAGATCA
GCTGCAGGGCCCATAGCCGGATGTGGGAGATGGGGAAGTAGTGATCGTAGCACACGTTCT
TGCAGCCTGGCTGCAGGGTGTTGCAGACAAAGTCGGCCTG
>2903
GGCGCGAGAGGTGGGCGCGCTGGGGGGACGCGGGGGGGGCGCGGGGAGGGGGATGGGGGG
ACACCGGGGAAGCTTTTCCCGCGTGCGCGGCCCCGCGTCCCGCCACCGGAAGCC
>2908
AATGCACCTACGCCAACTGCCACTTCCGGAGCCGCTCAAGCTCCCGCCAGAGCCGCCGGC
AGGCATGCTCCTATTGGACAGAAGCCCTACGCTGTGGCCAATACCCACTCTTCTTCTTCA
ATGGGTCCCCCGATA
>2911
CCGGGCGGCTCCGCGCTCAGCCAATTAGACGCGGCTGTTCCGTGGGCGCCACCGCCTCCC
TCTGCGGGCCGCTGCTCCGCCCACGCGCTGGGGTATTTCCGCCGGCTTCCGGCGGGGGCC
GCCGGCTGGGTGAGCTGCAGCCCAGTCCCGTGTTGCCACGCTGGGAACTGGCGTT
>2916
TTCAATAAATATTAAACGACAAATCAAAATTTTGTAGGTTCCAAATGCAAGACATCGTCC
TGGGATGCGGAAGCTGCAGAGTGGACTACATTTCCCGAAATCCCTGGGCCCAGTCGTAGT
TGGTTCGCTGACTGCTTTTGAATGCTGGTTAACTCAACCAATAGG
>2921
CTCCTTCCCGAGATACTCAGGGATTGGCCCTTCCCTTCAGGCCGACCAGGCAGGAAGCGT
GCCCGCAGTGCCTTCTGGAAAATGTAGTCCGGGGGCACTACCTGCAGACTCGGGGTGGGA
GGTCGCCGAGCTT
>2926
AATAGGTCAACTCTGTCCTCGCAGCCGTCCCTGAGAGGGCGCTGTTCCCAAATCGAAGCC
CCAGAGGCGGAGACTGAGACACCGGCACTCTCCCACTGGACTGGGTCAGCATCCCTCTCC
CCGCGCGGCCGCAGGTCTAGAGCTGAGCGCCTGCCCACAAACATGGCGGCGCCCTGCGCG
GCTTCCCGTCGCCGCAACCGTGGGGCCGGCCCTGCCTTGCCAGTACTAGGGGACTTCCTC
TGCGCGCCGGCTTCCTGCCCAGCTGGCATTTAAACCACCGCCTGGGGCTGCAGGATGCTG
CTGCGGATGCAGAGCTGTCCGCGGGCTGGGCAGCGTCGCCGTCTCCCCTGAGCCGCCTCG
GTCCGGCAGGAGCGGAGCCGAAGCATCCCTTGCTGCACG
>2936
GTGAAATCATGCCATCCAAGGCTTCCCAGTGCCCCTGGAGACCACACAGCCCCTTTACAC
AGGAAATGACGTGATTCCTGATAAGCAAGCAGTACACACTGCACAGCTTCCTTCCCTTCC
TCCCCCTGCCACTCAGCACCTTTGGCAAATA
>2940
ACTCCAGTCTCCCGGAAAGCGGTCGGGCAACGATGACGACAATGACGCGCCGGCTCTGCC
CCCGCCACGAGCGGCGCTTCCCGATGATCTCACGCTGCTCGCCACGCCCCCTGCTCCTTA
ACTCTTCTCCAAAGGCAAATCTCATTTTGAGTAGCTCAGACCCATGTTGTGGGAGACGAT
TGCGGC
>2944
ccgccccgggAACGGCCCGAAGCCCGACGCGGTCCCCGCGCCGGTTCCGGCGGGCGGCCG
CAGGCGTTTGTTTGTTGGTTCCGCGCCGCCTTCCTCGCCGGATGGCTTCCTGTGACAGAG
GTGATACACAGTTTCCAGAACTGTCTGGGGGCGGGAGCGGGAGCGGGAGCCGAGCCCGCT
CGGAGCTCCTCGCCGCCGCTGCCGCTCCCATCTTAAAACCGTTTCTCGCCGGCGCGCCCG
CCCCAGCCCGAAGGTGCCGCCCCGGAGGGACTCGGGGAGGGGGACGGCGCGGCCGTTTCC
AGCGGCGCAAGTGGCTTCTGGACGCGAGGGAGCGTTTGATTTGCAACTGGGGCCGAGCGG
ATTGGTGCAGCTGGCGGCGGCGGGGCGGGAGGAGCTGCCGCGGCGGGGGGTGGCCACTTT
CAAATGGAGAGGGCGGCGGCGGCGGGGACGCCGCTGCGGAGGGAGCGGGGCTTGGTTGCG
CCACGAGAAGGTGTCATCACTGCACCGGGGCTAATTCCGGCGGAGGTGCCGG
>2953
GTGCTTTTACTTTAAAAACCCTGCCAGTGCCTGTTGAAGAGGAAACATCTGTTTTCCACC
CTCTGGGGCCACCTCACTCTTGCCGGCGCGCCTTCCTCTCACTGTGGGTGTGACGTGAGC
GCGGTGGGCGGATGTCAGGATCTGAGAGTCAGGCTCCTGGGTCCCAGCGTCAGGTCAGAG
GCTGGGTACTTCCAGTGGAAAGTGTGACAGGCGGGCCTTCTCCCATTAGTGTGCGAGAAT
GGCTGGCGCTGCTGCCTCATCAACAGGGACCGGA
>2959
gctcctgtagcagtcAGTGGTTCACGGTGGCGACGGCGGACTGAGTTCTATCCCTTTTCT
GCCCTGCCGGGTGTGGGTTCATCCACTTCCTCGCGccgctcgcaccccattggcagtatt
gggtcacatggccagccgtggccgcaaaggacgttgggaaatgtagtcttcatAAGGGAG
CCAGTCGCTCCCGGGACAGTGGGGTCCACGGCTGC
>2963
CAAGGCACAGTCAAAGCGGCGTTTTCCTTCCCCCAGCGCAGCAGCACCCTCGCTACGGTC
GGGAAGGGCCTGTACGCCTCTAGCGACGGCAGAACCAGTAGATGCGGATGCAGTTTCCGG
ACGAGTCATATTGCAGAAGACACATGGTCCGAACCATTACTGATAGTTTTGGAGGGGGAG
TTAGTTTGATCTGCACACGAGAGTAGTGTAAACACCGCCAAC
>2971
GCCACGCTGCGCCTGCGCAAACCCGGCCGCCCTCTTACAAGGCGCGCCCGGGTTTTTTTT
GTGTGTGTGTCATTACAGGGCGCCGGAGAAATTTAATCTACCCAGCGGGCGGTTCCGGAA
AGGCGCCTGCCGTGTAGTCAGGCTGTGAACTGGCAGAAGCTCTTGCCGCCATGCTGGATC
AGGGCGGATGCTGCTAGAATAGGAAGGTGCTTGAACTTTGGAGCTAAACTCAGAG
>2974
TTTAAAAACAGATGTTCAGTAAGGACTTGCGGCATTAGGACCCCAGGAGGGAAGTGACGT
TCGAGGAGGCGGAGAAAGCCGCGAAGACGGCCTTCCCCACATCTTCCAGCACCTGCGCGC
CTGAATCCGTCCCACCCAGGCCCAGACGCAGGCTTCTTCTCGGGTCTTGGTCCTGCATCC
TCTCTCTCCCAGAGCCTCCGTTAGGGGGTGGGAAAGGACTTTGCCATAGGTCGCTGAGGC
CACCATCTGCTCTCTTACTGGCCAAGGGCGTAAAAAGATAGTCTTCCCATTAGCTAGAGA
GCAAACCCCAGAAAGCCTATTGGCTGCGCCGTCCGCGGGCCTTGGTCCGCTTTGAAGGCG
GGCTGCGGCTGCGAGAGGAGGGCGGGCGGGAGGCTAGCTGTTGTCGTGGTTGCTCGGAGG
CACGTGTGCAGTCCCGGAAGCGGCGAGGGGAAACTGCTCCGCGCGCGCCGCGGGAGGAGG
AACCGCCCGGTCCTTTAGGGTCCGGGCCCGGCCGGGC
>2986
CAGTATACGAAACGAGCGAAGGCGAGAACGCATGCGCAAATACGCTTTCAGGCACCGCCC
AGAGGCGGGGCCCCCTTATGGAGCGACCGCTGTGTGTGCGCCGGAAGGCTAGACCAAGAT
TGACAGGAACTCCCAGGGTATCTCTGTCGCCATCACTATACCGTGTTCATTTCTACCTCT
AGGAGGAATTGTTAAAATCCCAAATCTGAGCC
>2991
CACTGACATACACTCGCAAGGAGGGGAGGGGTCTAGCCGGGGGGCGGGGCCTGAGGGAGG
GGACCGGGCAGGGCCACAGCGGAAGGCGGTGTCGCCGCACCGAGAAGGCTCTTGGGAATT
GTAGTTCTCCGGTTGAAGAAAAAAGGGATTCATTGTTGTC
>2992
GTCTAAGAAGCGCCTCTGGTGAGAAGCGGTTGTCAGGCTCTGATGGCTGCGGGAGGAGTG
ACTCCTCCCAGGATGAGGGTCTGTGTCCTCTCAGTGCTCACTCAAGTTCCGTATTTCCAA
GTCCTTCCAGGGGGCGTAACGCACGTGAGAACTGCCATTTCTGTCACAGATACGTGGCCG
CATGCATTTCCAGGAAATGTCCTTGGTTCGCGAACTACAGCTGGCACAATCCAGCCCAGG
GCGTTCTGTGAGCTGTAGTCTCCAGCAAGTGAATTCCAAAAAAACCTCAAAGACCTCAAA
GACCATACAGGGTGGACAGCGTAGTAGCAGGGTTTGGGAAGAGAGGAGCTCTTTTGCTAG
CAAAGGCGAGAGCTCGCCTGGTACAAGGTCTGCCCACGTCCCGGGAGATAAACATTAGTG
TGAGCGCACGCTAGACCCAGAAGAGTTTGCCACGGCCGCACGGTTTTCTGGGAAGTGTAG
TTTCTTGGTCCCGGCGCCATTGTCCTTAAAAGTAGAGGGTGGCCCTTGGTTCCGAGGTGT
ATCTTTCACCTCATCAGTATGACTATATGCCCCAGGACACTTCCCGCATGGTCCTAACTG
CCGGGCTCTGGGACGACAGCCCCAGGCGGTTTAGTTTTTTAGGAAACCGAGATCTGTTTG
CCCGCGGCGCCCCAGGTCCGCGCGGCCGCAGAGACTCCTGGGAAGTGTGGTCTTCCGGTA
CCTGCGGTTCGTTGCGCCTGGAATTTTGTCCCCTGCGCGGATGATTCTGGGAAATGTCGA
TCGGCTGTGGGCGGCGCACTGGGTCCGCCCCGCTGTAGCCTCAGGCCTGACGGCGACTCC
CAGGCTCCGGGACGATTCTGGGCAGTGTCGTCCCCAGAGGTCGGCGGCCGTTGCCCGCTC
ACCAGCGACGCGGG
>3013
CCCGACTTTGGAACGGAGACCACAACACCCGCCCCGGAACTACTGAAGGCTCAAGTTAGG
TCAACCCGGCAGGAAACCGGTTCCCAAATCCCAAGGCGGACCCAGGCCC
>3016
AATCGGGGGTCTTCCAGTATAGGGAACCACCGAGATGCGGGCCCTCCGAAGTCCTAGAGA
GGGCGCCTCGGCCGCCGGCACCCGCCACACTTCCGGCCTTTGTGGGCCGCAGCGACGGCG
GTCTGCGGCTG
>3020
AACCTGCGGCCGCAACGCCGCCAGCAGCCGGAACCTGCGGCGCGCAGCCTCAGTCCGCGC
CCGCGCGAGGGGCCACTTCCGGCCACCTCAGCCAGGACGGCGACCCTAGTGCCGCGCGCA
GCCCCTCCTTTTCCGGTCCCTTCTGGGTTGGGGGTGTGC
>3021
GAAACCACAGCCCCCGAGAGGGCGGACGTCTGCAGGTGGAAGGGCTGCGCGGATGAGCCA
GCGGAGGGCTGGCAGGTCCGGCCCGGCCACCCCGGGGAGGGGTGGAGGTACAGGACCAAC
ATCCGCGTCACGCAGGGGCTACGAAGTCCTCCAGGGACTCAAAACACCCGCCCCCCGCCG
CACTTGCTCCATTCCCTACCTGCAGTGGGAGGCCGACAACGGAAACGCAATGTCAGTTTC
CGCGGAAGAGACCCGCGCCCCGAACCTGTAGCCAGAACGCCGAAGCAGTTCTCGCGATAC
CCTGGGATGTGCTCTCGCGATACGTAGGCGGAGCTTCCGGCCGGTGCTGGGCAACCAAGC
TCATGCGCCGTAGCTCTTCAGCTCGGGAAGGCTATATTTAGCAGGTTTCCGGAAGTTGCC
GGACTGGCTGTGAGGCGGTCCTGCCTCGCTGCCTTCAGTCCCTAGTGTCTGGGTCCCCGC
CCTCCAGCCGCCTTTGAGTCGTGCCTGGGTCCTCGCCCTTGCCTCAGAACCGCGAAGAAA
GGAAGCTCGCGTGTTTGCTAGAAAACCTAGTTGGGAGTGCGAGGCAGAGAACGTTCAGCA
CCTTTGTTCCTCCCGAACC
>3039
CAGGAGTTAAGGTGGCCGCTGCCCGCCCGGGACACTTTCTCAGTCCAGCCCATCGGCCTT
TACCCCAGCCAACGACCTGTTGCCTTTGGCCGCCTGCCAAGTCACTCTCATTACAGTTTC
CTTTTCCTTTTCGATTCCGCCCCCTAAAAACAACA
>3043
CGGGGCACGAGCCCGGGGCAGGTCGGGAGGAGGGCCCAGTTGGCACGGTAGGGCTTCCGC
CCGGGGCTGCTTCCGGCCTCGGCCCCGCTTCGAT
>3045
TCCGCGCCTGCGCAGATCTCCCCCGGGCGGTCTCGCCCTCTCATCCTAAGGGGGCGGGCC
TAGCGGAAGGCGGGTCAGGCAGAATGCGGCCCCGGGCGCGTGTGGATGACGTCACCCGGC
GCGTGCCGGGGTAGCCCGTAGTAACCCCGAGTCTGCGGAAGTGGTGACCCGTGGGACGCG
GCTGAGACAGGTAACCT
>3053
TAGAAATCATTGTAATtgtggatagagataacatgtatttctcaaagcttattttatttt
cctcttcctagtcacataggaagactacatttcccagcctcctttgaaactaagttggac
cggatgtgggcagaggtaatgtatgtcatttccaagtctggctctaaaaCTCTTTATGCT
CTGGA
>3057
CAAATTGCTCTGCCAGACTGTGTGAACAAAAAAGTGAATGGAAATTTTCGTTTTAAAAAA
TAATACTTTTGGACTTAGCCCGTGGCTAAGAAGAAGTAAGGAAGCCAAGCGTACGGATAG
CAGCGAGGGGTCAATCCACGCCCGGCGTTGGGTCGGGGGTGGAGGAGTCGGAAGTGGTTG
GGGTTTGGGGGAGGAGATCCGCTCACACACAAGAGGAGAGTGTTGAGCCGCCATATCTGC
TGCTGCCGCCGCAGTTGCGAATGCAGCATCGGCGCTTAGCTGCCTCCGCGGTGCAGCTAA
GGTTCGTGTCGCTACCCCTTGGCCCTTCGCTCTTGCTGCCTTAACCCCG
>3064
CGCCGCCGCTGGTGCACCTCCCGCCCGCCCGAGACGCTGCCGCCTCCTTCCCACAATGCA
CCCTGACGCCCGGGGGTGCCCTCTCTTCCCTCAGCCTTC
>3066
TCCGCGCATCTCGCTGGTCTTGCTGGGAGATGCAGTCTCATAAACACTCCCAGCCCTTTG
GTCACAGGGCTGCAGCACTACAATCCTAGAATGCACCGGGCTCCGGGAAAGTGCGCGTCA
CTGGAGGACGAGGCAGGGCTGTGCGCGCCTCCCTAGGATTGTTGGAAGATGCACTCTCAT
AAACACTCCCAACCCTTGGGTCAAAGGGCTACAGGACTACAATCCCAGCATGCACCAGGC
TCCAGGGCGAGGGGCAACCCTGGAAGAAGGGGCAGAGTGGTACCCGCCCCACCTAATATG
CTGGGAGCTGTAGTCCGTTAACTACTCTCAGCCTGTTTGTCGGTAAGCTTCAGAGCTATA
ATCCCAGCATGTACCAGGATCCGGGGTCCATAGCCCTGGAGGGAGGGGCA
>3075
GACCACATCTCCCAGAAGCCCCGGCGCCAAGGCACTGGCCTCTCAGTCCTCCCCCGAGGA
GGCGGGGCCGCTGGCGAAGTTGAAGGGGCGCAGCGATACCGGTGCGCGGCGCTGGCGTCG
GGCGCGTGACGTCTTTCCTGCGCGCCACCTAGCGTCTCTATCGCGCCAGTTCCTCAGCCT
CAGTGCTATGA
>3081
TTTCTATGTAACTTAAGTCCGTGCCCTTCCGCTGCAGCAGTGGCGCCGCACATCCCCCAC
CCCTGCGGCCACTTCCGTGTTTACACTCCTCTTCCCTCCAAT
>3085
ACGGCTCAGAACGCACCACAAATCTGCAGCCAACTCGGAAAGGTCACCGAGCGCGCAGGC
GCGCGCAGGGGATGCCGGGAAGGCGGAAGCAGCAGAGACGCCGCAAGGCCAGAGTGCCTC
CCCAGCG
>3088
AGCGGCCAGCGAGGGAGGATGACCCTCTCGGCCCGGGCACCCTGTCAGTCCGGAAATAAC
TGCAGCATTTGTTCCGGAGGGGAAGGCGCG
>3091
CCCACAATGCCCCGCTTCTTCCCTGCGCCGCGGCCGCGCGTGCGGCTGCCTAAGCGTTCC
CGGCCCTGTCTGGTGCATTCCCCCTGCTGC
>3093
ACCTCACCCTAACGCCCGCCAGCAGCGCTGGCCAGGTCCCGCCGCGTTGCCACAGCGACC
GGGTCAGTCGGCCGCGTCCGGCTGCGCTCGGTGCAGCGCTCGGGTCCCGCCGACAGGAAA
CGGGGTCCCTGGCGCTAGGTTCCGGCCCCTCCCGCCCCGCCGGGTTCCGCGCTGCGCCCG
GGTCCGAGGG
>3097
AGAAATCATTTCTTGAGTGAATGAAAGAGTAACGGTAGGAGGTCCGAACAGAACGCTCAG
AACCTCCGGGCGACTAGGCTTCCGGGTGTCGGTTTCGTTGGCTCCCGAGAGGGAGGAGGA
AGCGCTTCTTCTGGGGCCGCTCTAGGAGGAGGACTCGGTGGGCTGGAGGACTCGGAGCAA
CGCTCAAGGCAT
>3099
CAACCCCCTTCAGGTCTACCTTTCCCAGTGTATTTAGGAAACAAGGGGTTGTTCTCACGT
GGGCTGGGGCCACTGCAGGGACCTCCTGTCTTTTCTCCCCTCCCCTCCCACAGGATGCTG
CTCACTCTGTTTGCATGACAACCAAGGGGCCACTCGACTTCCTGTTGCTGCTACTTCCTT
TTCACATTCCACAGCACCACTACACCCAGATGTATAATTTCACTAGAC
>3104
CATCCATCATGGCAAACTGGAGACCGCGGTGAATTCCACCGGAATGGCGCGCGCATTGCC
ACATGGGAACTGTAGTTCTTGGCTAGGACCTTTCTGGGGCTGGGCCGCTGGAAAAACTAC
ATT
>3107
GGCTCCGTTCTGTGCCACACCCGTGGCTCCTGCGTTTCCCCCTGGCGCACGCTCTCTAGA
GCGGGGGCCGCCGCGACCCCGCCGAGCAGGAAGAGGCGGAGCGCGGGACGGCCGCGGGAA
AAGGCGCGCGGAAGGGGTCCTGCCACCGCGC
>3111
GAACCCTCCCGGAgccgcgcccgggcgcgcgcgggAAGCGGAGGCGGAGTGGGCACGTGC
GGCACTTCCGGGGCGGGGCGGGCACGCAGCCCTTCCGAAGGCCCGCGCGAGCCGCTAGTT
TTGCCCACGCACTTTTGGCACAGCCGCG
>3115
TGCACGAAGAGGGAGAGCACCCAGAGGGGAAATAACCCAATGTTCCCACTGCAAGGGCCT
CTCCTGACCCCATTTTTCTCCTTCCGGAGCGCTCCGCAGAGCACCAACTGGGAAAGCGAG
GGCGCCCCAAACCAGAGCCG
>3120
CTTCCACATTTTCCCGAAGTCAGAGGAAGTGGGTGACGGGACGGTGGGGGACTCTCACCT
CGGCAACACCGGCTTCCTCGGAAAGCAGCTGCGACTGCTCCTCCGCTCCTTTGTCAGCGT
CTCTAGGCTGCACTGCCTGCT
>3124
TTGGCTACGTAAGGCCCTTAACCCGGACTCTGCGCCCCGTCCCATGCCCGCTCTTGAGTA
TCTTCCCCACCCTATTAAATTACATCCGGTGCTTCGGCTTGTACAGAACTGGGGGAG
>3127
GATCTGTGCCCTCTGCCAGCCTGGCATGAGCAGAGCAGGTGGCAGCAGTTGCCATCAGCA
CCAAGCACCTGGAAGGGGAAGTGGTTGTGTCATGATAGGAAGAGGCTCTTGGCCGCCTCC
TGGTGGACTAGGAAGGCTG
>3131
TGGTAGTGGAAGAAGCCGCCGGTCCAGATCCCTCCTGCCTGTGGGACCGCTGTTTCCCTG
GCAACCAGATGCGCGATGCTTCCGGTCTCGCGATAGCGGAAAGGGCTGTACCATCCGGAA
ATGGGACCGGGGCCGGCGGCTGTTGGAGCCCTGCGAGCTGGGACGGCCGGCGTGTGTCCT
TCCG
>3137
AGCCCCGCACGACGCGCCGGTCGCCCAGCCGCTCAGAGCCGAAATGCTCCGCACCGCCTC
CGCACGGGCTCTAACTCTACCGGATGTGACGCGGCGCTCCTTAGCCAGGCTCCTCCCCTC
CCAGAAACGCGCGCTTTCTTGGCCTCGCCCCTCCTCGCTCTGCCTTTCCTCTCCAGCTGC
AGCGCGTCCCGCACAGGAAGTGACGTGACCCCGCCCCTCGCAGGGCCCCACCCCCATTCA
CGAGCCTCTAT
>3145
GCTCAGGGCGGCGGTGACGTGTGAACGAGAAGGAGGTGGTCAAGGAACGGAAGCCGGGAG
GGAACGAGGGCGGAAGCGGACCAGGGCCAGGCTTGT
>3148
TCCATCTGGCCGTGAGAGCCCTTCGATTGGCTCATCTCGCCAAGGGAGGCGGGCATCCCT
TCCGGCCTCGGGGCGGGGTCGACGCCGAAA
>3151
CCGCTAGGCGGACTCAGAGACCATCCTCCCCTCTCATCCACCCGCAGACAGACAACCCAC
CTGGAGACCCCAGCCTCTCGCGTCACCACCGCCGGATGGCCGCGGATAGCTGCCGGGAGT
TTCCGTCTTGGTCTCCTTGGTTACCGCGTTACC
>3155
CTGGAGTTATTCTCCTGAGGGGCAGGTGTCAGGCTACTCTTCCAGGGTCACTACATACCA
TCCCCGCCCAGCCCCTACTCTAGCCGAGAAAAAGGAGGCCCCTTTTTCTCGGCCCCTGGT
TCTGCATAGAGGAAGAGCGAGCCGGGAGCTCACCACTGCGCCCCGCGTTGGAGTGTGGTC
CTCATTAAGGGTCCAAGCTCGGACTTCTGAGTCTCCGCATCCGGTCGCTCACGGCAGCCT
CCACCTTCCGCCATCTCCTCCGCGGCCCCGGCCCAGCCGGCCCGGACATCCGCCCCGCGC
GCGGCGTGCTATAGACCGCGCCCACGCACGCACGCTCGCGTGCCCGCCCCTGCCCCACCT
CGAGCCGCGGCCTTCGGCTCCTGCAGCCGCTGTCTTTTCTCCCCTCCGCTCTCGCGCCAC
CTAGCTCACCGGCGAACAGTGGAGCGGAAAGGCACACGCGAGAGGGGTGGGCGGGGAGCA
GCAGCTGCTACTTCCTCCCGCCCTGCCGCCCGCTACGCGGCCTTCGGGCGCCCCTTCCTC
TGCTCAGGATGGCGCTACACTTCGAAGCTCTGTTCAGCCCGCCGATCTCAGGGAGTTAGG
CAGCAAGCCCACGACCCATCGGGCACCCCAGCCTGGCCTTCGAGGTTATCGTGGTCCTAA
ATAAATGCAGGCCAGGTGCGAGAAGCCCGGTAGTTAGGTCTGCTCATTCTCACCCCTGCA
ATTCCGCTTTCAGCTGGAGGCCTTAGGCGAGTCAGCTGCCCAAACGTGGGATCGGGGCTC
CTGCTCCAGCGGCCCTACAGGGATTTCGGGAAGTACCATGTGCACCAGCGCCTTGGGACC
AAGACTCAATGGTGTGTTGTAGTCATTAACAGTCGCCTTAAACAGTCGACGCCAGAGCCA
CCTGGCCCACCGCAGAATTCCGTCAGCTCTTCATACTGAGCTACTTGCCAAGCAGCCACA
GAGGGGCGATAGCAACAGGGGAAGGAGAGGTACTCCACATTAGTTACCCAGGCGTGTACT
TAGTTCCTGGAACAAGATACAACGTCCTGAACACTATGTTTTCCAGTCGCCCCGCTCACA
CACACAACCCTCCTCTTGGAG
>3175
CAGAGCAGCCCCTCCCACAGACGGAGGCAGATCATAGCCATACTAATAATGGCTGCATCC
CCCAAACATCAGTGCAACCTCCTCCACTCCACCCCCAATGCCACTACCCACATCAGAGCC
ACCATCTTCACAGTGACCTGGGTGGCCCCTGCCTCTGCATTGTCTCTGAGCCTCTGCACA
CGCTGCAGGCTGTCCCTCTGCCCACAACTCCTCTTCCCCAGCCCCAGCCAAGATGCCTCA
ACTCAAAGTTAATTTTGCACAGAAGAGGTGAGATTAACCCTAACCACTCAATCTCACGCT
TCCACCTCCAAGTGCATCCGGCTTCACTTCCGGCTGCAGGCTTTTAAAGTCAAACATGAC
TCCTCCCTTTCCACTTCCTGTCCAGCCCCTAACCCCGCCTCGTTGGCCACGCCCACTTCA
TGCTTCCTGTCCCCGACCCTCCTCCCTGGAGGGGAGGGATAGGAAAGAAGGAAACAGAAG
CCCAAGGCTTTGATATATTTAGCTTTGTCCCCCATGGGTATAAAAAAATGACCCTTTAAT
GTTTTGTATCTCATTTT
>3190
GTGGGGCAGGGCTTAGTATAGGGGAAGGGGCGGGGCCTCGGAAAGCAGGTGGGGCGTTCA
AGGTGGAGTCAGAAGTCAGCAGCTAAGGGCAGACACCCACCTTCTGCAGCCCTACGCAGA
AGCGGCGGAAAACCTCCTTCATGTTGCCCCCCTTCTCCATGGAGATGACCCGGAGGTGAT
CCTCCTCGTTCACCCACACCAGGAAGCTCTTGTTGT
>3197
CTGCGTGCCCCAGAACCAAGCCTCGCCAGCACTGTGTTGATGCCATTTCCTCCGGCATGT
TGACGTCACCACCACCACCCCTCCCCATGCGTCATATTGACGTCACTTCCTCCACCATGT
TGATGTC
>3199
GCGGCAGCTCCCCTCCCCCACCACGCGAGCCTGGCCGCAGCGCCCGCTGGCGGCGCGGCG
TTGCACATTGCGCGTGCGCACAACTCGCCGCGAGGCGCCTTCCGGTGGCGCGGCGGGGTC
GGTTGCCTCCTCGCGACGGCTGCGCCGGGATGTTCCGGGGCGGTGGGGTCGCCTGCCCAA
TGTCGGGTGCGCGAGTGACGGGTGGAAGCTGGATTTGT
>3205
TGCGCGCCTGCCTGCAGCCGCGATTGACCTTCCCAGTCAAGCCGGTGACGTCTTGCGTCG
CAGTGGATGTGACGCAAGAGATAGGAAAGTCCCGCCTTTCCCACGCGGCACTGGACAGGC
CTACTGCGCACACGCGAAAGTTTCCCGCTGCTAGG
>3209
CAGCCGTGCTCCCTGGCTTCAGGTTAAAGGCGTGGTGGCACTGAGTTAGGTTAACCGCGG
GCAGAGAAGCCTGTCCCTAGCTACACTTCCCTGGTAGTTCGCATAGTCACCTAGAAAGAT
AGTGCTTTCTTGCACCCGATGGGCTGCTTGTTCCCTCCCTGTGCCGCGCGGGGC
>3214
TAAGTATTTACTTCACAACAATTACTACTTTAACACCTCTTTTCTGAAGCCTATAAGTAT
TTGTGGCAACGGAGAAAAGGAGGCAGAATCCTCAGGCTGTCAACATGCCCTTCATGCAAC
CTACAACGAGCAGCTGTGCACTCCAGCCACACCCACTTTCTCCAGAGTGCCACAGTTTCC
GTCTTATCATTCCGCCCGTCTTATCATTCCGCGGCAGCAAACCAGCTGCCCGTCTGCTCC
TCTGCCTCAGCCTCGCCCAGATGCGGCTGTGCTGGCCCGTCACCCTCAGTTCCTGCTCAA
CTGCAccctcacttccgactaagtgccaggtcctgcactttcgctgggcctgccccggcc
cccaccagtgccctgcacacttggaggtgtctgtgatcatctgtctattggtcccctcca
gacactgtggactgcaggagggcagTATTTA
>3225
ACCACCTCACCCTCCCGCTTACTTCACTGCCGACAGCCTGAAACCTCAGGGGCGGATGAC
AACAGCCAGTGTGAACGAAGCGCCACCCT
>3228
CGGGAAAACTCGGCGGTGGGAGGAGTCCCCTCCGGGAGAGCTTCCTGAAGGGGGCGAGGG
CTGACTTCCGTAATCTTTCGGAAGAGGCGG
>3231
AGGCTGCTTAGGAATCCACAGCCCCACAGGCCTCTCAGAACCTTGCATCAGAGTCGCCCT
TGACCTCAACCCTGCCCGAGAAGGAAGTGCTGGTGCAACCCCAGCCCAGCTGCAGGAAGT
GGTACCTGTCACCAAGTCCCCTGCACAGGGGAAGCAGGGGGCTGAGGGGGCAGGACCAGG
GGG
>3233
GTACAAATGGGTCCAGGAGCTTCAACGAGCGTTCCAGCTTCTTCGTAACGTTCCCACACC
GTGCAGCAAGCGGAGGGAAGAGAACTTCCGGCGCCCCCACCTACCGCTCCCCAGCCGTGT
CCCGCTGCTCTAAATCTGCAGACTTGATCGATTGCTTCTGCCTGGGCGGTACCGCCCGAA
TTGACTGCTCCTGTCTGATGCGTCCCCGGGCGCGGGAAACGAGTTTCAATCCACTTTCCT
GACCCCAACCATCCTGCCCAGTCTCCGCTTCCCCGTCTTGTACACCCCTAACTCCTGAGG
CTCCTCCGAATCACGCGAGTGGAAGCGGAGAAGCTCAAGTGGCCGCCATGTCAGAGGCTT
ATTTCCGAGTGGAGTCGGGTGCGCTGGGGCCTGAGGAGAACTTTCTTTCTTTGGACGACA
TCCTGATGTCCCACGAGAAGCTGCCGGTGCGCACGGAGACCGCCATGCCTCGCCTTGGCG
CTTTCTTCCTGGAGCGGAGCGCAGGCGCCGAGACTGACAACGCGGTCCCACAGGTGAGCC
TTTGGGTGCGGGGTCCTGCCCGGAAAGACTGCAGCTCCCGGCGGGCCCCTCGGCCCTGGG
ACGCCGCATCGGGGCGCGCTGCCCTTTGGGATTTGTAG
>3249
GGAGTGGACGCAGAGAAAGTTCCCCGCTCTGCTCCCGCCCTCTCCGAAACTCGAGCCAGC
GAGGCTGGGGGCGGGCGGACGGCTCGCAGAGGAATTTGCAGTTTCCGGGAGGTTGAGGAA
GCGACCCGAGCACAGCCCCAGCAGACGCAGCCCTAGCGCCCGGCTTTCCGGGTTCCGCGA
CGCTGTCG
>3253
atggggttgatcgaagggggcttacatacagggcagtgcagtgatggcaggcggatggga
gaactgctgccactgaaggaagcgtgtggtttatatGCGCGCAGGAAGCGTGTGGTTTAT
ATGCGCGCAGGAAGCGTGTGGTGTATATGCGCGCAGGAAGCGTGTGGTGTATATGCGTGC
AGGAAGCGTGTGGTTTATATgcgtgcaggaagcgtgtagttt
>3257
CTCTCACTCATCTGCCGAAAGGAAGTGCTTGCTTTATCTGCAGGAAGCACATTGATCTGC
TGAACTCATAACAACCAAGAGTTACAAGCTGTTGCTAAACCTGCTTACTTGTGTAGA
>3260
TTCGCCGCAGAATCTCCAACTCCCGCCACAGGTTTGGGACGTGTCCGCCCCTAAGCGGAA
GTGACGTTCAACGGGACAACGTGAAAGTAGATGAGTTTAAATACGTACTAATAATTTAAA
ACCCCTATGGTATTTTGAGGAAACTCTTCCGGCTACCCTTCTTCCATCACTTCTCTCCCG
TTAGGGTTGCGAAAAGGGCTCTGTACAGCCTCGCGACAACTCGTTCTCCGCCCTAATTTC
AAGTCATTCAAAACTCTGTCCCTTTTCATTGGCTGAAGCGGCGGCATGGGTACCTCTCAG
GAACTACAATTCCAGCCAAGCACCGCGACAAGTGAACGGAGGAGAAGTTATG
>3267
CGGATTCCTTCCCCAAACCACGCCCCCATGCCCGCCCCCAGCCTCCGCCCCCGCACGACC
CGAGGGCCCCCCGCCCTCGGGCTTCGACTTCCGGTGCTGGAGGAGGGGGCCGGCGGCGAG
GGACTCCAGGAGGACGCGTCCAACTTCGAGA
>3270
GTGAGTTACCATGATACGTTATTTGCTAATGAGAGTCATTGGGGTCCCAGCCTTTAAAAA
TAGCCTGCGTCCGGCGCCATTTTTGTTTTGGGCCCACTTTGAAAGCCGCGATATTCTGAA
CAGAGGCCATTTTTCTTTTGGGCAGATTCCACGGGCCATCGAAGTGTTTCGCTGCCATCT
TAAATCCTGGCTGTGGCCTCAATCCTGCAGCGAAGCTGCCCAGATCATTTTGTGTTTGGG
CGGCGGCTGAGTTCCCAAACGCGCGCGGAGACCCTGGGAAGGAGGAAGTAAGCGCGAAAG
TGCTTCCCTTAAGCTTCTGAAGGTTGGCTGCAGTTCCGGCTACCTGTGTAGTCCGAGTTT
CCACAGCCAGGTACTACTCCGCCAGTGACCCTGGACAGTAACAAAACATATAAAGCCCGA
GCCCAAACCCCGCCACCATCATAGGTAAGCACATGGACCTCTGACAACCTCAGATGTTCC
TTCAAGTGAACTGAACTGTTTGCCCATCT
>3286
TCTTAGGGCCAATTTTCAGGCAGTGCGTTGGATAGCAACAACTTCGGAGGTCCCCAGATT
GCAGAGGGAGACGTGGACGTGAGTGGAGCGGGGCGGTCCCCAGCACACTAGAGGAAGTCG
TGCTACCCCCGCGGAGTTGTCGTGTGTTCTGGATTCATTCCGGCAC
>3291
CAAATCCCGGCAGGCAGCGGGCCGTTGGGCGGGGCCTTGGGTGCTGATCCGGACGCAAAG
ATTGCGCCAGCCAGGGTGGGATCCCGGTAG
>3294
CAAAGCAGAGAGTGACAGACTGACAACCCATACAAAGAAAAGAGGAAAACGTCGGACATC
AAGGAATCTCTGATCCCGGGGCTAGAGGCATGTGGACTCAGGAGGATGAAACAGGGCGTC
AGGGACCCTGGGACCCATGAGAGGAGCCCGAGGGGACAGATGGGATCGCACCCTCCCTGG
CCATTTCCGTACCAATGCTGCAGACTGTGAATTCCCGAAAGTGCCTCGGCCTTTCGCGCT
CAGCTCCGCTTAGCTCCACGAAGCTCCGTTCCAGGGCTCCCGCCGCCGCCATCTTCCCGC
CGTCGCCGCGACGCCCAACGGAACAAAGGCAGGGCCGCGCGGTCGCCGTCACTTCCGGGG
GTGGGGCGGGCGGAGCTGCGGACAGGTGAAGCATTCCGGGAGCAGAAAGGCGGCTCCGGC
CCTTCGTTGCGAGGCTTCCACCGGGAGAATGAGGGTGGGCAGCGAGGAATCCAGAAGAGA
AGGGGGCAGGGGAGGCAGACTCTATCTGCGGGAACCTTCCAGTGGCCGGCTGGAACGCCT
CCGGAGGGCGGTGCTCTTTTCTCAGCGGCCGCAGGG
>3306
TCGCCGCTCACCATCCGGAACCCCAGGGGGGAGCGCGCGCGCGGCACGCCGGGACTTGTA
GTccccgccccggccgctccgcgcgcggggagggcggggccgcgcc
>3308
GTGGTGGCCACAATTGGAATTTGCGCCGCCATCGCACTCCGAGTCTTCCCCTGGTCCCCC
CACCTTTTTCCCAGCGCGGGCCTTGGAACTTCCTTTCCGCTGTTACTTCCGTCTTGATGC
TTGAAAACCCGGCCTGGACTCCAAGCTGTAGCTGG
>3312
GGAAAGGGGCTCCGAAGGTCAAGAAACTGCCCTGCTGGGCGTCCGGGGAGTGGGAAAATA
AAGCACTTTTTGTATCCCGCCCCTCCCCCGTCACGTGACCACGCGAGGCGGAAAGAAGAA
ATCCGAGGACCGGCGACGCCTAGAACAGGTTGGCTGGGGCCTTGGGAAGGGGGCGGGACA
ACGAGGCTGAGGAGGGATTGCGCCTGCACTTGCCCCCCTCTTACCCCGCGGCCTCTGTCA
CGCTTCCGGGTCCGTGCCCCTAGGCCTCTCCGAAATGAGAGTGGTC
>3319
CGCCCTTAAACCGGCCACAACAGCTCACCCATCCTGTCGGCGCCACGGGCCTGAGCGAAA
GAGAGAAGCACCGCAGGAAGGAGCCACAAG
>3323
ACAACCCCCACCAGTCTGGAGGATTTTGAGCCTAGACACTCCTCCAGAGCAGGCTCCTGT
CCCGGCTGCGGAAGTGCGCGCGCCCTCGGCACCTTAACAGTTCCGCCCCTCTCCCGGACC
CAGCCAATCAGCGGCCGCCTCTTGC
>3326
TCCTGATCCCCCCTTCGCCAAGATGGCGCCGCCGCCACCTCCGGGACAGGCCCCCCCCTC
CGCTCGCTGGCCCCCCCAGCCGCCGGAAGCCGCGCGCCcctcctcctcctcctcctcctA
GGCGGCCCCGCCTCCGTCCCCCTCACGTGACTTCCCTGCTCTGGCCTCCTCCACGTGATC
TCTCCGTCTTTCCCGCCCCCCTGTTCTCGCCTGCCACCCTCCACATGTGACCCGGGGCCT
GGGGCTTGCCTCTGTGGGCGCCTCAGTGCGAGTTTGCGTATGTCGTGCGTGCTTGCGCGC
GACGCCCCTTCGCCTGCGCTCCCCTCTCACGTGACTCGGTGCCGCGTGCTCCCAGGGGCT
ACCCGCGCAGGACGCTGTTTCCTGCCCCGGGCGCCGCTTCCCCCGCCCCCGAGCCGTGGC
GAGCGTGC
>3336
AGGCACTGGAGGCGTGGCCTAGGGAAGCCCCGCCCCGTCCCGTCCCGGTCCGCTCTCTAT
GCTGCGCGCGCGCAGTTTTTTGCAGACCCGGAAGCGGATCGCGTGGGTAGAAGGTCACAC
CGCAGCGCGTCAGTTTCCCTTTGTTTAGATTCAATCTGGGCTTCCCAGCTCCCCCGCGCT
TCTGTACCCGGGATC
>3342
tcggcacttgataactgttTGCTGGAATGATATGACTCAACATCTGCCTTTCTGCTTCCT
AACAGGTGGGCTGAGAAACACGCCATTTCCGGCAGACACGCCGCTGACCATCTTTTTCCA
TCACACTGAGGTCACCAGCACAGCC
>3347
cAGTGCGCAGGAGACCGCGGTCCGCGCCCGAGCGCGCCCGAGCCGGAGCGGGACCGGGGT
CGGTGCACCTAGCGGATGTGCCCGGCTGCGCGCGCCAGCGCAGCAGCCCGAGCAgcggcc
g
>3350
GGCGCTCCAGGATCAAGGATCCGAGGATTTAAACCTTTCATTTCGTCAACGGTTAAGTTC
CGGGGCGGGGTAGGCTTTCCGCAAGCGCAATGGAAAGCCCAGCT
>3353
CGAGCGGGTGGCTGGGTTCACTGCAACTCCCGGCAGGCCGCTGGCATTTTTCATTCCCTC
CCGTGACCAGTGACTTCCGGCACGAAGGGGCGGGGCTGGGCTCGTGGC
>3357
ACAGCAAGCGGAACTGCAGCAAGCTCCCAGTAATTCCGGGTGCTGCACTTCCGGTCAGGC
GGTCGGGCTGCGGGGCCCTGGGGCCAGCTCACCGCCGGAAGTCTCCGCGTCCCCCCCAC
>3360
CTGGTGCGCAGGCGCTGCAGGAGGGCGTGGGAAGGAGAGCCGACGCGGCCTTTCTGTGTA
ACTTCCTTCCTTCCTTCCttttatttgagacagggtctcgttg
>3363
AGGAACCCGGGAAGGAAGCCCTGGGACCCTGGCTGAAACTCCGGGTTTCCCCAGTGCCGA
GTCCCTTCCCCGCCGCGCCCAGCGCCTGCGCCCCGGGAGGCGGAAGCAACAGGGGGGTTC
CTCCCCGCGGcctctgacctctgccctctgccctctgc
>3368
CTAGCCACCATCAATCAACACAAAGCCAACAGGGCGGAAGGGAGGGCCCTTGCTTCCTGG
CAGTCTCCCTGGAGGGGGAGGGGGCAGGAAGTGATCTAGAATCCAGTCTCAGAAGAACTG
CTGACAACACCCTCACCAAAACGCATCATCATCTTGC
>3371
TGCATTGGCAGGGGACTTTCCCTTTGTAGGCCCACAGGGAGGATGGGGGAACGGCCAGAG
GGCAGCCCTCAGGCTCTGAGGAGAGGGGGAGAGAGAGGAAGGGAACGTGGTGAGGGTGTA
GGCCTGGTGCTGGGAAACCACAGGCCCTGAGTGATTGGCTGCCCTGGGCCAGGCCCAGCC
CCCGCCCTTACCCTGCACATCCGCCTTGGTCCCGGCCACCACTGCGGC
>3375
TCTTCACGGTCTTGACGCTGGCCCGGAATAGCAGCGTGATGTCCACCGCCATAGCGACCC
GCACCCTCAGCCCCACACTAGGCCCGCCCACGTAAGCAGCCGGCGACCGCGGCGCGAACC
CGGCCGCTGAAGGACTGGTCCTGCCCCACACGCCTCCCCCCGGCAACGGCGACGCGAGAA
GAAAGGTTCCGGCCTGCGCCCTGCTACCGCGGCGGGAGGAAAAAGGTTCCGGCCTCAGCC
GGCGCACCTGGCGGAGGAGGA
>3383
GGTGAGTGTGTCGGGCCCTGCGTCCCGAGACAGGGAGGAGGGGCTGGTTGGACGACCGGA
ACTGGCTGTGGCGCGGCCCGGGCCTTCCC
>3386
CATTGCCACAGACCATTAATTCTGGGCTCTCATGCTCTCAGGAAGCCTCACCCGGGCCCC
TGGCTCCTGCTGCACAGCCAGGAGGGGGTTGGATTCCGGTTCCGGTGACACTGTCGGGGG
CTGCTCCTCACCCCCAGGTGTGCACCTGG
>3391
GGGCCACCAGCCCCCAGCCAGCAGCTGCAGCACCACCTCCACAAGAGAAGCGAGATGCAG
CCGCACTTCCTGTCCCCGCACTGCACTGGCATAGTTCTGAGCCACCAGCTTCCTTCTGTT
TTCCTCTCAGAGGCAAAGCATGGGGGCACAGGAGCCGGAAGTGCCAGGGCAGCCTGCAGC
CTGG
>3397
CCGCTTCCCTTCATGTCGGAGGTCCTAAGCCCGCAGCGAAGTCCGCAAAGAGCTTTCCCC
GACGCCTACGAGACCGGAAGTGCCTGGGCCCAGGTGGAGGAAGGACCCGCGTGGCCGCCT
CCGCGCTCTCCCTGGGGTCCGTGCCCCTTCCGGCGTT
>3400
AAATGTCGCTTGTCAGTTCAGCGGCCCCCCACCCAAACGACGACGCCTGAGCCCTCCGTC
GCCGCCGATGCGAGACCGCCTCCGCCCGCTGGCCGCACTCCGAGCCTCGCGCCTAGCTCC
CACCGGTGCCGCGACGACGACCACTTCCGTGTCCACGTCACCTTCCGCGACCACTGAGAT
GGGCTGGGCCAGAGCGGCCCGAGCGTGTGCGGGCACGCCCCCTGGTGCCCAGGGTGA
>3407
ACGCAACGTGCCATGCGCAGTGGGGCGACCGGGAGGACTGATAGAGCGCTCCGCCCCACC
CCGCCCTGCGGGGAAGTCCCGCCCTTTCCGAGTGGCCGCGGCTGCGGCAGGCCCTAGCAG
CCGCCGCCGCGCCGAGAGCGGTTCTCAGTTCCCGTTGTCTTTCCCGCCGCGCAGCGCTTC
CGCCTACAGCCTCCGCCCCCGCAGCAGGAGGGGGAAGCAGGTGGCTTCAACAATGAAGGA
CCAGAGAAAGGCAAACTTGGCTGTTCCTGAG
>3414
GGCACCGGCCTCTGGGCGGAGATCTGCTGCCGCGTTCTACCCTTCCGGCCCGTGTTCTAT
CCGCCGCCTCCACCTTCCATCCGGCGCCGGCTTTCGGCGCGACGGTCGCCGCGTT
>3417
GCTCAGGGTCTGAGGAGGCTGTGACGCCCTATGACCGCAGAGATCTAGACAGTCGTAACA
GTCCCCAGGCTCCAGCTGGGCAATCCACCACTTCCTCTTCCTTCTGCTTCTGTGACGGTT
TAGAGTCAAGGGGGCTGAAACACACTGTGAGCATAGACTGTATTAGGTTTGTTCAGAAGC
CGGGTCAGCTCACAGAGTCACATT
>3421
CAAgggccgccccccgcgggggggACACGTGACGCCAGCCCTGGGTCGTGACGTCATCAC
CGCGCGGGCGGGCGGACGTGACGTAAGTGTCGCGGCTCGCTTGGAGTGGAATGTGTCAGG
GACAGTCGGGACTTCTAAAGGGAGGGGAAGGGCCCTATGATTG
>3427
ttctttaccacaggcagtttaagcgctgCCTGAAAGATCGAAGGACGGTAAACCACAGAC
GTGAGAAACGGAACTTTGCGAAAACGCAGTCGTTTTATGTACCGGCTACTCATTGGAGTT
ACACCAGAGACTCACTACTGGAGTTCATCAGCCAATCCAAAGTCCAAGCGTGAGAGCCAG
AGCCTGTAGGAGAGACCTGGGCAGGCCTCAGACCTGAGGAGTGGAGCTCCGCATCACTCA
ACCCTGGGGGCGGAGCTAGCCCAGGCTC
>3432
GGAGGAGCCTGGGGCTAGGACCACACCTCCCGGAGACCCGGCAACCCGCTTTCCGGGTCC
TGGCCGGGAACCCCGCCGTCCCGGCCCTCGCGCCCTGGCTGCCGGCGGAAGAAGCGAGGC
GTCCGGACTACATTTCCCGGAGGCCCCCGCG
>3436
CCGCCTCACGGTGACAGCCCGCCCGGGCGCTGACCATCCCGGCCCGGCTCTGTTTACAAG
CGGCTTCTCGCGGTCCCACTCTGAAATGCTTCCGCCGGCGGCCCGGGCAGCCAGAGCCGG
ACACACAAGGTTCCAGGCCGCGAGGACGAGTCTTTCCTG
>3440
AATCAGCTGCCCAGGAAGATAATGAAAACTTGAGTAAGACAGGCAGCCAAAGCCACAGCG
GGGACGTTCCCAGCCTGGCTCGCTTCCGGCACTGACGCCTCCAGCCGCGACCTCTAGACT
TCAGCCCTTCCATTGGTCGTCCGTCACAGTGCCACAGTGCGCCATGCTCACACGACGGCC
AGCAGCCAATCAGCGCGGCTCATCTTCGCCCAGCCAGGACACGCAGGATCGCGTTATCTG
TCCCTCCCGCGGGCACATTGGGAGTTGTAGTCTAATTATATATTTCCGCCCTTAGTGTG
>3446
TTTCTCCGGAAAGGATCCCGCAAGCCTCAACTCAGGACTTCCTAAAAAACCAAGAGAGAA
AAAACAAGTCGAGTCGCGGAAGCCGGCGCCTGGCCACCCGGAAGCCACAGTCGGGGAACC
TCCGGGAGGCGGAGCCACGGCGCGGGCGGCGACCGCCGCGACAGGAACCGAGCCCTAGAA
ACCCCGCTCGGCGCCCTGAGGCCGCGGCCTTGAAGC
>3452
gcctcggcctcccaaagtgctgggattacatgcttgagccaccccgccggccGGCCGTTC
TTAAACGCACGACTACTTCCCTAGCTTTCCAGCACCAAATCCAGCGGCCCCACCCGGCCA
CGCCCCCACGCCAGGCCATGACCCCCATATGGCTCACTGCGCAAGCTCACACCCAGTCCC
AGGAAGCGAGCCCCACGTCGCCCCAGCTCTGCATTCACAGCCGCCAAGCGGTCCCGGAAG
CCGAATGCCGGATAGGTCAAAGACAGCGCCGCTGCTCCGGCACTGCCGCCAGAGGGCGCG
GAGTCGCCGTGTTGGCCTGCACCTCCCTTGTCACGTCAGCCGAACGGCTACGGCAATGGA
GGATTTTGCCGTATGCGACGACAGGATGACTGCTTCCCCTGAAGCTTCACCAAACACGGA
GAGGCTTTCCTGTCCCTGGGAGACGCGGTGATGTGACGCAGCGGTTGCAGCGAAGGTTTC
TTGTAAAAGATGGCCGCTGCGGAGTTGCTAGGTGTCTCCTGGCAGGCGGCGGCCGCACCA
CAAGATGGCGGCCCGCCCCAGGGTCCCACACGCGGGGCTGCGGAGG
>3465
GTCCGTATGTCCCCAGCATGCTCCGCGCGGGGGCGGGGCTCTAAGGGGGCAGGCGAAGGC
GGAACTGGCGTGGTCAAACCAACCTATCAGCCTCCAGCATGCTCCGTGTGGGAGCGGGGT
TCCCGGGGGCGGGGCTTGGTTTGTGTGCCCTTCCGGCGTT
>3469
CTGCACAGGGTTTCCTGTCACCCTCGCAATGGGCCGGACCACAAAAGAAGGGGGAGAAGA
TGCGCGCGCAGCTGGCGGAGCCCGGAAGAGGGTGGCTGAGGCCAGCCCGCTAGCCACGCC
CCTTCCTCAGCCCTCACCTCTGGACTTGTCGCGCCGCCGCTGAGGCCCGCCCCACGGG
>3474
ATGAGAAGACAGTCAGAGGCAGCTGACAAGGCCGGAAGTGCGCGGCCTGGCGCCGACAGG
AACGGGGGGTCCTCCGGCGGACACACGCGCGCCCAGGGCCCTCCCCTGCGCCGGCCCAGG
>3477
GAGGGTATGGCGGGGAGTGGGGAGGCGGCTGGCGATTCCTGGGGACGCCTGGGAAAGGAA
GTTCCGGGACCCTCCCTGCTCTCGGTCCTCCTCCGCTTCCTGCCTCATGCCTCACCTTGT
CCCCAGCGCCTGGACTCCCCCTTAACTG
>3480
CAGCGGCAGCCGCCGGGGCGCATGCGCGGCCCGCCCTATCCGGGGGGGGGGGGGTTAGGC
CGCGTCACGTGACGGGCTCAGCGCTCCGCAGTCACGTGACGCTCGTCCGCAACCTCTGCT
GTCCTCCGCGGCGCCCCCTTCCGCCTGAcgcgcccccggcggcggccgcgcAGCCCTGGC
TCCTCGCgggctcgggcggc
>3487
CGGCGGCGGCGAGGGGTTGCGGTCCATGACTTTGTCGCGTCCCGCGCTTGAAGGCCGTGC
CGGAAGCTGCGGAGGAGACGACCGGCGCCCTAGTGCCAGAGCGCCCGGCGTACCCGGTGG
GACTCCCCCTACAG
>3491
CCACATAACTTCCTAATGTCTTCAAATAGCGAAAGTGCTAGCCGGAAACTGCCGGCTGGG
TTTACCTATTGGTGCTCGTGTGGGACTAGCAGATTCGAGAAACCAGCGGGACTGGAA
>3495
GACTCCTGGCTGGGCGGAGTCTGTAGAGGCGCGCGGAGTCCTGGGAGAGCGTCAGATGTA
TTTCCTTTCCCTTTTTTCGCTCGTGTCCCGCCGGGTGGCGCTCACCACCTCCCCGGAACA
CGCGAGTCTCCTGTCGCGGTTCCGGTCGGAATTACCCCGTGGAGCACGC
>3498
TCGAGCGGATGCCTCCTGTGGGGGAATCATCGCTCTGAACCCCGCGGCTCCCACTCCCCA
GTATCTTTCCTCCGCGGGCCCACCGGGCCCCCGTCCCCGTCACACCCACTTCCGCTCTTG
GTCCCGCCCCGGGAC
>3501
CGGGAAGCGTGGGCCGGTCGAGTCAGGAGCGAGCGCTCTCCTGATTGGCTGCCGGTCCCC
ACCGACCTGAGTCGCCCCCTTTGATTGGCCATCCCCACGGCCTTCCCTCCGCCTTCCGCC
GAGACTCAGAAATAGTCTGTCCTGAAGCAATCCGGCGCTGGCTCCTCATTGG
>3505
ATGTAGCCGCTTGCGGAGACTGCAAGCAGCCGCGGCGCGCCCGGCCCTCCCTCTTCCGCT
GCCGCCGTGGGAATGGAAACATCTGCCCCACGTGCCGGAAGCCAAGTGGTGGCGACAACT
GCGCGCCACTCCG
>3508
CTCAGACACGAGTTGCTGCGCTTCCTGCCTCTTGCGTCGGGCTGCTGCTCTGCTGACTGG
GCCGCTGCCTTTTCATTCAAGAGAGGCCGAAGCGGTGATTGGGTCCTGTGGAAGGGACCG
GGAGATTATTGGCGG
>3512
tccccgccccttccctccccacccctTCGCCCCGCCAACCCTAGACCCGGCATGCGCTGC
GCCGACCTTTTCCTTCCGAGCCGACCTCTCCACCTTCGGCGCCTCCCAATGACAAGC
>3514
AAGTCCCGCTCCGCACCCCACCCACCTCCCCGAAACCGGAAATGGCTGCAGCGCCGCCGC
CAATTCCCGGGCGGGCCTTCACAGAGGGCGGGGCCCTCTCCGCAGAGGACCGGTCTCGGC
CAAGGCCACGCAGCGAAGGGAAAAAGCGGCGGGGACCTGCCGAGAGGGATGTGGTCCTGA
GGACCGCTGACCAATCTGGAAGAGAAGGAGGCGGACCCCATGCTGCTGCCTGGCCAATCA
CGGACGAGAGCAAAGCGCCTCGCCGGTGGAGAGGGGGCTTCTCTAGAGGGACTCCAGGGC
CTGGCACCTGATTGGAGGCCGCATCCAGGTCCGGGGTAGGGCTTGCCTGTTTAATGGTCC
AGACCGAGGAGGAGGCGGAGCCCAGGGAAAAGTAGCCAATTAGAGTGTGAGGA
>3521
TGCGGTTGGGAACAAATGGGCGGGGATTTCCCCGGAAGTCTCCCTTTATGGAGGGTTGGG
GTTGGGCGCTCCGCAGTCCTCCCAGGGCCGCTCTGACCGGCCGCTCTGTAACTTCTCGCC
TCCTCTTCGCCGTCCCTCCCAC
>3525
ACCAAGCTCTCTGTTGTCTAGCCATAAAAGGGGCAGAGAAGGTACAGGAAATAACACGCA
TATTCTGAGATGAAGAGAAAAAAAATCACCTCCTCTCGACGGAAGTGGAAAGCAGTTTCC
TGTTAACTTTTATCACCAAGACGACAGCCTGGAAAACCCCGTGAGC
>3529
AGCTCGCTAACTAAACGGCTTACCATGGCTGCGTTAGGCAAGGAAAGAGGACCTCCGTCT
TCCGGTGCGCGTAGAAATTGGGGCTGGAGACTGCGCGCGCCGGATTTTCAGCTGCTCCGC
CCAGCTCAGCCCTTTGCTGGCGCGCCGGGACTCTTTCTTGCCATCTG
>3534
ATGCCCTCAGCTTGACTCTGGGGTGGCGGGTCCGGGGCAAAGGCTCATATGAGTGCCATT
CACTTAACAGCTCTTTCAAATTCCCCAGTCGATGAGAAGAGCGAATTTTTCAGACTGGCA
ATACGTAAGGTAGCCACTACCAGCACCTCAAACCAGGGCCCCAGCGGAGGGGTGGAGTGT
TCCGAGGACCCGAGGCAGGAAGTGGATTGGTCGCCAGGAAAGGGAAAGCGCCTGAATTGG
AGCTGCGCAGGCGCAGGCGCTTCGCGG
>3541
GCTGACCCGGGTCCCAGGCCCGTCTTGGGGGCGGGGGAGGGGGCAGGAAGGCCTGAGCTG
GCCTCCCCCAGCAGCTTCCTGCCCCACGGGGGCTGGACAGGAAGCTGGGGCT
>3544
CAAAGCCTGTAGGTAAACACCCTTGCCCCAGCCCTAGTCTTTACAGGAAGTGGCTGATAT
GGCTTCCTGCTGCAGCATTTAAGATGAGCTAAAGCTACTAAATAAAGCTTTTCTCGGCAC
ATTT
>3546
GAGCCCCCGCCCCGGGAGGAAGGGGAGGAGGCCGAGTGTTTCCTGGCGCATTCCCGGCCA
GCCCGAGTGACTCACTCGGCCAAGGAAACTCCCAGG
>3551
AGCCAATAGAGATGAAGGCACAGTAGATGGCGTGTCCTAAATCCAATCGAAATAGAGCTA
GAGGTGAGCGGGGCAGGAATGCGGCAGGTTGGAGGCACCCTACCAATCAGACCAGGTCAG
CAGCGGACAGGCGGGACGGCCGGCTAATGGGAAACAAGGACTGCGGAAGGCCAGGGTCGG
GAGAAGAGGCAGGAGGCTGGCGCTATCTTTCAGGTAGCCAATCACTGTCCGCTAAGAACA
GCGGGCGTGTCAGCAGCCCTTTTAGGGACT
>3556
CAGCCTCCCCGAACCTGCCATCCCCACGGCTACACCCAGCGGATGCAACGGGCCCGGGTT
TCCCGCGGGCGCCCAGGCCCCGCCTTTCCTCGGAAGAGGAAGCTCCTTCGCTGGGCGGGG
CCGGAGGAGGA
>3561
TCGTGACTTAACGCACGCAAGCGGCTCCAGGGTACGTCCCCGCCACGCGCGCTCGCAGGA
TCGGTGCGTGGTGACGTTTCGCCGGCGCGGGCG
>3564
GGAGGCCAGGAGGTTGTTTGCTTCTGCGATCAACATACAGAGTTAACAACTGCAGCAGGA
TGTACCCCAGCCACCACTTCCGGTTCCTCTGTAACAGGTTTCCTGTCCC
>3569
CATCCCAGCATCCTCTGCGGCGCGGGGAAGGAAGCCCGGGAATGAGAGAAAGAGGCTCCG
GGGAGATAGCGGACCAGTGAGGGCTGCCCCTCTTTTGAAGCGGTTTTCGTCTCTTTCCGC
CAGTGGCCTCCCAGCTCACGCAGGGGCGGGTCCCGGTAGCGCGAGGCGGTGCAGGGCGGG
A
>3572
atttgctgacttaacagtctgaaggtctcgtttcacctgtaaaatggggctagtacctgt
ccctgcctctataaggttgatgggcagagtaggtgGCATTCAGTGAGCCCTCAATTTATT
TGATTGCCTGGGACCATCCGGTGAGCAGAAACCCTTCCACTTTCAACTACAGAGACGATA
AAAAGGCCTCCTCGAGGCCAGAGGTGCCCAGGCCAGGCCTAGGTGGCCCGCACCTGCGAG
CCTGGCCAGCCTCTTCCGGGTCAGGTGACCGCGCGCGGTCACGTGACCCGGCCCGAGTGC
GGGCGGTGGAAGGCGGAAGTAGGAGAGGAGTTCGGCGCCGCTTCTGTGGCCACGGCAGGT
AGCGAGCGCTggcgcggggggcgcggtgggctggctgcctgcacggggcgggccgggggc
ggcgggcggcgcggggtgggccgggggcggcgcggcccgggcgtcggggggcggCGGCTT
CCTGTGGGAGGGGCCTGGCGCGGCGGTTCCGGCCTCCGAGGAGGGGTGTCCCGGCTCCCG
CCCGAGTGGGGTgggcgcgccgcggcccgcgcgggggTTGCTCCGAAATGGGTGCCCCGG
CCGCCAAGGGTGCAGCTGGAGCGAGTCCTCCCGGAAGGGGAGAGGAGCTTAGGTTCCCAG
GCATGGAGAGGAGCGATCTTTGTGGAGGGATCGGGACCAGGGGAAGGGGCGACTTGGAAC
TGAGCTGGAAGGGGGTGCCTGAAAATGGGTTTATGGCGTGGAGCCAGAGGGAAAAAGATG
C
>3585
ACTCCGGCAGGTGGATCCCAGGGAATTCTGGGAAGTGTAGTCCAGACGCTCGGGGTCGTC
GCGGTCAGTTTGTCTCAGGAATTCTGGGAAGTGGAGTCCAGAC
>3587
CAAACTGTTAGAAACTTGATTACAGTTTGATTTAGTAGCTGGTGTTCCTTCCCCCACCAG
CAGGGGGGGCATCGCTTCGTCCCACTTCCTGGTGGAAGTTCCTCAAGGACCGGAAGACCA
GCTGTGATCTGAGCGTCTAACCCTGGACACAGATACCTACTGGCATTGTTTACAATGAGA
GGCCATGTGCAACTCTTCCAAA
>3592
GCTCCGGGTGCCAGGCTCACGGAGCGCAGGACTCCGCGGTGCGCCGACACCCCCTCCCCC
AGCCGGCTGCCGCTTGCTCCCAGCCGCCGCCGGAAGCCAGCCCCGCCCCCTCACCTCCAC
CCTGGCTCTTCGCGAGCCCTCTCCTGTCTGCACAGCCAATGGCGAGCCAGGGAGCCAGCA
GAGCGACTCGCCAAACAGCCAACTGGGGAGGCCCACAGGGAGGTCAGCCACCGGGATAGG
CCCGCTACCCGCGGACCCGGCCCGACTCGGCTCCTCTTTGTTAGCGCTG
>3597
CTGACTCCGGCATCGACGAGGTCGCCATCCTCTTTCCTCCGCTGCGGAGGAACCCATCGG
CCTATTGTAGGCCGGAACTACTTCCCCCGCTGGCCCCGGGAAAGACACATTTTCAGTGTT
CCGGAAGGTCGCTCCGAGGCCTCAAAACCATAATCGGGTCTCAACAGACTCTGGGACTTT
ATACGTCGCCCGGTGTTTGGCACTGAGCCCACTATGGTTTGGGGACTACTTTATCTCGGC
GGAGTGTTACGTAGGAAGT
>3606
CCGCACTCGCCTGCCAGATTCCCCTTTTCTCGGGGTAGCCGGAAGGGCCTGCCTTCAGCG
GGTGCTGTGCAGGAAACCAATAGCCGCCTC
>3608
CCCTCTGGTGGGCGGGGCCCGGGTGAGCGGGGTCCCCTCGGGGCCTCAGGGAGCCGCAGC
CCCAGCGGAACCAGGAGGGCGCCCTCCGCCCAGCCGCGCTGCCACTTCCGGGTTGTTTGC
TCCCGGAGCCATAACCGCAGCTCAGCGTGCGGGCAGAGCCGGCTGACAGGAGACAGGACA
CAGCAC
>3613
GCACGTCACTCCACGTTGCGCGCTCCGCCGGGAGTCGAAGCAAAAGACACTGACGGAAGA
GGACTGCGAGAGCCCGAGCGCCCGTCTCTCTTGTGCCCTAGCAGATTCCGTCGCTTCTT
>3617
gggggaccgcgggaggacgggaaggcgggaaggggagagagCGTGGAGCTCGGAGCTCCA
GCAGGCACAGGCCGCGGCAGATAAGGGGGCGCGGAGAGGCCCAGGCCCGGCCCAGGCAGG
AGGCGTCGGGAGACGACGCGACCCAAGGCGGGCGGGCCCGGGGAAAACCGCCCGCGGCCA
GACCGGCAGTGGAAGCTGAGACGCAGTGCTGCGGCCCCTCCCCGTCACGTCAGGGCACTT
ACCTCCTCGCAGCTGGGACGCTCCGGTGATGCGGGGCAGTCAGTTCAGAGCGTCTCTCCC
AAATCTCGGCACCCGACTGACCCGGATCCAAACCAGCCAAGGGGGCGGCCCGCGCCTCGG
GAGTCGCGTTGCGCCTGCGCACTCCGGCATGCACCCCTCCCCCTGCTTATGCTCCTCCCA
CCCCAGTGACTCGGCAGCGCGGCAGCCGACGACTGCGCAGACGCAGGGCGGCGGCCGCGC
CTCTCCAACGCCCCGCACCCGCCCCCCTCAGAAGCACGTGCGCCTTACGTAATTTCCTGT
TATTCTTCGGTTTGCCTCCTCCCAGTGGCGTGGATTTGCTCCCGACCCGCTTTTGGGGCG
TGCCTGCTTCCTCCTCTCTGTTAGGTGAGTGAGTAGGCGTCATTCTTCACAGTAGTCCTC
TGCCTCCACCGCCCCGGGATCTCCTTGCGCTCGGTCCTCTACGTGGAGTCACCTATGCAG
AGGAATTCCACGGGGCGGGGGCGAGGACAGGGTGCGGGGGTCT
>3635
GTCCGCCTGTGCTCGGTGGTTTCTCCCAGAATCCTCCAAGGCGCGGGAGGGGGCGGAGAG
CTTAAAAGTCGCGGGGGGAGCGGACTTCC
>3637
CCCACAGGGAGCGGAGCGCGAGGAACACCCCCCAGTGTCAGCGCTCCCCGGGCTGCACAG
GAAGCGCCAGCGAGACAAAGAGCCCGCCTGTGCTCGCTGACACGGTGCCCTT
>3641
cacccgccccccgcccAATCCTCGCGCGGACTCATGTTTGCCCGCTCGGCCGCCGTCTCT
CGAGTCTCCGCCAGATCCGGGGCGGGTCCGCGGCCGCGGCGGGAACATGGAGGAGCTCCT
GAGGCGCGAGCTGGGCTGCAGCTCTGTCAGGGCCACGGGCCACTCGGGGGGCGGGTGCAT
CAGCCAGGGCCGGAGCTA
>3643
GCCTCACAGCACCGCATGATTCCGGGGGAGGGTGCTTATCAGACTCGCGTGTGGCCCCAC
GGCACCTAGGGCACCGTCGAGCACACGGTCCGGGAAGCTCCAATGAAACGGAACAAACCG
CGAGATCAGGGGAGGTAGGAGGCCCACCCTACGCCCTGCCCCCGCGGAGCACAAGCCCCG
CCTGCGTCCCGAGCTCCCGGGTCCGCAAAGCTGGGCCCCAAAGAGCTCCAACGCCGGAAC
CAAGGAGCACGGAATGCCGGGAACAAGCTCCTCCCGTGCGCGATGACGACAAGGCCGAGG
CGCGAAGGGTGGGACCGCAGGAGCCGTGCAGCCGCGGACCAATGAGCGGGCGCCGGACGA
CCTGTGGCCCAATGGCGGCGGCGCGCGGGCACGCTGGGGGCCGGCCAGACGGGCCGACTT
TTCCAGAAGACCCGGATAGTTCCTCCCGGCCACGCCGCGCCGGCTCTGGGCACTCAGCAT
CGTTTCCTTTTCCTCCGCTGGAGCAGCTATGGCGGCGGTGAAGACCCTGAACCCCAAGGC
CGAGGTGGCCCGAGCGCAGGCGGCGCTGGCGGTCAACATCAGCGCAGCGCGGGGTCTGCA
GGACGTGCTAAGGACCAACCTGGGGCCCAAGGGCACCATGAAGATGTAAGGCGGGGCTGA
ACCGGAgggccgggcgggcaccgcgcgccgccgcgctcc
>3657
gccggatgctggggagaccgaggcggggagccgggaggaggggggcgggggcccaggtgc
tagagggggggcctgggccCCTCGACCTCCGGCTGGGAAGGCGGCTCCCTGGGCAGGGGG
CGGGGCTTGTCGCTGACTGGCTCAGGGCTGGACTCCCCGATGCCAGTC
>3660
GATAGCGGTGGGGAAGTGAGCGTCCCCTGGGCAGGCAGCGCTCTTGCACGCCTACATCCA
CATCCGGTGGTGGTGGCAGGCCACAGATCCCTTAGCTTCTAGAGTTTCTGCTTTTGGTTC
CGCCCAGGTT
>3663
CGGGCTAGGGGATATTCCACTGTCGCCTCTGACTACGGGTGGTCCTGTGGCTGAGGCGCA
GCGGGCCCTGGGAGTTGTAGTTCATCAAGCGGACCGAGGAGGCGAGGCTGCGCTGAGCAT
CCTGGGAATCGTAGTGCTCGCTACACGGTGCCCTCTGCGCAGGCGCACACCGAGAGCCAC
TTCCGGAACAAGCGTCGCGTTTCTGAGGAGAAACTCTTGGTGAGAATTCCCAGAGTGATA
ATGGCTACCTACAGCCTGGCGAACGAGAG
>3671
GCAGGAAACCAGCCGCGGCCCCGCCTCCTCTGCGCGTCTGATCCCGCTCCCGAGGCCGCC
GCCGCCCTCTCCCTCCGGAAACGCATTCCTCTCCCGCCGCGTCAGCCCGGCCCG
>3675
ACCCCCGACTTTGCCCTAGTCCCCAACCCCCACAATCACCTCCCTTGGTCCCCCTCCACG
TGACAAGAGCCGGAACCGTCACTTCCGGCGGCGCGGGCAGCGCGCCTGCGCGGGTCGCCC
GGCCTCAGTGAGCGGTTGGCAGCAgcgcccccccc
>3677
CGTTGGTAGAGGCGAGCCGATTGGCAGCGGCTGACAATGGTAAGGACAGGAAAAGCATTT
TGATTGGTCGCGGCGACCAGGAAGTCCCGGAAGAAGAGCTGTTACTGCACAGCGGAACAC
ACGTGAACGCCGGCAGGGTGGAGAGAAGGAGGTGACAGCTGCTCCCGTCGCCCCGCCCTT
TCTGAAAGCTGATGGGGCAGATCTTAAAGACCAAGGTCCTCAAATTCCTGAGTCCCGAGG
GGTGGGGC
>3682
TCCACCTTTCATTCCCTTGAGAGTAACCCACAAAGAATGGCCTAGCTGAGTCAGAGAGAG
GAAGTAATTACTAGAACAGTTTTTTTAGTTCCGTTCTGCTTCCAGCCTGAAAGATTTAGT
ACCAAATATGACAGTATCTGTCACTGCAGGCTGCTAG
>3688
TGGCCAGTGTCTTAGTATCAGGGAGGAGGTTTACTTGTTCCTGTGGTAACAGGAAGTGAT
TTGGGCCCGAGGGGTTCCGCCATACACAGGCTTAAAGTCCTTGGGGAGCATGTCTAGCAC
TTCCGGGGTTGGAGTGTTGAA
>3691
CCGGACCCCACTTCGCCCTACCAGGCGCAGGATGAGCGTCTCTGTTCTTTTAATGTGGCG
TCCCCCACAGGCCACCGTACCAGGCCGCCGGTCCGGGGTTAGGGCACTTGACGCCGGCGC
CGCCATGTTGTCTCCGGGCCACTTCC
>3692
TGTCAGCTTGCTGGTTTCTGCTTACCCTCCTCCCCACTTCGTTCTTGAGGGGGTGGTTTG
CTGGTCTTTGGCAGGGCCGCCACTCTGGGTCAGCACATCTGAGTCACACATGTTCCTCCC
CAGCCCTATTGGAGGCTTTGTTAAAGTCATCTGCCCCTACCCAGGTCCCACCTGCCACAG
GTGAGCTAGGGTTTTATGACAGCCGTGGCTGCAGTGAGTCTCCTCGACCTCTCGCCAGCT
GTTACCCAGCAAAGCACCTTGGGGAGGGTGGGGCTGCCCACTTCCGGGGAGGGGGGGAGG
GGGAGGGGAGAAGGAAGTTGATCTAAACCCGCCTCTTTCTCTGTCTCCCTTCCTGCCCTA
TTCCCCTCCTGCCCCTTCCCTCCCACCTTGCTTCTGGTGTGCTGTCCTGGAATTGCACGC
GCTTCCTGACCACCAGGCTCTGGCCCTTGAGAAGCCAGCGGGGCTTTGTCCCTGTTGCTC
TCCTTGCCAAACCCAGTCTCTCTGCTAGTGGTGGTTTCGGTTGCGACACCGTCCAGGTTC
CCAGGCAGGAACCGCTCGGCCTGGCTGCTTAGCTACTTTTCACTGAGGAGGTGGTGGAAG
GTGTCGCCTGCTCTGGCTGAGTAAGGGTGGCTGGCTGAGCCGGCAGCCC
>3710
GAGAGTCCAATCTCAAGAGCGGGAATCGGAAGTCTCCCGGTGTGACGTCTCTGGGAAGTA
CAGTTCCGTGATGCCGGTGGCGCCAGACTGAGCCAAGGAGCAGGTGTTCTCGGGCCCAGA
GGCGCTAAGTAGCTAAAGAGGGCTGGGACGTACGTTCCGAAATGGCTGCTGTCAGGCTAG
GAAAGCTTGGCCCGCCGGTCCTCCTCTGCTTTCTCCGCCTACTTGGGTCGGCGAACACTT
CCGCCTTGGTGCCGCCTCGCCCCGACTTCCC
>3717
CGGAGAGCTCCTGCGGTCCAGCCGGATGACTGATGAGGTTGAAAGCACTTCCGCTGCGGC
CCCCGCAGGAAGTTCCCAGGAGGAAGTTGCGACCCTTTCTAAGCCATCCCACTGGCCTGG
ACTCTGCTG
>3720
CCCGCCTCCTGGGCTCCCAACGGCTGCTTTCGACGTTGTGCTCCACCCTTTCCGGGCGGG
GCGGAAAAAATACTTCCCGTCTCTCCTTTTCGCCTAGTGGCTCTGTCAAAGGTCGAGTCC
GTGACGTCAAAGAGCCTGGACCAATCAGAGCACACCGGACTGCGTTTTTTCCGAACG
>3725
CATAGCTTGTCTGTGACTCGGCGAAGGAGGTGTGTGGAGAAGGTGCCAGTTCCCTCAGCG
GAGCCACCCTCGGGGCCTGCGCCTGACTCAGACAGGAAGTAGCTGACACTCCATGCCAGG
AAGTAGCTGACACTGCATGCCGGGAACGCTGTCCCCAGCCTTGTGATGGAGTCAGGCCTC
TGCCGGTGAC
>3730
TCCCGCTCTGTGATTTGACAGTAAGTGTGTCCAGGACACTGGGGTGTGGAAGCCCCATCC
CGCTGTGTGATTTGACAGGAAGTGTGTCCAGGACACAGGGGTGCGGAAGCCCCATCCGGC
TCTGTGATTTGACAGGAAGTGTGTCCAGGACACAGGGGTGGGGAAGCCCCATCCTTCTCT
GTGATTTGTCAGGAAGTGTGTCCAGGACACAGGGGTGCGGAAGCCCCATCCCGCTCTGTG
ATTTGACAGGAAGTGTGTTCGGGACACTGGGGTGCAGAAGCCCCATCCCGCTCTGTGATT
TGACAGGAAGTGTGTCCGGGACACTGGGGTACGGAAGCCCCATCCCGCTCTGTGTGATTT
GCCTCCCGGCACCTCTCCCTGTGAGGTCCCACCCCACACTGCTGTGTGAGCTCAAGAG
>3742
GGGGTGGGGCCAAGGCGAGTGGGCGGGACCGCGCGGACCCTCCCGCGGCCGACTGGAGGC
CCGGAGCAGGGGCGGAGTTTCCGGCGGCAGCGCCACTCGGGCGTCGGGTGACGCTAGGCG
GACGGACCATCATGTGACACGGAAGTAGCTCCGAACAGGAAGAGGACGAAAAAAATAACC
GTCCGCGACGCCGAGACAAACCGG
>3746
TGGTAATCCCTCGCTCCCCCTCGCTCCCTGTCTCTGCAGCTGCTCGGGGAGCTGAGCCTC
TCCTTGAACAAACGACATTTCCTTTTTGGCCAGCCCCGGGAATTCTGGGTAGTGTAGTTC
CGCTGCTGTCTCGGGGCCAGGTGGGCTGCT
>3751
ACAGTAGCTGGTACCTGTTACCTACTCAGAGTGTCACATGCCACAAGCCAGAGCGTCTTG
GCAGTTCTCAGCACCTTGACATCACTTCCTTGCTACCACTCAGAGCGGCAGTGACACAGT
TCCCTTATCTCAGAAGGCCAGAAGACGGCTGTCAAAGGTCACAGGGAAATCA
>3754
aaatgtcaaagaccaGGACTTGGTGACGCCAGGTCCCTGGCTGGGCTGCGGTCAAGACTG
CATGACCTGCTGAAATCTCCCCAGACTGGTTAGCGCGGAAAGAGCACCTCCGGGTTACCC
TTTCGTCCGGAAGCCCCGCCTTCGCCGTCGCCCCGCCTTTCCCCGGCTCGGCCACCCCTC
CTTCC
>3756
CAGAGGGCCCGGGACTTGGGTCCTGGCCCCGCCCCCTGCGGACCCGGCACTCTGTCAGTT
CCGTCCCCGGTCCTGGGAACCGCTCTTTAC
>3761
GAGCGTCGAGCGCTCAGACGCGGAACTACGACAGTAAGAGGAAGCGGCGGCCATCCGTGC
GTCACGTGGTGGAGGCAGGGCCGCCGTGAAGGAGGCGGGGTGGACTCGCGGAG
>3762
GGCTGCGTGCGCGAGGTGGCACACTGGGCTTGCATACGAATTCTGCCAGTGAGTGCTATT
AGAGCATCAAGGAGATTCATTTTCCGAGCGACTCCTCCCTTTCCCCCGCCTCCAGGGGGC
GTGGCAACAAAGCGCGGGAAAACTCGACCTTGACCCCACCCCCACTCCATGCTGGGGGCG
GGGAAAAGGGGAGCCCTTAAATGGGAAATGGAGCTGGCGGTTCCCCCCCCAGCCCATACT
TAGGACGCCTATCAGTTGCTCCTTTAATGCCTCTTTGGAAATGGCCCGGCCACGCCAGCA
CTCCTACGTCACCTCCCCCGCTTCCGGTCCGCGAGCCCTTCCCAACCTTTAGGTCCCGAT
TCCTTCCATGCTCCAAATCCCGTGCCCCGTCCACGCCCTCCCGCAGAGGGAGGAGCGACG
GGTTACGCTGTCGCCCAGGAGCTGAACCGCGCGAGGACCCCATCCATCAGATTATATGGC
GATTTAGACGGTGGGAAGACCGCAAGGAAATGGTCAGCGGATGACGTAATGTTTGGGGTG
GCGTCCCATTCTGTAACTTCTGTACGGCATCAGTGACACGGGTTTAGCTTGAAACAGCGC
AAAAGGACCTACACTTCTGTGCTCCACTCCGACTCAATGCGGTTCTGCTCTCAGTGCCCA
CCACACAGAAGCTGGGTTCCTTACATTCGCGAAAGTGAACTGCAGCTTCAAGCTTCGAGC
GGCCAGTAGGGAGCGAGGGGCGGAGACGCACCTGGGTGCTCCCCCTTCCAGTAGGCAAGC
TGGGAAGCAGGCTGGCTTCTTTCTAAGCGACAGTGGCGGAGGCCAATCGTTTACGAGACT
CGTAGATGGGGCAGACGGACCCCGGCGCAGCCAATGGGGAGAGGTATCTTCAGAGGGCCT
CGGCCCCTTGCCCAATGAGCATAAGAGGACTGTGCGGGGCTAGTTCCGAGCGGCAGTATT
TAGGGCCAACCCAGTGCGGGGCTGGAAGGGGCACAGGGCTGAGCGACGGGGGCAAGGGCC
AATGGCGAGTGCGAAAACGGGCAGCCCAGACCTGGAGCGCGGAGGGAGGAGAGGGAGTGG
GGAGGCCGAACCGGAGAGAAGCAGGAAGTAgcggcggccgcggggagggcggcggtggct
gcagcggctggagcggGGTAGAGACCGCCGGGTCTCGGCCCGCACCAGGAGCGGAACAAG
TAAGCGTGCCTGGGGTAAATACCCGCCCTTGGCTCCGCCCCCTTGGGGGGGGCGGGTAAA
TACCCCCGCCCCTCCCCCACTTGGTCAACTACCCCC
>3781
ACGCCCGCACAGCTCCGGGTGCCCAGACAGGGGGCCATGCCGTGCCGGAGggaggaggaa
gaggaagccggcgaggaggcggagggggaggaagaggaggaggaCAGCTTCCTCCTACTG
CAGCAGTCAGTGGCGCTGGGCAGCTCGGGCGAGGTGGACCGGCTGGT
>3786
GCGGATGGCAACCTGCTCCAGCGATCAGAGCGTTAAGGTGCGCGCGGCGCTTGCGGGCGG
GGCCGACCCCGGAAGGAAGGAAGGGGAGTGGGTGGGCGGCGCGGGGAACGGGGCTGTGTC
TTGGTTCAGTGACGCCGCTGGAAGCTGTGGGGTGGCGGGCGAGCCCTGGCTGGACTGAGC
GGAAGCCCTCCCCGCCCGCGTATTGTGGGGTCACGGCGGCCTCGC
>3790
CGCCTCACCCTTAATGGCGCCCGCCCAGACTCCTGGAAGTGAGCGGCCTAGCGAGCGAGC
TCCCAGGCGCAAAGCACGCCGGAAGCTGTAGTTCCGCCATCGGACGGAAGCCGACCGGGG
CGTGCGGAGGGATGTGGCCCGGAATATTGGTAGGGGGGGCCCGGGTG
>3794
GGGAGATGTAGCTCCTCGAGGCGCGCTCTCGCCCCTCATCCCGGAAAGGAAGACTCTGAA
TGACTACAACTCCCAGTACTGAAGAGGCTGCTCTTGCGAGGAGGCGGTGGGGACAGGCTA
CGGAGGATTTCGGGACTTGGAGTTTTTGCATTGAGT
>3797
CGGTGGTTCCCGGCTCCGACCCAGCACACTCACCTGCCAGCCGCTGCCGTCCGCCATGTC
TGGGCGACCGGCGCGCCAAGCCCGCCCCTCAGTCCGCCAGCCAATGAAAAATGAAGAAAA
CGGCACCTCGTGATCGACTGACAGAAGAACTAATGAGCACCGACACATTCAATCACGTCT
TCGCCCCCTTCTTCGAGAAGCGCCGACAAACAGGACGAGCAACCAATAGCAACCGAGGGC
GGCTGCGGCGCGCGCGGAGGGCCGGGGTCGCAGGGTAAATCCGGGGCGAGACCTGGCGCG
AAGCCTACGCGAC
>3800
TCCTCTATTCCCTTCTTCCGAATTAAAAATACCCCCTCAGAGCGATCTAGCCTCCCGAAT
TGTTTTTTCTTTTAAGATGCGGATGGACGTACGTGTGGGGGCATCCCAGCCCAGCCACGC
CGAGGCTCGGAAGGGCTAAGACCCTCCCACTGCCCCGCACAAAGATGGCTGCTccctcct
ccccgctccttctcccctccccaaaaccccctcccgccccccggcccccgccgccggctc
cgtcacttccgccccGCCGTGGCCGAAACTGACACAAAGTAgcgggccgaggccccgggg
gagcggggccgcagctgggggggcgggagcccgtggggagccgagccgagcgccccccgc
cccagcccccggcATGGGCAGT
>3806
CACGCAGACACGCCCCCTTTCCTGGTCATTCCCCCTGCGAAGTCAGTTCCACTCTAGTTA
CAGGATTGGGGCGGGGCCAGAAAGGCGCAGGCGCAACGGGCGGCGGAAGTAGGAGCCTGG
GAAGGAAGAGGGAACGGGTCCTGGCGGTGCTTTGCAAAGGGCCCGTGTTTCTGTTGCGGG
AAGCTCCCGGGGGTCGCACGTGCGTCCG
>3810
CCGCTGGGCATTGGAGTCTCTCCTCCGCCCTCCACTTGTCGGCCGTTCTTCGTCCAGAGA
TGAACATGCCGGAAGCGGCCGTTCCCAGCTTTTCTCCGCAGGCCTCTCCAACCGAGCTTC
TATTGTAAAGCACCCTATGCCGCGCAAAGCGTCATGGGAGCTGTAGTTCCGCCGCGC
>3814
gacaaagcaagacaccgtctcaaaaaaaaaaaaaaaaaaaaaaaaaTCACTGCCTATCCT
TGGGCCAAAAGGTTTCTACAGGAAGCTGCGCCCTCTTGAGGACAGGAAGTAACAAGATGC
TGTAAGGAAGAG
>3817
CGCAGCCGCAGGACCCGAAGCTGAGAGCGCGTTCTGGCATCCGCGCGATTTCCGCCGCGG
CGCCCCAAGACCTGGACGGCCTGGGACCCTGGGCCAATGAAAGAAAGACTTAAAGTCACG
CCCTCACTTCCCATTGGCCAGGGTGGGACCAC
>3821
ATAAGGGCCTGGATTCCAATAGCACAGCCACCCTCAGCCAAGGGAAGAGACAGATGGAGC
TCAAGTGACTCAGACTCAAAAACCACTTCCCCCTCAGGGAGGAAGGAGGCAACACCCACG
GAACTTGAAGGCTGCAGGTTAAATCTGTGGAGAGTCTTCACCTCCAGCCC
>3825
TCCGTCAGCTgcgcgcgccgcgggcccggccggggTCGCTATGGCAACGCGCCGCCCCAG
CCTACCAACCAAGCAGTGCCCGCCCCTTCCTGCCGAGACCCGGTAGCGGCAAAATTTGAT
AGGCAAACTTACGTCACACTGttgttttgtttgttttgttttgtttt
>3829
GAATTAGGAAATGTGTCATGACTGAAGTAGGAAGTGTGTCATGGTCGCAGTAGGAAATAC
GTCATGAGGCTGTATCATATCCATCTGAGATCACAGTAGGAAGTGTGTCATGATCATAGT
AGGAAGTATGTCATGATCACAGTAGGAAGTGTGTCATGATCGTAGTAGGAAGTATGTCAT
GATCACAGTAGGAAGTGTGTCATGATCGCAGTAGGAAGTGTGTCATGAGACTATCATATC
TGTCTGAGATCGCAGTAGGAAGTGTGCATGATTGCAGTAGGAAGTATGTCATCGCAGTAG
GAAGTATGTCATCGCAGTAGGAAGTATGTCATGATCACAGTAGGAAGTGTGTCATGATCA
CAGTAGGAAGTGTCATGATCGTAGTAGGAAGTGTGTCAGGAGGCT
>3842
GAGCGTACCAAAAGGAACAGCCAACGGGTTACGGACAGAGGAAGGGGCGGGGTTACAGCT
CGACCTCTCGGGGCGCCCAGAATTGGACGAATCCCTTTTGTCGCTCTCGACGACAGGACC
GACGCTCCGCCTCCTCGCCCCGGTTCCAGTAGTTGGTATGGTCCGAGACAGTATGGCTGC
TGCATTTCGGCCCTCGA
>3846
TGGCCGGGCGGCGCGCATGGGCCGCCGGGAGCTGGCGGGTCCCTCTCTTGCCCACCGCGG
ACTACAAGCCCCACAAGGCCGCGCGTCGCGGACTACAAGCCCCACAAGGCCGCGCGTCGC
GGACTACAAGCCCCACAAGGCCGCGCGTCGCGGACTACAAGCCCCACAAGGCCGCGCGTC
GCGGACTACAAGCCCCACAAGGCCGCGCGGCGGGCATG
>3851
ATCACGCCCTGCTCTCCCCGCCCTTCGCGCTCGGTTTGTTAGTTCCAGTTCCGGCCGCGA
GGGTGGAGCTTTGTGCCTCGGAGGCGTGGGTGACGCAGGCGCAGCGCGGGCTGCGCG
>3854
CAACTCACCCATGCAGTAGGTGGGGGACGTATGACCTCCTCCCTGCCTCACTCCTGCAGT
AGGTAGGGGTGAGGGTATGACTTCCTCCTCCTCACCTCACCCCTGCAGTAGGTGGGGGGA
GGTTACTTCCTCCTCCCTGCCTCACACCTGCAGTAGGTGGGGGTATGACTTCCTCCTCCT
CACCTCACCCCTGTAGTAGGCGGGGCGGGGGTGACTTCCTCCTCCCTGCCTCACCCCTGC
AGTTGGTGGGAGGTGCATGACCTCCCCATCTCACCCCTGCAGTAGGTGGGAGGGTTGACT
TCCTCTTCCTCGTCTCACCCCTCCAGTTGGTGGGGGGCGCATGACCTCCTCATCTCACCC
CTGCAGTAGGTGGAGGACGCATGACTTCCTGCCTTCCTCCTGCAGTAGGTGGGGGGTGGG
GGTGACTTCCTCCTTCTTGCCTCATCCCTGCAGTTGGTGGGGGACGCATGACCTCCCCGT
CTGACCCCTGCAGTAGGTGGGGGGTGACTTCCTCCTCCCCCTCTCACCCCTCCAGTAGGT
GGGGGGGTGAC
>3867
GCCTGAGCCTCGGTggcggcccaccccggtgccgcgcggcgccgcggccggaccggcgcc
gcgccgTCCCCGAATGATGACGCGCTTCCTGCCCTCCCAGCGCTCTCGGGCAGTGCGCTC
>3871
GTCCAGCCGGGGGAAGCTCAGGCCCGAAGAAAGTCACCGGGAGAGCAGTGTCGCGATCCC
TGGTAGCCTGGGGCGCCTTCCACTAAAACCCAGGGCGCGAGGTGTCCCTTCCGGGTCCCG
GGCGATTCCGGCTCCGGCCTAGCAACAACAAGCCCCGCCCAGCGTTGCATAGCAACGTCC
CTGG
>3877
TATTTGGCGGAACCTTGAATGCAGGGGGGCGGGACAGAGAAAAAACTAGAAAGCTCGACT
TCTGCCTGCGGGGCCGGAAGCCCCGCTGCGGCCCCAGCCCGCGGTTAGCCCCTGTTTGTC
ATTTTGCAAATCTG
>3882
AAGTCACAGTTGCCACAGGAAAACAGCTTCCACATCCTCATGAGTCATCATGAGTGTTCT
GTTGGGAGGACTTGATATGAGGGTTTCCTCCTCATGGGCTAGTACAGATCCGGGGGAAAT
GTCATCAAGTCCTCGATTCGGAGTGTagcagctggggctgttgatttgttaggcctcctg
cagctggagatgca
>3885
TCAACCTAACCACTACGGCGCCAAGGACCGGGGTCCGAGGCGCTTCTTCCAATCAAGAAG
GGCTCGGGGCATATTTTAGCCAATCAGAAGGGCTCCGGGCGCATCTAAGCCAATCAGAAG
GAGCCAGGTACGGCGACCCCAGGAGAGAGCGTGTGACGCACGCGCCGGAAAAAGAGGTTA
CGGGGCGCCGGTGGGACAAACGCAGCCAGACGCCGGACTTGTTGGGTGGCGTTAGAAAGT
AACTCTG
>3889
GGGGATTTGTTGGCGGGGGATACTTCTTTGCGCATAGAGTGACTGGCGGTGCCCTGGAGA
CCCAAACTGAATAAAGTAAGCATTATTTTCAAATTCGCCAAGACCTTGAAGGCGGCGCCA
ACGGGAGCCGTCCCCCGGGTCCCACGCAGCGCAGAGCTCCATTTCCTCCTCCGGACTCGC
AGGGCGCGCGGCTTCCTCGCTTCAAATCCAGGAACGCGCTGTCCCCACCAATCACCGGGC
TTCTTCCCGCCCCATGTCTTCCCGCTGTCCAATCAAAAGCCAGCTCAGTCTCCTCCCCTT
GCCTGGTGCCGCGAACAGACGTAAACCAGAGGCGGGCGCGGTACGGCCGTTCCGGGCTCC
AGCCGGTGCGGGGGCCACGCGCACGCGCACTTGCAGTGCCCTGGGACACCTCTTCAGTCC
GTGGACTTTCCCGCTGCACACTGCCCTCCGAAGTCGGGGACGCGGGCTCGGTGAGGGGGG
ACGCTGGTGCCTCGGCCTGCGCCTAGGCGGGAGGCAGACGCATGCACCTTTGGC
>3902
TGATGTCAGGGGAAGTCGCAGGGGCCGGACCACCCACTTCTTTCCATTCACTCCCCAGAG
TTTCCTGTCGCCGAGCACGGGGAccccgccgcc
>3905
GACAACGCCTATCACCGGAGCTGGCCTCCATTGGGGACGGCCCCCCGGACACACCCCGGT
GCCTCGCGCCGCTCACTGGCAGACCCCACTTCCGCCTCTGCGCTCTCAGCTCCCGGCGTC
CCTGGGGGTAGCCGGGTG
>3907
TTTCGGAGGTCTCGGAGTCGATGTTGGGAAGGGGACGGGACGTGCTGGGGTCCCCGGGCC
GGGCCTGGGGGGTGGGGGTGGGGGTCGGCCGGGCGGTTGTTGTTGTTGACTCGCGTTGCC
GGGTTGCTTGGTCGCCACGACTACCGTGGCTATGGCGCCTCCGTTTCCCTCACCGGGGCA
ACTGTTGCTACCCACCCTAGTTACGTCAcgcgcgggggcggggcccggggTGATTGGCGG
CGGCCGGAGAAGTGATTGGACGGCGCCAGGCCTTGCAGCTAAACTATTAGTTCCGATGCA
CGCTTTTCAACACCCTCTGGACTTCCCGGCGATCTGATTTATCAGTATGAATGTCCATCA
AAAGAAACTGAACCCTCAAAGGCAGCCGGGCCCGTCACTCCGGCAGGGAAGCAGCTGGTT
AAGAATAAAGGGGTAGGACTCGTGAGGACGGGATTGGTTTGCCGATGTAAAACCGGCCTC
CTGGTTCGACTAAAGGGACGTCAATCTACCAAAGGTTTGCCGCGCTCTCTGGCTGGAGGC
CGTGCGCATGCTCGGCACGCAAGGCCGATTGGGAGTTGTAGTCCGCTCTTGCGTACACTT
TACATGTCTTACCAAATTAAAAAGGCGAGAAAGGAAGACTCCGCTCCAGACTTCTCTCTC
GCTCGGTGGGCCAGTTTCTGGCTTCTTGCGCTGACGTCAGGGGAGGAATGCAGTGACGCA
GCGCAGCCCCTCTGTGACGACAGCGGCGAAGGCCGGACTCGGGATTCGATGACGTCACTG
GGCGCGCGTCCCCCTTCCCCACTGCCCATGGCCCCGTCGGGGTTGGGTGGAAGCGGGAGG
CCGCGGCGGGGTTCGATCCCAGCTCCCACCCGCTGGGGTGACATCCTCCTCCGCCCAAGC
CGGCCAGACAGCGCGGCCGCCGCGCCTTCTCCCG
>3930
TGATGAAGGGGCTGATGGGTTGAACGCAAAGGGCCCCTCCACCCACCCTTTTTTCTATCT
CCCCAACCAAGCCCTGGTAACAGGCATTTCCGGTTTCCGGCCGGCTCCCTGGTGCTGGGG
TGGGGGTGGGGAGTTGATTGCTGCCGTCGTGCTTGGCTCTGGGTCCCCTTCTCCCAGACC
CCAGAGG
>3935
CAGTGCCGAGTTTTCCTGGCAGGACAGCCGACAACCACCGCCACAGACCAGTACAAACAT
TCCAACCCAGGACCTTTTTTCGCGCGCCGACACAGCCGGAAGTGACGCGTACAGCCAGCA
CGCTGGGCCGCCAGCGGGACAGACGAGCGGGAGGGGCAGCGTGCGGGGAGCTGGGGGCGG
GGCGCGGCCGCA
>3940
GAGAGACAGCAGTCTGTGCTTGGGTTCTGAGTTTCCAAACCCAGGCCTCAAGGGGAAACG
GAAATGACTCATGTGGATAAACAGTTTGGTAGCTTGGGGGCATGTGGGATGACAGAGAGC
AAGTGTG
>3946
GGACTGGTGGCATGTGATAACATCATCAGAACAGGCAGGGAGCAGGAGTTAGCATCACTT
CCTGTGCTCTTCCACTACTAAAAATAAAAGTACAGTTTACCCTAAGA
>3949
TTGAAAGTGAGTAGTGGGTTAAAGCGGAATTACTGCAGATGGTGACATTGAACAGGAAAT
AGGTAGTTAAGACACAGGAAATTGCACGTCAGTAAAAAGACACACCAATAAAGATA
>3952
CTCTACCACTTTCGACCACAAAAACTTATCCCCATCTTCTTTAGTAAGCATGACACAATG
ACATCTCATAGGTGTCAGATGCCTAAGAGATTGAAAACATAGCACAGGAAGGAAGCTGTT
GCACCATACAACCATtgtgtgtgtgtgtgtgtgtgtgtgtgtgtgCA
>3956
CTTAGCCTCAGCCACCTTCTTGATGGGACGTGCATTGATTTCCCGCCAGCGTTTCCGGTA
ATGCTCCACCTCCTTCTTACCAACAGGCAACTGTCGTATCCGGTGCTGCTTTTCCTCTTG
CACAAACCACTCCGGAAGCTCCCCCTCA
>3963
TTCTCCACAGTTGATGATTTTCTGCAGAAAAACAACTGCGAAAAAGAACCTATTTCATTT
CCAGTTCCCATCACCGCGATTTCCACATGGATGTGACGTGACCCCAGCTTCCGAAATGCC
CAGGTGACTCA
>3968
GCTGACAGATGTTAAGGTTAGAAGGAAGGGTAGCAGCCAGATGAGAAAACAGAGCCACCC
CCTTCCGGAGGTACCAGGACTTCCTGCCTTTAGACCCGGTGGTTCCTGCCTGCCTGCCCC
TCCCCCATGCATCAGTTTC
>3973
AACAACATTACGAGTTATTGGTTGAGATTGGAAGCAGGTTTCGCCAATAGGAAGCGCTCT
TAAAGCGGCAGTGAGGGTGGCTGCGTGTTTCCGGAAGACGTGGCGGCTCTCGCCTGGGCT
GTTTCCCGGCTTCATTTCTCCCGACTCAGCTTCCCACCCTGGGCTTTCCGAG
>3978
GTATATCTGGCTCTGGGGTGAAGAGAACGGCCCCCTCTTCACCCTCAAACAGGAACCAGT
GGTTGGAGGGGAGGAAGTGCCTGAGGGGAAGTTATGGGGCCCCAGATACTCCTCCATGCC
CCACTTCAGCCCTAGCAGCATCTGCCTGTGGGAAGCAGCTC
>3982
CATTTAAAAACAAGCAGTAAGTATTGTGGAAACGGAAGACATCACTGCGAGGGGAGGAGG
CACTGCACGCCTTGGGGGCGGGGGCCCCAAAACAACGCCGTGGCCGTGGCGGAAGTGCCC
TCCCTGTGGGTC
>3984
AAAGATTACAAAATCTAATAAAGCCGAAGTGTGAATTAAACTTAACCGCAAGAGGAGTCA
CCTGCGGTCACCTCGTTTCGCCCACAACAAAGATGTCTGCGCATCGCTTACCGTGGAGCC
GTTCCAGTGCGTGGGCCACGCGTCCGCCCTTTTCCGCGTCACATGACCACGAACACTCTT
CCGCTACGGCTCCCAGAAGGGGCCAGCCCGCGCCTTTCGCGCTTCTGCCCTGGCCCTCTG
CGGGCCGCTCCGCCGGTGCTGTCCCTGGGCGCCTCCGTGCTCTCAGCCAACCACCTCTGA
GAGCGCCCACTCGAGCG
>3990
GGCTGGCTCCCCTTCCGGGAGGCCCGCAGGCAGCGGTCGCTTGTCCAGGCAGGAGGATGT
TCTCACTGACTCGGAGGAAACAGCGTGTCCCACATCAAAAGGGGGCCGGGTG
>3993
CCCGCACTCCATCTTCTCCATCCAGCCTCCTCCCCTCGCCGGGTCCTGCGGCAGGTGCAG
CACGGCGAGACTCCATCTCCCGGCGTGCCCTGCTCCTCCAGCCCGGGGCTTCGGGCTGCT
CGGCCTGCTGGGAGTTGTAGTCTCAGCCTCCTCGGGAGCCGGGCCTGCCTCGGAGCGGGG
GCGTGAGGGCTGGGGGAATGATAGTATT
>3998
gcggacgaggcaggtgggtccgcggcccgggcgtggcgggttggggtcgcggcagggGTT
GCTCGTGGGAGGAGCCGCACTGACGCCCGGAAGCCGGCGCGGCCTCTCCTCCACCCGGCC
AAGGGCGTAGCGGACTCGGGGCTGCGTCGGGATAGGCGCTGGGCGGCCGGCTCGGTTTTC
CTCGCGCTCCGTGAcgccggcgtcgccggcccggcctccccggccgcgggcTCGGCCAGA
AGGGACCCGGCGTGAGGAGCGCTGTCACCGCGGGCAGGTCGCCCTGGGGTGCCCGCGCGT
GGGAATCGCCCTCCCCTGCTTCGTGCCCTCGCGGAGCCGGAAAGGAGGCGGCACCTGCAA
TTGGCAGACAGGAAACCGCGGCGTTTCCTGGAGGGCGCAGCGCCTGCCCCGGGTCTCGCG
GTCGCTGGGAGGAGGGTGCAGTTCCAGGTTTCACTCTTGAAGTTGCTTCGCTGGAGAGGC
CTTAGAGGCCTTTGAAATTTGAAAGATTTCTTGGACCAGCGGCCACATCCCCCACAGGGC
GGCTTGTCCCGCCG
>4009
GCCGAAGCAGCCCGGGACTGCGCAGCGCCCCGCGTGCCGGTGAGCGACCCCGGACGTGCA
GTCCCCAGGTCCCCTTCCGGAGCGAGGCTGAGCGGCTGCGCCGCGGCTTGA
>4012
CCGAAAGTCCGAGAGCTCTGCGGGTCCGACAcgcccgcgcgccagggggcggggccggcT
GTCGCTCGACCTTTCACCCGCACGTCTCTGACGCCGCCGGAAGCCGGCGCCGAGTCTGTC
ACCGGGCATCCCTCTGTTGCCTTGACTACGGC
>4016
CTTGTAGCACAGAGAAAACTTCTCTCCCACAATTGGTTGGTGCTGGGGAGGAAGCTCCTG
ATTGGTGGAAAGTCCGAGGAAGTGGGCAAGCCGGAGGGATTTCGTGTACCTCAGGTGCCC
TCACTCTGACCGGCCCCCTATCATTACGTAATTTTCTACGACTCGCGGTAGCTCA
>4020
GCATAGCAACAGTTAAGTAATTGGGGACAGTTGAAGTACAAGAAGAACAACGAGTGATGT
GCTTGTCTGTTGTGTCGGAAATAACCCAGCACGCGGCACTTCCTGTCTCTGGATAAGGTA
GGTATGCAGCCATGGCACGTGCGGGAAAGCGGGACAGCGCCCTCTAGTGTTGGAAATCCC
ACTCACAACTAGCATTGTGCGATCAT
>4023
CTCCCTGCTGCACTTGGGATGAAACCTGAGCACCTAAAAATGGCTGTCATGGCTGTCTTG
TGGACCACCCACCCCTCTGAATGCACTTCCTTCCCCTCTGCTTTGTGTACCGCCctccca
ccgcaagggcttcctttatggtttctt
>4025
gggcagattaGCCATTTTTGGGTTCCCTCTTACCCCCCGGACTAAGCCGGGACGGAAAAA
AAATGTGAAGGGGGCGTTCCCGATCGATTTGGCCCCGCCCCATAGTGTGCCCAGAGCCTT
CTGCCACACTTAACATGGCGGCGGCGGCGCCCTGCCGAGGCGCCTGAGCGGGTCGCGAGC
GTGGTGTTACACTCCAGTCATGGCGGCCCGACAGGCCGTGGGCAGCGGGGCTCAGGAGAC
ATGCGGTCTGGATCGGATTTTGGAGGCATTGAAGCTGCTGCTGAGCCCGGGAGGTGAGAG
GACGCATCTCCGCGCCGGGCTGGACCCGGGACTCTCAGGGCCGCCCGGCTTCCGGGGCTG
CCCTGCCTTCCGCAGCGTGCGCCCCTTAGGCCCGCCTCGGGACCCTCCGCCCGCTGCTGG
GGGCTTTGAGCATTGTCTATGCCCGTCCTCATTACGTTCTTGAGGAAACTGAGGCTCAAG
GAGGGCGCGGGATCCGTTGACTGCTGatattagccaacatctcttgagcatttgccttgt
gctgggctctgtCAGGCGGGGCCGTTA
>4038
GTTTACTCATTCACACTGGCTACCTCCCCATACCTCACTGGCTGGAATGGAAACTCATTG
CGAGCAGAGACAATAGGTTTTGCTCTCCCGCGGATCACGTCCCAGCCTCCAGCTCAGCAC
CAGACACTTGAGGGCGCAGGATAAAATATCTGCAGTCAGAAAGCACTAATAACCACCCAA
GGGTTGGAGGAAAGCTGGCGCGGACCGCACGAGTGTCGCCGAGACGCCGCCGCCGTGCGA
AGCTCCTCCCCTTCCGACAgggccgcggacgcccgggcagccacggcggcggggccgcgg
cgggcgccggctcagcccgcccctttctcccgccgcctccccgccccgccccgcgccgcg
ccggccGCTGTCAGCTCCCTCAGCGTCCGGCCGAGGCGCGGTGTATGCTGAGCCGCTGCC
GCAGCGGGCTGCTCCACGTCCTGGGCCTTAGCTTCCTGCTGCAGACCCGCCGGCCGATTC
TCCTCTGCTCTCCACGTCT
>4050
GCCATCCCTCTCCCCATTATTTCTGAAGAAGTAGCCATTTTGCAGATTCCGGAGGATGGG
AGCCACGGCCGGCCCCTGGTACTGAATCTCATCTCCTTCTCAAGGCTCCTTGGATCAAGT
TGGGACCGGCAGCGCCAAGGCTGCTCTCCGTGATTTAGCAGCAACCTAGAGTCAGAGAGA
CCGGAAGATGGGAGGCCGGGATTCTCAGGTGGGGTCAGGGGTATGCAAAAATCCTTAGCA
gcggccgcgcccccgccccggggAGGTAATTTGCGGAGGGCGGTGCAGTAGCCTCTCCAG
TGCCCGCGTCCCACGGTCTAACGGCACTGCTCCCGGGGTGCGCGGCCCACGACTCAGGCT
GCCTCCCCCAACCTGACAAGTGTGCGTCCTTACCACAAAATGCCACCACTTCCCTAAGTG
ACGCTGGGCCCCGAGGACCTGATTTGAAATCGGTGTTCAGAAGACCGAGCCCGGCTGGAC
GCAGCTGGCCTCCGGCTGAGAGCGGAGGGGAAGGGTTCCATACTCTCCGAGGATCCCGCG
GGCTCGTGGCGTGTGGAACGCTTTTCATCGCTTTCAGTTCCCGTTTCCTTCGCCCCGACT
GCCTACTCGGTCGCAGCTAAAGCCCGGAGCGTGGGATCCGGGCCCGGAGGAACGGGATGG
CGAACGCGAGCTGCGCCGCGGCCAGGAGCCCGCCGCACCGGGCATGCTCAGTGGCGCGGC
CGGCTGGGTGGCCCGCGAGCTGCACCCGGATCTGCTCGGCGGCGGCGACGTGAGCGCGCA
GGGGGGCGGCGGCCTCGCCTCGTCTCTCTCTCTGCGCCTGGGTCGGGTGGGTGACGCCGA
GAGCCAGAGAGATGTCGGATTTCGACAGTAACCCGTTTGCCGACCCGGATCTCAACAATC
CCTTCAAGGTGAGCTTCGGCCCCAGCATCTCCTGCCGCCG
>4062
GGGAAACTCCAGGTGCATGTTTTTGTTCTCAACCTGCAACAGAAATCCAAGTGGTGGTGG
GGTCCCTTCCGCAAGGTGGGAGGCCCGGGCGCGCGGTAAACGTGTTTTGGCGGGAAGCAG
CGCCGAGGCCCCGAGACAAGGTGACGGCGACGTTCCCGCGGCCTGCTCACGGCACTCCAG
CAGCCTCGGACCGCCCGGCCCGGCAGGAAGGTCGGCCCCAGGGCCTGCGCGGGCTCGGGC
GGGAGCTTCCGGGCGGGGGGCGGAGCGAGCGGCGCAGCGGGGAGAGTGGGGGCAGGGACG
GGAGGGTTCCCGGAGGGAAGGGCGCCTCGCgggagggggaggggaggggaggggagggga
ggggGCCCCTGGCGGGCTTCCGGGGCCCTGAGGGCGAGAGCGAGGGCGACGGCAAGGTGG
GGTGGGGGCTGCTCCCCGGCCCGCCAAGCTAGCGCTGCCTAGGCGGGAGCTCGGGGACCC
GCGGGCCGAGCGCGGCTGAAGGGAGGGAAGGGAAGAGGCGCTCGTAGGTCTGCGTCCGTC
TCCGAGCGACCGGGGCGGCGGAAAGGGACCTGGGGGGGGCGGCCGGGACTGGAGTggcgg
ggccggggcgcccgcgcggcggcTCACCACGCCAGGGACTGGCCCGTCGGCCCCGAGGAG
GCGCGGGGTCCGGAGTCCGGGAAGCGGAGGCCTCGTGATCCAAGACCGGCAGCCGGACGT
GGGTCACGGGGTGCAGAGGAGGAAGTGCCATTGCCGGGCCCGCCAAGATGTCACCAATGG
GAAACGCGTGCCTGCAGGTGCGGCCCCGTGGCCCGCGCGCTGGGCCCAGGCAGGAAGTGG
GGGAAGGAGAGAGTCAGGGCGGCGGGAAGACATTTCTCCGAGTTCTCCCGAAGGGAGCCA
GGCGCGAGCGCGACCTGGGGAAAGTCCAGAGTGCCAGCCACGGGGAAGGGCGGGCAGTGC
AGAGTGGAAGAGAAGCCAGCAAGTTAGACACAGCCCCTCTCTGGGAGGCCGC
>4084
CTCTCCCGGCACGTGACGTGAGAAAGGGGCCGGGCTGGGGCGGGATAAGCCGCTTCTCCC
CTCCTTCCGGAAGCGTAACACTGAACGTGCCTGCGCAATG
>4088
AGTCAGACCCACTCTGCGGGCCAAGAAAGGTGACCGGGCTTCCTTCCGGCTTGCTAAGCA
GAGGCCGGAAGCGGTGGTTTTTAGCGGCTCTCTGGGTAGCAGGGTGGTGTGATAGCGGCA
GCGAGGGGCTCGGAGAGGTGCTCGGATTCTCGTAGCTGTGCCGGGTGAGTGGCGCTCGCG
TTCGGG
>4092
GGCCCTTCGACGCTGAGCGCCTGGCCAGTTAGGGATTCCGCGTGGCCAGGACAACGGCCA
ATCGTCGTGGAGCGCGGCGCCTCCGCGGAGAGGTCCGGTCCGAATATCCCTCCGccttcc
tccctccctcgctccctccctGCGCGCCGCCTCTCACTCACAGCCTCCCTTCCTTCTTTC
TCCCTCCGCC
>4095
AATAAGTTTGAACTCAGTAAAAGCCTTTTAATAAGTTGAACGTCATGATTTCAGCCCTCT
GCTCACAGAACTATTAGGCAAGATGGTGAGGGGGAGGGGGCAGGAAGGGAAGTGGGGGGT
GAGGGTGAGAAGGGGAAGTTAGAGGAAGTGAGCTAACACACACAAACAGACACACAGATG
GATCTTTCTTTTTAAAATTTATTTGCACATTTAAATCCATGGTTTGTTTCAAATTGTTTG
ATTGTGAAGCTTTTATAATATTTTGTTTTATTTTTAGAAACAGTTCTTTTACTTCAGAAC
AACTGTACAAAGTGCTAAAGAAAATGCATTGCTGACTTGGCACGGGTTTGCTGTGTGTTC
TGTCTCCTCGCTGGCTCACACATGCTTCCTCACACTGAACGTTCCGTCTAGGCCTGCGAC
TGAGACAGGAAGCCAGACACACATGCTGAACTAATTTCAACAAATATCAACTTAAAACTA
ACCTGAAGTCGTTGGAAATGGACGGACTGGTTCAGACACGGCTGCCTTCCC
>4112
CGCCGAGTGCGCGCGCAGCTCGACCGCCAGGCCGAAGCAATCGAAGAGCCACGCCTCCGG
GGGCGTTCTTGCCGGAAGTCGTGGCGCGCGCACAGGGGATGTGTCTCGTTCTGGGTTGTT
TCCTAGGGTGTGTTTCGGAG
>4116
CTCCCCAAGCCCACTGGCAATACAGGAAAGCCTCCAGAGCCCTGAACACCCACTTCCAGG
AACGAGGGAGCAGGCAAGAAGGGATGCCGGATGGAAGAACCAGCCCTGCTTCCTAGGCTT
CCCCTGGCCCCCAGAATGCTCCAGGTCAGCCCTCTCTGATCCCTAGGAGCCAGGGCCCTC
AGACTCCCCACCACTGGGCACCACTGCTGGCACCAGCTGGCCCCAGTAAGCCCAGTCCTC
AGCAGTTGCGTAAATGAAGCAAAACAGGAGAAACAGGAGGTGAGCTCTTTAGGCCCAGAC
TCCAGCCTGGAGCAGAAGGGCAGGAAGCTGGGGTGCCTGTGGAGAGACAGTTGAGGGGGT
GGCCCAACACCCCTCCAACTCCCCCACAATTTCCGCCAGAGGAGGCTTTAAAGTGTGACT
TCCTGTGCTGGGGCTGCAGAGTGGGGAGGCGACGCTGAGATCGGCCTTGTGGTCTGACCC
CGATCCAGCCACCTTGCAGGGACCCAATTAGTCTTCCTTTCCCCCTCATTCATGTGTCTG
TTCATTTAATGTCAAGGTGTTGGGGGAGGTCGTGGCAGCTTCTCCTCCAAGGGCCCAGTT
GAGATCCCATCTCCCTCCCGTGAAGCCACCATTGACGATGTCTGTTTCCTCCACCCCGGC
TCC
>4123
CTGTTGTTTCGGAGGCGGGGCCTGCTGCCCTGCCTGCACTCCGATTGGCCCCGCGGGCCG
TCTACCTCTGGCCGGACATACCTACACCGGCTTTTTGTACGACTGTTGGCCCTGGAGAAC
GATCCTTTGGTGGCGAGGGCGGGGAGGACGAAAGCGCCCACTGTGGATTGGACAGTGTCA
AAAAGAGGGGCGGTCCCTACTGAAGGGGCGGTTGGGCGACGAAGGGAAGAGTCTTTTCAG
CGCTGAGGACTGGCGCTGAGGAGGCGGCGGTGGCTCCCGGGGCGTTTGAGCGGGCTCACC
CGAGCCCGCGGGCCAACGCGGATCCAGGCCCGACTGGCGGGACCGCCCCGGATTCCCCGC
GGGCCTTCCTAGCCGCCATGGAGGACGGCGTCTATGGTAGGTCGGGGAGGGGCGGGGTCG
GCTGGGAGTTGCTGGAGCGTTTTCTCCTGAACGTTCCGCCGCGAACGTTTCCCCCTGGCG
CGCGGCGCCCAGAAGCGTTCGGCTCAGTCGTAGACTTGTCGCGCCGCTTTTGTTGGGCGC
TGGACGGGCTTCCGGCGGGGCCCGAAAGCCGGGCGTTCCAGGCCATTGTTTGGGCTGAGC
CTGTTTCCG
>4144
AGGTTTTTCCGAAGCTGCTGGGCGTGCGCCGCGTTTCTGAGGCGGGAGGAGACACTTCCG
AGCCAGCTGTGTGACATCCGTTTACACAGCCGCGCTGACGTCTCGAGGTGTAAGTTCAAG
>4146
ATGGGAGAGGAATGAATGGGCCAAAGATAGAAGCCGCAGTGACGCGAGGAACAAGAGGCA
TGATGGGTAACGAAAGGGGTGGGTCTAAGGCAACTGTTTCGCTAAGAGGTGATGAGGGCA
TTGTGGGTAACGAGGAGCAGCGCAGGGTTCGCAGAACAGATTAGAATTCTCCCGAGGCAC
TCTGGGAAGGGCCAGCACTTCCGGTTTTAGGTCGGCTACTCCGAACCAGAGGTGGGGTGG
GGGCCCGGCTGCCGCGGTGCCTGGTGGGACGCGAGGCCTGACCTTGCTGCCTAGCCGCCT
CTGCCGCGCAACCCACCTTTAC
>4154
CGCCTGCGGGGGAGCCGGTTTATAAATATTCACGAGCAGACCAGACTGTCCCGCCCTCAC
CGGAAACAAGTTGGCTCCGGGGTCTTCATCCGCTTTCGCCGCCGCCGCCGTCGTCCACTG
AGTCCGCAC
>4156
TGAGCGGCCTGAGGTATGGGAGGGCGACGCTACTTCGCGACGGGGGCGGGCGGGATGTGG
ATTGTTCATGGAGGGGTGGGAGACGCCGCCGGGTGGTCGAGGGAGCGAGCACATGGTGGC
CTGAGGCGTTCCCCTCCCCCAGTCTGCTTCGCTTCTAAGTGTTGTGCAATCTCCCCCTTT
GCTAGCTCGGCTTGGGCTCATTGTGCGCGAGGCCGCCACCGCCCGCGGCCTCCCACATCC
GGGCAACGCGAGGGGGGGGCTTCGGCTGGAGGGAGTGGGGGAGGGCGCGGGCGGGATGAC
GTGGGGGGAAGGGGATGTCCTACCCTCCGATCTGGGAGGTGAAGGGCGGGACTTCCAGCG
CGCTGGTGCTGCGGTGGGAGGTGCACGCGCTTGGGCTTTAAGCGGCTGGGTCGGGCCCAC
GTGGACCCGGCGGCAAGCACCACCTCTGGGCACCGTGAGCGCGGCGGCACGCCTGCCGGC
CTGTCTTCAGAAAGGGTCACCCCCTTATGTCGGGGGTGGCCTGGCCTGAGCCGCTGCCTG
CATG
>4170
catgggctggtggaaatggtgaatttctgaggccaTGCATACCTGGCTAGCAAAAGAGAA
GAGCTGCCCAGCCCCCCTGCTCCAGGCCTCAGTACACTCCCACTCCAGCAGGAAGACCAG
AGGATGGTGAATGAGGCACAGCGACAGAAGCTATCACTTCCGGGCTGAGGCTGCCGGATG
CCTGGGAGGGGGCATCAGGTCAGCCTGGGGGGTGAAGGGGCTGTCCCAGTCTAGGGTCTC
CATTCAAAAGCTTCAACTCTCTCTTCTGAGCCAGGCAGAAAGACTGCTTCCCCATTGGGC
GTGCAAGACAAAATCACAGTCCGTCTTCCTGTTGCTGAAGGAAGATGTGGTTTGTCAGAG
CAGGGTTGGTTACAGAGTGGATGCTACCCAAGCGCTACAAATACAACAGCCCAGGCAGGC
TGGCGGGTGCCCCAGGTGGACCAGATACTTACCCCAGGGCCACTG
>4179
AAACAAAAGCTACCCTTCGAGCTCAATTTTCTTTTTCACACATTGGTCCACCCTACCCCC
ACTTGATGTCAGCAGGAAGTAATCTCGTCTGTGGAAAGGAAGCCAGCCTCCTAGCTGCAC
CGACAAATTGTAGGGAAAT
>4182
AAGTGTCGGAGCCACAGCTAGCCCTAGCTTTGTCAGGGCTAGTCTTCACTCAGCTTTCTG
CTGCAGAGCCCAGAACGGAAGGAGGGGGTGGGgagcagtgagtgtagcggaagggtacac
ctgggttctggctccagtttgactcccaatcacttgagtgacaataggcta
>4185
GCCCCGACTAGGCCCTACTGCCCGGCTCAGCCCTTTGCCCTGGACACCAGGAAACAGAAG
CCCAAGGAGCCCGCGTCCCCACCCCCTGCTACCTGCCGGCGTGACAGCGATTCGGTGGCC
CCCCGAACCCCACCTTGAGGAAGACGCGGCGCAGTCCTGCTTCCACGACGGAGCCGGAAG
GACGCAAGGACCGCGGCAGGGCGGAGTTTCTGCGTCCGGCGTC
>4190
ATGGGCGGGTCATACTCCACGGGTTCCGGTTTCCACTCCCTGTGAACCAAAAGCCAGAGA
GGCCCACGCACGAGTCCGGAAGTGAGGGAGGGAGGACTTTCGTACGCAGCC
>4194
ggccgcgggcgcgccggggcgaggggcgggcccgcgcgggggATTCGGGGCTCCGCGGGT
TCAggcccgggggcggggcccgggggccATCTTGGCTATGGGCGGAAGTTTTCTTCAG
>4196
CAGGTGGAAGGGGTGCTGGGACTGGTGAGGGTTTCCTGTCAGCCCTGCAGTGTGTGGCCC
CTGGTGAGTGGGACCAGGCGGAAGGGGTGCTGGGACCGGTGATGGTTTCCTGTCAGCCCT
GCAGTGTGTGGCCCCTGGTGAGTG
>4199
AGATGGGGCGGCACCGAGAGAAGAGAAACTACGCTAGAGGAAAAGCTCGAGCTGTTAccc
ctcccaacttcttccgccttccgccttcccccttccccctctttcccctcttgcccctct
ccAGCTTTTCTGGTCCAACCCTCTTCTGCGCCTAACACTGGCACCTCCTTTTCTTCCGGC
TGATGAATAATTGTCCGCAAACCAGCCTCTCTGGGGCACTGAGGGGCGGGAAGGTTAGAA
GGAGCCAGGGCTAGAGTCCTGGAAGGTGGCAGTCAGGTCGCAGGGCCACAGCAGTCACTC
TGCGACTCTCTCTT
>4206
CCAATCACCAGTCGCGCTTCTTGCAATAGACGGGCAGTTTTCCCCATCCCGGGTCGACTT
GAGGGGGCGGGATTCTGGACGCCAGAGTTGGCAAACCCCTGACCTATGATGGACGTATTC
TCTAGCCAATTACTAGACGGTATTCTCAGACGGGCCGCCTCCATTGCCAATGAAATCTTC
CAGCGGGGTCGCGGTAGGCGGGCCGTGGACCCTCTGGTATAAGGCGGTCCCGGGGGAGTG
AGGAGAAAGGGGGGGTCTTGGCGG
>4213
tgcacagtaagtggcagctcctgttatGAATTGCCCACAGGAAGTAAAAAATGCCATTTT
ACTTCCTCTGCATAAAAAACCACTGATCAGTTACCTGGGGGCGTTCCCAGGCAGGAAGGG
CACTGTGTGTGAACTGTGCATTTGCACACTTGGTCTGACAGGTTCCCAG
>4219
GTGAACAAAGTTAGGCGCCCACGTGATCCTCCGAGCCAATGGCCGCCCCGCCTGCGATTC
CCGGATAAGGAAATCTGCTCACCCGGACCCCACT
>4224
ACTAGGAGGCTCAGTTCCCGGCTGACTAAAAGGCAGCCACGTGGCGGCCATGGGGCTAGG
GGAAGAGGCAGGCGCAGTGACAGAAAGGAAAAGGAAGTCAGAAAAACCACTACAATCACA
GCCTCAGGATGCTAGAGTTGGGAGGGAAGTGGAAGAC
>4228
GCCGCGCCCTGCCGGCAGTGACGTGCCCCGCCCTGCAGCCGCGGGATTCAAACTCCCGGA
AGCGGCATCCACACCTGATGGTGTGACTCGGCCGACGCGAGCGCCGCGCTTCGCTTCAGC
TGCTAGCTGGCCCAAGGGAGGCGACCGCGGAGGGTGGCGAGGG
>4233
CCAGTACTGCCCAGTTCAATCGTCAACACCACCTGCCGGCGCGGCTCCTGCTCGCCGAGA
ATTTGAAGACAAACCCGCCAGGGTCACTTCCGGTGCCGGGGACGACCTCGGCGACTCTGG
C
>4236
CAGTCCCGCCCGCCCCGGCTCCGTCCCCGCCCCTAAGATCTGCTTGGCGCCGCTCGCACC
GCCCCCGCCCGGGGCCCGATCCCAGCTCGGTCTCCGGCTCTGGCCTCTCCGCTCCGCCGC
CGCCGCCGTGAGCGAGCACGTACGCACGGACCGACGTCCTGCGTCGCTTCCCAGCTACCC
CCTGGGCTCCGCCCCCAGGACCGCGCGCGCCACCACGTGCTCACGTAGTTGGCAGGCATC
CGCCTGTCAGAGCCTCGGAGGTACTGGGGGCGGAAGTTCATAGGGGCGAGGAGGGTCCAC
AGGGACAAGCTGGAAGCCTTCCAGGCCCGCTATGCCCCGCCTCCTGTCCTTTCCCACTCC
GTCTTCAATCTTTTACCCTTTGCATGGAGACGTGTGGCTTAGTTAGGTTTGGAGTTTAA
>4243
ACAAGACCCAGACTCTTCCCTAGGCTGGGAGAGACTCGGCGGTTGAAAGCAGGGAGGCGC
TACAGGAGAGAAAGGGCTGAACCCCCGCTTCCGCAGATTTCACCTATTTTTCAGTTTGCC
TGGAGCAGGCCACGCAAATTCCCTTCCCTTGAAGGCCCAAGGAGCGTCTGGTAGATTGCT
GATTCTCTGCCCATCACCGCTTCTGGAAGTGAGTGAAGGACACCTTTCGTGCCCCGCACC
CTTTGCCCCCCGCTTAACATTTGCTCTAGTCACTTCCGGCCCGTTCCCACGCTCCGGAAA
CCATTATTCCGCTTCATCCTACCTCCAGTCCTCACCTGAGTCCTTTTCTCCAAACACCGA
CTTCAGTGCTTAGAGATAGTAACTAGGGAATCTGGGAGGTGGAACTGCATCTTGGGACAA
GTAGTCCAAGGTAGAAGAAAGCAGTGGAGAACTACAGTTCCCAGAATGCACTTCCATTTC
CTACCTCTTCCCCAAGAGGCCCCCCTCGACCTCCTTTTAAAAATTCTCTTAGCCACGTTG
ATTGTACGGGAAAAGCCTTTTTAAAACATCTTTTACGTTGCTTAAACCTACAGTTTCGAA
AGCATTCCGAAGGCTAAAGTGAGAAATAAGCCCAGGCTAGGGAGAGGAGAAACGAAGTTC
ACGTCCTAGTCTGGCACCGGGTTGGATTGTCGCTGGGACGGCAGTCAGGCATTTGGTGTG
GTCGCCTAAGGGGTGGGTCCTTCGGCGGGAGCTCCGGGAAACCCCGTGGGCCTGCGCGGC
GTTCTTCCTTTTCGATCCGCCATCTGCGGTGGGTGTCTGCACTTCGGCTGCTCTCGGGTT
AGCACCCTATGGTGCCTTCTCTTGTGATCCCTGACCTAACCTGTCTCTTCCTTTTCCTCA
ACCTCA
>4263
CCTTATGGGCCCTGGTTACGGAAGCCGAGGAAGGCTGAGCGCGGGCTCTCAAGGAAAGTA
GTCGCGGAATCTCAGTTAGCGGTGGAGAGGCAGTATGTCCGGTTCAATGGCGACTGCGGA
A
>4266
GACCCCGCGCCCTCCCAAGCCTCCCGGGGCTCCGGCGCCTGTCGCTGCCCCGACTCCGCG
GCGGCTCCCAGCCCACCTGCTCTCCTCAGGCAGGCGCTCCTCGCCGCCTCCGAGCTCCAT
TCCCGCGCCCTCCGGCCGCATCCGGGGCGGTGAGGCCGCCTCTTCGCCCAAGAGAGGCGT
CCCTGCCGCTTCGCCCTTCAGGGCTCCCGGGGCCCCCTGGGGCCGGAGGAGGCACCTGCG
GCCGGTGGGCTCCGGGTGATGCGCTACACCCGGGCGGCGACAGCGGGAGGGACCGCCGCC
TGGGCTGCGGCTTCTATCCCGGCCACCCCCACTTCCGGCTCCGGGGACTACAGCCCCCGG
CGAGCACTCCGAGGCTAGGCCGCTCCCGCAGGACGCGTCCTCCAATCCCAGGCCGCGCTC
GCAGACCGCGCCCCTCCAACGGCAGGCCGCTCCCGCAAGCCGCGCCCTCCAATCCCAGGC
CGCTCCCGCAGGCCGCGCCCTCCAATCCCAGGCCGCGCTCGTGGATTACTACGCACCCGG
TGGTTGGCTGGGCCGGCTTGCAAGCGGCGGGGGACCTTGGTCTCAGGAATCCGTGCCGGG
GCGTATCCTTATTCACCCCCGTGACATTACACGCTGGGGACCGAACTCAGTCCGAGATGT
AGACTAGGCAATAACGCTAATCTAATCCCGGTACGATTAACCCCACTCAGCCCGCCCTGG
CTT
>4275
GGGTAAGACGTAGAAGGAACTAAATAGCAGACATGGCAGAGAGTTCACTAGGAAGCACTT
CAACGGATGGACTTCTTCTGCCAGGGCTTCATTTGCATATGGGAGGGCACGGACTAGCAG
GATGCAGATCAAGCCCTGTTTTGCCTGCGTCTGAGCT
>4279
GCACTGGCATCCTCGGGACAAGACCCGCCCCCCACCCTCGGTTGCCGGGCAGCCGCGGGA
ACTACAATTCCCAGTGAGTCCCCGGCCATTTCCGGTATCTGGCTGGACGCAGGCGAGTTT
GAA
>4283
GAGTCAGGAAGGGACCCTGGTCCACAGTTCCAGGTCAGAACTAAATGAAGTTCCTGGCAA
TAGTCCCACCCGCTGGGTCCCCACAGGAATTTCCTGTTAACACCCCCGCCCTCTGCCCTC
CATTTCCTCTCCTCCAGGCCCCACCTCT
>4289
TAGTATCATCAGTGATACGGTTTCCTGTGCTTTGCTTACTGACATAGTGACTTCCTGTGA
TTGCCTTAAGGGCTGTGGAATGGAGCTGCTGGTGTACTCCCTGACCCTCTGCT
>4293
AACCTGAGAATGAATGGATCAAACTGCTGGAGAGGTCGGTGTGCTGGAGTTGCTAAACTG
CTGGGAGACTCAGGTTTCCCAGCTCTTAAGGGAAGATCGAGGGGTCAAAGGTCGGGTTCC
GGTCAAGCCCACAGAGAACCGGAAGTCCCA
>4301
CTCCTCTTCACAACCGGGTAGGAATCAGTGATGAGCCGCTTCCGGCCCATGGCGGCCACC
CAGGCAGGCAGAGAAGGAGGCAACTGCGG
>4304
TTGAAATGACTTAGATCACAACCGGTCTGCCCAGAGGGCTGGGGGTTGGACGCACCACAA
CCTGGCCCAGCCTCTCCTGCGGGGATGACCGACAATCCATCCAATCCATCGGGTGGCAGC
CCCACTTCCTCAGCAGAGACAACATCCTGTTACACCCTCTCTTCATGCTGAGTGATTCTA
ACCTCCTCTGGAATGA
>4310
ccgcggACACCAGGCGAAGAGCAACCGGGCGACGCGCGCTGCGGGCAGAGCCGGGGAGCC
GGAAGAGCAGAGGCCGAGCGCCGTCGGAGCCGCGTCTGGTTGGAGAAAGAGGCGGACGTG
AAGGGGCGGGGGAGCCGCGGAGGAAAACCGGGACCGGCGGGAACGTCTCGAGACCC
>4314
GCGGCGGCGCACTGCTGGAGCAGCCTCAGGATCCCTCGCGCCACGACCACGCACCTCTGG
AGGCGACCCGCACCTCGGCCGGTGCCGGAAGCGCCAGGCCGCACGCGCGCACGCGTTCGC
CGCCCAGCGGCCCGGCGCC
>4317
GTACTGCCCGCGGGATCGCGGCGTGGGGAACCAGGAACTACAAGTCCCGGCAGGCCGCGC
GCGCCTCGGCTTCACTAAGCGCAGTCAGGTGGCTGTCCCCGCACGGTTCCCAGCTAATTC
CCCGCTACCGGGTTGCGGCCGGAAGCCGGGC
>4319
GGCTTGGAAAGGCGAACTATAATTCCCAGGGTGCCTCGCGAGGCCACAAAGAACTACGAT
TCCCAGAGCCCCCCGCGGTGGGGCGGGGTTGAGTCGGAACCACAATAGCCAGGCGAAGAA
ACTACAACTCCCAGGGCGTCCC
>4322
CTCCTGGGCTTAATCGTAACCGGAGCGGGGTACCCTCAATTTCCCCAGCCCACAggcccc
gcccccccccccgcccTTTGACCTGCGCCGCTTCCGGTTGAAGACGTGGCTTGGGGCCGC
CATCTTGGCAAGAGGCGAAGCGGCAGCGGTTCCTGTC
>4326
GGCCGGGGCGGGGTTACGATGGTGGGCTAGGGGGCCAGGTAGGACCAAAGACACACGGAG
GCGGCCTCCGGGACAGCCAGAGGGCCCGCGGGCGCTCGGGAAAGGGGCGGGTGCACTTCC
GGCCCCCGAAGCCTCAGCGAGGGAGTCTCCGGGAGGCGCGGCGGGGAGTAGGCAGTGTGT
TGCTGACCTCTGGCGGTCGCTCTGCGGCACTTCGCACCTTCTTTGTGCTCAGGAGCGGTG
AGTGTCAGTTCGGCGGCTGAGCCCCCAGTAAGGGCGTGGTTCCGGGCCAACGGGAGGACG
TGCTGATGGCGCTGCTTTCTTCCTTCCCCACCGCAGCTGTTTCCGACTCGCGCGCTGAAC
CCACCACTACCCCTCGGCCCACGCCCCTGGCAGTTTTCACGGCATAAGCCCGGC
>4336
TACTCGTGTAAAAGAAAAGTTCAAGGGAAGAGAACAGGCTCAAGTCTACTTCTCACGCTG
GCTCTGGGGATTAGGAAATTCAGAAAGTTTTGTTTCAGACTGGCAGTGCTGTCTGATATA
AACACAGCGTCAAGTACTGCACGCTGTAGCTACCTGAGGTTTAGGCCGGAAGAGGCACGG
CTGATTTAAAAGTGAAAGAAAGTAACCAATTGGTTCGCAGACAACCTTTTCCCAAAAGGC
GGGCGATTCAAACCCCTAGCCCCACCTGCTCCGTTTCCCGCCCAGCTGGAGCTCTGGAGC
CTTTGCTTCCTCAAATACGAGCGGGAACTGCGTTGAGCGCTGGATTCCAGGCCGAGTGCT
GGCGAGGCGCGCAGTGAGTGAGCACACAGGGCGCTGGGGTGCTccgcggggcgcggtcac
gggcgcggccgcggcgggcTCGAGTCCCGGCTGGGAGGAGAAGGAGCTGGGTGTCAGGAA
GCCGGGGACTGACAGCGCCACCCATCTGGGGAGCCGGGAGGACACAGGTTTTATTTTGGT
AGTGCTGCA
>4349
GGCATGGAGGGCAGAGCCTTCAATTTCATTGGCCACTCGGAGCGTGACTGTCTTGATCGA
AGGTTTCACTGAACTCATTGGCTGGTCTGGTAAAAGGTAGCGGGGTGCTTCCCCAGCTGG
TCGCAGGAATAGTGCGTTTTCTTTGTCGCGCAAGGGGCGTGGTTCATTTAAGCCGGTAGT
TGAAGCGCTGGGGGCAGCTGTAGTGGGAGTGTTCCAGGATTCGCCTTGGTAAACCTTGTT
CCCTGTTCCTTGTTCGGAG
>4355
GCTGTTGTGCCTGCTGTTCCACAGTAGGAAGAGGGAGGCTTGGCAGAGGCCCAGACAGGA
AGACATGATATCAAGTGACTCTAAAGGGCCCTTTTGTTTCCGGAAAGGCAGCAGTTTCCA
CACAGCATCCCTGCCCCCACTGACAGCCCACTGGCCCTGGGATCCCTTTGC
>4360
agcaaaaagaTAATCAACACCGGGAGATCTCTAAAGTACAGGAAGGGAGGTTTCCTTCTT
CAGGAAGCCTCCTCTGACCTCTGCCTACCCCTCCTCCTCTCCTTCCTCCATACTGCAGAG
CTGGTGTCAAGTGTGCTTAGGTCTATTACTGTGCTTATCCAGGGGAATTGTAACTCGGTT
TATGTCACTGT
>4365
ACCCAGGCACAGTTCCGCAGTAAGACACGTGTCAATTGGTACTCTTTATCCTTGCGAGTA
AACTCCATTTCCCAGGTTACCCCGGGACAA
>4368
CCCACTTTCTCTTTGTGGGTCCCCACCTCCAGCCACAGTGGCTGGGAGCCTCACCCGGAT
GCAGTGGGTGTGGGGCTAGGGCACGCCACTCCTGGCTCATTGCATCCGGGTGTGGGCACC
GCAGGGCAG
>4371
ACCAAAGGAAATCTTTGGGTCTGGAAGGCGACAAGAGATCACAGGCTTTCTAGGTCTACC
GCGCACCCCGATGACGTCACGCGGCGACGTTCTCTGACGTCAGAGTTTCCTGCCCACCAT
CTTTGTCCCTGGCAAAGTGGGTTTTGCGCAGTGGCTTAGACCTAGAAAAGAATCGTGACG
GGCAGGAAACCATTACACCACCACCTGGGCT
>4376
CCACCGGCAGATCCAACGGTGGCCCCTTTAAGGCCGGCGCCGGTTGGGTTATTGTACCCC
GCCCTTCCAGGAGACGGGGCCAATAAAGGAACGGAATTCTCTTCACGTGACCTTCCTTCT
GCCGCCCGAAGCCCGAAGCCTCAGGGCGGCCATGTTGGTTAGGGGC
>4381
CGTAGGCGCTTCTCGCCAAGATAGAAGCGTTCAGACTACAACTCCCAGCAGCCACGAGGA
GCCCTAGGGCTTGATGGGAACGGGAAACCTTCTAACCTTTCACGTCCCGGCTCCGCGGGT
TCCGTGGGTCGCCCGCGAAATCTGATCCGGGATGCGGCGGCCCAATCGGAA
>4383
TACCAGAGTTGAGCCGGGGCGCCCGCAGGCCTGTCTGGGCCTCGGGGTAAGGCGGCGCTG
GCCCCGCCCCCTGCCCCTCCCGCCGCGAGTGGCCTCGCGTGGTCGCCCAGGTGAGCCGCG
GGGCCGCGAGCCACCGCTCACCCCGCGTCGGGGCGGGGGCTGGGGGTGGAGCCTCATGCC
CCGCCCCGCGGCTGGGCCCTGCCGCGCCGCTGCGGCTCCTCCTCCCTCCTTCCGTCCTCC
GCGCCTTCCGTCGGTCGGTCCTTGCTTCCTGCTTCGCCTCCGCGCCTCGCGCTATGGGAC
AGAGCCCCCGATCCGCCAGCACCACCTGAGGATCCAGAAACCGCCCCAGCGATGGAAGAG
GATCAGGAGCTGGAGAGGTAACGGCCGAGGAGGAGGCGGGCGGAGCGGGCCGCGCCCAAG
GGGAGCGGGTGGCCGAGGGGCACGCTGCCTGGCCTGGCAGCCGGGGCCTGACTCGGGGCG
CAGAGAAGAAGCATGGAGAGAGAAGTGGGGAGGAGACATGAATGTGTTTCAGTTGAGAGG
CTGAGAGGTACACTAGCTATCAAGGAGGGAAGACAAGTTGGGAGACCAGAGTTAAGTATC
CGAACTGCCCACCCCCGTTACAACAGCAGTGTGTA
>4400
TCTGGACAGGAGCCGCGGCCGCCAGATGGGAAAGAACACGTGGGAGCAGTAATGTCAAGT
GACACTTAAACCCTTAGACGCCGATTCGTTATAACGCGAGGAAATCTAGAAGAAAAAGCA
GGTACCATCAGCGAATTCTAAAATCTCCTAAGGATTAACTTCGGTTATTTTCTGCTTAGA
CAACGCTTTCTATTCCCGACTTCCTCTCCAATAATGACCCGAATCTGTCGAAACTTCTTG
GAAGCCTAATTTACCTAATCCCACGTCCCTAACGGTCTTCGGAAGCGAAGCAGTGTCAAC
AGTCCCTGGTAAACACAAGTAGTATTACAAGTCGGGAGCTCTTCAAGTCTTGGATGAGAC
TGTAGAGCGGTCTTGTGCGGCAATGTGCTACCttaaaataaataaataaataaaCCCCTG
TTATGTCCGGAGTTTGTTTCCACCCGGAGAGGAATGGAAGAGCACCAGAGAGCGCTTAGC
TTTCTGGTTGGATGTTTTGGGTGAGTTTCTTGGCGCGCATGCGTGTTGTGTCTCAAGGGC
GGGTTTGAAGGGAAGTGGGTGTTGACCTGCGGGCAACTGACGCTGTTGTCAGATTACACC
CACGACGGTGCGGGTCTCGGGCGTTCTGGAGATACGTAGGGGTGAATTTATGTTTCCGAC
GATTGCATCTGGAGGGGTGTGTAAGACTCTGTGGCTGAAGAAA
>4420
CCTACCTACTGCCTGCTCCAGAGATGCCCCAGAAGAGCGCCGCTTTCCCGGGACAGGGGA
AACTACATTTCCCACGAGGCGTTTCTGCCGTCGTCACCGGGCGCTTCCGCAAGGCACGGT
TTGGACCCCGTCCGCTGCCCTCCTGGGGCATC
>4424
CCGGCTGGCGGGGCGCGGCCAGCGTGCAGGGCTGGGCCAGCGTGCGGGGCTCCTCCCCTT
TCCTCCGGCGGCGCCGGCGGCCGCAGAACTTCCGGGTCGGCGCGGAGGCGGGGCGGAGGC
GCCGCGGCGGCTGTTATTGTTCGGCTGGGCTCGGTCGGGCGCTGTC
>4427
GATCCCGCCGTGGCAGAAGGAAAGGACCATCGCTCAGGGGCCGGAGCCGGAGGCACGAGC
AGCAGTACCTGCAGGCCGCCATGACACCCGGCACGCGGTCAACGCAGGCTGTGCCCTGAT
TGGCTCACTCCGCAGACCGTGGGGCGGAGCCTGATGGAGTTTCGTTTCCGCGGTGCCCGA
GGGACGCCGGGGTAACGGAAACCTTGGCCACCTTCTACGAAGACTAGAGAGGGTCAAACC
TATCAGAACGCGATTATGTTGCAAAC
>4434
CCAAACCGCTGTGAAAACCGCCTTCAGAAGTCAGTCGGCTACTAGGCAAATATACAGAAG
CACACAGGACAAATCCATTCATTCTCCAGCTCCTACACGCCCGGGAAGCAGTTTTACTTT
ACAGCAAGTTCAAGAGTCGCACCGCAGATGCTGTAAAAACGAAAGAAGCCCACAGTTGGG
ACGAGGATTCCAGTTTTGCGTCACCGTCAAGGCGGGAAAGTTCCCGGCTGTCGGTTGGAG
GGTGGGTCCTcgccccgccccgccccctcgggccgcccTTCCGCGCTTCCGGGAGGCTTG
TCCC
>4443
CTGGGCAGACGCGTGGGGCGGCCTCCACCTCCGGTTTCCTCCCTGTTGCCTCCCGCAGCC
TCTCATTCAGAAAGAAACGTGTTTCCGGAAGCTGTGCCGTT
>4446
TCCGCACACACGTCACCCGCAGCTCACGTCACCGAGGTGCGGGGGATGATGTCACGCGGC
CGGAAGTACTGCTAAATTAGGGAAGGAGCAGGGGGAGGAGGACTCGGCGAGCTCCTGTGT
GCCCACC
>4448
TTCGGCGGCCGCCACGCCCACCCCCTCGGGCCTTGGCTCTCGCAGCCGCTCGGGTGGACG
CAGCCGGTGGCGAGTACCCCTCAGTCGGACCCGTACCACCACTACTTCCGGCGTCTGCTC
CGCGCCCCCCCATGTCGCTGCCGCCGTGGTACCGCCCTCTCGCGGCTGCGCAGTGGCACC
ATCCCAACCGCACCGACTGGTAACCCCGCCCACGGGAAGAGGCGGGCTCGGAGCGGGAGG
AGCGACTAGGAGCTTCTGGGAGAAAGGACCTCCCCTGGGGTGGCAGAAGCGCTCGCCTGT
TCACAGCCAACGGAGGGTACGGTATAAAAGTCAAGCCAGGTTTCAAATAAATTCAATTAT
GTCAT
>4461
GAAACCACAAACTGATCGGCTGACAAAAGTAGGAAGAGGAGAGGCAACCGGAAACCTTTG
GGGAGCAGTTCCCCTCCATGCCCAGGTCTGTTCTCCCCAGCACAGCTCGGCCCACAACCT
GGATGTGCCACCAGGGAC
>4464
GCTTGCAGGTGCTTGGCCACACTCAGGGGAAAAGGACCCCTCCTCCTCCACGGCGCTGGG
CCAGGCCCCTCCCTGCGTCTCCCTCTTCCTGTTCCCTTCTCCTGCACAGCAGCAGCCCGG
AAGTATGTGTTCCCCAGTGTGGGTTCAACAGCATCACCAGCCAGGAAACCCTCATACTCA
G
>4470
CCTATAATTCAGAGTGTGTTTTGCCTGTTTCCTTTTCTCCCAATGCACTTATGAGGACTA
CAACTTCCAAGATGCAATGCTGGAAACGCCCCTTCCTGCCCTTGCACATTAACTTTTCCT
ACCTCTTGTTTACTGGTGATCTCTCTCTAACTGG
>4475
AGAAGACCCTATTTCTGATGGGCAAATTATAAAGAGGAAAGGGCGGGTCTAGCCTCCGCG
GGTCTCCTTAAAAGGGGCGGGCTTTGTCCCTTTTGCACCACTCACAAAGGGGTTGAGCCC
AG
>4479
CCTGTGGATCCTCCCCGGACCTGTGAGCAGCAAGCCTGGGACTGAATCTGTCTGCATCGT
TAATCACCGATTTGCTATCTCTTCCTCCACAGCATATCACTCCCTTTCCTCTGGAGGAAA
AATGCCTCATGATCTAAAGCTGAAGGCATCTTTCATAATGAAGTGCTTCCTGTGCTGATT
CATGCGTCCCCTTTGCCCTCGCGAGTCCCCTTTGACATCCTCCACACACAGAGCGCGACA
GGAAACGCGTGTCCTCTGGTTAAGCCACGCTGACTTCCCTGAGGGTTTGGTACCACAGTT
AGCACTTTTTGGATGAGGAAGATGAGGCTGAGAAGGGCGCCCAAACCGACCTCCCGGCTG
CAGGAGTGTGCGGCCTGAAGGGAACCCCGGGGAA
>4489
CAGGGACAGCACCTACTCAGCAAGCCCCTGTGAAGTGCACTTTAGCTCAACACACGGTAG
ggcctgggttcaaatcctggctccacccctgcactgggctctccctttagccttcttggc
gcctcgttctcctcatcggtgaaggaagtgagaacagcgccacctggcggggcttccgtg
acgatgataagctaatgcaCTGAGCCTGGCATCCGGAGACCCAAGAGAAGCACAGGTTGT
CATGACCGTTACTGCTATTATCCTTTCCATGGATACGACTGCCACCTGCCCTCTGGGCCT
cagctggttggtttgtgcaaagccagaactagaatc
>4496
CGGCCGGCCTGAGCAGAGTGGGGTGGGGCTCTGCACAAGCTACGCCCCCCACCTCCCTGG
CCTCCGGGTCGCGTCAGAAACAGCCGCGGGGCACCACGGGATATAGAGTCCCCAGGCCTG
GGAATTCACTTAAATGACACGTCGCCGCCCTACA
>4500
CACTACCCCAGTGCTGGCACAGGGCAACAGGGAAACAAGAAGTTGCCGAGATGGCGGGAG
GCTGAGACTCCAGCCCATTTCCTGTCAGGGCTGCGGAAGTGCTGCCTGAGTTGGGGCGGG
TGGGGTGGAGGGGCCTCAGGTTGA
>4504
TGGCCTCCCCTGGTCTGCGCCTGGGTGCTGACATTGCAGTCATTTCCGCCCTTCCTTGGC
CTCCTCCCCCACATCAGCCTGCTCTTCCT
>4507
TAGGCCCCGCCCCCGGCCCTAGGTTCCCCCTATCAGAGCCCCGCCCCAGCTTCTGCGTCA
CAGCGGAGGCCCCACCTCTTGTGCCCATACAAGGAGCGGCGGGCCCTAGATGGCATCGTG
GCGTCGCGACGGCGTGTGCGTGTCGCGCTTCCTAGTGCCGTTTATAGGGTCCCGGCACTT
CCGCTGTCGGGTTAGAAGCGGCGCGGTCATGGCGGAGC
>4512
GCTGCCGCCGCGCGTCCTCCGGGCCACCACGTGACCGCGTGGGCGCAGTCCCAGACAGGA
AACGCCGGTGAGGTCGCCCTGGGCCATGGAGGCAGCTCGCGCTACTTTTTCGCGACCTCA
CTGTGTTCCTGTGTGCAACCTGATGTTAGCTCTGTCCACCTTCAGCTCCAAAGCCAACC
>4517
CGCGGGCCGCGCACGCCGCCGGAACTCCCTGGCGCCTCCTTAAAAAACGGCCCCCGCGCG
ACTCTTTCCCCCTTTTTTTTGTTACATTGTAGGAGCGGAAAGAATGTCGGAGCGGGCCGC
GGATG
>4523
CATGGGCAGGAAGACGGTGGAGACACGAGGTGGGCCGGGAAGCACTGGTTTCCTCTCTCC
AGGGCTGGGCCACAGGAAATCCAGCCCTCGTGCCTTCCAAGGTGCTTCCTGCCGATACGG
GAGCCTCCAGGGCCC
>4527
TGCACGGCAGAACGTGCCGGAAGTTACTGGGGAAAGGGCACCGTTTCCTGCCTTGCCTCA
GTAAGCCTTCATGTGCTCTGTGCAAAGGG
>4529
GGTGGATACATACGCCTGTCGGCAGTGTACCGCCCCCTGTCTTCAGGAGCTTGCTCTTTA
ATGGCTCCTTACCTCGTCCATCTTCGAGGTTTCTCCCTCGCTATTGGCTTGTGGCCCCGC
CTGTCGCGTCCCTTGCTCGTACTTGTTGGTGACAGCGCCCAAAGAGACTCGCCTTTCTCC
AGAGGATTGGTGGATGAGTGCACATATAGCCCACCCTCGAAGGTAGGCGGGTAATCGAGC
TATTGGCTGGAG
>4536
GAGACAGATTCCTCAACCCAGGAAGGTGGCCAGCGCGTCCTCCTGAGCCTGGGTGGGAAA
GCTTGGCGCCCGGAACCTTTGTACTCGCCCTTCCCTGTGCTCGGGCACTATTGGGCGTTA
CGCGAGGGCGGGGCCGGTTGCCAGGACGACGCCTGCGAAGATGGCC
>4541
CCTCAACTCCTAAACTTCCCCCCGCCCCTACTTCTTCGGCAGAAGGCCCACATTGGACGC
TTCACTCCGCGAACCCTCTATCTCTCCCCGCTATAGGATAGCTCTCACGCCAATCTTGGC
TTCAGTGAGCCAATGAGAATGGGACGCCCCTCGTGAGGTTGCCGCCCATAAACAAAATGC
Actcttccttctcccctccgcccccccgtccccgcccctttcttcctcttccctcatctc
TGTCACCTTCGATTGGGCTAAAAGAGGCCCAATCCGCTATCTCAAACATCCATTGGGACG
CGGAAACTTCGCTCAGAGAAGTATTAACAGGCGATTGGTGGACAATCCTTCCACTTCGCC
CACCCCCACAACCCCCTCCCCCCGCCGCACCTTCACCCTTTCTGAAAAGGTCAATCGTAT
CTCGTTGTTCAGTGATCCGGGAGGTGGAAGGCTATTGGTTCAGGGAGCCCGTCAGACCGG
ACTGGAGTGAGCCATGATTGGTCGACACAGGCGCAATCAGGTTAGGTTGCTTACTCCTCC
GCTCCTCCCTCCTTTTCCTCCACGCCCCATCTCCCCCACCCCCTACTGCTTTTACTTTCT
ACGCATTTCTATTTCCTCCTTTATTTATTTATTTGTGATAAACTTAAATGACCCGGCGAC
GGAGGCGGTACTCTAGGAGAAGGCTGAGGATGACGAGCGGCGGCCTGGGGCCAATTGCCG
AGAGGGCTGCGGGGTGAGGGGCAGCGGCGGTGGCCAGTGAGAGGCAGGTGTCTGGAGCGC
GCTGGGCCTGTGGAGCCGGGATGCCCCAGCGGAGGCGGCGGTTACCCGCTG
>4556
CTGCTCACCTGACCACCCTTCTCATAGACCCGAAAGTTAGATTTTACTTTCTGATTTTTC
ACAATTTCTCCTGGATGCTGCGGTCCCGCCCCTCGCAGCATTCTGGATGTTGTAGTCCCT
CGCTCCAGGGCATCCACGGTAGGGTAGTTGCGCGCCCCGTGGCAGTCTGGGTAGTGTAGT
TCCGTGCC
>4560
GCCCTGGTGCCTTGTCTGCCTCGGGGCTAGATGCATGTGTGTGCTGGGTAGCTGCAGGTG
CTCCAGCCTGTTCTTCCCCGAGGCTTCCGCCCTCCTCACCCAGCTGTCCCTACCGGAAAA
GCTGCTGCTTTGGGCTGTTCTCAGTACAGAGCACCCGGCCCTGATGT
>4564
GCCCAGAAGACTTGGAGCAGGGAATCTCCAGGGAAAAGGGCCAGGGGGAGCACCGGAGCC
GGAAACACTCACCGTGCCATTGCGGCTCCCGCTCCAG
>4566
ATGGCGGCCGAGCTGCTGCTGTTGCCCCCCGCCCCGTCCGTGTCGCTCTCGCTGGCGCTG
TCCGCCATGGCCGCGGCGGGCTGGGGAAAGGAGGAGGAGCAGCAGGGAGGCGGCGGCGAC
GAAGGCCGGGCTGCGAATGAGTGGGCGCCGGGCGAGCACAGGGGAGCGCCGAGCTGAGCG
CCTGGCACCAGGGCGCAGACTCGGAGCGGCGGCGAGAGAAAGAGAGGGCGCTTCCCGCTG
CCAAGGGACCTCCTCTGCCAGAGAACAGAGACCCCGCCCGGGCTTGGGCAGTATTGCACT
GGGGCTCGCTCCAGCCGGGCTGGGCGCGCTCCCTAGGCCGCCCAGCAAAGCTGGCTGAAA
GCTCCGGGACCCGCCCGCCGCCGTCTGGTGACCACGGGCGGGCTGGGAACGCGCAGGCAC
TGCGGGTGCGGGAAAGCCAAGGACTGCCCCCGCACCACCAGCTCGCCAGCCACACGTGTT
CCAAGGGAGGGCCTCCGAGCCCCCTGATCTAAGCCCACGGCCGCCCAGCCTCTTCCGGGC
TCGCGCCCGCCCCGAGAAAAAGGAAACCTGATGCCCCACCAGCCTCGCAGGTGCCGGGGA
CACGTGGAAAGGTCAGCCGGGCTCCGGCACC
>4580
ATGGTGAACAGCCTTTTGGAAGTCGCGCTAACCTTGGCCTGAGACCTGCAAACTTGCCCA
GGCTGGGGCGTGTGAACCGGCGAGCGCGCAGCGGAAACGGGGCGGGGCACCTGAGGCTGG
GAATGCAGAGGAGCCTTCCGGGGGGCGGGGCGGGGCCTCCCGTGCAGACCAATGGTGGAG
TAGATGCAGATGTCAAAACGCGCGCTCAAgtggctt
>4585
GGGCAGCAGCTGCCGCACATCTGGCGGGGGCCGCCTGCCGCCCCCTCCTCCGGCGGAAGT
CCCACCTGCCGTCTACCCCACCCCCAGCACTCACCCGCCGCTC
>4587
TTCCATCGTTGTAGCAACATTCTGTTCTCTTTTCTAGCAAGTATAAACCCTGCAATTGCA
CAGCCCCAGGCACTGCCTATCTGCTTATGGTAAGGAAGGAGATTTCCCCTCTGCAGGGGA
GCAGCACCTGCTCTTCCCCGCTCGGGGCTCAGCCACATCCTGTTCCAGCCCTGCCC
>4592
CCCGGCCGTGGGGCTCCGCCCCGGCACGGGGCCACGAAGGAGGGCCACCCCCCTcgccgc
gcgcccgcggccccgcTTCCACCGCGCCGCGCCCTCTTCCGCCGTGAGAGTCGCTTCCGC
GCACGTGATCTCGGCGTCGCGCTCTGATGAGTT
>4594
GAtgcccagaacgcccttctttcccccacacgaccctctcctagtctaactcctgggcgt
gctttaagctcagctcaggcagcgtcaccttctctggaaagccCAAACCCAGCCACCCCA
CTACCCGCTACCCGCGGCCCACGCTGATGAAGACAGCAGAACACGGAGGCCCCGCGTTCC
CGCCGCGAGAGCAGGAGAGAAAGATTACCTCCCGCGAGCTCTAGCGCGCCCGGCTTTCCG
GCGCACTCCAGGGGGCGTGGCTCGGGTCCACCCGGGCTGCGAGCCGGCAGCACAGGCCAA
TAGGCAATTAGCGCGCGCCAGGCTGCCTTCCCCGCGCCGGACCCGGGACGTCTGAACGGA
AGTTCGACCCATCGGCGACCCGACGGCGAGACCCCGCCCCATCCCCGACTGCCTGAACCG
CGCCAGGAGACGGACCGCAAGTCCAGCGTACCCACAGACGACTCAGGCGGGAGACGAGCG
GTGTCATGGCCGCCGACAGTGACGATGGCGCAGTTTCAGCTCCCGCAGCTTCCGACGGTG
AGCGGCTTCCCAGAGGTAGCCTTCAAAGCCTCTGCGCTCTGGGAGAGGGGAAGGCCTCGG
GCTCATAGTTCTAGAGGCTCCTCAAGCTTCAGAGGACTGCTCCTTCCGCCTGAACTAGCC
ACGAGGAGACTACAAGTTCCGTTGTACACCGCGGCTCCGGCTGCAAAAGCCTGGAGCGTT
GGGAGCATGGGGCTGATGGAGGCATGGCGGGAGATGTAGTCTGGAGCTCATAACGGTTAG
TAGTAATAGTTGTGATTCAGTTCAGTGGAGTGGATTGAGCGTTGTGATCCAAAGGAAGGT
AGGACGTATTGGGAGCTCTGGTGTGGGGCACTGCCAGGCTCTGGGGCTTACTGGGAGCT
>4612
GCCGACTTGCGGCTGGGGAGCGCAAGCTGGGTAGAGTAGAGGGGAGGAGGAAGCCGGGAA
AGGGGCGGGGTTTCCTTCATTCCGACTTCCTCCCTGGCCGGCCGGCTCCCATTGCGCA
>4615
CCTTCTTCAAACTCCGCCCCCGACACGCACAAAGCCGGGGACCCTCGGCCAGTTCCGGCC
CCGCCCATTAAAGGAGACGCACAGTCCTGG
>4618
GTCCAGAAGACCCGCCTCCACACACCGGGGCCGCCGCCGCGGAGCCTCATGGGGGTTGGA
GTCCCCAAGGTTTCCTTTGTGCGCAGTATTGGCGGGGCCTTGGACTACCACTCCCACAAG
GCACCGCGCCCGCCTCCCGCGCCACGCCCCCTCGCCGCTGGCTTCCAG
>4622
AAGAAAAAATCGTTCAAATCATTAAATCATCAAATTCGGCAGATAAGAAGGGTATGTATG
CTCTACTACCAAAAAGGAAGACGCAAAATGCTTCACACTTTTTTGTGGCTTACCAGAACC
AATATCCGGCATTATACGTCACTTCTGCTTATCAAAAAACACCCTCACAGTCGTTACAGA
ACGGTTTTAGTCTTCCC
>4628
aactgtgggtgagtggtcgagcagctgagctttaacaagcactgcaaagtgattgataga
cgAACACTAACGTATGCTAGAGCAGTGGACTTGTCCCggatgtacattacaatcacctgg
gaagctttctgagctctatcatctctgctccccaccacaaaccaattaaatcagatctct
ggtggtaag
>4629
TTTACATTCGGTGTAGCTTTAGAAAAGAATATTGCTTCTTGTTTATACCGAGTAGGTATA
GAGGGAACCGGAACTAACATGGCTGAGTACTTCCTGTATGCCCGGCGTTCTCCCTTCATT
TCCTAATTCATGTTGGCCATCCTGTGGAGTTGACAGTCACACGTGTAAGTGTAACCCACA
>4638
GGAGCCAGCTGATCTTTCTATTTCCTGTTTCCTGCCTAAGACTACTCAGCTAGAGCTCAG
TGCATCTGTCTGAATGTCTGCTTTTCCATCAAGGGCTCTCAGATGCCC
>4641
AAACATTACACAGATGCTAATCTTACTTCCTATAAAAAATAATTAAGATCATGACACCAA
TAAacacacacacacacacacacacacacacacaTCCTCCCCTGCAACAGCATTTCCTCT
TCTCCTTCCACTGGACTCCTCCACGCCCTGCTCACCACTTCCTGCAAGCTCACAGTGCCA
CCATCTGGACAAACAAAGGCAAAGCAGATGACTGAGATGTGCAGGGAAGGACACTCAAGG
GCCTGGAACACCCAGAAGAGAAGTGGCTTTGTGGGAGGAAGTCAGCctgtgct
>4650
GGGCTTGGGTTagtgttgccatggccacgtacaagttatacagaagcgcaattcacatga
atctacgatgttctggtgtttcctggagttgtagcatctacatcctgtgtggtcatatgt
ggtggcccCATGGGTGCCAGATTTTCTTCCTTGTCTC
>4656
CATGCTCAGCTCAGTGTCGTGACTTCAGCGAGGTGGGGGTGGAGTGGCGGGACTTTGAAG
GCAAGCAGATGTGGTCAGGCTTGGGCCGAGGCAGCCGCCTTTACTGATCATGTGTGCTTA
TCTGTCTTCATCTTCCTCTGCACTTGTCTGATGGTACACATCCGGCCCTTTATTTCCTAC
CTGGCCTCCTTCCTTTCTCTCTGCTTCTCAGTCATTAAAGCGAGAAGCTCCTCTAGCCCA
CAGTGATGGCTGTTTTCTAAGAACCCT
>4663
AACCAAACGCTGAAGTGAGGAACCAGTGACTTTCTGGCCGTGGGCCACGGTGGGAAACAT
TTCTTTGCTGGACCACAATTTGGGTATTTCCTCCCCCAGCAACAAA
>4667
GTGACGTCACCATATCGGTCCCGCCCCTCTACTTCGCGTTGCTCCCGGGACTGTCAACCG
CGTCCGGAAGCCCCGCCTTTTCGCCCCCGCCcgcatgcgcgggcgcacacgaatgcgggc
gcacacgaatgcgggcgcacacgaatgcgggcgcacCCTTGAGTCCCCTCCACAACCGCG
GTTTGATCCCAGCGGTCCAGTCGGCCGGTGCTGCCCATCCGTCCCGCCCCCTAGACGCAC
GTCCGCTCGCCCGGCGCCCGAGCC
>4673
CCCACATTCTGTGCCCCAGAATGTGGCTGCCAGAGCCCAGATGTTTCAGCCCTCCCCTCA
CCCACATCCACACTGCCCGCAGCATCCTGGCCAGGTAGTGCCATGGGCCTGGCTGCCGCT
TCCTGCTCCTCGTCCTACCCCAACACACCTGCATGGTAGGAACGCACCTGCTGCTAGCCA
CAGCCAGGTGGGCAGCCTGGCAGGGAGGAATGTGGGGGATTCCAGCTGTGGCATGCCAGC
TGTGCCCAGCCCCCTGGCGGCACCCTCCTCCC
>4682
ATGAATGATCCACAAGCACCCCCTGCTGCAAGGGAACAGGGCGCAGCCGGAACCGGCGAC
GGTGGCCGCGTGGCGCCGCGGACTTCCGCAGCAAGCCCTCCCGGGCCTCGGGCGGGGCCC
TCCCCGGTCCCCCGCCCTGGAGTGGCTTT
>4686
TCATCGTCGTCCTCGAGCAGTGAGGCCGGGGTGAGGCAGGCCTCCAGGGGCGTAGTGCTT
CCGAGGTCGCAGGGGTGGGAGGACGGGGACGCCAGGTGGCTGAAGGCCGGCGGGG
>4689
AGCTCAGTGGTTTACAGCTCCTCTCTAACCTGAATGAGCAGTTCGGTTTGGAGCAAAGCA
TTTCCTAATTAGGTAAAACACGCTCGAGTGTCTGCTTTTGGAACTGCACCCGGGTCAGGG
GATTTGCTCCAACTGACTAGAGTGCGTCTTGTGCCAAAAATGAGTTGATGGGAGGGGAAA
GAACAGTACAGTTCCCAGCTCATTGGTCTTG
>4694
ATCGTTTCGCTGAAATTAGCAGTCCCGAGCTCCGGAGCCCGCCACCGGGATGGGCCCCCG
GGGGTGGGGGAAGGAGGCCGTTTGTGTGGTAGTGTAGCGGTGAGAGCGGAGTCGCGGG
>4697
AGCAGCACTGATTTGTGAAGCATTGCGTGCAGCAGGAGTAGCTGGCAGAACAAAGCCTAT
CTCAAGTTGCTGGCGGTCTTTCACATCTTGTACAGGACTTCCTTCCGTTCTTACCTCTGC
AGCCAGTTGTGTGGCTTCCGTCTGGACCGTCTTCCTCC
>4702
AGTTGGAGAGGTGTGGCCTGCTCTGGAGGAAGAGAAGAGGAAGTGGAGATGAGTGGTGTG
TGGGATAGAGAAGGCCACAGAACCCTGGACCCCTGGGTTCTGAGGCTGGTACCGGATGTG
GGGAAGTCTGAGTTTCCTCAGGGCTCCTA
>4705
GCCTCCCCCTCTCCCGTCAGCTCAAGATGACACACAGACCCGCAGGAAAGGGACCGACAA
GCCTGCCCTACAGAGGGGCGGAAACCCAAGCTGAAGTCACCAGCAGAGGGGCTGACTCAC
AGATTTTTCACTTCCTGTGCAGTCAGAAAAAGAGGCTCGAGGCTC
>4709
GCCGACTATTGGCTGCCGCAAGCGGGCGCTGTCAGAACCGGATTGGGCCGCGGCGGGGAC
GGAAGCGGCCCCTGGGCCCGAGGGGCTGGAGCCGGGCCGGGGCGATGTGGAGCGCGGGC
>4711
GCCGGCAAGAATCTACCAGGTCCCAGGAGGGCGGGGCCGAGCCCCAGAAGTCGGGGCCCG
GGCCAGGAGTCTTGGTGCAGGCGGACTCGGGCGCGTGCCATGGGACCACAACTCCCGGCA
CGCACCGCGGACTGCGCCGAACACGGTTGGCTGGGAGATCCAACCCTACTGCTCCCACCG
GCCAATGGGACGGAGGAAAGAGGCCTGACCCGGATTCTCGGAGGCCAATGGCAATACAGA
GGAGGCGGGTGCTTCCTTACCACTCACCTTGCGCTCAGAGAAGCCACATTTAAAAGGTCG
TGCCGGGCCGGGCTTTCG
>4718
ACTCAGcgccgctgccgctgccgctgccgccgccgccgGACGTGACATCAACTCCAGGTc
gccgggcgggcgccgggcgggcgcATGCGCAGAGGGCGCGGGCAGGAAGCTCCACCCTCA
CTCCAGGAAGCTCTGGCTTCGTTTGTGAAACCCGACGGGATGAAGGGCTAGGCTCGCCTC
CAGAG
>4723
GTGCGCGCGCGCGTGGGGAAGGGGCCGGGTTCGCTCCCCGACGCCTGACGTCACTGCCAT
GGCAACGGCAACCCCCGCCCCTCGCTTCCCATTTCCTGTCCCCGCCCACTGTGCACGTTC
TGGGGCCCTCA
>4726
CCGGGACAACTCCGCCCCCGACCCGAAGGCCAATGGTGTGAGACATAATAACAGTCTCCA
CAAGAACCACAGTCTCTGGTTCCACTGGCGTGCGTCGTCTCTATGGTTCCCGCCGGAAGG
ACGCGTCTGCGTCTCTGCGGCGAGC
>4731
GGTCTTCGGCCAGAGGGCGGTGAGGTTGACTTGAACTGGCGGGTCTTGTTGTGCCGGGGC
TGCCACGTTATTTCCAGCTTTTGAGGTGGATTTTGCCCGCTGGTGTGCCACCGTCAGCGC
TTCCGGGTTGAACTCCAGCTGAGCT
>4734
CCGCTAATAGTCCAGCTGCGATGGTGAGAACTCGCGGACCCGCCGGCGATGCATGCCGGG
AGATGTAGTCCCGGGCCGACGCATTACCTCTTGGGAGTCGTGGTCTTCGAT
>4738
GGGGGGCGATGGCGAAGCTCCGGGTGGCTTACGAGTACACGGAAGCCGAGGACAAGAGCA
TCCGGCTCGGCTTGTTTCTCATCATCTCCGGCGTCGTGTCGCTCTTCATCTTCGGCTTCT
GCTGGCTGAGTC
>4741
TACTGTTCCTTCAGGGCAGCTGTGAGATGGGGTTGGGCAGGAGATGATAGTATCATCCTG
CTTCCTTCCGGTAGAGCCCTGAATGGTGCTCACACTTCTTGAGGCTGAGAGAGGGGTTGG
GGGAGGGAGCAGAGCCCTCGGGCCAAGCAATCATTTTTCCAGAAAGCGGG
>4745
CGCTCCGGGCCTCCTTGGAGATGTTGACACCGTCCGGGAGCTGCGAGGAGACCGGGGGTG
AGCAAAGCTGCCGTTCCAGCACCTGCTTCCCTCCTGCCCGTTCGTCCGCCCCCCCCGAGC
TGCTCACCGCCTCCTTGATGATCCTGGTGATCACGGCATTGGGCAGGTTTAGGTCCTCGG
GCCTCTCCGCCATTGCCGCCGCTGGGGCTTAAACTCCCCTTCGCCTCCGCTTCAGGGAGC
TACTGCGTCCGGACTTCCCGCGTCGCTACGGTCTGACCCTGCGAGGTTTCCGTTCCGCCC
CACGTGGCCTACAGTGTCCCACAGTGCTCTGAGCGCCATAGCCTCCCTCCTCCCCCCACA
GCCCCGCCTCCGCCTCAAATACCGGCGCATCCGGATTTTGAAGCCGCAGTGGTTTTGGCC
CGCCAAGGCTTCCATCCAACCCTACCGCACCCCGCACGCCCCTCCCCAGGTCCATTTCTC
TGCTTCTCGCCATCGCCGCGTCGGGAACCTTCTCACCAACTTATTTGGCTCAATGGAGCT
TCCGTCCGTTTCCCATGGTGCCCTGCGCCGCTGCTGGGTGACGGCGCGGCCGGGCGCAGC
GCGTGGGAGACGAAGGCGTGGCTGACTCGGCGGGGCGGATCCCTTTAGGACCCGAGGCAG
GCTCTGGGCCCGCCGGGTCCGTTAATCTCACCGCGCCGCAAGGG
>4755
TGGCTGCGGCGGCCCGGCGGAGAGCGCGCACGCATGCGCGACCCAGCCCGGCCTGCCAGC
CTGGAACTCGGATGGGGAGGTCTCGCCTCCGCGCGCCGCTAGTTCCGCCGCCTTCTCGCG
CTCCCTGCGTGTCCTCTCGATGCCCTTTCCTCCGCCTCCCTTACGCCTGGGCCAGTGACA
GGGTGTCGGCTCCGCGCCGATTCAGCCCGCGGGCGAGGCAGGCTAACGCACGACTGCGCG
ATGTGGCCCCTATGGTGACACGCGCTGCAGCCGCGAAGACCGGAAGCTggggcggccccg
ggccgcgcgcgcTGGGCCTGGGAGGCGAAACTCAGCTTCCTTCGTTTCCGACTTTTCCAT
CCGCGTCCTCCACTTCCCCGTTCCGCCCTCCCCCATTGCCAACATTCTGGCTGAGTCACG
GCGCCCCAGAGCGCGCCAGGCTGGGGGAAAGGAGCAGAAGGGAGGGCCCTAGCGACCCGC
GGGATGTGGTCCGAGTCACGTCCGAGGGGGGTGGGGAGGGATCGTGTTCTCGGCGCCCGC
CCCTTCCTAGCGCGGCCTCTGGGCTGCGCCTCTCGGGGGCGGCCCGTAGCCCAGTCCGTC
GCCTGCCATTGGACGCCGCCCGCTCCTCGTAAAGGAAAAAGCTCGGCGGAGGGCGGAGTG
GTGCCTTTAAAAGGCCGGGCGCCGCCTTCCGCCTGCCCGCCTCCTGCGCCGCCCCTTCCG
AGGCTAAATCGGCTGCGTTCCTCTCGGAACGCGCCGCAGAAGGGGTCCTGGTGACGAGTC
CCGCGTTCTCTCCTTGAATCCACTCGCCAGCCCGCCGCCCTCTGCCGCCGCACCCTGCAC
ACCCGCCCCTCTCCTGTGCCAGGTGAGCGCCCCTCTTCACGTGCGGGGACCAGGGACCGT
GGAGAGGGATCTTGGGGGCAGTGG
>4772
TGTGATCTGGGCCCCCTCACAGGAAATTGTGGGCAGGAGGTCGCAGCGCAGAAGACGGGG
AGGGGGCTGGGGACTCAATCTCCGCCTCTCCCGGCTGGGGTAAATAGTGGGGAGGGGGGC
ACGCGGGGTGGTTGCTAAGCGACGTAGATTCGCTTCCTGTTTGCTGCAGCTTATGTTGTG
ACACTGGTGGGGGTTAGAGACAGCGGAGGGCCTGAAGACTGTGGGGAAGGCCGAGGGCAG
GACGCCTGGTTCCCGGGACAGGAAGAGCCCTGGGAGGAAGGCGGGGAGGTAGCGAGCTGC
GCCGCGACCGAAGGGGACTCGGTGGTTGTCCGGAGGGGGTTAGGGACCGAGGCGCAGCGT
TGACCTCGGCTCCCCTTCCCTCCCCTGGGTTGCTTGTCCTGTTGCCAGAGTAACTGGAGG
GCGAGACTTGGGAGCCGGATTCCCGAACTCTCCCGTCCGCCCAATCCGCTCCAGCGGTCG
GCCCTGACGTCAGGGCCCTGGCAGCCAATGGGGAAGGGGGATGATAGCGACAGGAAAGGG
AGAGGGGAGGGGCAGCGGCGGAGGCTGGGAGGCAGCAGCTGCCTGGGACCCGCACGTGCA
CTCCCACACGCTCGCGCCCACCCCCCGCCCTGCGCCGCACGCGCCCGAGCACCCCCTTGC
GCCTGCGCGGCGAGCCGGGCGC
>4789
CGCTCCTCGTTATCGTGACCCCGGGAGAGCGGCGGAAGCAGGAAATGCTAAAGGTAGAAG
CAACTGGTAGTCCCGAGGAAGGGTGGGCGGGTGGAGAGCCCCGGACTGGAGCTCCTGCGA
ACTCCCCTTCCTGCCCTCAGGAGATGCCACTGCAGGACCCAAGGAGCAGGGAGGAGGCGG
CCAGGACCCAGCAGCTATTGCTGGCCACTCTGCAGGAGGCAGCGACCACGCAGGAGAACG
TGGCCTGGAGGAAGAACTGGATGGTTGGCGGCGAAGGCGGCGCCGGCGGGAGGTCACCGT
GAGACCGGACTTGCCTCCGTGGGCGCCGGACCTTGGCTTGGGCGCAGGAATCCGAGGCAG
CCTTTCTCCTTCGTGGGCCCAGCGGAGAGTCCGGACCGAGATACCATGCCAGGACTCTCC
GGGGTCCTGTGAGCTGCCGTCGGGTGAGCACGTTTCCCCCAAACCCTGGACTGACTGCTT
TAAGGTCCGCAAGGCGGGCCAGGGCCGAGACGCGAGTCGGATGTGGTGAACTGAAAGAAC
CAATAAAATCATGTTCCTCCACCCAGAATGAGCCCTGCAG
>4802
CGCAGGAACTCGAGCGCTGCCCCGTCTCTGGTTCCGGGAcgcgccccgggcctcgccccg
caggccccgccccgcAGGCCCCTGCGGCCTCCCTTCCGGGAAAGGGTCCCGGACGACCCC
GCCCCTGCTCCCGGCGCCCAGGCGGGGCTCGGAGCTCCTGCAG
>4805
GAGCCGGGGCGCTGCGCCGGAGTCACTTCAGCCCATGTTGTTCAGGTGACACCCGGGGAA
GAGCAGACTCCAGTGTGCAAAACGTTTCGGGGTTTCCGGGCCAGCGGTTCCGGGCGCGCC
TCGCGGGCGGCGGCGCAGAACTACAACCCCCAGGCTCCC
>4807
TGCTTTGGGAAATCTCCGTGCCGTTTGTAGAAGGATTGCACCAGTGACGCGGTGACACCC
ATCTCCTCCCAGCCCCGCCTCCTTCCTTCCGGTCCGCTG
>4810
TGCGCAGACGCGGACTGCATCAACAGACTCAACTACAACTCAGAAAAGTTAATGCGTCTG
CGCAATGGCCCTATCAATGAGCTGGGGACGTGTACTCTTTCTGTTCTGTTTCCGCCCGTC
AGCTCGGTGACGCCCACAGTTGCTCTGGCAACAAGACACACTGGGAGGAAGAGGGGAA
>4814
AGCGTTAAATCTCAGGGAAGCAGCCCCTATCTTCATCCTGCACATCTCAAAGGGCGTCAG
ACGTCAGCAGAGGTACGACCACTTCCTTCCTCCAGCGCTTCACCTCCCTTCTTTCCAGAA
AGAGGAAATGATGCGAGTCCACACCGCAGGCCACAGCCCCCATGTCTCGGCCCCAGCAGC
TGGGGGACCTGGCCCCACAGATCTGTC
>4819
ACTACATCTCTGAATATCTGGGAGGAGGCTCTGTAAGGATCTGGAGAGGGAGGGGCCTCT
GGCCTGACCCGCCAAACAGGGCTTGCTGGAGGCTTGAATGGCACAGGCAGCCCTTCCTGC
TTAATCTATTGCTGCCTGGCTCTCTGAGTTCTTGGCAGGAAGTTCCACCCCTGTCTCAAA
TAAAGAGAAAGCCACCAGTGTGAGT
>4825
AAGGCAGCTGGGCCGGAGGGGGAACATTGGAGAGTCCCCTCCTTCTCCATTCTGCACCGG
ATGTGGGGACAGGCATTGAGACTTCCAGAGTTTCCGGTTTATTCTAGAGTACACACTGAA
CAACCACGCAGGTGGCTGCTGAGCC
>4831
AGGATGCAAATAGAGTGTTGTCAGCGGAAACGGTGGAGTATACCACAATGAAAGGTTTGA
GCAAAGTCAGAAACCATGTGAGAATGTCGAGTCTTCCGGAGGAAGTGGGGAATCCACTGC
AATAG
>4834
AAATTTCTAGCTTTGGGCTCCTGCACCATCTTTCTCCCTACAGGAAGTCACGACAGACAA
CAGAGGAAGTCCAAAGCAAGGACAACGCT
>4838
TCCTTGAGCACAGCACTTTGTGACTTTGATGTAAACATCAAACACAGCCCCCTTTCCTGT
CTTCGCATCCAGGAAATAGGTTAGTTTCAGACAAGCCTGCTTGCCGGAGCTCAGCAGACA
CCAGGCCTTCCGGGCAGGCCTGGCCCA
>4841
TCCACCCAGCCCCACCCCTCCTCCGCTGAAGACCAGCCCTAATAAGGCAGCCACCAGAAT
TAGAACCAGGTCAAGTGCACTCCGAGCAGGACAGTAGGCAGATCCTATCTGGCGCATGCG
AACGCTTCTGTGCCAGTTCCTTGAAGAGCAGGCGCAGACTCAAGGCTGTTGCTTCCGCCC
TTACTCCCCGCCGCTCGTCCCTGGGCGGGGCGAAGGCTGGGCTGGGGGAAGAGGCGTGGC
G
>4849
CCCCGCCGCGACTTCCCATTCGCCGCCAACCCATGTGCGTTGGTGACGTCACCGCGTTCA
CCAGCCCGGAAGTGCGCGTGGCGGCGGTGGCGGCTGCGGCAACAGCGGGGCCGGTAAGCG
GGCGC
>4852
CGCCTCGCCCGGTTGCCAAGGCAACCCCACGCGGCTGGAGAAGCCGGCGCTCGCAGCCCG
GCCCGGGCCGCTGCCGGAAGTGACGCGAGTTCACCTGCCGAGCGGGGGCTGGGAGGAGGG
GCGGAGGGTGCAGAGGTGCCGCCGCCGCCGCGAGCCAGTCGGGAGCGCGCGAGGCGCGGG
GAGCCTGGGACCAGGAGCGAGAGCCGCCTACCTGCAGCCGCCGCCCACGGCACGGCAGCC
ACCATGGCGCTCCTGCTGTGCTTCGTGCTC
>4858
ccaaagtgctgggattacaggccgcgcccggccATCTCCACCTGCTTGAAGGTCTTGCCG
TCGTAGACGCCCACCGTGCTACCCACCATCGCGGGCAGGAGAAGCACGTCCCGCGGGTGC
GTCTTCACCACTTCCGGCTTCTCCGTGGGCGGCGCCCCCTTCTTGGCCTTGCGCAGGCGC
TTGAGCAGCGAGCGCTGCTTCCGCCACAGGCC
>4863
TGGGAAACTTACGGTCCACCGGAAGTTGTTTGTGTCTCTGGCTGTCTCGCACGATACTGC
CACCACTGTCACTGGAGCTGCTGTTTTGACGTGTTATATTTGCTGGGACCTTTGACACAG
GAACAGGTGCTGGAGTGGAAGGGGGAAGGGGAACAGGAACA
>4870
GGACCTTCTGGGAATGGACCCTTCATCCTCACGCCctcctctcctctcctctcctctcct
ctcctctcctctcctctcctctcctctcctctcctctcctc
>4871
CCCCACGCCCTCTGCAGGGGCCCCACCCTGCCCTGACTAGGACTCCTGCTCTGGTCAGCA
GATGCCCACCGCCCTGCCCCTCCGACACTCACATGGTGGTGGTCTTGCCCGCCCCGTTGT
GGCCCAAGAAGGAGACCACCTGGTTCTCGTAGAGGTTCAGGCTCAGCTTGTTCAGGGCCA
GCTTCTTGTCGTCCT
>4878
CATCACCACGCCCACTCCCTGCCCTTTCACAGCCACGCCCAGCCTCTTCCTGTTCATCAC
CAAGTTCACTCCTTTCCCTTTCATAGCCAC
>4881
GGCAGGGACCCTGGACTTTCGAAGGGCGGGCAGAGCCGGGAGGCAGCGAGAGGAAAGTCC
CACTCGGCTCCTTCCTGTGTGGGCCCCTTGGTTTCCTGAGCCACTGTCATTTACCGAAAG
TCAGGGCCCTGCGGGAGCTGGGGGCGGGGAGGCGGGCA
>4884
CATCCTCCACAAGGTGGGACCTGCCCACCTTCGAGAAGTCGCGGGAGGCCGGAGCGGCGG
TCCTTCTACTCGACCCCCTTCCGCAGCCTGCCGGGAGATGTAGTTCGTTCCGCAGCAAAT
CACACGTGAGACCAGGGCACGCCGGGAAATGT
>4888
GGAGAGCCCGCCCCTGGCGCACCACCGCCTACTCCCTTGTCTCCGGAGCCTCACGTGGGC
CGCCGGACCCTAGCCGACGCCCGCAATAGGCGGAAGTGGCCGGGCTGTGGCTCGCAGTTA
TTGGCTGTCGGCGGGGGTGGGGACGTTCGATTCATTCACCCGAGTAGC
>4890
gccgacgcctCTATCTGCCCCATCCCTCCTGCGCCGCTGGGCTGCGGCTGCTTCCGTGAG
CCCCGGGAAGGGGAGGGGAAGTGGAAGGAAGCCCGCGAGCTGCG
>4892
TCGTGCTGTGGGATTCGCGGACCCCTCTGGCCGCGCTGTGGCTGTTTCACCGCTCCCCGG
CTGGGACTTGGAGTCCCTTATCTTTCCCTGGTTTGGTACATGACCCGGAAGCCTCGGCTG
GCCGTTGCGTCATCCATGGCGCCGGCGCAGAGCGAGAAGGAGGTGGGAACGCCGTGAAGC
AAGAGCGGTCGGCAGAGCGGGGAGGCGAACTGCAGCAGAGTTCTTGC
>4899
TACACTTTAGACAACCAGAGTACTCGAAGATTGATGCTTAACTTGCAGGAAGAAGCCATA
CTAGTGCTGAGTGGGTGGCAGAGCACAGGAAGAAGCCACACTAGTGCTGAGTGGGTGACA
GAGCACAGGAAGGGGCCACACTAGTGCTGAGGGAGGAGGCAGAGCACAGGAAGGGGCCAC
ACTAGTGCTGAGGGGGTGACAGAGCACAGGAAGGGGCCACACTAGCGCTGAGTGGGTGAC
GGAGCACAGGAA
>4904
GGCGCCGGGACCGACCGCTCACGCCCGGCGTGCTGAGGAGGCCGCTGGGCGGGCGCCGTG
GTCGGGCTTCCGTACCCCGCCCGCCCCTGG
>4907
GCTGAGACTGAGCCGAGAAGAGCCGAATCATCGGAAGGGAAGCTGCTCCCACCTCAGCCA
ATCAGCGCCTGCCCTGCGGACTCTCGCCCGCCTCTCCGCGCCTCTCCCCAGCAACCCGCA
GATCACAGCCAATCAGGAAATTCGCTTGCGGCCTGGCTC
>4912
GTCCCCGCGCCGAAAACGCTTCCTCCTCCGCAAGTGGCTGAGGGTGAGGGAGCGGAAGGA
GTGCAGTGAAAGCAGGTACGtccccgttccgcccgtctccttcccttccctcccgtcctc
tccAGAGCCGTCCAGGGCCCCGGGGCATTCTGGGGGAAACGTCCTGGGGGAGAACAGGAG
CCCGTCACCA
>4915
CTCTATGTTCCAGGGCATGCTTCCCAGGAGAGGGGCATGGGTAGGAACCCCTGTGCCCTG
TGGTGGCAGGAAGTAACATCTGCTTCCGGGGAGATGGGACTGCCCAGGAGGTTATCCCCT
CCTGGGGGATA
>4919
GCTCTAGAAGCTTTGCAAAGGAATTGTTAGAGAAGTTTGGTAACTTGACCCTACTCTGCC
CTCTGACCTCAAGAAAGCACCTCCTCCTGTTTGTGCGTCAAAGCACTTCCTCCTCCTGTG
TGTGCATACTGCGCCTTCTAAGGGGGAGGGGCGGCAGCA
>4923
aaaaaaaGCAAAGCCCCACAGTCTGTAGTGGTTGGAGGACATCCTGTGGGGCTGCATGGT
GGCTCTGTCGCACATCCGGTGTGAGCTGCG
>4925
CGACTACTCCTTTCCCCAGCATACCGCCGCCCTGGGAAGCAGCGACGCGCGGACGCAGAG
GCGGCGGCTCGGGCTCCAGCTGGGGCAGCAGCGGCGGCCACCAGCACTAGCGGCTGGGGC
TCCGCCCATCCCCAAGGCCGCGACCGCCGCGATGCCGCCCGCATCCGGCTCCGCCGCTGA
CACCGCTCGCCCCGCCCAGGCCCGTGGGCCCCGCCCATCCCGTGCGCGGGCCCAGAGAGC
CGGGAGACCGCAACTGGAGGCCACGCCCCCCCATCACGTCAGGAGAGTTTGACCCGCCGA
GATTCACCACCTTCCTGCGGCAGAGCCCGCCCTCATGCTTTCTCTGATTGGCCCGAGGCG
CTGCCGGCCGAACCCCGCTCCCAACCCATTCTTGAGTGCACTTGGAGAGATGTTTCCTCC
AACCAATCCAGAGAGCGTTCTCTCCGGACTTTCCAACGATTGGATGGCGAGGATAAAACC
GTCGTCCAATGATCCTGCAGTCACCAAGTTGTCGTTAGCAGGGGTTCACGGCAGTCGTTT
TCTTCCGTTTGCTTGTGTCTTTGGAATAAAACGTCCAAAAATGGGATGTATGGAATCTTG
CTATAGGAGTTCCCAACTTACAGCGA
>4938
TGActcttccgccccgcccccttcccctgcctcctactccgcccttctctctcctctctc
tcctccctctccttccctcctcacgccctcttgccacttccgccccctcccGCCAGCTCC
GCCGAGGGTCACGGGACCCGAGGCCAGACACTGTTCCCGGTAACGGCCGCCCAGGGCCGC
ACGCTCCGCCCCTCCCCAAGCTAACCGCGCGCAGGAGCGCCGGGGAGGGGGACGCATCTC
CGCACGTAACGCATCGTCCCATCTTCCCGCCAATCGCAgccgcgcgccccgcccgggcgc
cTCCGCTGGCGACGGGGGGTGGTGACTTCCGGGGCGCTTGAGGACGACCCCCCCCGCCCC
CGCGCCCACATGTTCT
>4945
TTGACACCATGTGGTGGAGAAAGGACACAAAATCAGAGACCAAAATGTGTTACCCTCTGT
TGTGGTTGCTGCGACAATGCTCCAGGAAGGGTGTGTACTACCCTTGCCTGTCTCAGCTTC
CTGCCCTGGTGCACTGGGATAAGCCCATTCTAACCCTGTTTTACCACATCATTTCCTGCT
GAAGA
>4952
TGGGCCTTGTGTGTCCTGTTGGGTGAGCAGACACACAAGCTGTGACTTCAGGGCTACGGA
AGTTGCTCTGTGGTTTCCGGCACTGCAGACTCCAAGTGTGAGCCCTGTAGTGAGGACAAA
GAGTGGAGGTTGGAGTTCAGAATT
>4957
TGCTTGGTTTCTGTAATGAGGAAGTTCTCCGCAGCTCAGTTTCCTTTCCCTCACTGAGCG
CCTGAAACAGGAAGTCAGTCAGTTAAGCTG
>4959
CTGAGTCACGAGTTAGAAACCCACTCACAATAGCATGGACTTGGGTTTAAAAATACTTGG
CTGAGCGGAAACAAGGTTACTGCCTGGGGCCAGATCTCTTTCCGGAGGAGGAGGGGAGGA
CTGAGACCTTCCCCATCCCCAGAG
>4963
AGGTGCCCTCGCAGTGGACTAAACTGGACCGCGAAGGGAATAGCCGGAACCCGCCAGGCT
CAGAGCCCTGCCGCCCCTCACTCACCCCGAGCCTCGGCCGCCGCGACCCGGTTCACAACA
TCCG
>4967
GCGGTTAAGGCGTCTCTGTCTCAAACTCTCCGGATTTTTTGCAGCTACCAGGGACTGCGA
GGGTCTGCGTCCTGGGTGGAAGGAAGCGGCGTCAGTCAACTTCCTCGCAGCGGCGGCAGC
GGCGCGGGCTGCAGCGGAGCGCGCGGGTCTGCGCATCCCGCCCCCGGGTCGGGAAGGGGC
GGAGCTGGGCGTCACCCGCCCCC
>4971
CGTATGGCCGGACCGCTGGCCATCATCCTTAACCTCTGCTCCAGGCGCGCGTGCGTTCAA
CTTCCTGGGAACCGCGCTCCACACCATGTGCACCCAGCTGGCGAGGATTAACGCCCAGCT
CCTCCACACAACACCCCCGGGGGCCTGGCCGGGGCACCAGACACACCTGTTAGATAAACC
TGAGGGCAGGCCCGCCCCAGCCCCCAGGACACACGGTCCTGCTCTCGCGCCCCGGCCCCG
GTCCCTCCTCACCCGTAGAGGCCCTGCGGTCGGCGCTCCTAGCCAGGCGCGTCGGACTCT
CCCCCACCAGTGTGCACAGCACCGGATCCGGATCCGGCTTCAGCGCCAGCCCCACCTCCT
CCTCCACCGCCCGCGCCACAGTTGGGAACCGCGGCCCAGACGTGGCAGCGCCAACGCCTC
CACCTCGCCTCTGCCCCCTCACGCAGGGCCGCGCGCAGGCGAGCGGAGGCGGAGGCCAAG
GCGCCACCCGCCCAGGCCCGGAGAGCGAggggcggggcccggagagcgggggcgggacca
ggagggcgaggggcggggctcgg
>4980
CCTCTCCGGCTTCCTGGGTGCGTCCCCGCCGCTGCCGTCTGGAGCATTCCTAGCCAATCA
GACACCTTCTCCTCCCGCACTACCCAATAG
>4983
TGCACCCCCGCGAGCCACCTCGCAGCCCTCCCCGGCCTCGGCCTCACGGATCCCCTCCCG
GAGTAGCCCCGCGGGCCCCCCCGCCATGCGTAATGGGGCGCCCCTGGGACGCAGGCGGGG
ATGGCGGTTCCGGTCGTTCCGGGATTTGCGTGCAAGAAGAAAACAAGGCCGGCGACTACA
AGAGCGGCGACTCCATTCTTGGGGTTCAGACGCCCTCGCAGCCTCCGCGTCGGTTCCGCT
CTCGCCCCGGGAGCCCGCTTCCGTGTCCCTGCCCCCGCCCCCCAACGATTCCTCGTCCGG
CCCGTGCCGCACCACGCGGAGCTCCGCGCGCCCTGGCTCCCACACCGGTCCCTCCATAAC
TCGCGCTCCTCCCTCGCTCCGGGCTCGGGGAGCCGCTCGCTCCCAGCGCCCAGAGTCAGC
CGGTTCCACCTTCGGCTGCGAGAgccgccgccccgcgccacccccgcccggcccggccct
tgtcccagcccggctcccccgccagctgcgccgccaccgccgcacgtgacccgcccccgt
cgcggcttccgcTGAGCTGCCTGTTCCGGGGCACAAACAATTTTTGCTCTGACGCGGGGT
CTCTCGGGGGCCCTGGCGTCCTCTACTCCCTGCTCCCCACCCCACCCCACCCCCTACCTT
CCGGGTAGGAGAACTCAAAACAACTCGCTGACCT
>4993
TGCGTCGTCCCGCCGCGTCCCTGAAGGGAAGGAAGCGAGGTAGGCGCCGGAGCCGTGCAG
CGGGCGGCCGCCTTCCCGGTGACTCCGGATCTGCTTCCGAGCTGGGCCGGGCGCTTCCCT
TTCCCCTCCCTGAGCCGCGGTGTGCGCGCCCC
>4998
CTCCTAAGCCTCTCTTTTGTTGAAATCTTCTGTTGAGAAATCCAGGCTTCATTTACAAGG
GCACTGCTGCTAGAGAGGAAATAAGACCGGAAATAGAGGGCCTCACTTTGCAGAAACCCT
AGGGAGGTGGGGAGTGTGGATTTCTTAAAAGCTAGGAAGACATGTGA
>5002
GGAGCGAGAGTGCCACAAGCTGTAGAGGACGGGGCTCATCCTCTTATGTGAAAGTGGGAA
GCAGACAGGCTTCTGGGGGTTTCCGGTTCCTGCGCCTTGACCCCTGACCGGCAGCTGGTC
TCAAAGCTGTCTTACCACTTAGGG
>5008
TTTGATTGTTTTCTTCCCCTCTTTTCCACTCCCATACGACCACACTCATCAAAATAGGAA
ACGATGTCATCACTTATGTGCATGCCTCCCCTTCGTGCGTTGCTCTGGGTCACCACTTCC
TGTTTCTGAGTCATCAGGAAGGTAATTTCCCCCAATGCTCAATATCCTCCAGGACAC
>5014
CCTTCTCTGTGGCTTGTTGGTAAATCTAACGGCAGTGTTTGCTTCTGCTTATAGAAGTTA
GTGGAGAGGAAGGGAGGGGAGGCACATGGCTGGGGCTGGGCAATTTCCTGTTTGCAGTTC
CTTCCTTTTGTAGTTTGATAGGCAACTCTTTTGTGATGTTGCCTGTA
>5020
CTGGGAGGAATTCGGGGAGGCCTGTGGGCCTCACAGGGAAGCTGAGGGTGTAGCAAGTGA
AAAAAGGAAGCTGCCTGCTATTAGGTGTCGTGTTTTGCCATTTCCGCTTCAGAACGGAGC
TGCCCTGTGTCTCCGTGAGCTCGTCCTCCACCTGCC
>5025
CCCTAAGGCGTTCCCGCCGGGCCTCGCGCGGCGTCCCTAGCAACGCGCGCGCGGTCTTCC
GGCCCCGCCCAGGCGGGCGGCACTGCGCCTAAGCTGGGCCACAACCGCCAGTCAGGGCTC
Tccccttcccctccctccccccctcct
>5027
AATGTCCGCCTCCCAGCGCTTCAGACTCAACCACAATATTCAAACCCAAGCCACTTTCCT
CAGCGCTTCGTTTCATTGGCTGCCGCTCGCGTGATGTCATCACGTCGGACGCTGTCACGG
CTCGCGGCAGCTTGGCGCCAAGAAGCTCAGCCTGGCTGCGCAGGGGAAGCTCTTTGCTTG
CTCGTCACCGTGGCAACGCGCGCGGCCGTTTCCGGAGGCGGTGGCCAAAGT
>5032
GCACAGCTCCTCCCGGGAGGTGTGAGTTTGAAGGACCAGAGGCGACTGGAgcggaggcgg
cggtggcggcggcagcagcggcgTCCTGCTCTGCCTACCTCCCCGCCGCCATCTTGACGC
CCCTCCCCCAgcccccccgccccgccgggaggggcgggggAGGGGCAACGGATGAGGCGC
CGCGCGCACGCAGCGCCCTCACGTGActtcctccctcctcccccacccgcctctctgcgc
ccctctccgccccgcctccctcctAGGTGAAGGAAGATGATTTCCCCCCCATCTTGAC
>5038
CTCTCCTCCCTGACTGGGTACCGCCTGCCGGCGGGGCGAGCGAGCCTTTTCATTGGTCTT
GCCCTCAGGGCCCCCTCTCTCTTACTGGTTCTCAGGCCTGCCACTCGGCACTGTCTCCCG
CCCACCTCAGCCTTCGGGCTAGGTTGAGTGAGGGCTCTTGGGT
>5041
TGTAAAAGCAAAGTATCACCTTATGAACAAGTACATTCACTCAAGAAGAAATCAGGTAGT
TTGGGCTTTAAGAGGTGGGGCCGAGGACCAAGTGTAAGTTCCGGTGCTCAAACCTGAGCG
GCCGACTACAAATCCCAGAGTGCCTCGCGGGCGCCGTCTCCACGGCACTTGGGTTTCAGG
GCCATGGAATCGCAAGCCCTTTTCGCACTGCATTATGGGATCTGTAGTGAGACATGCCTT
GCGTTGGCTCTTTCCTCCTGCTGGGCGCC
>5049
ACCACCCTAAGGATATGCGCGGGGGTGTggccggggcggggccggggcagggcagggcgg
tgcccccgcgcccAGGGAACCCGAATACTACACATCCGTCTGCTCCGCGATTGGCCGCTC
CGGCCACGGGGGCCTATGGGGTGGTCCTCGCCCAGCCAATCAGGGGCCCTGGGGAGCCCA
TTCATTCACAAAAAC
>5051
CCCTTCCACTTACTCTTCCTCCCTCCCGTTCCTTTTCCTCCTTCCGGTTCTTCGTCGAGG
CTGCCGGTCTCGAGGTCCCCTGGCCTTGGCCTGGTTGGCTGGCGCGCATCAGGGCCAGGT
AAAGAGAATAGCGTCTCCTAGCAGCCAGGgcgtgcgtacgtgcgtgatgtcgtcagtgcg
tgtcttcgagaatgcgagattcataatgtttgctgtctatatgcatggctgagtacgtgc
ctcccgcgtacgtgcgtggtgtgcatacatgcgtgattgcgcgcccacgtacgtTCTTCG
TGAAAGGGATGACGGGAGCTGTATGAAAGCGGAAGAGTTATAGACCGCT
>5061
AAGGGGCAACGTGGCAGTCAGTGTGAAAAGAAACCACGCATTTGCAGGAAGCAAGAAGGG
GTTCCGCAGCACTGGCTGCTTCCGGCATCtgcagtgcgagggtaaacaggcctactgggg
agtcggttg
>5064
GGCGATAGGTCATTCCAGGACAAGGGGGCGGAGGCTCCAAGAAACTACGACTCCCAGGAG
GCCACTGGGTTCCCTCCGGCAGCCTGGGCCTGGTGCATGTTGGGAGCAGTAAGCGGCCTC
CCGCCGCGCTTCATTGTTAAGACCGCTAGGCCAGGTAGCCCGCGCGCATGCCAAGTCACG
TCCCAACGAGTTGGGCGGCTTTCCTTCCTGCAGGCCTCTTCTCTTTCCGGTCTTGCTGAG
GCGCTCCTTTCCCCGCCCCACC
>5069
ACCCCGGTTTTAATCAGAGCAGCCACTTCCTCTCACCAGAGAAGAAACCCGCCCTCTCAC
AACCCACTTTCTATATTTAGACCCAGGGCCTCGCCTTGAGCTGGGCCAGGGCTGGGTGTG
GCGGGGCCTGCGGCTGCTTCCGGCTCTC
>5072
cgcgccgccTTACTTGGTGTACTCGCGCAGCCCCTTGGCGAACCACACGACGCTGCGGTA
CAGGGACATGCCGGGAGCGCCCCACGCCTAGCCCCACCGCGCTCCCGGCGCGGCCTCCGC
CCTGGTCCCGCCCCCCGGGAGTCGCCCGCCCTGACATCATCCCGGTTATGTAAGAGCCGC
GGCTTCCGGTTCCTTGCTCCACCGGTAAGGCAAGGGGTCTCGGGGCCGGCCGGTCGACTC
CGCCCCAGCCTCAGAGGGTGGAGTGAGGGCGGACCGGCCCTGGTGGGGGCCGCAGTCGAG
GTCCGCAGTCTCCTCGGGGTCGAAATCGGGCATCAGCGCCGTTTAGAGAACACCGTCCTG
CTGGGCATGGCCGGG
>5079
AGTAAGTGTGTCCTGCGAAGAAGAGACACAGGAAGCGTGTCTCACAAAGAGGAGGAACAG
GAAGTGTGTTCTGTACAGGGAGAAACAAGAAGTGTATCCTGCACAAGAGAGGAACAGAAA
GTGTGTGCTGCACAGGGGAGAAATAGGAAGTGTGTCCTGCACAAGGGCGACACAGG
>5083
GAGAGCACTTCCCCTGCAGACTTTGGAAGTGAGAGCACTTCCTCATAGACCTTGGATGTG
GGAGGATTGCATTCAGTCTAGTTCCTGGTTGCCGGCTGAAATAA
>5086
CAGAGGCCTTGATGAATACGACTGCTGAAAGCGTCTTCCTGGCTTCCTCCTTCCTGGGGA
TATGGTTACAGGGGGCCAGACTTCCTGCCCAGCCTGCCTTCGCCTTCGCCTTTTTAGCAA
AGTGTGGTTCTGCAGGC
>5093
TGCTCTCTGTTCCAACCAGTCACACATGGAGCCTCCCAGGAAGTGTCACTTCCTGTCCCA
CTTCCTGCCCGCATGGCTCCTGCTTTCCTT
>5098
AATGCCTCAACGCGTAACGGACGCCAGCCACCCGACAGGGCGGGGCCACGGCCGGAAGTG
GCGGAGAGTGCTAAGAATCGCGCGGCTGGCAGGTGCGGCCAC
>5100
GGGAGGAGCCTAAGGGACGAGGAAAGGCGAGTGTTCTGCTTGCGCAGACGCAAGGCTGGG
CACTCCCCCGGGAGTGAGGGTTGCTGGGCCTGATGACGTGGCTTGGCAACGTCCCTACCG
CCGCTGCTTCCCGGGAACCTGGCGCCGCCGGAACTGATCGCGGCCTAGTCCCGACGCGTG
TGTGCTAGTGAGCCGGAGCCGGCGACGGCGGCAGTGGCGGCCCGGCCTGCAGGAGCCCGA
CGGGGTCTCTGCCATGGG
>5106
TCTGCCTCACCATCATCCTTGCCCACTCGTGCTCCCACCCCCAGGGGCACCAGAGCCAAC
GGCTGCTCCCCCAGCCTCGGACCTTCCTGCGCGGCTCAACCAAGCCTAGAAGTGGGGGCG
GGGAATCTTCCGCCCTCCTCTGGCGCTCATTGGCCCTTCAGGGGCACATCGTGAGCG
>5110
CAACCTCCCAAGAACGCTCCAAACTCTCAAAGTCAGATCTTCTGCACCCGCACTTTTCAT
TGGGCGAAAGGGAGCCAGGATCCGCCCCACGAGCAGGAGGCAGCCAATGAGAGACGCGCG
ACCAAAACCCGGCAGGAAGGCCCGCAGGCTCCAGCCCCGGGATCCCAAGGCTCTGGCCG
>5115
TTTCCATTCACCATCAATTCATCAGGCTGTGCAGGTGGCTCCTGGGAGTGGGGTGAATGC
TTTGGCGGTAGGAGGTTGAGCTGTGGGTGCAGCTGCGGTGTTTATGCAGCTGTGGTGTTT
ACTAGAAGGCAGATGGTTTCTTTGCTCTCCGCCTTTGGGGATTTG
>5119
TCTTGGTAGCAGCCCAAAATAGAAATCAACTTCTGAGCATTAAAACCCACGAGATGATAC
ATTTAGTTAGAGTGAgggcttgtaaaccacagcctgccagccatatccggcctgccacct
gttcttgtaaataaagtt
>5121
GGGGGCGGAAGCGGTGAGGCGCGCTGGCTTCTCACATGACTTCCCTCCAGGGCCCAGCTG
ATGCTGCCGGGAAAGGACCGCAGGGTCCCACACCCCCCCC
>5124
CTCCCAGCCACTGTGCAGGTGGAGAGAGGCTGACGCTGTGCAGGTGGAGAGGCTGACGCT
GTGCAGGTGGAGAGAGGCTGCCGCTGTGCA
>5125
CCCTGAAATCAGCCACGGAGAGGGAACATGGAGCCACTCGCCAGGCTCCAGTCAAAGAGC
AAAGCCGCGGGGACCCACTGGATCCTTACCATGACCACAGAGGGGTGGGCCGAAGGCGTG
GGGAGGAGCTCCCCATCCAGGTCCTCTGTCCCTTCCGCCAGCCCCTCGACCTCGGTCACC
GTCAGCAGCATGGTGGCGTGCTTGGCTTTCATCGTCAGCATCTTGCACTTGGAATTCAAA
GAAGCGATCTGCTCCTGGTAGCCCTTAATTTTCTGCGCCAGCTCCTGAGGAAACATTTCC
CCCACCGGGGTGTCAGAGCAGCATCAAAAGGAAACAGAAGTAGTAGCGTTCATCTTCCTG
CAGGGCGAGCCAATGAGCGCGCAGAGCCGCGCGGGCCCGGGAGGCAGGATGTGTAGGCGG
CGAGTCCTCCTGCATCTCGCTACCGAGCCAGACCGCAGGCTGCGCGGCGCGGCGCAGGCA
CAGCCAAAGTGCCCGAGCCCGCGTCCCCGCGTCGGTACAAAAGGAGAAATGAGGGGATGA
GGCCGAATGAGTGG
>5134
GTGGAGTAAAAGGGTTACTAGACGCTAAAGGAAGTAAAACCAATTTTGTGTGTGCAACTA
TCAGCTCCCATCTGAAATCCCCCCAGACAGCTTCCTGCTGTAACCAGCTTTTTCCTGTGA
GTGGTTTGTTCATTGGCTTTGCAGAAATGAGAACAGCCAATGATGTCAGGAGTCCGGATT
TGCCGAAGTCATCAGCATCTGGCAAAG
>5140
tgcagactgctgagcgcattccacacctactgactccgaaaccctggaaaaggggcctgg
aaatAGCACCTTCAACGAGCGCTGCTCCCACCTCCCCCAAGGTGACATCAGGTCCGCGTG
GGAAACACTGCCCTAAACGAGCAGGAAGTAGCACTCGGCACGCCCAGGCCCAGGGTCCTC
TTCGGTGAGGGGCGGCTGTAAACACCTGGAGGAAGGGTGGGCTGCGCAGCCAAGCCCCGG
GAGGGGAGGAACGCAGGCTCTGCTCACAAAGCCCCGCCGGCGGGCCGCGGTCGGACCCCG
GGACAGTGCCTGGGGCGTTCCGGGCCTGGG
>5149
CCCCTCGGAACTTGCACCCCTCCACCGTAAATTCCCGGGCTTGCTCTTAAATTTTAATTT
TGAGCGTTCCTCAGGTCGGTGCCTCCGCTTGCTTCCTGTTCCTCACTTCCCTCCACCCAC
GCCTGGCCAATGAGGGAGCAACACAAC
>5152
CATCCCCGCTGGCTCCGGGCAGCGATATGCTGGCCGACGGCCGAGCAGCCGGGACCCCAC
CCGGCCCCCGTGCTGAGGCGCGGCAGTCACGTGGCCCGGGGGCTCGGTCACGTGAGCTCG
CTGCTGCCCTAGCCCCCACCTGGCGTCCATGGTCCAGGCCGCGTGGGGTGGAGGGGGAAC
CGGGGAATGCGAGTccccgggccgcgcgccccctgcgctcccgccgccgccTCCAGGAGC
GGCCAGCGAGCCAGCGGCCAGCGGAAGTGCCGCGCTCTTCCCGCCTCCCTccccgcggcc
ccctccgcccctgccgcgaccacgcagcgccccgggccgccgccggaccacagcgccccc
gcgcggcccggAGGCAGACGCGGCTTGGGTTCCGGGGACCTGGGCTGCCCCTGGGCGCGG
GGAGCCCCAGCCCTGAAGAGGCGCCCGCCCGGCGTGTCCCCTGTGCTTCGTCATCGCCCT
TCATAAGCG
>5162
GTCCGGGGCAAGTCCGAGAGCGGGGAGGGCGTTTCCTGGGGTAACTCCACCTGGGGTCTT
GTCGAAGTTGCCGCATCTCCGCCGGACCGCACGGGAACGACGTGCCCACACTCGGAGGAA
GGGGTTGGCGCTGAGCGAGTTTAAAGGGTTCCTTTTGAAAGCA
>5167
AGGGCCTCTTGAGCACCTGCTGTCCCCTCCAGCCTTTGCTCTACACAGACACCCCCACCA
ACTTCCTCCAGGAAGTGCTCCCAGCTTCAGCGCCCGCAACTGCGCCACCACCACGCCGCC
CCACTGCTCAACGGCATGCAGCCTTGGCC
>5172
ATGCGCGAGCTGGGCAGGGTGGAGGTGGGGAGGAAGAGCTGCCGGAAGTAGGCGGTGGAG
GTGGTAGCGGAGCTGACGGCAGCTGCCAGGGAAACCGAGGCGCGGGACGCAAGGCCAGCA
GACAGGCCGGCCAGAGGGTCATCTGCGTCCGGCACCCAGGAGGCTCGTGGTCCGCCTTTG
CCTGGGCTGAGGGTCTCTGGCCCCGCAGCCTCTCTTGGAGGCGGGCCTGT
>5177
GGTTCTGGGTTCTGGCCCCGCCCCGCCCCGCTCCCCGCCGTCTTCCTCCCCCAGGGTTGT
GGCCACGCGCAGCGGCGGCGGTTGTTCCGCTTCCCCTCCGGCCCGGGCCGTCGCCATTGC
CGAAGGCTCCCTCCCCTCCCCTCCCTGGCGTGCGCAGGA
>5182
TCGGCTGTCTCGGCTCCGGCTACAGAGGGGATGGGGTCTGGACCGTCGCCGCCACCGCCG
CCGCCATTACCATCAGCAATAACAACAACACAATGTCAACATCCGCCCAGAGGCCGACAC
CTCCACAAGCACAGACGCCGCTGCCGC
>5187
ATGGAGGCTCCGCTGCAAACTGGAATGGTAAGGGGTGGGGCGGAGACCGGGTAGGTGCCG
GCGTGGGGCGCCAAGAGGACTACAACTCCCGGCGTGCTCAGCGCGCATTACGTGGTCTGG
CGATAACGCGCTGCGTCCGCTCGGGCGGAACTACGTTTCCCGGCATGCACTGCGGGCCGC
CGGGCCTCAGG
>5188
GCGACTCATGCGAGTCGTTCTAAGCGCCGCGCTGGGGGGTACATACGGTGCACGCGTGGG
TGCCTCACCCCCTGGCAGCGCCTCCAGGGACGCTGCTCCGGGAAAGAGCAGCCGCCGCGA
CCTCAGGCGGCGGGAAAGGTGGGACCTCACAATGCGCCGGAAGCGGTGCCTCGTGGCTTG
GGATCTCTCCGGGTTCTTCCTTGCGCCGTCCACGCCGCACTGCCCACGAGGGCGTCCCCG
CCCGAGGGACAACTCACCGCCCGGGGCCTCCCTGAGCGTTCCCTTCCACCATCTGACACC
CACTGCTAAGTGTGAGAGGACCCAGGGGGTAATTGCCGGGCCGCAGGCGGCCTTAGGAAC
TCCGCTTCCCGTGAGGCTTCGCGGCGGACGGCGCTGGTGCGCAGGCGCACGCACGGCGTG
CGTGGTGGCGTCAGCAGTTCTAGAACGTTGCTGTGGTAGCGCTCGGGCGCCATGTTAGGA
CGAAGGGGAAGGAGGAGAAGCGCTTAAAGCGGCGGGAGCGGTGCGGGAGAGGGGTTGGAC
CCAGGGCTGAGGCAGGCCCCCCCCTCCCTCCCGCCTCAGTGGATCATGCCCAGGGCGGCA
GCGGCGGCGGTTGCGGGGGGGAAGTGACTGGGCGGTGCCGGCGCCGGAGACGATGCCGTT
GTAAGTAATTTGTATTCTGTTTTCTTTCGCTCGCCGGCTGGGCCTTGGGGGGCGTCCGGG
AAGGGGAAGAGGTAGGCGGAGAGGGTGGCACGCGAGCCCGACCCTCCCCGCTGGTAGGAG
GCAGGCAGGACTGGGGACCTTCCTGTTTCCTCGCTCGCTCGCCGCCGCACTTCCCCCCGT
GTGCTGGGTTCCCGCGTCCCCCGACCCTTCCTGGCTGGGTCAGCTGCCGTCGGGCCGGGG
GCCTTCCCCTTCCGGAATTGCTGGCGGAACCTCTAACTCGCCCGGCCA
>5206
GTGAATTGACTAATGCGTTAGAATTTTAAAAACCGGGTAGAACGCAGCGCAGGAAGCGAG
CGTTCCCCGCCGCAGCGCCGGAGCGTCCAGCCAGAATCCCCCTGCATGCGCAGCCCCTGG
CGTCTTACGTCCCACAGGCCCCACCCCGGCGCCTTCCGTCCCGCAGGCTCCGCCTTTGGC
GCTGGGCTCTGACGTCACCACCTGCGCCGCTCACAGTAGAAACAGGAAGTGGGACCAAAA
CAAAGGAGCGG
>5211
ATCCGTAAAACAATCGTCCTCCTCTGCCTCCGGCTTTGCCCAACACACACCCTCCGGTCT
CCTTCTTCCGCTGCTGCCAAATCCCCCCCGCCACC
>5215
TCCCCACAGGACTAGAGACTACAACTCCCATGATCCACTGCGGCTGCTCTTCTCACAACT
GGACTCCAGACTTCACGGGGTCTCATGGGAAATGTAGTCCTCATCGGCTTCCGCATCACT
TTCCTTGTTTTT
>5220
TTGGGAAAAGGCCTGAGAAGAGATCGACCCCCCTCCAACAATCCGCCGGTATCTCTCAGC
CACGCCCTCCAGCGCATACTTCTCAGTCACTCACCCGCCGCTCGGCGAGAGGAAATCGGT
GTCGTCCTCGTCCCCCGCACCGAACATTGCGTTGGCTTTCACCGGGTTGCGGGGAGGAAG
CTGGGTATTCCCAGAGTCCCAGGGCCTGTCACCGCCGACGTCGTAAAATGCCGCGGCGGC
GTGCTGCT
>5225
TCATCTCCCACGACAGGAAGCATGGGGGCCATCCTCTGAGCCATACTTCATCTCCCACGA
CAGGAAGCATGGGGGCCATCCTCCGAGCCACACTTCATCTCCCACGACAGGAAGCATGGG
GGCCATCCACCGAGCCACACTTCATCTCCCACAACAGGAAGCATGGGGGCCATCCACCGA
GCCACACTTTATCTCCCACAACAGGAAGTCAGTGTGTCTAGAATGGATGGGTTAGGAAAC
AGCAAGAAAAGCTGCTCAGAAGGAACCGAAGCGTTT
>5232
AGACACCCAGGATCACTGCTCCTAATGGATGAATCCTGAAGCACAGACTCCTGCTTCTGC
TTCTTCCTGTTCCTGTGTGACATCAGCAGTCACCAGGCAGAACAGCTGTTCTCCACGTCA
C
>5235
CACCACTGAATGTGAGCTGGGAGGAAGTGACAGGAAATCTTGTAAAGAGAACGGAAGAGC
ATTTCTCCCCAGCTCCGAGGCAGGTGGTG
>5238
gcttccacaTCTAGCTGCTCTCTGCCTTCTGATTTCCTTGTTGGAACTTTGGACTAGTCC
CAGAAACGACCTTCCTGAAGGCACTGCGAACTTCCTCTTCCTGCCCCAGCCCCTCCCTTC
CTCGCTGGGGGAACAATCTGTTCCGGGATGTGGCCCCTTCACTAATTGCTGTTCAGATAG
TTTCTAAGGAGG
>5243
cttcccagcccccttgaggtgaagtgtggtcatgtgatttgctctggccaatgaaatgga
gaggaagtgatgcgtgtcacttcctggaagaagcATGTAATGGCTGGGCTTGATTTGCAT
CCTGTTCAGCTTTGCCCATGTAAGTGTACCTACTGATGC
>5246
CATACGCTGGGGCAGACGCCGGCAGGGCCGCCTTGTTATCTCAGACGCTGACGTCACCTG
TCTGCGGGAGGTGCAGGGGGGCCACTTCCCGGGGCCAGGCAGGAAGCCCGCCCAGTGCA
>5249
AGCCGCTCCGGTAGGGCGAGCGCGGCCGGCGGTGGGTGGGAGGAGAGGTTGGGGGAGGAA
GGAAAGGGAAGAGGCGGAGCGTGGGAGCGCACAGTGTCAGGAATACAATAGTGCTCCGCG
CCGCCTCAGCCGCCGCC
>5254
TTGAAGATTGTCTGGCCTTCCGCTCCTTGCCATAGCAAAACCACTGAGAGGAAGCTGCCA
GTGGTTCTGCTACCGATGTCAGCAGCATGTCTGCTCCCTAAAGCAGGAAGTAGAG
>5260
TGTCACCGGATAGGTAAATGGCAAGGAGAGAGCAGGAAGTGACATCATTCTCTCGACTCA
CTCAACGTACTGATCTGACAGACGCACATCCTAG
>5262
CACTTTTTTTTTTTTTTTTTTTGAACAACACAGTTTCTCTAAGCAACCAACTGGTATGAC
CCCTCCCCCACCGAGGTGTAGCAGCTCACGGACCACAGTCACCCACTTCCTTCCGGAGGT
TTCCACATCCTGCCACTGCCTCGGGGACCGCTGCCCCAGAGCACGGGAGGCGCCTGAGAG
ACAAGCCCTGAGTGGAGAAGTCAGTTCCA
>5268
ACCTCTCCACCATCCTCCAGTCGTTGCCCTCATTGGGAGAGATGCTTGCTACTCTGCTAG
TACCACGCCTTGGTTCCGGTCTTTACTGTTGGCTGGTAGGTCGGGAGGCACCTCTAGCA
>5270
TGGTGGTGCTCGGCGGCCGGAGCCGGATCCTGTAGCCGGGTGTGGGCCCGTGTCTGTCCG
TCCCTCCTTCGGCCCCCTCTCTTGTCTTCCGGAGTGTGGCTGGCGGAGCT
>5273
GCCCTTACATGGTAGTGGTGGATGACGAGCCCTCCGGTTTTCAGCACCGGGAAGCTGGAC
AGCACCCGCGCCGCTTCCTCCCTGGAGCAGCAGCTGTTCGGGGAGGGAGCCGCTGGGGAC
CAGCCCACGAGACAAAGCCTCCGCCGCCAAGAGACCGCGGCGAG
>5278
GGCCCGCCCACGCCCCTGGCTTTGCGCGGTGCAGTTTGAACCGCTTCGGAAACAGCTGGC
CCGGCGCGCGCGGCGGGAGGGACGCGAGTGCTCGGAAGAGCCGCCCCACGTGCTTTCGGG
GAAACTGCCCGGGAGCGAGAAGG
>5282
GGAATCCTAGCCCGCCCGCACATCCCTCCATCGCGGGAGCGACCTATCTCATCCGTAGAC
ACCTTCCGCTGCACCCAGCCGCAGCTGGTCAGGCGGGCGGAGGAAGGAGGCTTCTGATTG
GCCATCTCCAGCAGCGGAGGCGAGAAGGCGGGGAGCGACGGTGCGGGGGCGTCGCGGAGA
AATGACTTCATGACGCGGCTTCTTAAAGGCGCCGGCCCAGCGC
>5287
CCCTTCCCGAGGAGAGTGAGTGAAACCCCGGCTGCAGGGCGCATGCTCCGCCCCAGGGAT
TGTGGGGGTTGTAGTTCCACGCAGGTGGTGGCCAGAGTGGTTTGTTGAGGTGGGGGCTGC
TGTTTGGGAGTCTTGGCCTTCTCTTATTCAGGCATGAA
>5289
gcccgcgcgcccgcgcgcccgccgcccATTGGCCGCGGCGCGCCCACATGCAAATGTATC
GCCGTCGCGCTCTCCCATTGGCCAGCGAGGTGCCGCGCTCAGGGCGCTCCCCTGGGTCCT
AGAGGCGGTCGGACGCAGCAGCAGGGAGTCGGGAGCTGCGCGCCTCCCCGCCGGTTCGAG
TCCCCGTCTTGGGACCTGCGGCCGCGGGGCTCTCGCTTTCTGTTCCCTTTGCTGTATGGC
GGCCTTCGCGGATGGCCTCCATCGAGCGCACATTTTAAGGCTCCGGACCCAGGGCGGCGT
GGGTGAGGCCCCAGCACACTTCCCTGTCCGGAGGTGTGTCTGGGCGGCGCTTCAGCGGGC
GCAGGGCGGCCCCTGGAGGAGCCCCACCGCTTCCCGGAAGGGCCCGCGTGCCATCTGGCC
TCCTTCATTGAcagaagggaacgagggtctgagtggagaaggcacctgcttgggatcaaa
gccccaggcagagtcctgcacttcctgcagtagcaaagtgaccttgagcctgcctt
>5299
TTCTGCAGGCTGAAGGCTAGGCGCCTCGCCACTCTAGGACTACAATTCCCGAGAGGCCTT
GCGACGGAAGCCATCTTTGTTCCCCACCAGGCTAAGCGATTTTCCGGAGGGGGAGTAAGA
TCCCTTGCGTCACCGGCGCGCGCAGCTGCCGTCGCGGAGAGATGATGTTTAGGTCCGGGA
CTGTCAGTCAGTGCGCGGCCAGGTAcgggccgacgggcccgcggggccggcgccgccATG
GCGGCCGTGTTTGATTTGGATTTGGAGACGGAGGAAGGCAGCGAGG
>5306
TGGCCTTGAGGGCGATGCTGATACAGCGCTCAGCTTCATCCTTGTTGGATTCCATGGCGG
AACCAGAACGCGGAACCAGGGAGGGGGAGGCCGGGCGAGCGAAGGGCTGCGCCACCCGCC
GGCGCGTCGCGGGCAGCCGGGCGCGGAGTGATGACATCCACCCTCCGCCCCTCCTTTCCC
GAGTTTTGAGCGAGGGTGGAAGTGCTACCGTATGTCTTCTAAGAAAGGGACGGCTGGTGT
AG
>5312
CTCAGCTGAGCACATGCACAACCCTCTCGATGCAGCGGAAAGTCGTGTGGCTTAGGGCCG
CACCCCGAATTTCGCCGCACCCGCCGCTGTGCCATTTACAACCCCCCACCCCGCCACTGC
TGTCACGTAGCAATCAAGAGTAAAGGTTATCACAAAGTCTGTTCTTCGAAGGAAAGAGTT
GGAATCAAGGACTTCGGACGGGAGGAAGTTGGTAAGTTACCGCTTCCTCCCTCCTGTTTT
CCTCTCCTTGTTTAACTTCTCACAAGAACATGTGGC
>5317
TGCTTTTCCAGGTGGTGTGAACTTGAAGGCCTCTCCCTGTGGAGGCCGGAAATGGCCCTC
AACCCTGGCCGGGTGGCTCCCCAATGAAAGGAAGGGGTTGGGGAGGGAATCCTACATCCC
ACAGCCCCTTCCTGAGAAGAGCTGCCCAGGGGAGGTTGGTGCCAGCAGGAAGCCAGGCCC
AAGCCCACTTCCTGCACCGGCTTCCTGGAAGAGCCAGATAAGGGGGAAGAAAGGGCCATG
TGGCCCCGGGGCAGCTGCTAGGAGAGGCAGGGGAGGAGGGCTGCGGGCGGCTGGGTGTGC
ATCTGACTGGGTGCCACCAGCCACAGAGAAAAC
>5324
AAACGCACTAATGCTGAACGGGGCGGGGGCAGGGGGTGGGGGTGGGAGTGGTATGGGGAG
AGTGCCGGTCCTTATCCAATCCTTGGCGCTGGAGCGGCAACCGCCCAATCAAGCGCGCAG
TTGAAGAGGAGTGCATGGTTTCCGGCATTTGGCTGGGCCTTTGTCTCTCGCTCCCACCAG
AGCTTGGAATCCGTCTCTGCTCTTCTGCATTCTCCACCTCG
>5330
CTGCTTTTTTAGACAGTCAAGAAGGGCAGGCACTATTTTAAAAAAATGTAGCCCTGCTAC
ATACTACTGTGACTGATAGAACAATTTTCCCACGAGCAAGATTCACTGACGCACAGCTCC
CTACCCCCATGTTTGCTTGTGGTTGATAAGACGACATCCGCACAGCTGAGCCCTGTTCTA
GGAGGAGCTATTAACACGGATTCCTCCAGAAGAAATGTTCACCCAGGCTCGTGAGGACAG
AGT
>5335
GTCGGGCCGGAAGTCGCATTCGCAAAAGGCGCCCAAGGTGCAGCGCAGGGAAGCCAGGTC
CCAGGCGGCGGCCGCGGCCGAGACCAGCCCGAGCAGCCCGAGGAGCGAGCCCCAGGGCCG
GCAGCCGCGCGTCGCAGCCGCCATCCGGGTGAGGCCCGAGCTCGTTGTGGGGCAGTCAAC
TGCCTCGCCCGGGAACTGCAACTCCCGGCGTGCACCGCTCCGCAGCAGCCACGCCCATCG
CCTACAACTCCCGACGCTCCTCTCCCCGCCTCCAAGGCCCGCCCGTCGTTCCGCAGCAGG
ACCAGAAGGT
>5341
GGGTCCCACGCCCCAAGGCTAAGCAGCCGAAAGCACAGCGCGCTCGGGGCCAAACCGGGC
TGTATCGCAGGCGCAGATGGCGCGTCGGGCGGAAGCTGGAGGCCGCCGGCTCAACACGCT
CCGTACCCGGGACTGGGGCCCGGCCTGCAGCCTCAGCGAGCAGGCGACAAGGGCGGCGCC
ACAGAGGCCGACGCGTCCCCCGCCCGCCTGAGCGCGCCGCAACAGCCACCTCGTCCCAcc
cgccccggggcggggccgggggcgcggcgccggggcccTCTGGCCCCCTCCGGTCTCGCC
GGCCCCGCCCCCTCCCTGTCCCCGTCCCCGAGGGGCTGAGGGGGAGGGAGGGGCGACGCA
CTCCGGCCGCGTTGCACGCTCGCCGCTTCCCTCAGTCCCGCGTGCGCGCGCGCGCTCGCC
CCAAGTCCCGCGGAGTTTAACACAATGCCGACGCCTACGCCGTGCGCAACGCCCCGGCCG
GCGCAACAgccccggcgccgggggcgggggTGGCCCAGACAGGGAGAGAGGGAGAGGGAT
GAGCGCGCGCGAGAGCCGGAGACAGCGCGAGACCCGAGGAGGCCGGAAGCGCGCGTGCGC
GCCCCCGCCCGCGAGCGGGAGGCGGagccgcagcagtagcggcagcagctgtaggagccg
ctgcagcTGGGAGAAGCGCCAGAGAGGCCGGGCCTGCTCCGGTCGGACCGGATccctccc
ctccccctccctcctccctcccctccccCAAACCCACTTCCGCAGCTCGCGGCCTTGCCG
CCGAAGCAGCAGCGGCGGCAGCAGCAGGAGGCGGCGGCGAGGCGTCGGAAGGATTACGCA
CCTGACGGGCCCGCCTCTGAGGGCTCCAGCGCGGGACGCTCACCGGCCGCCGCCGCCCAG
GGCGCACTTCGCGGTGGCGGCGGGAAGGGAGGGACCGGCCACGGGGAACCGAACGCGAAT
CGcccccctccccttcct
>5362
CGCGGACCGTCCGCGCGGTCGCAACGCGCAGGCGCCGTGTCCACTTCCGGGATCTGTCAG
CCGCTCCCTCTGGGCTTCCGTCCTCCGCCCGCGCCCGACGGAGCCTGTTCGCGTCGACTG
CCCAGAGTCCGCGAATCCTCCGCTCCGAGCCCGTCCG
>5364
CGCCATTGGCTGGGCGGCAAGCTCCGCCCCCTGGACTGCGGCGCGGGTGGGGGTTGTGCG
TTTTACGCAGGCTGTGGCAGCGACGCGGTGAGGAGACGGCCCACGGCGCCCGCGGGCTGG
GGCGGTCGCTTCTTCCTTCTCCGTGGCCTACGAGGGTCTGGATCCTTCTCTGCCGGCTCG
TGGGCCGTGCCTTTGCCCTTCTGCGAGGCCCTGAATCTGATCCCTTCCCTTCATATCCGG
ATCCGGGCTCCTCCCTCCAAGCCCGGGGTTCCGGACACCTCCCCCAAGACAACCCCTCTG
GCCTCC
>5378
TGCTGGGAGCCTTGGATTCCTCGGGGCCCGAAGAGCCACAGGAACCAGGAAAATGGTGCC
CTGTGCTACCGAAGAGCAACTTCCTCAGTTTCGTTTTCCCAAC
>5380
GAGCAGGCAAGCCTCTGCTCCAGGCAGAAACAGTATCCCACAAGGAAGAAGTCTGAAGGG
GGCATCCCACAGAGCACCACCAAAAGCTGCCCAGCCCTCCAGGTGCCAGCGGAAACATCC
TTCCTTCAGACACAAGTCATGTCACAGGATGTGGCTGTTGCTAAGTAACAG
>5386
CTACAGCGCAGGGTTGGCCTGGGAGCCACAACAATGCCATGATGTTTTGGAGACAGGAAG
CCCCAAGCTGGCCCCGAATGAAGGACTTCCTGTGTTTAAAGTTGCAGGAATATCCGCCGA
CCAGCCCAGTTCA
>5392
CTGTACCTCCTTCACGTTTTACTCCAGAAAGCAGAAACTCATGACAGGAAGAGGAAGTGA
ACAGGGTGTGCATCTGATGATAGAGATCAGGGCTGGCCAGTCCTGCGTTCCCCAAACACC
CT
>5396
GAAATTGTCAGCCTCTGACTTATTTCCAGCTTACAAAAAGGCTGTGATGTTGGCAGCCCG
GGGAAAGCAGTTCCCGTGAGTCATGCTTTCACCTTTCAGCCAGTGAAGAACAGGAAATAG
TCACATCACTATTGCCAACAAGCACAGCGAATCGCTTCCACCACCGGGCTTTCCCAGATG
ACGTCAGTGAGCCAAGTGCAGGGCATCACCCTT
>5403
GCGACGGCGTCGCCATGGCAACCGGGCGGCGGGCTGGGCGGTGTCTCCGGGACCGGAAGT
GGCGTACGCGGCCCCCGGGGCTGCCCCGCACGTGCCAGGTCCCCGCGGTTGCGGCCA
>5407
CACTATGTTGACTTCCTGACTTCCTGCTGCATATGCCAACTGGTGGCTCCCTCAGTGCCT
CTTTTGTGAACAGACAGGACTCTCTTAACCAGTGCACAAGAGGAAGTGCTGCCCTGCAGA
TGACTCACCATGT
>5410
GATTCGAGGACCACACGCCTCAGCCAGCCCCGGCAAGGGCCTATCAGGGGTGGGTCGGGG
CATCCGAGCGGGTTTGACGGAAGGAGCGGCGGCGACGGAGGAGGAGGATGGAGGCGGTGG
TGTTCGTCTTCTCTCTCCTCGATTGTTGCGCGCTCATCTTCCTCTCGGTCTACTTCGTAT
CC
>5417
GTCATCTGTTCTCAGCCAAGAGAGGCCTAAGCAGGGCGTGGGGAGCAGCTGCAAGTCACC
TTGGGTGACTGATGTTATCTAGGCCTAACGGTTTCCTCTGG
>5420
ACTCGCAGAAGCTCAGAGGGCTGGTTCCTGCTCTGCCCTCGAGGGCACCGGATCCCCACC
CTCGGGTTAACAGATCCGCCCTCCCGGCTGTCCAGCAACAGAGCTCCCGGCGCTCCGCAC
CCAATCACAGCCCGGTCCCGCCTGCAGCCCGCCCA
>5423
GCCGGGTGGTGGCGTCAGCTGCGGCGCCCTCCGCGTGGAAATTAGCCGGTTGCCCGGGCA
AATCAGGGAGGAAGGGAGGGAGCTGAACACGGAAGTGGTGGCGGCGCCCAGGGAACCGGC
GGAGGCGATGACCGTGACGGCTGGGTTGGGACCGGAACGCC
>5427
GGTTGCACAGAAACAGCGCCACCCCCTACTGCCCGCGGGGCCACCTGTGTGTGCCTTTCC
TTCAAAAACAAAGGCGGGGCGGGGGCGGAAGTGCCTCAAAAGAAGGCGGGCCGAAGCGAG
GTGCGGCTCCCTGTCGCCGCGGAGGGGCGGG
>5431
AAAAGAGCTTTGATGCACACGGTGACAGCCACATGGTGCACCCGGAAGAACAAGGGGCCT
GAAGTTAGTTAGACCCTCCTTGCTGGTTCTACCACAGTCGCACGCCCCACCCCCTCCCCG
AGCCC
>5434
GGACCCCGCCCCTTTCCAGCCAATTGTAGCCTTTTTCCCCATAATGCCCAGCAGCCACTG
CCAAACCGCGCACTGCAACCGAACTCTACCTAACTCCACCTCTCTAGCCGCCCAGCCCAG
TTCCTCATTTTTTATTGGTTTTTTAAACTGTCACTCAGAGAGTACTCGTATCCGTTGGTT
GTCCCCTAACATACCCTTTCTTTCCCTTGTAATCGCGCTTCTTTAGGCACTACCCGCCTC
CTGAAGCCAATTTCCTTTATTCGATTGGATAGTCGGAATGCTACTTTTCACGGTGCAAAG
CTATGATTGGCTGCGCGCGGCAGGGCTCGCGCAGTTACCAGGCAGCGGGCTAGACTGAGG
CTAGTTACCACGTCAGTGAGCTGACAGGGAAGGTACCCGGCTCTACTGCCCGTCCCGGAC
GACTCATCCTGGCGGACTGTGCAGTCCCACCCTGACTTCGGCCTCAATTTCCAGGAAACA
GGCTCCTTCTCTTCTCCCATCTGCTACCAGAGCCGGGAGAGCTGCTCGGAGACGCCTCCG
GGGTGCGGGCTGGACATGAGCAGCGGCTGCCGGTCCTGGGACTAGGCCCCGCCATTTTGG
ATCCGCT
>5447
GATGACGTCTTCCCAGCGGCCAGAGGTGGTGGAGTGCAAAAAGCTTCCTACTTGCGACCG
AAAAAAAGGGAGAAGAAAAAAAAAAAAACTTTGTCCCGCCTACTGAGCACGCCCCGCTTC
CTCTCCCCCTCCCTCCTGGCTTCCA
>5450
TCAGGATCCTTGCCCTAGATCAACAACCGGGTAAGAGGGCGGGAACCGTTGGTCCCTCCA
CTCCCCCTTCCTTTGGTTGCGAAGAAACAGGATGACAGGATTGCTTCTTTCTTAAGCATA
TGCATGTTTGGGCCTAAGACTCAATGTGTAGGTT
>5454
CTCGCAGCCTCAACCCACACGGCCACTGCCGCCGCCCCCTAGAGCATCCTTGCGCGCGCC
CGCCCTGGAGCCGCCCGCTAGTACCGCGCGGCCGCCCCCGACCAACAGCCCCAACGCGCC
GGAAGTGGCGAGCGCCGGGCGGCCCCACAGCGCGGCCGCCGGGCTGCGGCGCTGGAACCG
GACCAATCC
>5457
GTGCCCTCACTGGTGCTGGGCGGGGCGGCCGCTTTCCTCGGAGGGAAGGGGCGGCGTTGG
CGGGGGAAGGGCGCCAGGGCCCAGGCCCTGAGGGAGGGGCAGCTCGCCCGGGCCACGCGG
TGCCGGCCCTCGGCTCAGGCCGGGCTGAGGCCCCGGGGGCTCGGGGTCCGGGGGAAAGGC
GCTGAGCCAGACAGGTCCCAAGGAGCCTTCGGGAAGGGAGGGCCTCGTGGCGGCCTGTCC
GGGACCCGGCCGGGAGCAGGGGTCGCGTGGGCGCCGTCAGGACGGGCGTGAGGTCCCCGG
GACCACGTGTTTGCGTTTGGTGGCCCAGGGGTCGCTGACAGGTGCGGAGGGGAGACGCCC
ACCTGGGTGCCCTGGGCCGCACGCCGGGCGGTGGGGCCGGGAACCCCTGCTCCTCCTCGG
CCTCCGATCCGCTGCGGCCCTGGGTCCTGCTCGCTGCCCGACGCCGCTGCCACAACCTcc
gcccgggccccgcagcccgccgcccgccggAAGCTGAAAGGCGTGTCCGACCCCGCCCCC
GGGCGCGACCAATCAGCGCGCGCGACTCATGAATAGTGAGCGCGCTGGCAccgccccgcc
cccgcctcccgcggcaccgcccgcccgcgcAGACCCCGAGCGCGGCCGCGGACGAAGATG
GCGACCGCCATGTACTTGGAGCACTATCTGGACAGTAAgcgcgccccacgggccccgcgc
ccgccgcccACGCGGAGTCCTCCGTGCCGCAGCCCCCCGCGCGCCGG
>5471
TGAGACAACAGGCTTCCAACCAGATCTTCCCCACCCCTCCAGCGAGTGAGAGCTCAGGTC
TCTTTTCTGCTTTGCTAGAACGTGCTCGGATGGGACCTGTGATGGCTGCAACTTCCACTT
CCTGTGGGAGAGCGCGGCTGCTTGCCCGCTCTGCTCAGTGGCTGACTACCATGCTATCGT
CAGCAGCTGTG
>5477
TCGAAGCACCTACTCCACAGGTCCAGCCGGCCGGTGAGCGCCTGGGGACCGCAGAGGTGA
GAGTCGCGCCCGGGAGTCCGCCGCCTGCGCCAGGATGGAGTTCGTGAAATGCCTTGGCCA
CCCCGAAGAGTTCTACAACCTGGTGCGCTTCCGGATCGGGGGCAAGCGGAAGGTGATGCC
CAAGATGGACCAGGTGGGCCGAGCCTCCCTGCTTGCCCGGGGCGGGGAAGGAGCTCGCTG
GGCCGGCCTCAGGGCCTGA
>5483
TGCAGTAGTCACCCTACCTCTATTTCTCTCTTCTTGAGTTCCTGAATTTCTCTACAGTTC
CTGTCACAGTTCCGGGAGAGAGAGTGTGTGTGTAGGTGGGGCGGGACTTGTGATTAGGGA
GTGCTTGAAAGGCGAATCTGGAGGCATGAGTGGGTGGAAACTCTTCTTTCCAAGG
>5494
CTTGCCACCCACCATACTTCCTTCATCTGTCCGCCATGCTGCATGTCCCGACGCACCCTG
CTTCCTGCCTTTCTGCTAGGCTCCGCCCTTCGCTGGAACTG
>5496
GGCGCAGCGGCACCTGCACTACTCGCCCGGGCGGAGCGCAGCCAGGTCCACGGTGAAGCC
TAGCCGGGCCGGGCCTCCGGAACCGCCCCCGCCGCCCGCCTATTGGGCGCCGCCCGCAAG
CCGGGGGTCCGATTGGCTCAGCCTTCCGCCCGTCGCGGCGCGAAGGAGGCGAGCCCATTT
CAAGGTGCGTTGAAGTGTGGCGAGCACAGAGCCGCAGAATCATGCGCATTGCCGGGGAGA
AGGTGGTATAGCGTCTCTGCCCGCTTCTCTCTCGGCTCACACTGCGTGGCAAGTTTCTGG
TGAGGGAAATGGTAGCTTCTAACGGGACCCTGGCGGGTCTCAATTACCCCGGACAGGTCT
GAGGGAAGTGGAGCCCCCGCCCACTCATGGAACCCAACATCCGGTTTCCATCCGGCAAAA
>5499
CGCCAGCCCGCAGCGGGGCCGGGCAGGGACGCCGGCCTAACGGTGGGGACCGGCAGGGCC
TGGGGGCAGGACGAGACAAGCACACAACCGACGGGGCGGGGCCAGGCGAGGGCACGGGGC
CGAAGAAGCTTCTGCCAGGCCCGAGACCCGCACTTAGTTACCTGAGAAGGCGGGAAGGTG
CGGCCGCGGGGTGAGCGGCGGACTGACCCAGCTCCAGCGCCTCTGCAGAGGCTTGCAATG
GCGTCTCTCGGGCTCTGATTGGTCAGGCCTCCACACGTGAGCCTCTAGGAGCCAATCATG
TCGGCCCACCTAGCATGCGCTGATTGGCTCAGGCTGGCCAGGGGCGGGCGCGGTCCTTCC
ACGGCCCGGTCCCCGCTCCCTTCCCCAGGCCCGGAGGCCCCGCCCGAGCGGCTCCGCTGG
GGGCGGTTCTGCTGGAGAGGACGGATCTGCTGGGGAGATGGATATCCTGGAGGGGCGGAT
CTACTCGGGGGGCGGGTCTGCTGGGAAGGCCGGATCTGCTGTGAGGGGCGGGTCTTCTGG
AGGGGCCGATCTGCTGAGGGGGCCGGATCTGCTGCCTGACAGGGCTTCCTGGCCTGGGGA
GGAGGCCGTGTCTGGAGCTTGAAAGCCGGCCCCGCTGTGTTCAAGATACAGTCAAACGTT
CAGAAGGAGGAGACTCCGGGGGCAGGGTGGTGCCCAGCCAGTGCATGGGGCCAGGGCCAC
GCTGGTGGCACccaggcagcgctgcctcctggctctcgaatggctgttctctgcccagaa
tgctctcccacgggacacgcgcct
>5516
GCGTCTTCCTTTTTTCCGCCTCTCGTTCGCTTTTGTCTTACGAGGCTTCCGGAACACGGC
CCAGAATTACAGAGAAAACACACTGCGCACGCGCACTCTCTCGTCACCGCTGTGCGGCTT
CTGTTTGGTTGGCCAGTTCGTCCCAATTTCCGACTCACAGGGCTGCGGAGCAGCAACTC
>5521
CTGCGCGCTGAGAAATCAGCCTCTCACTTCCGGACTACAAGCCCCTGAATGCAATGGGCA
GCGAAACGCGGCCGAAGAGCAACTTCGGATGTACGGTTTCGGCAACACTGATCAACGTGT
CTT
>5525
CCACCCCAGAGCCTCCAGTCCAGCTTTAGGCAGGGGCCCCGGGGGGCCTGTGGGAAGTGC
CAGGGGCCCCCAAGCACACTCTGCTCTCATTGGCTGGCTGCGCCTACATGCAAATGAGGG
CCAACGTCACTTCCTGAGGCCAATCGAGCGCCATTTTCTCTTTCTGGCTGCGCGGGAGGA
GGGGACCAGTCGCGCTGGG
>5530
GCAACAGCGGGACAGGAAGAGCTGGAGGAGGAGGCCACAGGAGGCGGGAGGAGGAGGCCC
AACGTTCTTTAACTCTTTGTAGTCCAGTCACAAGCACAGGAG
>5533
GTCAGTGGCCTGCGGGGACGCAGTGGGCGCCGAATTTGCCTGGGGAAGGGGAAATCCGCT
CTGGCCCACATCTGCGCACTCCTAGTTCCGCCCCTCAGCCTCAATGTTTGTTATTGTTGT
TCGGGTTCAGGTTGCTTC
>5535
AGGAGGTACAGGGGCTCAGTGCGTGCAGTGGAATGAactgggcttcatctctggaagggt
aaggggccatcttccgggttcaccgccgcatccccacccccggcacagcgcctcctggcg
actaacatcggtgacttagtgaaAGGACTAAGAAAGACCCGAGGCGAGGCCGGAACAGGC
CGATTTCTAGCCGCCAAGTGGAGAACAGGTTGGAGCGGTGCGCCGGGCTTAGCGGCGGTT
GCTGGAGGAACGGGCGGAGTCGCCCAGGGTCCTGCCCTGCGGGGGTCGAGCCGAGGCAGG
CGGTGACTTCCCCACTCGGGGCGGAGCCGCAGCCTCGCGGGGGCGGGGCCTGGCGCCGGC
GGTGGCGTCACAAAAGGCGGGACCACAGTGGTGTCCGAGAAGTCAGGCACGTAGCTCAGC
GGCGGCCGCGGCGCGTGCGTCTGTGCCTCTGCGCGGGTCTCCTGGTCCTTCTGCCATCAT
GCCGATGTTCATCGTAAACACCAACGTGCCCCGCGCCTCCGTGCCGGACGGGTTCCTCTC
CGAGCTCACCCAGCAGCTGGCGCAGGCCACCGGCAAGCCCCCCCAGGTTTGCCGGGAGGG
GACAGGAAGAGGGGGGTGCCCACCGGACGAGGGGTTCCGCGCTGGGAGCTGGGGAGGCGA
CTCCTGAACGGAGCTGGGGGGCGGGGCGGGGGGAGGACGGTGGCTCGGGCCCGAAGTGGA
CGTTCGGGGCCCGACGA
>5551
TGAATCTTGAAGAACATATCAAGTAATTCTTTTCTCCAAACTTCAAACTGTTATAGTTCA
CACGGAACTAATCTTGGGTAGGGAGGCAGATGGGGTGGGCTTCCTCTGTCTGCTGCTTCC
TGTCCCAGTTGCTCCTCAACAGTAACACCTGAGTCTTCTTAGCCACCTTTCTCAGTACC
>5556
GGCCCCCTCAGAGGCACAACTTCCCGCTTCGTCGGTCATCATGCTCCGCGCCCTCAGGCA
GTCAGCGAAACGCCGGAAACGCCTGCAGACGCCTGCAGACGCTCCTTGTGTTTCATTGGC
TACCCGTGCAGCCCTGGGCCACTCA
>5559
CCCATGCCATGCACTCCCTCCCTTGGACTCAGGGCCCTCCGCTCAACGGGCCCTACCTCG
TTCGCCATGTTCACGGATTCTGGTCGGCGCGGGGGGCTGACATCCGGGGTGGGCCGCGCA
GCGACGGAGGCATGGGCGTGGCGAGCGCCTAGCGAGGGGGGCGGGGCGTGGGGGGGGCTT
GCAATGGCTCCAACCGGAAGGG
>5564
TGTAGGTAGGATCCCCGCAGAACTTTAGAGCGGCGGTCTCATTCCGCCCCCTAGCGTCCA
TCCATCAGAAGCTGAGCGCAGCCTCACCGGAAGCTGTGGATGAAACCGGTGCCCAGCTGC
GCAGAGTAAAGCGCCTGGCGCCAGGACGCAGGAGAGGCGTGTAGGAGATGCGCCAGAT
>5570
AAAGTGGCATGCTGTGTAATTTTCCAAGGTAGGGAGGAAGCAGTGGCGGCTTCTGCTTGG
TCCTACCGGCTTGGCTTCCGGGGCACACGCTGCTCTGGGGAGAATGCCTGACCCTGCCAC
ATGAAAGGCCT
>5573
CGCGCGAGCCCGGGAAGGCGGGGGCTGCACCGGGCCGCGGGCGGGGCCGTGCACGCCGAG
CCCCACTTCCCCAgcgcgggccgggggcggggcgcggcggcAGAGTTCGGGGGCTTCTGC
CGAGGGCAGTCCCACGTGCCCCTCCGCGGGAGACGTCTCCTCTCCGACGCCCAGCACGCT
GGGGGGCTCCCGCTTCCTGCCTGCCCTCTCTACTGCTTGCCCTCTCACCTCCCAGCGGCT
TCCGCCGCCCCGGCCAAGCTGCACGGCGCGTCCCGGGCCCTAGACCCCCACCCGCCAGGC
ACCAGCCCCGGCCTGTCCCCTCGCGCCGTCAgcccgcggcccaccgcccgcgcgcgcccg
cagcccagccggagggaggggcaggggcggggaccggccggcgcTGATGTAATCCCGGCA
CCCGGGCGGAAGGATATGGAGCGCGCCCCTGGTTGGCGGGGCGCTGAGGCCAGTTGCCGG
GTAACGGAGCGGAGCGGCTCCCGGCGCGCCGCCTCCCGCCCTCCGCGGAGTGGCGCTGGG
GCCGCCGC
>5579
ACACGAGAGGGGAGAGCGAGTCAACAGCTGGAGCCATGGCAGCCTCCTCAGGAAGAGGGG
GCCTGAGTTTCCGGTTCGTACAGGTCAGGGCCAGGAGCCACAGAGTGGGCTGCTCTGGAC
TAAGGAAGGGGCTGTCTTGGTCCCACCCCCACCCATCCTGACCTTTCCATTCCGAT
>5585
CCCTCCGCCAGGATGCGCTCCCCAAGAGGGGGTGACGACTTGGGGCAGGGACGGGGACCC
TGGCGGCGAGCTTCCGTCCTCCGCTCGCACGCCGCACCTTCCGGCCCCAGGCCCTCCCCT
GGCTCCTGGAGGGTTGGCTCCTGGCTCAGGAAGCCCACGCCTGCCTTGGAA
>5590
ACCCCCACCGAATAACTGAAGGGAAGCGGAAGGCGCAGAAACGCGGACGAAGAGGAAGCG
GGCGCTTGTTAAACCGTGCGATGCACAATGCGGGAAAGTCCAACCAGCTCCGTGTTTCAA
AGCTGGATGCCCAGATTTCC
>5593
CCGGGGTAAGCCGTCCGTCCCCGAAACCCGCAAGGCCACCGACTGCGCAGGCGCCTGCAG
AGCACTGGCCCTCGGCGCGTTCTCTCGCGCTCTTCTTCAGTCTCCTCAGCGAGCCTGGGG
ACGAAGGGGGCGCGGTGCCTCCTGGGTGTTGTAGTTTGCTTCCTTGGCGAGAGGCCTTCG
GGCTGGCTGGACGCCGGGGCCTTGGGAACTACGCCTCCCAGCGCGCCCCGCGCGAGAGCC
CAGGTCGCCTGCCCTTGACGGCTTCAGCCGTCTGAGCGGAGAGGAGGATCCGGGAAGCCG
GCTGCGGCGGGAGGAGGGAATGCGCGTGCGCGCTGGACCGCCTCGTCCCGTTCCGTCCCA
ATCATTGTAAACAGGCAGAGGCTGGGCGGGGTGGGAATGGGGCGCCCGAGGCCGGCCTGG
GGCgcagcgcaggaggcggctccggtggctgcggcggcagcgtgagcgcgaggaggc
>5597
AAACAGAGAAAAGAGAGTGGGGGTGGGGACACTCCTGGCTTCCTCGCCAGCTACAGGTTT
TCCTCCAAATCTGAGTGCTGAGGCTCTGGAGCGGACAGAGAGGAAATGACGGCTGTGAAC
CACACGTCCGGCTCAGCCATTTTCTAGGCGGAAAAAAGGAAGCCCCTTTGGCTCTCTCCT
CCCTTT
>5602
ACAGTGCAAGCTTCATTCAGATTTAGAAGGATGATGTCATTCAGCAGGAAGGTGACATTT
GGAGGAGAGGCTTTGAGCACCCCAGGATGTGGTCGCCAGTCACAGAGCAGAAGAGGCGGA
AGCTGCTGAGAGCTCTGTTGGCTCTTGGAACCAAATCACTTT
>5607
ACACCGTGCGCCCGTGCTGGTAGCCCACTTCCTGTGCACACCCCCAGGGCCCCGTCAGGA
GGTGTGGGGAGCCCCCCACTTCCTGTGTTCTCAAAAGGG
>5610
GGCCCACCGGTGCCGCGCAGCCTCCTGGAAGCTGTGGGGAGTAGCGTTCCTCCGCTCCAG
AACTACAACTCCCAGCAGGCCTTGCTCCTCTCCACCTCCCTCGCAGCGCATGGCCTGCCG
GGAGGGGGCAGGTAGCCGG
>5614
GAGCTGCGCGATGCGGTGGCGGCAGCGCTTCTGGAAACCTCCAACCACGTGGGGTGAGGG
GCGGGGGTTGGTCACTGCGGCCCAGAGGCCCGCTCTTCCGCTGAGGCGCCGCCCGCGCCG
CCTGACCAGAGGATACTCGACTGCCGCTCCCGGAGCCAGGGCGTACAGGTAATATGCTCC
GCAGCATGATGGTTGGAGAAAGCCTGCCCTCCTGTCCCGGCTGCGGCGGCTCTGAGCTCA
GAAAGAGTCCAGGGGAGGAAGAGGGATATGAAGGCCGTATCTCGGACAGCCCCGGTCCTC
GGCGACAGGAAAGACTCAAGGTCACACGGGATAAATTGCGAACCGATTACAGTCTTCTTG
CGTCAGTTGCGCGGGAGGAGGAGCCTGTTGGCGCAACAGACATCC
>5619
TGGGTGATGATGTTCGTCATGTGCCTCACTGTGGTCGCCGTCACTGTTTTCATCTTCGAG
TACCTCAGTCCTGTTGGTTACAACCGCAGCCTGGCCACGGGCAAGCGTGAGTCCCCCTTC
CTCCATCCCCCGCCTCGGAGATCCCGAACCACAGAGACAGAGAACTACATTTCCCAGCAG
CCCCTGGAGGGGGGGCGGTCAAGCTAGGGCCTCTCGGGAGGTGCCAGATGCCTTGAGGGC
CACTGGGAATTGTAGTTCTTTCTTTTTTTTTTTTTCCCTTCCTTATTGAGAAGGGATTTG
GGGTCCATGTCCACGTCCTGGCCCCCTG
>5626
CTGCGTCGTAACCCTGGCGCGCACGGAGGCGGCGACTCTTACCTCACAAAGGTAGCTCCT
CCGCCGGCAGCAACTCGGCGCCCGCGGTCCATGGACCGGAACCTCGGGCCGACGGACGGG
AACCCGGGCCGCGATCGCCG
>5630
CCATTAGGTACGCGGCCCCTAACGCCCACACTCCATGCCTTCCTCCGCTTTCCCCACCCA
CTTCCAGGACCAACCAATGACTTCAAGGCAGAATATGCCCCCGCAACCAATTAAAAAGAG
CTCTAAACTTGACGGACGACTTCCCGCCCCTGGACTGTCGTAGCTCCTCCCCCAGACCAA
TTGTTTTAAGAGAGGGGGGCGGATACATCCAATCAGCACGACACAGGTCTCTTGATTGAC
GTTCGGGTCCTCGCGCTGGCGTGTTGTGCCCTGAGGCGGGAGGAGGAGGAGGAGCGGGGA
GGAAAACCTGAGCCAATCCTAGCAGCCTGCGCGGGAGGCCAATCGAACGCCGCGCCTTGG
AGCGATCACCCAATCCGCGAAAGGGGGCAGGGCGCATCCCTGCCAGGAACCAATAGAAAG
CCTCCAAGGGTCAGGAGCGACG
>5640
AACCTCAGGCTCACTCACTTCCTCTTGTATTTCTCCATCGAGTCCTGAGTGTTCTTGAGC
TCTACTTCCTGCCTGGTTTTCTCTGCCATGACCTGGGCCACCTGCTTCCTGAGGTTGCTG
ATGTAGCCCTCGAAGATG
>5644
TGTAGTTTCTTCCGCTGGCTCCGGGCCGGCCCTCCCGACGCCTCCTGGGAGTTGTAGTTT
TTCCTGGGCTCCGTTCCCGGCCTCTTCGGGGAC
>5646
TCCCGACCAATCAGAGGGCCGGAAGCGGGCCTGCGATTGGCCGACGGCGCCAGGGGCGGG
GCCGGACCTTCCGCCTTCGATTTAAAAATTTGGCGCGGAAAGTCGGACCGTGGCCGGCGC
CTCCCCTTAGCTGCGCGGGGCCTGAGCGCGGGCAAACCCGCGCCCGGAACCACGGCA
>5650
GGGCCTTCCATTGCTTCTCGCTCTCTGAGTAGGAGCGGAACTGCTCCGCGAAGTCGGCCG
CCTGCCGCACCCCCGAAACCAGCTCCTCCACTGCGGCAGCCGCCTCGCCACCGACCATGG
TGCCCGCCGCAGCCGAGGACCGGATAGCCCGCCGCCTTCCCGACGCGCACTGCGCCACCG
CCTGCCGGCCAGAGGGGCCCCATCAGCGCACGACTGCTCCAGAAGACCAACCTGGAGCGC
CCTCGCCCGGAGCGGCGGCCTGCGGGGGCACAGAGCGGCTCCTGGCTCCTCAGACCGCCG
CAGCCCGTGGCTCCTGCCCTGGGTCTACCCAGGGCTACAAGGGTCTTTTGCGGTCGACCC
T
>5659
GCCAACCCCGCGCCAGCCCCGATCCCGCGCGGGCTGCCGACTGTCCGCCCCGGGTTTTCC
GCGGCGCCCGGAGTCGGGACTGCGTCGGGCGTCGCCGCCGGACGTGCCGGCAGCTTGGTG
CGACGTGTCTTGCCATTGGCCTGCTTCGGTAGCCCCACTGCCGTACGCCGCCCCCATTGG
CCGGCGTAACCGTCCGTCAGCGAggggcgggcccggcgtgccggctcggtggcgcggccg
cgcgtgctcccgcccctcgccgccgctcgctcgctcgccggccggcggcctccgctcggc
cccct
>5661
CCACGCCCTTGGTTTTTCGCCCCTTGACAGCTTGAGGCTCCGCCCCGCTTTGCCCCGCCC
CCCCAGCTCCGGCCGACGCCCACCGGAACTACAGCCCCCATGATGCAGTGGGAGTCCGAG
CCTCTGCGTCGTCCGCTTGGGACGCGCCGGCGGAGGAGTGGCGCGCGGAGGAGTGGCGCG
CTGAGACGCCGCTCGAAGCGCCGAGTCGCGGGGCAGCAGAGGCGTAAGGAGTAGGCGGGG
CGAGCCGGCTGGGCTCAGGGTCCACCAGCTCACCCGGGTCGAGGGGCAATCTGAGGCGAC
TGGTGACGCGCTTATCCACTTCCCTCCTCCCGCCTCCCCCTGGGGTGGCGCTCGCTGGTG
ACGTAGTGAGTGTGATGGCCGCCGCGAGGCCGGGAAGGTGAAGGTGAGAGGGCGAGCAAG
CCGGGGTGGCGGGGACTGGCCCGGCCCGGCCCGGCGAGTCCTGAGCAGCTCGGCGTGGGC
CGACGGGATTCTGGGG
>5673
GTGAAATTGGCTGGTATTTGTTCCAGAAGCACTTGTTCATGTTGAAGATGGGGCAGTTCT
GAGTGGGTTAGCAGGCTGACGAGCTTGGCTCAGAAGCCGCTCACTATTGTTTGGGCTTTG
CTTTTGACTTCACATCCTGAAATAAATGGTCGTTGCAGACCAGGCACGTGAGCAGGAAGT
GGGCAGGGCTTAAAACACAGAGAAGTCATAACCTCTGCGGTTTGGTTCATGTTGTAATAT
GAAAACCAGGAAGCTTATCTTGCAGGAGGCTGATGTGTAAAAGTTCAGAATGGAGTGGAG
CCCTCCCTCTTGGCACCCTATGCGCGGAGTCACCCTTTGTCTGCCACAGGAAGCACCCAG
GTCCTGGCAGCTAGAAAACTGTAACAACTTGGAAACATTTC
>5679
GGGCAGCGTTCTTTGTTCCCTGCGTGGACAGCACCCTGGTAGGGCAGGGAGGCCACAGGC
TCACTGGAGCACGGTCACAGAAGGACGTGATGCAAAGAAAAAGAGCCGGATGTGGTGGAA
GGAAGGGAACATGCAGAGAGTTAGGCAGGGCATGGGGAGGCAGCATGGGGCCCACTCTCC
CATGTCCCAGCAGAGAGGAGGAACGTCTAGGAGGG
>5685
GGAAGGGGCTTCTGAGGTCACAGGAAGGGGCAGTGTGAGGTCACAGGAAGGGGCTGTGTG
AAGCCACTGGAAGTAGCTGTGTGAAGCCACTGGAAGGGGCAGTGTGAAGCCACTGAATGG
GACAGTGTGAAGCCACAGGAAGGGGCTGTGTGATGTCACAAGTAGGGGCAGGGTGAACTT
ACAGGAAGTGGCTCTGTTAAGCCACAGGAAGGGGCAGTGTGAAGCCACAGGAAGGCACAG
TGTGAAGTCACATGAAAGGGGCTGTGTGAAGTCACAGG
>5698
ACCTCCTTCACACAGTGAAGCCAACGCATACATGTTAGCTTTCATTTACTTGTTTTCTAT
AGCCTCTGGGTTTACTGAGCACTTCCTCCACATCTG
>5702
AGCGCCGCGGCCTCCGCCATGTCACCGACTACCCGAACCTCAAGCCTCTCTGAGACACCA
GGCGCCGCAACTCGCCCGGCGCCTCTTGATGACGCGAGCATCTTCCAACGCCCCGCCCCT
CACGCTTCCGTTCACCCCTCCCCTCCCCTGGGGCGGGTCAAGTGAGCCGGGCGGCGGGGC
GGTGCGGGCTGGGGGAGGGGAACAGGAAAGGCCTGGCGGAGGCAGATAAGGCGGC
>5704
AGCCCGCCCCCGCTCCCCGCTGCGCACCTGCGGTCCCCCAGGAGCGGAGACGAGGCGGCC
CTTTCCTCACTGTCCCCCTGCAGGACCCGTCGCAGCCTCCGCTTTGCAAAATCTGTCCTC
TCCGCCCAGCAGGAGCAGTCCGTGGCACCGCAATCAGGGGTGGCGCCACCCCGCCCCGGG
CCTCAGCGAAGACCTCCGCCCGGCCAACATGGCTGGCGCCGCCTCTGCCACGTCAAGAGG
AGGGGACGGGGCGTGAGGGCAGGAAGGGGGCAGGAAGGGGCGGGCGCAGAGTTACCAGGG
CAGGCCACCGGACCCCTGAGCTTGCTTAATAACCGGAGGATTTGAGAAAGGCGCGCGGCG
GGCGAAGGTACCGAGAGGGGAGGAGGGAGGAGAGGTAGCGGGGACCGAGCCAGAGGGGCG
GAAGAACCCGGAAGACCCAGGCAGCCGGACGGCCGAGGGGCGTGGGACCGGGCAGAGCGG
GACCGGGAGAGAGCGCCTTTCCCAGCTCCCTAAAGCCACAGCGTATCCCACTCCCTGCAG
GTCGCAGAAAGAGTGGAGAACTGGTGCCACTCG
>5718
GTGGTTTTCTTCTTGTTGCAAGGATGTGGGTTACACCAAACTTCTCTATGAGAGTCCTCC
ATCCTGCCCTCCACCCCCCGGAAGTTCCCTGGCTCTGACGACTAGAGGCTTATGCAGGGA
GTGTTTGGGAGGGGGTGGCCC
>5724
ATTAGAGCCCTAGGGCAGAACTTACAAAAACCTTTTAGCTACTTCCTTCTCCCCGGCCTC
GGAAATGAAAAAGCCAAAAGGTCACCCAGCGCATCCGCCACCCAG
>5729
TGGCAGTACATTCCACTTCCTGTATTTGGAAGAGTAGCCTGGGGATGCAGAAAAGCAGAG
AGGAAACAGAGGGTGCAGTACAGGAAATGCTTGGTCAGTGCACATATGCTGCTGAGTTTA
TGGAACATCTTTACAAAGTAGCT
>5732
TCATATCCACTTTCTCTTCCATGTTGAAAAATTAAATTGACAGGCTGGATTCTGCAAAGA
TCTTTGGACATTTAAGTATCTTCGACCGGCGCGAAAAGAGGCGGCCTGACCTTGGAAGTG
GGACGGGGTCCTGCAGCGGGTCCTTCCGGCGGGTGACATTCAGCCGGCGGTTCGGGGCGA
CGGACTCTCCATTCCAGAACCATGGCCCAATTTGTCCGTAACC
>5738
agcagaggggagagaagagagaggagagctcgaggcgagagagagagagagagagagaga
gagagagagagagagagagagagagagaTAGGACTTCCTCCCCGATTCGCAAAGTGAAGT
CACTTCCCAAAATTAGCTGAAAAAAAAGTTTCATCCGGTTAACTGTCTCTTTCGCTCCGC
TACAAC
>5741
agagagggaggagggaggagggagaaggggggggagcgagggagggaggctgggggaggg
GAGCCggagaggaagaggaggggagaagagaggaggaacagggaggagctgggggcggag
agagagacacagaaacagaggaactgagacctagtggaggaggggagagggaagagggga
tgaggggaggagacgggCCATCTGAAAGATATGGGAAAGCCCCCTGGCT
>5745
CGCCTCTCTCCCACCTGACTGGCTCCTCCCTTTCCCCGGCCGGACACGGCGCCCGTCGCA
GCTGCCAGACTCCAAAATGGCAGCCGCGCAGAGCGCGCACCCAAGCGGCCGGACCTCCCC
GACTCCCGGGCCGCCCCCGTCTC
>5751
AGGAAGATGCCGCGGTGGAAGGCGTCTTCGCGGCCGGGCAGCGACGCGTACACCTGCCGC
CGGAAGAAGAGCGACGGTCGCACAGCTCT
>5754
CGTGGAGTGGAGAGTGGTCCACTTGACTTGGTGAGGTCAGAAGTTCCTGAAGATCCCTGT
CGTCCCCGTTGGCGGGGGAGCCCATTGTGGAGCTGTGGGGACTGCCACACTCACCATGCA
CCTGTTGGTTTGCAGGGACAGAGGTGCGGCCCTGACTCTTCTCACCCTGTGTCATCCGGG
CTTGTCTTTCGTCTGTCAAGTCAGTCCTCCTGCGTGACTGATGGGTGCACCACGCTTAGG
TCACCCGTTGCAGGGACCGGAAGTCCATGGCTCTGCCGCAACCCTGAGCGGTTTGCAGTC
CCCCCCGGGGAAGAAGCAGTCAGAGAGGCTCACGCTCACCTACTTTAAAAACCCAAAGCC
ACTTCCTCTTCACCTGCCTGGGCCTCAGCGTCTCTGCGCTTGTGGTTTCTCGTCCCCGAG
GGCTGACTGAGCTGCTCCGGAAGGGTGGTGTGTGGTCAACCTTGGTTGGCTGAGAGGAGC
AATTTCCTGGTTTCCACAAGTAAAGACAGCCCCATCCCTTGGGACCTGTCC
>5766
TGGCTCCACCCCTCCGGCGCTGCTGGATTCCTGAACCTATTCACTTCTTCTGAAGTGCTC
TCAACTTGGCCTCCCTGGCTCCTTCCTGGTGCAGACATT
>5769
GCCATCTGTTCTCCATCAGTGTGCGCGGCCCAGCCATTTCCACCCTCGGGAGGCGGCTCC
TGAGAAACAGGGAGGAAGGGGCGGAGCACCTGGACGTCTCCCAGAAGCCCCTCCACGTTT
GAAAATGCG
>5772
AAGGAGAAGTTTGGGAACAGTCGGCGTTATGCGGACTTTTGCAGGCTGGGATGGGGTTTC
CGGGCAGGTTTGGGGGAAAAAGGAAGGGGCCTAAGACCGCGCGCGGAAAGATGCCGTTAT
TTGGAGGCGCCGAAGCGGGCGGAGCCAGCCAGCAGGACTTCGC
>5777
GAGAGAGAAGTGAATGAAATCATTGCAATACACAGGGTAATGGCAGGATAGAGGCATGAT
GGGAACCCAGCTAAGGAGCAGCGCAGGAAACAGGGGCTGGGGGCAGGGTGTAGATGAAAG
CAGCAGACAGGAAACACTTAGGCTTCATCCAGGGGGCCATATGTGAAGAGAGGCTTGACA
ACCACATATAAGTCAACCAACT
>5779
GGGAGCGGCCACACATGCCCCGCCAACCGGTCTCCTCAGGCAGCACTCCCGGGAAAAAGG
GGTAGACGCGCGGCGGAAggggcggggccggcgcgcggccgTGGACGCCGGAGAGGGCGA
GGCCGGCGCTCCTTGGGAGCGCGCGCGTCCCATTGGGCAGCGGGCGGAAGGGGGCGGAGC
TTGGCGCCGCCGCGAGGCAA
>5785
CCCGAGGGGCCCATTCTGTCCCTGCAGAGCCGAGGCGGCAGCGCCTTCTGATCTCTGGGC
ACTTTGAAGACTTCCTGTGCCCCAGACAGGCCCTGGAGCACAGACTTCCTGCACAGCCCA
GA
>5788
TGCTTCATGGAGCTGGCCATCCGATCCATGTCGCCGCGAGGAGCCGAGTCAGGGGCCCTC
GGCTGCCCCGGGATCCCCACGGCGCCGCCCGCCCCGCCCTACCCGCGGGGATCCGGCGCT
AACGGGACGGCTCCCGCCTGCCATTGGCTGTGAGTTCTGCCAGTCTTCCAGAGACCCCGC
CCCTCGCCGAACGGCTTCCCCGC
>5792
AAGCCGCCGCCAACACTCACCTCACAGGACCAGGAGGTTCCATCGGGGCGCTGCCGCGAA
TCGCGCCACTTACAGCCCTCACCCCAGGGGCAGGTTTGCGCCTGCGCAGGTCGCAGCCTC
GGCCTCCAACTCCCAGAATCCTCCTCGCCGCCGGCTTCCGTTCGCGGACTTTGGCCCAGG
CGCGTGGGCGCTGCCGAGAGGCTGGGAGCCCGGGAACCGGTTCCTGGACTTGAGCGGAGC
GAGAAAGAGCGCGCCGC
>5797
cggcggcggcTCGGACTCTGGCGACTCCGATGCGGCTGGGGGGCTGCGCTGGCGCGGCGG
CTCCGCGGGGTCCCCCTCACGTCCGGCTCGGCTCCCTTTATCGCGCTCCTCCGCGATGGC
GGCGGCGGCGGCGACGGACAAACATCTCACTGCGCAGGCCGAACGTCGtcctcctcctcc
tccttctcctcctccgcctGAGCGAGACGAGATCCGGCCCAgagggtggaggggggagga
gggagggaggagagccggagagtgagagatgccgggggagggaggtgggaggacgggagg
gggagCCCGGCGGCCGCCGCGGGGGACGCTCAGATCTCGCGAGAAGAGGGCGAGCGCGCT
GCCCCCCTGGTGGGCGGGGCGAAGCCCGGGAGAGGGTGGGCGCCACCGGAGGGGAGGAGG
GGAACAGGGAACTGAAGGAAGTGGGAGGGGCCGGCGGGGCGGGGAAGCGGAAAGGGGGCG
TGGCTGAGGGCGGGAGGATTAAGCTGCCTTTTTGAAAGTGGAGCGCCAGGTCCCGGGTTC
TGGGTGGAGGTGGTTGCTGATTGGTGGAGCTCGGAGCGGCGGTTGGGAGGGTCCTGGTCA
CATGGTGGGGAGTGGGAGGGGGGAAGTTCGGAGAGCGGGAGCGGGATGGTAGTGGGCTGG
GCCCCACTGGGCTGGGACAGCAGGAGGATAGTCTTGAGGAGGAGCGTGGGGTGCTAGATG
TGTAACTACGTCCCGAACTGGTTCCTGTGTTTTTCTAGGGCATGTGGACTAGGGATGGGT
ACTTGAGTAGAAGC
>5814
CGCAGTGCGCGGAGGCGGGGCGGGGAGGAGGACGTGATGCACGCGCTCTTCCTCCCAGAC
GCCAGCTCTGGGAAGCTGGAGGCAGCGGGGCAGCCCCGGCGCGTGACCCGGGCGCTTACC
TAAGTTCGAGTTCCCGGCACGGGCG
>5819
ACTCAGGTGGCGAATTCCGAAGGGTGCCGCTGGAGCACCTCCAGCCTCAACGTCCGGACT
AATGGGGGCATTTCCTCCCTAACTCAATTTCAGGAAGCAGGAGGCTAGCTCTGCAGGGTG
GGG
>5820
GAAATGCAAAGGGGTGATCCCCGTGACAACCGAGCTGGAGGGCAGGGGTGCGGCAGCAGC
CATCACCTACCTGCGCCCCTGCTCCAGGACAACCGCGCCAGCCGCTCAACCACGCTCCCG
AGCATGAGCCCTGCAGCAAAACAAGCCTTTATAGCGGCATCGGCCGCCACACCGCGCAAG
CGCGCTGCACAAAGCATTCCCAAGGCTGAAGGGAACTGTAGTCCTCCTTCCGAGTGCCCA
GGGCTGCGGACGCGGCGAAGGACTACATTTCCCAGAAGCGCCGGTGACATCCCGGGGGCG
GTGCGGGCTGCCCCTCTTCCCACCGAGCTCCCGGCTCTGTTCCATCCTTCCCCGTGCCTC
TGCGAGACTGTCTGGAATCTTCTCAGGGGTCGTGTTCCCTGGGGGAGGCAGCCGGGAGGC
TTAACCGTGGCCCTG
>5832
GGCACTTGAAGCCTGAAAGCTAAACCAGACCCTGTCTCCTCCTCCTTCCTGTTCCGTTTC
TTGAGAGAGCACATAACCCTGCTTGGGCTGTGCTAAGGCTTGCA
>5836
TTCTTccgccccggccccggcgccaggccccgcAGCTCCCAAAGAAAACTACAACTCCCG
GCGGCCCGCGCGAGAGCCGCCCTCGCCTGGTGGTACCATcgcgcgcggccgtgggtgggg
cgccggggcggggcgcgAAGCGCCCTGGGA
>5839
AAGAAGCTACCAGGTCACATGCTGGCGGATACGCAGTGGCGGAAACCTAGCGGTGACAGG
GAAGGACAGCCCTCTGCCTACTGATCTGCAGGTTTCTCCTCCAGTTTGCTC
>5842
CCTGAGCCTTTGATTGCAGACGTGTGGGAAGTGGGCCCCGTCCCCACCCCCAGTGCCACC
CTGCTCTGCTTCTCTTCCCTTGCTGTGCTCTAAAACGAGAAGTACAAGTGAGTTCCCCCA
AGGGGTCGGCCGCGCCTCTTCCTGTCCCCGCCCTGCCGGCTGCC
>5847
GGCTTGACGCACTTCTGTGCAAATCTGTTCGCTCGCAACCCTACCTACCTCTCTCCCGAA
CCGGAGAAAACCTTCGGCGGGGTCCTTCCGGGTTTTGTGTCGAATCTGCGGCGGCGACCC
GGCGCCGCGTCACGCGGTGGTGAATGTGCGGCAGCACGCGC
>5851
CTCTAAACCCGGCCGGCAACGGCGGGAACTGGGATGTGCACCCACCGGGCATCGGAGCAG
TCCCGAGGCACCAGGTGCTCCCATCCAAGTGCAGCCTGTCAAGCGCAGCCAGTCCCCGCG
GCTTCTTCCTGAGGACCTCCGGCCGCGCTCCTTCCGCGCCCGCGTCCAGACTCACCCTTC
CGGGGGAACACAAGCTCGAACCCGGACCCCTCCCCGCTCCCGCGGGTAGCTACTGCTTGT
CCCCCGCCGAGACGCCTCCTCCCATTGGCCGCCTGAAACGCACACGCCCATTGGCAGCTG
CTCTGTTCTCCCTGCTCGTCACCATTGGATTTTTTTTTTTTTGCCATGGTGGCGGCACTC
TCATTGGTCCTGGGGCTCATTCGTCACTCAGCCGCGA
>5854
TAAGAGCTCCTTGGTCACTGCCATGGTTCCGGCCTGACGGATTCGTACTACAACTCCCAA
GAGTCTAAGCGCGCGTGAGGACTGCAGGCTCCGAGCGGCGCCTAGCCCTCTGGGAATTGT
GTTCTGGGTCAGGCTTGACTGACTCTGAGGGAGGCCGGCAGTCGTGAATGAACTACGACT
CCCAGCAGCCCCCGTTGCCGCCGCTGCCGTACGCTGGCTGCAGGAGAGCGTCCGGATTCC
CTGCTCTAGGTCGCGGCGGGACAGTGCCAGTGGGCGTGTGgggcggggcaggg
>5861
gcgggcggcaggcgacgggcgcagacgagggcgggcggcgcgggcgcggaaggcaggaag
tgccgcggcgcggggagctgggagcgcggcgagcggggcggagcgggcggagcgggATCT
CGCGGGAAGCGCGGGGACGCCCGGCGCCTCCTCCCCGCCCTCCGCGCCCACCCCCTTCCC
GCCGCCGG
>5862
TCTGGGGCGGCCTAAGTGGCGGAGCAGGGCGGACTTGGGCCCTCACTCTCCGCGCGGCGG
TAAATATTTGTGCTGGGCGTTCCCGGCCGCCCGCGCCGCCGATTCGCTGCCGCGCCCAGT
GCCTGGGCGGCCGGATGAGGTCAGAGCGGAAGGCGCGGCCCGGGCTCCTGGCAGTGGGGC
CTGATTCCCACCCCCGCCCCCAACCCACCCCGGCACCAGTCGCCCGCATCGCGGCTCTCG
CTAAGATCGGCCCTAAGAGAGAATGGA
>5867
AAAAGTGAACTTCCGGTTTGCTTGCAAGAGAGAACCGTACCTCTATGGGAAAGTCTCCCA
ACCCCCAGGGCTGATTTAGTGTAAGGTTTAGGGAAGCGGGTCATGCAGGGTCTGGTGGCG
CTTCTGAAGCCTAAGTATTTAGGAATCTAAGGCCTTTCAGCTGTGTTAGCAAATCACAGG
CGGAGGCTGCCTTTCGCCTCCGACTTCCGGGAGCGCCGGCGCTAGAGCGAGACACTTGCT
CATTGGCTGCTGTCGAGCAGCGGAGGGGACCGAGGGGCCGGCCCTGATGCGCTGCCTTTC
GGGCTGTAGTGGATCCGCTTACTTTTAGGAGTGCAGTTACTGCAGCGATGCTGTCGCCGA
CTGGCTGATTTTCAGAACGTGTGTA
>5875
TGCCGGTGTGGCCCCAGGCACCTCAAAGGGTCCTCGGTGTTCAACAACAGGAAGTGCTGG
CAGGCTTCCCTCGCTAGGGAACTGAAAGTGGTGACAACAGAGGATGTGTTCTTCAGGCTA
TCAGATAAAGCCCTCTGCACTGAGAACTGCTTCTGACGAGGAACAGA
>5880
AAGGACAAAGTAAGGGGGAGGGGCACGGAGAGGCCCGCAGCAGCAGAACTTACGGGAGAT
GGGACGGAAGAGGAAGTGGTTGCGTGCCCTTCAAATTAGATTGTCTAGATACTTGTCTTT
CCCCTCTACGTAAGATGACTCATTC
>5884
CGGGAAAGGGGACGCAGCAAGGCGGACGGCGCCATCTTGCGTGGCCCAGCTCAGTCTCTC
CGAGTTGGCAACAGAACCAGCGCCACCTGGCGGCCGGAAGTGCGGGACTCGAGGGCTCTG
CAGCAGAGCTCCGTGGGGGCGTCAACGTGAATTCCAGCACGGCAAGGTTCTC
>5888
ACCACCAAAAGGAGGCAGGTTTGCGTTCAACCTGACAGCTGGTCAATCCAATGAAGGAAC
CTTGGTGGAAGAGAGGAAAGAGGGCTGCGCTCCCCACCCCCATTAAACCAGCCAATCAAA
GCGCTGAGTGAGCTAACATGGGCTGCCAATCTCGAAAGGTTTCT
>5890
GCGCGCCAAGCGCACAGCGCCGCCTTCCGGCAGAGCCCTCCCACCAGCCCTCAGGTACCC
GGACGTCGCTCACTAGACCCCTCCGCACCGTCCCCTGCCCGGCCCCTCTTCCGGGGTCCC
AGCGGGTCGGGCTCATGATTCCCCGGCCCCGCATTCACCCTCACCCGGTAACCCCGGGCG
TGCCCCGCACACA
>5896
GGAAGTGTTTGTCCTGGGCGAATGGCAGACCATCGAGGTACAACTAAGGAGATGGTGTTG
ACCTAGGAAGTGTTTGGCCTGGGCGAATGGCAGCCATCGAGGTACGACTAAGGGGTTGGT
GTTGACCTAGGAAGTGTTTGGCCTGAGCAGGGAGCAGGGAAGGAAGCCTAGAGAGCTGAC
ATTCAGCCAGGCAGGTCCACATCTCCTGCTACACAG
>5903
CCTCTGTCTCAATTTCCTGCTTTGGGAAATAGGAGCCACAAGCCACAAACTCCATCCACC
GCGCCACAGGAGCGAGGTCCAACGCAACGGTCCCTAGGGCCTGCCTCCAACCCAGCCTCA
GTTTCCTATCTGTCACATCGTTCTATGATCTCGAAATGACTATAACCCCTTTCTTAGCCC
CAAACCAGCCGGAAGCGACATCTTCCGGTTGCTACAGGTTACGGCGGTTGCTATGGGCTA
CGGCGCCTGCGCAGAAACACCGCCAAGCGACTCAGCAACTTCTAGAGCGCAT
>5911
AGTGCAGCGAGGCCAGAGTTCCCCAGCGCGGGTCCAGCGGAGCTGAGCCCAGCCTGCTCC
CGCAGGGAGCCTGCGCCGCGGCATCCTGGGAGTTGTAGTTGCGGGGACCTGGGAGGCCGG
GCTCTTTCCTCCTTGGCCTGCCTTCCGCTGGCTGCGTGGGGCAGCCAAGAACAAAGCCTG
CGAGCTTCCATCAATTGTAAAGCAAAGCACCCTTTACTTGCCTCTTACTAGTGCTCTCAT
GTTTTT
>5915
TCTTCGAGAGACATGACCTTTCCCATGAGACCTTGCCCCCAAACCAGGAAAAAATGCCCG
GCAGGCGCAGCGTGCACTGCGGAAGTCACGCACTACATATCCCAGGGTGGGTCGCGGCGA
GGTGGGTGAAATGGACGTCGCTCACGCATTTTGGGGGAATTCTGGGCATTGTAGTTCCTC
ATTGAGGGAGGCTCTAGCGCAGTACACAGCTT
>5920
CCAAACCTTGACGCGCCGTGGTCCCTGCCACGTCCTCATCCCTGTCCCCGCCAGCGCTGC
CCTTCTCCCTCCCCTGGGAGGCCAGGGGAAGCAGTACTTCCGGAGGTGGGGGCTGGAGGT
GGGTGATCCAGGAAGCTCTGAGGGCCTGCTAGCTGCTTGCAACGGGGTTTCAGTTCCGGG
CGGGGGGGTCCCCAGGCAGGTGGCATAGGGTTGCAGGGACGTTGCAGGGACCGGGAGCAG
GCAGGCTCAGGACCAGCTCTCATCTGGGTGCTGGTTTACCCAGTGGGCTTCCTCATCGC
>5925
CAGAgcgggcgcccggcccgcggcggccTCCTTCCCGGGCTGTGGGGCTCCGAGGGGCCG
GCGCGCAGCGAGGACAAGGTTCGGAGCGCTGGCCAGGTCCACCCAGCGGTTACTGTGGGC
AGCCGAACCGCCCAAGCGGGTCCTCCTCCTCGCCCCGCCCCTCCGGACCAACAGGGTCGC
CTCACGCGGATggccccgccccctccccgcccccggcgggcgcTTCCGGAAAGAGGCCCC
GCCCCTCCGGAATCCCCCTTCCCGGGCTCTGCGTAGGCTTGGAGTCTGTGGTTCCCGGGC
CTTGACtcactccttcgttgattcattcactcattcattcattcattcattcactctttc
CCC
>5936
GAGGGAAGCCAGGTAGAGTTGCTCCCGGACACCCTCCTCCGTACGCACACCCACTTCCCC
TCCCCGCCGCCGCCGCGCTCGCTCCCCGCGTGTGGACGCCAGGGG
>5941
AGGCACACACACCCCATGCTGAACAATAGGAAGTGTTATAAGTTCACACCCACGCACTTC
AGATAAACTGTTAACCGGAACCACTAAGCGGAAGCCTGAGCAGATTCTGTATTTCAGTAG
TTTGCTTGGAGCATATCGAAGTTGGTGTCA
>5945
ACACCCCACACCACGTGCCCCGAGGCTGGGAGCCGTGAAGACACCCCCCACCACTTCCAC
TTCCGTTTCTGCACAGAAGGTGGTGTCACAGTTTTCCAAACT
>5949
GAATGAAACACAGTTACTCGTATTCAGCAAGTTCCTGGGGTCATATTTACCCGCATGTGT
CTCCGGGTAACTGGGGGGTGGCGCGTGTTTGCCGTTGTGATGCGGGCGTGTGTGTGTGGA
GTCTGTGTGCGCTGGAGAGAGCAGTGTGTCCCCCCGAGGA
>5954
AGGCCTGAGAGTGTGGGGGGGACCGACAGCATGAGCTCCTGCTCCGTGACCTGGAAGTTG
GAGGTCAGGACCCAGGAAGTGCACGGCTCTATCTTTCTGAGGGTCAGAGCTCTCCA
>5958
TCCCGGGAGGGCGTGATGCTGGCAGTCACCACTAGGCAGGGAGAAGGAAGTCATTTGCCT
CTAGATCTGCTGCCTCATCTTGTGCTTCCT
>5961
GGTGGGCTGGGAGGCTCCGCTCCGCGCCGGCGCGATCTGGCCCGGGTTTCCGCGCCCGCC
CAGCGCCCCGACCTCCCCGCCCCCCGcgc
>5965
CCAGCTGCTGCAGAGCAGGCAACCTTCCAGGGCTTCCCATGCCACCCTGCAGCACCACGG
GCTCTCCCCGCGTCCTGCCACGTGTCCAGCATCACAGGAAATCCGGCCTCCTGCGCCCTT
ACCCGCTTCGACTTCCTTGTCTCCTTCTCCGCGTGCCCCACATCTTCCTTGTCCTCCAGG
CTCTGCACCAGCTCTCCAGGGAGCCTCCCCAGCTTGC
>5969
AGCATGTGACATCCTGACTGAGCCTCCGCCGGAAATCCAGTGAGTGCTGATGCCCATTTT
AGGGCCTGCTACATGGCAGCGGAAATGCACATCCTCCCAGAGGACAGCGAGTGAGTTCCG
GAGCCCACATTCAGATGAGCCTGCACAGACCTCTCCCAAGGAACTT
>5974
CTTCTAGCCAGGCCTAATTTTAGAGACGAGGAAGGGTGATCCTGCCAAGTGTCTTAGAGG
AGGGCAGAACCGGAAATACTAGCGGGCGCACCCCAGTGCTGCATACCACACATAGAAGAA
GTCAGAATAGTTCCTTTAGAG
>5977
GGAGTCGGGGTGAGGAGCGGGTAGTGGGGGGGACAGAGGATACTGCAAGGTTAACTGGGA
GGCCAGGAACGGTAGGAACGGAAGTGGAGCTTCTGAGGAAGTGGGTTCAAATGCTGTCAG
AGAAAGTAACTGCTGTGACC
>5983
CGGCCAGGGCGAGCAGGAGCCCCCACATGGCGGGGATTGAGTGCCAGGGGCGCGCGGGCT
ACGGCGGGTGGCGGGTCGGTCTCTTCCTGCCGAGTGCGCCGAGCCCCCCGCCCCTTCCTG
CCCCCCGCCCCTCCGCAGCCTCCTGCCCGCCCACAGCCC
>5988
CCGAGCGGCCGGAGGCCGGGACCGCCCCGCAAGCGCGCTCACCTCGGCCCGCGGCGCCGG
CTCCGGGCGCACTTCCGGGAGCTGGGTGGCTGCGCGCG
>5990
GCCGATGTGGCCGAAGACATAAAATTCCGCCGACCCTCCCACCTCGCGGCGGGTAACGCT
GGACCCCGGCCCCCAGCCACCCAGGACGGCCGCGCGAACTACCAGGCCCGGCAGGCCCCG
CTCTGGTCCCTGCGGCGCCTGCCGGTAGCTGTAGTCCGGCCGTCGCCCCGAGCCCGCGCA
TCAGCGACCCTGCGGACTACAAGGCCCGTGAGGCTGTGCGCGGGCCCGCGGACTACAAGG
CCCGTGAGGCTGTGCGCGAGgcccgcgcccccgcccttcgtccttcccgccgcccccgct
cgccggcccaccgccggcgccccgcccgcccccgcagcccgcgc
>5997
AAGGAACTCCTCCCCGCCACTTGGGCTGCATGACAGGAAGTGACAGGGGCCATCAGTTAC
AAGTGTCAGAGGCTGAGAGCCGCACCAGTCAAGAGCTCCCCACCTCTCCT
>6000
GCCGCCCCGTTACGCCCATCCGGCTCCCGCATAGGGCGTCACGTACGTTTAACGTCGGCC
CGGCGCGCGCGTCCGGGAGGTTGCCCGTAGGCCGCTAACTGGTGGTTCCCAGTCCCCGCC
GACTCGGCCTCTTTCTTCTGCGGCCACCAGATCGCG
>6004
ACTACAACTCCCAGGAGTCTCCCCGCGAGCCCGCCCGCCGGGCCGTGGGTCTCGGCGGCC
CCGGCTTCCCAAGAGCTCTGTGGGAAATGTAGTTCTCTGGCGCGCCCTGCGCTCGGGCCC
CGCAGGTCCCTAGGGCGCGGGGACCT
>6008
TGGCTGGAGCGCAATTGGTGATTGGCTACTTAACCCGTCCGTCCTTTCCCGCCCAGGGGT
CCAATCCAATCCAGCCCGGCTCCGCTCGGAGACAGTTCGCCGAGTGGGCGGTGTCTATGA
CGTTTTCTGACGTGTTACGTCACAGTGGGCGGAAGTCGCGGCCGCTGTTTTGAAATCGGG
CCGCGGGGGGTCTCTCAAGCTGGTTCCAACGCTGAGGCCCCAC
>6014
CACGACCTCAAAGGGCCTGTAAGTGGTCGACAAAAAGGGGCGGGGATGCGGTGGTTCCGG
GCGGGGTCTTCAGCCCTTCCGGTGCGGCCCCTTTAAGAGGCGGGGCCTGCGGGGCGGG
>6017
TCGGCCATTCACTCGCTCGCGAGGCCGCAGCTGGGCGGGCAGACGCGTCCGATTGGCCGA
GACGCTGGACTGGGCCCGGGGTCCGCCCTGCGAGGCCGCCGATTGGCGGAGGTGCCGGGT
CCGCCAAGCCCCCCAGCAGAACGCTCAGTGTCAATCCGGGGGTGAGAGGGCGGGGCGGAG
ACGCAGTCTgcgggc
>6020
GCACCTCCCAGCCCTCGGCGTCCCGGCGCGCCACCACCCGGAAAAGAACGACCGCTTCCG
CACTCCCCCCACCAGGGGCTGGGGCCTGCAAGGGGGACTCGAAGCCTCCCGCCGCCTCCC
GCCCCTTGCCTGGCAGCGGAGGACCCAAGCAAGGGCAAAGAGTTCCAACCCAGCCAGAGC
CGCACCTCTTGCAGCGACTCCGGCACCAGCGCGGGCACGATGGGCCGCTTCACGCCGCGc
tgctccttctccttctcgccgcccttctcctttccgttctccGTATCACCCTTCTCAGCC
TGGGTCATTATGGCCGGAGACACCCACCAACCTCTCGCCTCAGCGCTGCAGCCACGACTG
CCGGGATGGAAGGGCCACCGCGCAGGCGCACGGCCGGCTGCCCACAGTCAAGATGGCCGC
CGCGGAGTCGCCCCA
>6034
ggttgggggcaggaaggcgaggggttgggggcggagagggcggaagcggcggccgggccg
CCCTGCGCCCGGGCGGGGCCCTGCGGTGTGGCCGTGGCTTGTT
>6036
CGCACGCGCAACCTAACGCGGGACTGCCAGCAACTTCCGGGCGTTTACAGGCAGGCAGGT
CAGTGATGTGTCCTAAGGGTCCGACCGACCTAGATACCCCTCTTTGAT
>6038
CGAATCGCCGGAATACCAGGCCGCGGCCAAGCAATAACCTTAAGTCTCAGGCGACTGCCG
CGAGAGCTGCGATCCGGAAGGCGCGCGCTAACAACACTCCCCCGCCATTGGCTCCGCCCT
CAACAAACAAGAACGCTTGGCCTGT
>6042
CCCAGCGACTGCGGGAGGCATCCCGGAGCCGGCCGGGCGGGGCGGAGTCGACGCTCGGCC
CGGCCTCTGCTCACCTCATCCACGGGAGACGGAAGTCTTGGCCCTGCTCCGCTCCCCCG
>6044
gcggcACCGTGGCATCTTGGGACATGTAGTCTTTGGAGGGGCAGCTGCCTCCACCAAGTC
TCCTCCCCCAAGACGCTGCCTTTCGGCCTCGGGACGCCGTGACGTTGCGTTCCTCCAGTC
CCTTGCCACCTCCCTCTTTCTTCCCCTCTGGGGAAGCTCAGTGCTGGACTTCCGAAGACC
TTTTACGACATTGAGTCTCGGAGTTGGTCTCAGCGCCGGATCCACT
>6050
CAGCCAACCAGAAGGTGTATCTTTACGAATCCCCGCCCAGAAATGCAGACCGGAAGTCTT
TCCACCTTTTGTAGCCAAACCCGAGACCTGACCCCCAAATCCCTGTCTCCTGCCCGCAGC
CAAACGGAAGGCTGGGCA
>6053
CCGTTTTCCTAGGAGCCCAGGGCGCTTCACCTGTCTGCAGTCAGCCCCTTTCTTGGACGT
CTCCTCCCCTGAGTTTCCTCCTCATAGGCTTGTCCCTGGGAGTGTGGGCGGCCCCTTTCT
TGAGCGCAGAAACACTTACTTTTCCCCCTACCCTGCTCCTCCTCCTCCACAGCCGTCTTT
CTCTTTGCCTCAGCCACTTCCTTCCTTGGCCTCACCCTCCCCAGTGCACTGAAGAAGGTA
ACCGGGTCCAGACCCACGCGGCGCCAGTTCTCCGGCGGGAAGGAAAACCGCGCAGAGAGG
TGCGTGAGCGCCCGGGCAGATGTGGC
>6061
AAGAGCGCTGTGAGTTCTGGGAAGGGTGGCTTAGAACCTCACCCTGGTTCTGCGGCTCTT
AGCAGATGAACTACAACTCCCAAAAGGCTATGCAGCGGCGGGCCCGCGGAGAAAAGCGTT
TTCTCTTTGGTGATCAACGCGAGGATGTTGCCGCAAAGCCT
>6064
GGAAGCCGAGGAGGGCCCGAATGGGCTGGAGGCGTAGTTAGAAATGGAGGCGCACGGAAG
GAAAAGGAGTGGGGAGGAGGCAGAGAGGGGCAGTGGGCGGAG
>6065
aaacaaacgacctcagtttcatctatgaaaagctggtaaccatcgtcagttgccaggcca
tgaagagagtcaacggaaataaGTTTTTATTCTAGGGCACCCGCTCTCTCTCAGGTAAAA
GCCGCGCCCCAATCAGGTACTGCCGCGCCAGGGCCGCGGGACATCTCGGGATTTGTGGTC
CACCCGGCGGAACTCGCGGTCCCGGCAGGCACCGCGGCGGCGGCAGGGCGACGTGGCGCG
GCCGGCTGCGGCTGCGCAGGCAGGTGGAGCAAGATGGCTGTGGAGCTGGGCGTGCTGCTC
GTCCGGCCCCGGCCCGGAACCGGGCTGGGTAGAGTGATGCGGACCCTCCTGCTGGTGCTG
TGGCTGGCGACGCGCGGAAGCGCGCTCTACTTTCACATCGGAGAGACGGAGAAGAAGTGC
TTTATTGAGGAGATCCCGGACGAGACCATGGTC
>6072
GGGAGGTTGGAACGCCGTGGTTCTCAAGGAGGACGCGCGAGAAGGGAGACCGCGAGCCCA
GCTCACCTCTAGCTCTCAGCTCGCTCCATGGACTCAATACCCGATCCGCCTCGGGGCCTG
GGAAAGTTCCCTCCACGACTCCCACAGGCGCCCCGCCTCCTGGGCTCCCATTGGCTGCTT
TTGACGTTGTGCTCCACCCTTTCTGGGCGGGGCGGAAAAAATACTTCCCGTCTCTCCTTT
TCGCCTATTAGCTCCGTCAAAGGTCGAGTCCGTGACGTCAAAGAGCATGGGCCAATCAGA
GCACACCGGACTGCTTTTTTTTTTTTTCCCGAACGACCGCAGCAGGGTCACAAGGGAGAT
GTCCGCCCCCAGTCGTAGCCTCGGACGGTTTCTGAGCGTTGGTGTTTGGCACGCGCCACC
CTCTCTTGCTTTGGTTCCGCCATGCCGATGTACCAGGTAAAACCTTATCACGGGCGCGGC
GCGCCTCTCCGTGTGGAGCTTCCCACCTGCATGTACCGGCTCTCTAACGTGCAAGGCAGG
AGCGGCGGCCCAGCGCCCGGCGTTGGCCACCTACAGGTAGGAGCGCGGGCCCCTCCTTCC
CCCCCACCCCGCGCCAAGTGCGCACGCGCGGCGGCCGGCTGCTGGCCCGAGTCCCCCCGG
GCCGGAACGAGTGTGTCCCACCCGGTTTGCGGTCCCACCCGGTTCGCGGTCCCACCCCGG
CATTTGTGCCGGCCGGCCAGGGACTCACCCAAACCTTTATGTTTTAAAAGATTTATTCAg
gccgggcgccgtggct
>6092
CACCCCGCACCTTCACATCGCCTGTTCTGTGCACCACTGTTGTCTTTAGAGCGACTTCCG
GGTGACTCCCCACTCCTCGTAATCTGCTTCCTGGTTTAGCCTACTTTATCTTTTTAGGTT
ACTTA
>6097
CCTGGAGAAACGCCCCCTAACACCCTCCCGGCTGCTGGTGGAGGGGCGGGACCTCTGAGG
GAAGGGGCGGAGCTAGTGCAAAGCAGGTGATTACGTGTCACTTCCGGGAGATGGGATGAC
CTCATTGTGTAGTTAGACAACACCCCC
>6100
TGCTACTATCGCGCTCAGCAGCTCCGCCACCGACCAAGGGGGAAAACTTCTGCAGAAACA
TCAACCGAGCTTCCGTCTTAAGCAGCCAACGAGCAGCCACGCAGCGTGCTGCTAGCGGGA
CGGGAGGCGACACGCGGGCGCGTGGCCGGCTGGGACAGTGGAGGACCGAGTCCTCCCAGC
CCGCAACCCGGCCCGGGACC
>6104
CTCCTGACCTCACGCCTGGACTACCAGGTTCCTGTGCGCCCCGGTAGTGCCCCAGCTCGA
GGGAAGTGCTTCTAACCAGCCGCTGCGACGCCTCCTGGCTTTGCGCCCCCTCTAGCCTGG
TCTCTGGAAGTTCCACTGCGC
>6107
ttctaACTCCAGCTTCACATCATTAGGCGTAAGCAGCCAATTGGGCCGTCTGGGAGCCGT
GCATCCTGGGAGTTATAGTTTCCGGCTCCCTCCTTCAGATTACAAGCTCCACAGAGCCGC
GGGAGGACGGTTGCCTGGTATTATTAG
>6109
CCTAATTGGTTAGCAGCTGTGTGGTCCTTTGTCCTGTCTTCCAAAAGCACTGCCTTTAAA
AAAGACCTTTGCCTgaccttgagatcaagtctgctcttttgacaaatgtggaaactgagc
cccagcaaggggaagtggttaacccagggtcatgaggggaggtggggacaggggtgcggg
aggacccaggtctcctcactGTCTGCCTCACCACTCTGACTTCCTGGAGGTGACTCAGCG
AGACAAGCAGCAGAGGAAGGAAGTGGGAAAGGGAAGCCCAGCCTGCTGGATTCCAGGTCA
CCACTTTGTTAGTCCAAAGCCACCAACCACCTTGGCCATGCAGCTCTGCCTGGTGCCAGT
GACCTTCCAGCCCTTCCTTCCCAAGGCTGCAGCTGCTGACCATTTCCTCCAAG
>6120
CACCACTGGAGGGCAGGCTAGCCCACTGGCGATTCATGAGATAACTTCCTCCACTGTGGG
ACCCAGAAGGAAGTTAGGAGGCGATGCTGGGGCCTGTTCCCACCCGGCCTAGTAGCTTGG
GATGTCCCAGCCTACCAGTGACATCACCTGGGTGGCT
>6124
CGCTCAAGGAGCTCTTGGACTCCAGGTTCCCGCGGCTGGGAGAAAAGGAGGCGGGGATCC
GAAGGGGGAAATGACTCTGAGGCGCCCGGACGTCGCTCGGAAGCCAATCAGAGAGCGTGA
CGTCAGTTTGGCGCGGAGTTTGGCGGCCGGGGCTTACAGTGGCGG
>6128
AAAAgggccggcgacgccgctccggaggcccgcggcgggcggcccccggAAGAGGGACAG
CCGGGCGAGCGCCGAGCTCCAGACgcggcggcacgggcggaagaacgggcgcgggccggc
agggggcggggcgcaagtgcgtgggggcgtgcccaggg
>6130
GAAGTGGGGGGTGGCACTGAGTCTGCGAGCGAGCGTCTGCATCTATCTGCCGGAGATCGC
CACTCTGGGCATGCGCAGGAGGCCAGGGAGGCCCCCACTGTCTCAGGAAACGGCGGCCGA
TTTCCTGTCTCTGAATCTGACACATTAACATCTCT
>6134
AGGCAGCTCAGAGGAGGTTCTCAGGAACAGGACACAGTGGGGCTGGGGCTTGGCCCAGGC
CTGAGTCTCTGATCCTCTCTCTGCCGGAAGGAAATGTGCTACTGTGACTTTTACTGGTTG
GAAGAGCAGAGGGAGGGGCCCTGGCAGAGCTGAG
>6137
GGAGTCTGTGGTGTTTTGTATAAACAACCCTCCCTCTGAGacacacacacatacacatac
acatgcacacacacactcatatacacaTGCAGAAGCTGTGA
>6141
ATTGCCTGGGTGAGAAAGAAAACATAAAAATCTGTGTGTGAGATCACAAGCAGCAACTTC
TCTGTGTTGAATTCAGATGTCTTTCCCACAGTCGGGGCACAGGATGTCGTCCCTCTCTGT
GAGGAAGCCACGCCCCACCAGTGAGAGGGA
>6145
acgaggaaagtacaaaatgaaaccaagatatggggcaagtctggagagccttgtggggaa
gaaatgcacaagatgcaccccaaagggtaaggaagagagtctggcaaaacaccgcagagg
cggtgccccaggcagagctggcgcaaaggcaggggggacaggaaggaaaccggaaggatg
gcaagagataagcagggagggaccagGCTGCAGACGGCAGTTAGGGCCAGATCAGAAGGA
CTCTGGGAAGCACTCTATGAAAACAGA
>6147
CTGCAGCCTCTGACAGGAAGTCCTACCCCTCTATGCTGAGTACTTAGCCTTGAGCAGAGC
CAAGTCTCTCACAGCTCGGTCTGTCCAGTG
>6150
TCTTCCCTCCCTTGTTTTAGACCCAGAAACGCCTCCCAATCCCTCCACACCGCGGCTCCC
GGGATCCGAAGCTGGGGAGCTGCTTCTGTCCAATCAGGCTTTGCATCCCGGGACGCTTCC
GGTTATGGCGTCATTATGCAGCCAGGGTAAGTAGGGCCCCATTTCTTGTTGTCTCTCTTG
AGCTGGTACCTGGAACG
>6155
CCTCCTCCAGGGAGTTGACTTCAGGATGGTCTTGGGCAAACATCTCCTTTTCATGGTTCA
GGTGGCTCCTCCCCTACAGGAAAAGGAACACAGAGCAGTTGTGGTCGTGATGGCCTGTTG
GGTAGGAGTACAGATGCATTTGGAAACTCTGAGAGCGTTTCCTGCTGAGCCCCATGCTTT
>6159
GTGGGGGCCTCGCGCAGGGAAGCGGAGGCCCCTTCTCTAGGCTCCTACATCCTCCTGGCC
TGCCCCAGCAGAGCTAGCGGCCCTCCGAGACAGCTGGGCCTCGCAGCTCCCAGCCGAGGC
CTGTCGCTGGGAGAAAGAAGAATGAATGAAgggcggaaggggcggggaggggcggggcgc
gccgcgccagctcgcggcgccccc
>6163
CCCAAGTGATTGTGTACATGCTCTTTATTGAGAATATTAAACTCAGACGCCCTCTGCTGG
GCAAGACGGGAAGGGGAGGCTGGGAGTAGGGGAGGGTGGCCGGGAGGGCTCAGGAGAAGC
CGGGGACGGCCTCCTTCCTGTG
>6168
AGCCCAGGGGCTGGGCAGCTGGGGAAGCAAGGAGAGCCAGGTGTCACTGAGTCAGTCCCT
CCCATGCAGGTACTTGGGGGTGTGAGGGGCCGCCCCCGGCCTTCCTCTCTCACCCCTACG
GCCTCTTCCGGTGGGTGAGGACACTTGGCTCTGTGTGTTCACCATAATCAGATTCACCAC
AACAGGGCAGAACACTAATTCCACTGACACCGCTGAGATGCTGTGTAGAGCCAGAT
>6176
ATGCGCACGCAATGACCAGCAGGAACCGGAAGCCCTGGGTCACCCCCACTCTGCCTCATT
TCTGCCTCCAGGATGCCACTGCCTCTGCTTCCAGGAAAGGCAA
>6179
GATCACCAGCAGCTCAGGCTTAAGGCCACGACGCGCAAGCGCAGCCTGCCAGCCTGGCTC
CCTCCCAAAGCTTGCGTGCAGGTTGGCGGCGGGAGATCGGGTCTCGCGATGCGAGTGAGC
GTGTGCGTGCGCGGCCCTCGCGAGCTCGCGCACGCCGCCTCTAACACTACAGGGTGGTAG
CGGCCTCTTCGTACTGCGTCCGGGGCAGGACCGTGCGCGGCGGCCGCGGCGGGTGCTGGG
AGCCAGCGCCTGCCTCGCCGCCGCCCTCGCTGCCTGCCACTCCGTCTTGGCCCGTTCTCC
GCACCGTGCAGAGGCGGCGGGCTGGGGAGGGAGCGGCGCCAGCACGAGGTTCCCAGCCGC
TGGGAAGCCCC
>6185
CCGGCTGGTTGCTCTTTAGAGCGGGCAGGAGCCAGGCGGGCGGCCCGCCCCTCTAGGGCG
GAGACTTCCGGAGCTGCGGACTCACTGGAG
>6189
AGGGGGCGCCGTGGCCTCGCGCTGTCCGGGCCGTTGCATTTCCGGGCACTGGGGCTCCGC
CATCGTCGCCAAGCGCGTCCCCGCCGCGA
>6191
GTGCCCTGGTTGCTCCTGAGCTCAAGCCATTGGTTGACCCAAGCATAGGCTCCGCCCCTT
CTTCCTGGGTCCTCCAATTGCTACACCGCGCCTGCAACAAACAGGCACGCCCTCGCTCAC
TTCCGTCACTTGGTTTGAGTCACCCACGCTCCTCGCGATTGCGGGCACACCCCCTGCCGC
GAGCTCTGCCGGGAGTTGTAGTCCAAGCTCGAGCAAGCGTGGGTGACCTGGGAAGGGCTC
GCAGGTTTGGGTTTGGGTGAGGTGAGGTGCCTG
>6200
Tgcggggggcggggcggggcgggcgccacgtgcgggcggtgcggggagggcgcgggcgcg
TGGATTCTCCGCGGCTTCCGCCCCAGCGTGGCTTCCGCGTGCGGCCCCGGACTGCCCCCC
GCGCTTCCT
>6204
GCAAAGCCGCCGGGAAGACCCCACGGTTCCTCCCAACACGCCGCCGACATCTCCCAGCTC
AGCAGTGCCTAGTACCGTAAAGAGTATGGTCTGAAAAGCGCAGGGAAGTTCCGCCGCGAC
CTTTTGCGACGCGCCTCGCTCGCGGGACACGTTAACAGAGCAGCCAGAGGCAGCTTCCGG
AGACTGCTCTGTGGCCAGTTTCTGCC
>6210
GCCCCGCCCGGTGCCCCACACCGCACCTCCGGGACGTAGCTTCCCCTTCGCCCCCACCCT
CTcgccccgcaggggccggccgcgcaggcg
>6212
TAAACCCTTTCCGGAATTAGAAGTGGTATTTCGGACCGTGAAGTAACCGATCAGCCATAA
GTGTCCCATCTTTAAGGCCTGCTCTTTTACCCGTCTTGCAGAAGTTCTTCCGAGAGTGGG
CCCGAGACAGCCTCCCGCCCGAACTAAACTCTCCGCAGC
>6216
CAGAGAACAGAAGGTCTTTCCCGGAGCCGGGAGCCGGAGGCACGGGGTAGCCCCCGGGTC
CTTTGCGGCCCCGCGCGAGCGGCAAGTTCCGGCGCGGCCTGTGTCGTCGCCGCTACTC
>6220
GAGGTGAGGAGCTTGGGTACAGTAAAGTGTTTCTCCAGATGTCCCAGTTGTGGGGGAAGC
AACGCTGCTCTGATGGCTGCCAAGGCAGGTTTGCCTGACCTGCTGTCTCCATGCAAGGTC
CCATCAGGAGCACGCACCGCAAGGGCCGCCAGAGCACAGCCAGGTGCATCCGCCGGCCAC
CTGTCAGCTGAGCTCATCTGCTGTGAGCCCCGCCCCTCGCTGTGAGTCAGCGGAGCTGCT
GCAGCTGTGTCCCGC
>6224
TGACCAAACGACAAGAACCGGAGGAGAGGACCCGGAGAACGGAGCAGCATCCCGCCGCCC
GCCTCCAGGAAAGCCCGAGGCACTGTAGCAGGAGGGTCTGGGCTCCGCGCCTTAATTACA
CCGCCCTGGACCCGCCTCTTCCGCCGCTCGCTCCTCTGACCGGCACCCGAAGGTGCTGTC
CCGCCCACGGACTCGCTCACACTCCGTTTCTTC
>6230
TCTCGAGATCTCTGTCGCTTTAATCCGGCGTGTCTGCTGCTGGTTAACAAGGAAATCCTA
TGTCAATTATCGCCAACAACTTCCTGCTGC
>6235
GCTCTCTCCAAACCCTCCGACGTCTTCTGTGCCGCTGACTCGACCGCGTCGCTCCGGAGG
CGTTTACAAGCGAGCACAAGAGCCTCCGCCGGCTCCGCACTGCGCTTCCGCTTCACCCGG
AGTACAGCGGTCCTGGCGGCCTCCATAGTGGCTGCCGCTGAGCACTGTGGGAGCTCGCGG
GGTGTG
>6238
CGAGCAACGGCTTTAGTACCTCAGGCCCCGATTCTCGCTCACCTTCCGGGTCGGAGCCTG
GAAGCTACGTCTCAGATCCGCCTTCCCGCTGACCTCGATCCTGCGCCGTTAAATCCACCA
AGTCCCCCTCCCTCCTTTCCAATATCGAAACCCACGAATTCCCTAGCGCCAGCCCTTT
>6240
TGGGGTGCTGGGCACTGTGACGCCGGCTCCTTGACCCCGTGACTCCGGGACCCCCTGACT
CCGGGACCCCCTCCTGTGCCTGCCGCCGGCCCAGGCGCGCTCTCCCCGGAGCCCCGGAGC
GGGGCGGGACGGGCGGGGCAGGAAGGAGGGAAGCCCAGAAGAAAGTTAGGGAAGCGGAAG
CGGCGCGGCGGTTccccggcccctcccggcggcccccggccTTGCCTCATGTTCTCCACC
GTCCGGCCGCCGTGGCGCAGCAGGCAGACGAGCGAGGCCACGGCGGACACCGTGAAGCAC
AGCGCGCAGTACAGGGCGACCTTGGCGTAGAACTCGGCCGCGCGGCTcagctgcaccagc
agcagcagcaacagcagcGCCGCGGCCAGACAC
>6250
GATTAACATCATTGTTATTTCCCTAGTTCTATAGACTGGACTCACCTAGATGGCAGCCAA
GGGTGGGGCAGGTGAAGAATTTATGCAAACAGTGAGTGAGGTGAGGCCAGCTGGGGGATG
TGGCAGGCCACCATCAGCCCAGGAAATGGGGTCGGGGGAACCTACTGAGAGGAGGACTGG
GGAGCCAAGAGTGAGTGCTAAGTTCCTGTAATAATGTTCTCTTGTCCTCGTAGTTCGGCA
AGACCCATTGCTTGGGAGCAGCGAGACTT
>6256
CTCACCATAGCGTATGCATCAGCCAGGGCTGTGATGTATACCAGAGATGCGGCAGAAATC
TGGGCAGAGGAAGTGGGATCCTCTGTATTTCCTGCCTGAGCTGACAGCTTCCTTCCAGCT
TGCAGAAGGTCAAAGCAGTTA
>6261
GCATGGCTCTGGGGGATCACACAGCACAGCGACCTACAGCCCAACGCTCAGCTACCAGAC
TCGTCGATAGAGAACCTGAGGAGGAGGGAGAGAGGTAAAGAAGAGGAGGAGGGATTCGCG
GTGCACGCCGGGAAAGGAAGTTTCTTAAAGTCAGACGAGCGTTGGGGGATGGGTGAAGGA
ACTACAAGTTCCATGGTGCCGCGCGGCAAGCGGGCGCTTGGCTACCTGGGAGCGTGTGTG
TTAGGGATGTTGAGGGGGACCAAGCGTGCTCCTGGAGCTGAAGAAGAGGAGGGGAGTAGG
GGCAGTTAGAAGGGTGGCCGAAGGGAAATGATGAG
>6271
CAGCCCAGGTGGGCTAGGACCTTCAAAACGGTGCGCTGCCGGCCAGCGAGCAGTCCAGGT
TTCAATACACAGGAAACTACATCTCCCAGGAAGCACCGCAGCACCGGACCCATCTTTGTG
AGCAACTACAAGTCTCAAGCTATCCTGGGACCTGTAGTTTGTCGGCTTACACAATTAACG
GAAACCATACTGTACATCTTCA
>6276
CCCCCGGATCACGGGCTTCGGCCACGCCCTCTTCCCGTCACGTGACGGTGCGCGGAGGCG
GTGGTGGAGTTGCTTCCCCTGCTAGGCGGGCTCGAACCGGGCGGGAGTCACTGTCCACCT
TGCTTCGCCAGGGTGTTATCGCCAGCCAGTCCCCTTCCGCATGCCCAAGGGCA
>6281
GAGTAAACGCAGGAGAACGCCCTGAGGCCCCGGAAGGAAAGTGACAGGCAGCGGCTGAGC
TGGGGCGACAGGAAGTGGCAGCTGTCTCCGCTGTTTCGGAGGCATGGGAACTGTTTCCTG
GTCCTAAAGTGAGG
>6285
GGCCCCACCGCCCCCGCCCTGCCCCACCAGCCTCCTCCAGTGCTGGTGTAAAGTAGGAAG
TGGGTTCTAGTCCTGGGAGGGGCTGCCCTCCGCACTTGCCACTCCTTCCCCCTCGAGGTG
CTCTAAACCCTGCTTCCTGTCCCTGCGCCCCACAAGGAGGCTGTGCCTAACGGTCTGACC
CGTTTGCACGCCAGGGGCGAGGGGCCGGATGCTGGGTCCTCCCCGCTTTGGAGGGTTCTT
CGCTGGCCTCCTTCGGAA
>6292
GCAGGAAGCCACCTGCCTCTATCTGCCTTGTCTCCCACTTTGAGATAATTAAGCTTGCCT
GCCAGCAGGCAGTCACTTCTTTTATTGCCTTCTTCCTCAGTGAACTCTGGCAGTAAAACC
GGTTGGATAACCATTGGCAAGCTCTCAAAAGTTGACTGTTAGTTGCAGCTCGGATGTGGA
GGGTGTAAGTTTCCGGTGGGAGGTTCAAGCTGGGGACAGCTTAAAATTTTTTTACTTAAA
AAAACTTTTCACTGTGGTTTCCTACATTGGGCCCAGATCAGTCACGAAG
>6296
AAGAGCTGCCAAGTTAGTATGGCTGTCTGGGATGTCCTCTGGAGACAGCCGACTCCGGGT
TTGGAAACCTCAACGTCCTAGGCTTTCAGGACCTAGTGTTTGGCTAAACCTCTGGAGAAC
TACAACTTCCAGGGTGCACCACTTTCGCCCCGCCCATGACGTTGCAGCTCCCGTTTCTCG
CCAGGCTCCCGGCCCGAACTACAAATCCCAGAAGACACTGCAGCCCCGCTCGCGTTCTCG
TCTCATCATTCTTACTTTTGGAAGCGAAACTGCGGCCGCGTTGCCTGCTGGGAAATGTAG
TTCAGCGGTGGCCTAGCCCTTCAGGCCTGGCCGCTACAATAAGGCTGGCGAACTCGCAGC
GCTTGAATACCCGTGGCCTAACCGTCCACTCGGAAGACCGGTCCCGCTCGGGAGGCTCTG
CAGTCGCGCCTGGGGTCAGGGCCGGGGGCGAATGTGGCTCGCGTTCTAGGCCTCCCTGGG
TGAGAAAGTGGTAGACTGGCAGGAAGGCGGCGGAGGCGGACGAGACCAATGCCAGCCTGG
AGGAGGAAGTGGGCCAATGGGAAGGGTGAATCCAAGTGGAGATCGTAGGGGTGGGAGTGG
GGCGTGGCGCCCGCTTACCTTGAGGCTGGGTGAGGCTCGCCCCGAAATGCGGGGCGTGGG
GGGCGGGGGGCAGAGGTCCCTGCCTAGAGGGGAAGAGGGGCGTCCATGTGGCGGAAT
>6310
CCACCCCAAAGCCTTGAAACAAGGACTTCCCTCTCCCACCCACCCCGCCCTTGCCTCCGC
CAGGGCCCAGCAGATGGGGGAGGCCGCCTT
>6313
CGCCCCCGGCCCGCGACAATCCGGGCAGGATGGGCGGCAGGACGCGGAGGGGCATCTGCG
GAGCCCGTCGGGAACGCCCTCTTGGCTTCCGGTGCCGGGCAGCGGCG
>6316
TCTGTGAATGCTAAGGCGAGGGGTGGTTCTACATTGACTTCTTACTGACTGGTGGGAGTA
ACCCGGAAGAGGCAAATGACTTCCTTCCCT
>6319
TGCAGTTAGTTTGATCTAGGGTTATGACAGCAGTTGACTTGAAAATAACTTTCCTCCTGC
CCCTTTAAGAACACGGGTTCCTTCCCTTGCAGATAAGCAGGAAGTCCCCCTCCCTCTGTC
TTGGTGCTTGGTGGTGTGTTTCACTTCCTT
>6324
AATCTATTGCCATCCGTACCCCCTCTGGCCCCAGTGGGGCTGAGAGTTCACAGCGTGCAC
TGTGAGGTCACGGTTAGAGACAGGAAGCCAGTACCCGCTGCTGTTTTCTAGGAGGAGGAA
ATGCCAACGCCTCCTAGAGAGA
>6329
CACTCACTCGCAGCCTCCCCCCTCCTGGCGCTTCCTCCAACCTTAACCCCTTCCGCTGGG
GCTGAGACTTTACCGGAACGGGCAGCGGCCCGGCCCCAGCCTGCGCCACCGGC
>6331
GCTGCTCCCTGACTGCCCCTGCCCTGCGCCGCCCGCAGTTGCGTCAACGCCTTTAGCGCC
CGGCCGGTCCGCACTGTATCCTGGGAGCCGGCGCGGCCGACGAAGGCACATGAGGCTTCC
TGGAGGCAGGCAGCCGCACAGCCCCACCTGCAGCTCCGGAGGCGAACT
>6334
ATCCGCAGCTCCCTTCGGGCTGCTCCGGCAGCGGCGGATCCACTTCCCGAACAAACAGCC
GGAACTGACAGAAACACCTCCCTCCGCTCCCCCTCCTCCTCCTCAGCAGCCGCCGCCGCT
ACCACCGCCT
>6337
CCAGGCTCGCAGACGATGCCGCCATTTTGTCTCCTGTTCCCGGCCTCTGTGGGCGGCGGC
AGAGGGTCCGAGAATTCCAGCCCCCCGTTGCCCCCCCAACTCACCGTCGTATCGCTCAGC
CTGCTCGGCCAGCTTCGCCTGGTACACCAGATCCTCTCGATCATCCATAGCGGCAGCGGC
TCCGGCAGGGTCTGCGCGACGGATGGAAGCGGATAGTGTCTCCGACTCTCTCAGCCTCTC
GCTCCGCGTCCGGGCAGCAAAAATGGCGGCGCCTCAATCCGGGACTTCCGCCTGCGCACG
CGGACAA
>6344
CTGGCGCCTGTTGCCCACGGAGCAGGAAGTGGCACCGGAAGCAGAGGGCAGTTGTGCCTG
GAGCCAGCAGCACTGGGGTTAGAAATACTTGGCTGCCCAGCGGCCAAGTAGAAGACAAGA
>6347
GCACCACGCCTCTCCTGCCCTTGTCGCGGGGGATGCAGGGACTTGTAGTTTCTAAGGCCC
CGAGTCGTGCTTCTCCTCGGCGCAGGCCTGCGGGCGGAAGAACTACACATCCCAGTGGGC
TGTGAAAGGAAAGTGGGGCTCGGGAAATTGAGCATCCCTGCCCAGCTG
>6353
TGAGGCCGCCTCGCCTCGGCAGGAAGCGCCCAGCCTGATTTCCTACAAGTGTTTGTCAGA
AGGAGGGGGTTTGTCTGCGTGCAGAGCAAGA
>6355
TGGCTTCACAGACATTAGTGAGTATGACTCactaatgtaagtaatcctgtaagaagcctg
ggaggatgacaggctgagtactgcaatccctgtgtcacagatggggaaactcaggctcaT
GTGGTAACCCTGGGCAAGAGCTAGTGCTAGAGGAAGCCAGGATGGAGGCCTGCCTGCTCA
GGTCAGGCTATTCTACCCAGCCCCATGAGGAGGCGTGGGAGGAACAGGAAGCTGAGGCTG
CCAGCAGCTGAACACCACAGTCTGTCTCTACTCTGAGGTGCTGCTTCCTGAAGGCTGGGG
CTGCAGAGGAGGGAGTCATGGCCTGGGAATGCACATGTGCCCTTGAGCTTTCCTGTGTGT
GCAGCTGCTCTGAGCGGGACAGCTCAGGAGGGGGTGGGAGTGTTCTCACAACACAACGTG
AGCATGCACATGCACACATCTGTTTCCCAAGGAAACCAGCTGGGAGGAAGGGCATGTGCA
GGTGTATATGGTGCTACCACGTGCAGaccctggaggaaagcactaatcctctgccacttt
gcagctatca
>6367
GGTGCCCTTGGCCCTTCCTTTGTCTTCCTGTTTTGCAGGGTAATCCCAGGGTTCCATGCG
TATCCTCTGCACATTCAGCATGGGCTCCTCGGTGCTTGTGTCTCCATTTTTCTGTCGTTC
TGCGATAATCATGGCCCGGAGGAGAGGCGGGTACGGCACGGAGGCCAGGCTGTCTTCCGG
CGCCGGCGTGAACGCGGTGAAGGCCTCCTCCTCGTGCTTGGGCACCAGCCGCCAGTCATG
GTACATGACGTGTTCGATCTCCCGCGCCTCGCTCTCAGTCTTCCCTGA
>6375
CCGATCCCAAGCTGTGGCGGGAGTGAGATACAAAGGCCCCACCAAATGCCGGAAGCCACG
CCCTCCTCTCCAACTGGGCGGTTCCTGCGCTAGCGCCACTGATTGGATAAAGCACCAGCA
CTCTCTCTCCAT
>6377
CGCGACATGGCGCAGGGTCCCCGCTGTTTTGATTCCAACACGACTGGTCAGCGTCTTCCA
CCAAGTTTCACGCTACCGCCCTGGGCGCCGCCATCTTTACCGAGCCGGAACACAGTCACG
T
>6380
GCGCGTTTCCGCTCCCAGCGGGCACGCTGCTCTTGCACCGGGCACCGCGAACCGGGGCAG
GAGAGCTCCATGCCCTGGCTGAGGGATCGACACTTCCGGCTGCAGTCCGCGGCAGATTCA
AATCCCAACCGCTCGCGGGCGGGAGCCGC
>6382
AGCGGCGGCCCCCGACGAAGTTTCCCGGAGCTGACGGCTTTACCTTTTAGCCCAAGGGGC
GGCAGCAGCTTTGAGCAGCAGCAAGGCGGCGGCGGCGGAGGGAGCGCGGGTGGCAGCCGG
CGCAGAGGCGGATGTAGAAGGAGACACCGGTGGCTAGGACCCGCGCGATGGGAAGAGGAA
GGCGCCGGCTATCTACAATCAGAACGTGGGCTGACCGTGACGTCACAATGGCGCGGCCAG
CCA
>6384
ACCTACTCGCAAACGTAGCAAGAGAGGTTGCTTTAAGAAGCGGGAATCTTCAGCGTCACG
TGACCGCCGGTCTCTACAGTCTGTTCACACTGGCCAATCAAGAGCCAGGAAGCCTCCTGG
AGGGCCGGAAACTTTCCAAGGCGCCCGCCGACTGGCTGTATTGGGGAgggcggggccggg
gccccgggAGAGGGAATGAGTGTGAGCTCGTGAGTGGGcgccgccgccaccgcccccgcc
gccgtcgTCTCGGTAGCAGCCTTCGCCACGCCGGGGTCTTCAGGTGAGCAGGCCTTGCTC
TGGTCCAAGGACTCCCCATTCCCGACGCCGACTGCTTACTCACCAGTCTTGGAGCCCGCA
CCGCGAGGGCCCGCCCCCTTGGCTGACCACGTGACCCAAGTTCAGTGACCCCTGACCTCC
TCCCCCCGCGCACCCCCTCCCCGATCTGGGC
>6395
TTGATGGGTCTGCTCATTTCCTGCATAGGAAGAAATCGGTGACATTTGGGTGGATACAGT
TCCCAGCCAATCGCCCCGAGTTCCCTCGCCCACTGGGGAAAGAGGCAGAGCTTCCGCTAG
TCTTTCATCTTCAAAGGAAATCAAGCTTCTAAAAAGCGGGCCCTGCCGAATTGGCTAATA
GCTACTCCTTTTCTCCACTAGGGGAGCGTTCGCAAGGGGTGTGGGGAGGTGGCCAGCGCT
TGCCAATCAGAGGAGGC
>6399
CACTTCTACTTCTTGATAGAGAAAGCACACTAAGAAAATAAAAGAGTTATAAGGAAAACG
CTGAGAGGAAGGCGAGCCATGAAAATGGCGGCCGCCAAATCCGGTTCCCGGGAGAGAGGG
GGAGGGGAAGCTCCGCAGCCTCGCTCACGAGGACCTGCTGCCCGCCGAAACGCTCGCCGA
GGAGACGCCGTGGCCCCCGAAGCAGCGTGCTTTAGAAAGGGAATAAGAATTCCCGCCTCC
GCGCCCCACTTTCACCCCAGCGGGGCAGCGTCCGCCATGTGAAAGCTCCCCATCCCCCAC
CCCCAGTGAAGGGAAATGGCGCCGGGAGGCTGAGGGTGGGGAAGCTGTTTGTACGCTCAG
GCCTCCGCTCAAGACCCCGTTCATAAACCTTAAGCCCCACTGCTACTGAATTGGTC
>6411
GACTGTCCCTGGCGTTGGCAGATGTGACTGGTGACGGCAGCCACAAAGCAGGAAGAAGAC
ACTTAGTGCTTCGTATTTATCTGCCCGTTTGGCTGACAGAAGAGCCATCGGGCGATT
>6413
CCTCCCCTTCCGCACCTCGGCGgccgccgccgctgcagctcccgccgccgccgccatcgc
cgcTTGCGCTgggggccgagccggcgcgcggccgccccgggTCACGTGGGCGAGGGAGGG
AGGGCGAGGAGGAGCCTTAAAGGAGCCGCTACATGCTTTTTGGCCATTTTCCCCTGAGAG
CGGCCTCGGAGATGGCTGTGACTGTCCTAAGCTGGGAGCTGCAAGGGAGAATTCCTGTCA
TTCCTGGCCTCAGTTCTGCAGGGACCGAGGGCGAGACACGCC
>6420
GTCAGAGGAGATATAACCCCAGATTCCAGCCTTACTGTCTCATTGGCGCGCCTAATCTTA
GAAACTACAATACCCATGAGGCCACTGGGCAAAGATAGGCCTGGTTAAGGACTCAGCCGC
CCGTTGCCTTCTGGGAGTTGTAGTTTTATTACATAAAATTGCCAGCCGAGGATAGGGAAA
ACGG
>6425
TAGGAAGGAAAGGGGCCTAAGCATTTCCTGCTCTCTGATCTGGGCTGGTGTGCTTGCTTT
GGCTCATAAATAGGATGGTGACTCTTTAAA
>6430
AAAAGGAAAAGGGAGCTTCCAGAATGCCTTTTACATCAGTTCCCGGTGTCCCTCGGATAA
ATAGCTTCGGGTGAAAAGCTGCAACTACAAAATACAGGAAGTGGCAACACTGTGTCATTC
CAT
>6433
CTACTTGGAGCGCCGTGGCTGCGGCCAAGGCCAACAGCGGGCGCCGGAAGGCTGGATTTC
CGCCGCACGCACGCGCTCCCGCACTCCCACGGGAGACTGCTTGGCCCGGAGCGCTCTTGA
>6436
GCAGGAGAAACGGCGAAGCACCTCCCTCTCGCTCCACTTCAGGGGCCGGCAACGCTCCTA
GCTCCTCCAAAACAGGGAcctccctccccctcgttcgtttccttcctcctttccccgctt
tccttcccttgctcgttccctcttctctccccccctccttcGAAACTCAGACCTCCGCCT
CCTTCCTCACCACGTGACGCGCGGGCACCCAACTGGCACGCGGAGCCGCGCCC
>6441
AGGATTGGGGCGTTGGGCCACGAAGAGCAGCGGCGAGAAGACGCAGCCCAGATAGGCTCG
GGTGGGCGGCGGTCGCACAGGCAGAGCTTCCGTCCCTTGCTACGCCCCACGCACGCACAG
GCGCTTCCAAGACGCAAGAGGCGGTGCTCGCCTTAGTGTGGGGAACGCG
>6445
CAATTTTCATTGTCCCCTCAATGCGTCAACATCCACAGGGCTTGCAGAGGCTGTCTCTGA
AGCATCACGAGCCGGTCCCAACACGAACGTGGAGGAGCACGCAGCAGCATTTCCTGCAAC
ACCAGCCTCGCTTTGCTGGCGCACAGACC
>6447
TCTCCCTTCATCTTCTGGGGAGGAAGGATCTTCTCACCCATTTACCTTTTTGCCAGGCCT
CTTCTCTAAGGGATGGGGCAGGACCCAATGCTCCCCACCCCAGGGTAGCAGATGGGGCAC
AAGCAGCTGCTTCCTTTGCCAGTGCCACTTCCTGCCTTTCCCCCACCACTCCCTCAGTAT
CCTTCCCAGGGAAGGGGAGGCTAGACCTCCAGAAAGAGCATTTGTGAAGGAGAAAAAGGT
TTTGGTTGTGTTTAGCTGAAGCCCCAGGGATGGAGGCAGAGAATGGGAGTCTGTCCCCAA
CAGCTGGAGCAGAGCGCCGGTGGGCGTGGGAGGCCTCCCAGCTCCTTACCAAGTCAGCAG
CACAGGAGAGGCCGTTCGATGTGAATGCTGGTGACGGAAGATCCGGCAGAAGCCTGCAAA
ATAACGCCCACTGAGAGCGAGCAGCCCAGCCTCTTACTGCACAGCTGCCAGGACTGCTGC
AGAATTGTCAGAGGTAAAGGCTGCCTTTGAAGGAGGCGCCACGTAGGGAGAGGCTGTGGA
GGCTGCTGGGAGAGTGGCAGTTGGCCTCGTGGCTCCAGCTGGGGCTGCCTTTGTGGGCGC
CA
>6461
CACCGAGCCCCAGTCCGGGAGCGGCGCTCAGTGGCCCCCAATAGAGCCCAGCCCCTTCCA
GCGCTCAAACTCTTTTGTTTTAAATGAACTGGATGGAGCAGCATGAAACTGACGGGAggg
gggcgcgccgggggcgcccggggcATGCCGGGAGTTGTAGTTTCCCGCCCTTGGGGGCGC
GGGGACAAATTCCTTGACCCGAGGAGGATAGGGATGTGGCCTTCGGTCTTTCCTCGCAGC
TCCGGGGCAAGCTAGGAGTG
>6469
CTTGAAGGGCTTCGCCGTGCTGTTCTCTGCCCTCCGCCGCAGGACCCCGTTGGGCTGTGA
GGCGTCCCGGGCGACCGTGTCGAAGGACGGTTCAGGAGGCTCGTAGGGGTGCGGCACCAC
CGGTAGAAAATCCTTGATGAAAACGGAAGTGTAGTGAGCCGGGGCGGGGGGCCCCAGTGC
TGGCGGCTCTTGCGTCTTGGATTCGCCGCCCTCCTCCCCGCA
>6474
CCCTCCCCTTTCCCAGCCGCGCTCTCAATCTCTAGCTCGCTCGCGCTCCCTCTCCCCGGG
CCGTGGAAAGGATCCCACTTCCGGTGGGGTGTCATGGCGGCGTCTCGGACTGTGATGGC
>6477
GACAAACGGGACTGCATGGTTTGTTGCATGTGGGCACTGCACTTCCTTCCTGTGGTCCCC
CCACCTGCCACGGGAGTGTCCCTCTCCCT
>6480
CCCACCGGAGGGCAAGGCGCACGCTCCGCAATTTTTCTCCGCCCCCGTCTTCCGGCTTCT
CGCGACATCCGCCCAGCGGCGGCCGGAATCTCGCGATAAAGGCTCATTGTCTCGCGGGAG
CGCTGCTGGCGGTCGGGCGCTCGG
>6484
CTTTGTAACCAAGCAATGGCAGAGGAGATAGTGATCCCTCTGCGCTTCGGACCCCTTGTA
GTGGGGCAGGAAGCGGTGTGGATGGCAAACAGGAAACCCCAGCCCCATTGCACCACACGA
GGAAGGAGACTTGAGCTGCGGGCTGGGGCCCTGCCAAGACCTAGAGATGGCAAGAGATGC
CAGATCATG
>6489
TTGCGGCCCCTCAGCGGGGCCGCGGGCGCCGGCTCGTCCTCGGGCAGCCGCGGGAAGCTG
GTGATGCTCATGTAGTCCACTGGCGAGTAGGCGCCCAGGGCGCTCTCCTGGCTGGCCTCG
TTCTCCGCCGCCATCCTCGCCCGCGCCCCCCAGCAGCGCAGCGCCTGCCGGAAGTGGCTG
CGGCGGGGGAGTGGGAGGGCGGAGGGCGGGGCCTGATCTTCGCGACAGCCGGGAGGGGGC
GCCTCTCCCAGCCCTCGGCCGTGTCCCGGTCTGACTCGCCCCCGTC
>6496
CAGAGCGCGGGCACCGTGGCTCAGGCGCGCTCCCCGGGGGCGGGGCGAGCAGGAGGGGTC
ACGTGACGCCCGGCCCGGAAGCGCTCGCGCAGGAGACCCCGGGTGACGGGGCCCGGCGCC
GCTAACTGGAGCGAACCCCAGCGTCCG
>6500
GAGGCGGCCGGGGCTCCCCACCAGGTGAGCAGGTCCTGCCCGGCTTGAGGCCAGGGGTCC
GGGCTGCGGCCCGAGATAAGCGTCGCGCCCGCCGCCGCTTCCTGCGCTTCCAGCGCCGCC
ACTTCCTGTTTTCTCGCGCTGGCGGGCGGGGTCGTGGGAGACGGGACGG
>6502
AGGGCGGGGTAAAAGCCCCAGAGTATTTTTGCTGGAAGGAGGTATTTATTTGAGCAGGGT
TCTGGAAGACGAGCCGCCGAAGGGTACCTCCGGCTTTCCGTTTCAAGTCCCACGCTGGTG
GAGGTTGCTCGGTACCCGCGCCTGCGCGTGCCCGTCTCGACTCTTAGGCCCGCCCTTTCC
TGCCAGACCTGGAGGGGCGGGGCGGTGCCGGCAAGATGGCTGCGCCCGAGAAGATGACGT
TTCCCGAGAAACCAAGGTAAGCGCCGTACGGGGAGATGAGCAGGCGAGCGGGCCGATCGT
GGGCATGGAGGATGTGGTGGCAGGAAGAAAAGAGAAGCTGGGCCAAGCTAAGTGAGCCAC
CGCGGCAGCTCCATTCCTTCCTGGTGCGCGCTCTGGTGCCCTCCCCGGACTTGCACGGGC
GGCTGTGGCTCAGGCAAGCGAGGA
>6513
CCTGAGGTTGGGGTGAGGGGGCCAGGCCTAAGGCGGAAGCCAGAAGAGGAAGAAGGCGGT
GCTGAAAGACAGGAAGGAACTTGCCAGGGATACGCAGGAGGGACAAGCTGACATCCGGGT
TGACCCTGTGAAGTTCCCCTAGGTGCCAG
>6518
ATTTTTGTCAAGGAAGCCTTCAACCACTAGGCAGAGGGTGGGGGCCAGAACTCTGGCAGG
GAAGACTTGTTGGGGGTGGTGGTTATGATGCTACTCAGAGACCTCTGCTCCAATCTCTCT
>6521
CATCGGAGGCTTGGGGAGGCCCCAGGTGCTGCGGGGTGGAGAAATGCACTGGAGTGGAAT
CTTGCCTGTGTCTGCTACTAGAAGGGAAGCTGCCCTTTGTCACAGGGCGATCACTCACTG
GGTGCCGGAGGATGTGGTACTGACGAAGCGGCCAGGCTGGGATCCTTGCTTGATGTCACT
TGATAGCTCCTTGATGTCACTAAGAGCCATCATCCTGCTCACAGCCCCTCCCCACCCCAA
AATGAGAGCTGCTCAGCCCAGACAGACGTCTTACCCTCTGCTTGTTTTTGTGATTCAAAA
ATGAGTCATCCACCCCAGGCAAGAGCAGGCTGAGGACCTTTTCCTTGGCTGGGAGTTTGG
GGGTTGGGTGGCTCTTCCGGAGGCTACAGGGTTCAGACAGCGTCTTGTCTGCAAGATTAA
TTCCTTCCAGTGCAAGAAACTTAAAGGggccagatgcggtggctcacacctgtaatccca
gcgctttgggagtccaag
>6529
TACCAAATAAAGATTTAAGGACTGCTAGCCCATTTCCTCTTACCCCGGGGAAAGAAAGTA
GGTCCACAGGAAGGAAGGCTGCCTCCCTCCCCTTCTTCTATCCCCCAAGTGAAAGAGGTG
GTTGGTGGCCACAGCAGGTGGGCCTGGCCAGGATGCCTGGGTTGGCAGTGAAGGAAGTAG
CATGGCACTCAGCTAACCTTGGGCCAGATGCAGCAAGGTTGG
>6533
ACGGCCCGTGCGGTGGGCGGCGGCGCCCGAGGCccctccccgccgcccgcggccgctcct
cctcttcctctcccgcccgcgccgcggccctcccgtccctgcgcggcctcggcgg
>6535
cactctggactttgaatccagcgatccgagttcaaatctcggtgggacctcACGAGACTT
TTTGGTCCTACAATTCCTGTTTTGGAGACCGCTTCCGGCAGCAGCCACCTC
>6537
AAGAGGGCAGGGTCCCTTTAAGCCCAGCCTCACTCCCTCGGCCTGTTGCTATGTACGGGA
CCAGCTTCCTTAGCAACCACCTGGCCTCTTCCTGGGGCCTGGA
>6540
CTCTTGAGACAGGCGACGAATAGACCCAAATTTGAGATGTAGCTCAACCTTTGACCACTA
GAGGTCTCCTGGAAAGCAATGACCCGTATAACCCGGTTGATCCTCCTTCAAACCAATAGA
CTTGTTGCACTAAGG
>6546
TGATGCCCACACTCTCAGCCTGAAGAGCAGGACCTGTCCGCGGGTGGGGCCCACCCCCAG
GCTTCCGGTGCCCGCGCGGCCTCCAGGGCGCCTCCCCCG
>6549
aaaaaagaaaaGAAAACACAAGATAATCCTGTCCGCAAACGCTTAGCAGTCTTAAATCGG
CCTGGTGGAAGGATGCAGGGACACTCCCCCACCCTGCCCCCCGAAAAAGGGGAACGCGCA
GCGCGAGGTTCCGGGTCCGCCAAGCTCCCGGCATGCAGCGCGGCGATCCCGGCGAGCACC
TTGGCGCGCGGAGCTGGCACCTTGGCGCTGTTGGTGGCGGCGGAGACAGCTGTGAAGTGT
GAGGTTCTTTGTCTGCTGGCAGCTAGGGGCGACGAGGCGGGACGTCATGGAAGTGTAAGT
CTTCTCGGGCGCGTCCCTTTTCGCCCGAGGAGCCCAACGGTTTGACCGCTGAGAGCTGAG
AGCCGAGAGCCGTGGGGACTGGGCGACCCTCGTACGGGAGTGAGGGCAGCGGGCCGGCCC
TGTCCGGGAGGGCCGCGGGGTGGTGACGGGGACGAACGGGACTCTCGCTTTGCCCTTCCG
AACCTTCGCTTCCCCTCCACGCCGTGTCTGGTGCGGGGCCGAGCACTTCCGTGTCCGGCT
GCCTTTCAATGTGCCCCCTCCT
>6559
CTCTCCCTCTCGGGGAGAGCACCCATCTTTTCCAGGGAAAGGGTGAAGCAAGGGTGTGGG
GGAAGGGCCCAGCTCCTAAGTGGGATGGGCCCGGCCGGAAGCCGCTGCTGACAGCTCCCC
GGTTTCTTGGCAACTGTCACTGCACCTCCTCCCCCTCCCTTATCTCTGCATCGAGGTAAC
aataataatcgcaccatcgtgagtgcagttctttgtacttttcaaaa
>6566
CTCCGCCCGGCACAAACCGGGAGCCGCCCCGGCCCCAGCGCCTTCTTCCCCGCCCAGGCA
GACGCGACCCGCCGAGGCAAAGCCTTAGGAAAAAGCCCCGCCCTCTGGCAGGCTACCCTC
CGGACCCCAAGTGCGCCGCGCGCGGCTGCCAGCCACTGCCGGCTGCTACGCATGCGTGAC
TGCGAACTGGGCCAAGCGCCCCCGGAGGCGCTAAGCTTGCGCCCTGAGGCGGTTTCCGTT
CCCGGACGTTTGGACTCTGTCCTGGAGAAGGGGAAGGAAAAAGTAAGACGTAGAAGTACA
CTGAGACTTCGTCACACATAAAACAAGCACGACAAAGAAAGAGGGCGCGAAGGGACTCCT
GGAAGAAATTGAGTCTACATTTAAGATCACCCTAAAAGTAGTGACGGCCTCTTCATTACT
CCAAACCCCAGATTTAAGTCGGTAGGACGTCTTCGCGTTGACTTGTGGGGAATGTAGTTT
CGATGCTGCCGGCGCGTTTTGTTTGCGACAGAAACTACAACCCCCAGGGGCCACCGCGAC
GTTGCCTGTGGGTGCCCGCGAACCAACGGTTAGCGGTGGCAGGGGCTGACTGAGAGCGTC
TGCTTGGTAAGCACTGTAAGCTGGGTTGTCACCTTTCCTTGACAGGGTTTTTCCTTCCTC
CATTTCCTCTGGGATTTTGGAGACAAAGCCATCT
>6577
AGGCGCCCGGGAGAACTACTGCTCCCAGGTTGCCTTTCGCGCCCCGAGGCCTGCTGGGGC
TCTCGGACGGCCGGGCGGGGACAGAGGGAAAGAAACCGCT
>6579
CTCCTTTCCTAGCCCGCGCCTCTTCCGGGCTCGGCGCGCGCCGATGTCGACACAAGCGCT
ACGTCACAAGGGTGCGCCACGGGGCCCCCCAAGGGGCGGGGCGACGGGCGGCGCCAGGAC
GGAGCGAGGGGGGACCCCACGCCTCAGTCCCAGGCCTGGCACTGCGG
>6584
CCGCGAACGTGAACGCCATGGCTGGGGAGGAGGAGCGGGGAGCGGCGCCGTTGCCAGCGG
AGAAAGGCGGCGCAGGGCCCTCTGGGTAAAACCATTCACTTCCCCCGGCCACAGCCGCGA
CCGCCACCGCTACCGCC
>6587
GATAGGGCAGTGGCCTTGGGGGCGGGGCTATAAACCTGGGCGGGCATTCCCGGCAGGGCA
AGCTCAGCGTGAGCCCGATTGGAGGATGGGCTCTACCTTCTTCCTTCCGCCTACGGAGAC
CATAGCGGGATGCAGGGCGGGGCCGGGCTGAGGGGGCGGAGTTAGGGGCGGGGCACGGTG
ACTCTGGCCCCGC
>6592
GTGGCCTCCCGATCCCGCAGTCGAGTGGAGAACCGAGTCCCGACCTAAGGTCGAATCATC
AGGCGTCCCCGTCACCCAACAACCCACTCAGGCACT
>6593
CCGTGACCCGCGCCCCGATTGGCCCACTTCCCTACATACCCTCCTCTCTCGCTTCCACCG
TGGGACCCTCTGCAGGCTCCGTACTCCAAGGACCGTACCAAGACGAAGGGTGGAAAGCGT
ATTGGGGCTTGTGTCAAGTCAAGTGGTTACAGCCAAGAGGAAAAGCAGAAGTTCCATTCA
GCCGTCCCAGTGTATAGTCGGGGTTTCTTGCGCTCCTTTCAATATGTTGCAGCTGCGAAA
TTGTGTTGGAAAAATTTTCCACTCCAGTCACGCCGCTTCCCCCTACACCCGGAAGATTGG
CCCTCCCGGAGGAACTCCCACACGGGGCGGGGCTGGGTAGGGGAGCGGGAGTTACGTAGA
GGGAGGGAGTGCTGGTCACGTGGCAAGAGGCTGCGCA
>6603
ACAGCAGGGGCCTGGGCACCCCGCACTTGGTCCAGGCTGAGGAGGCCTCAGGTGCTGGGA
GGCCTGGGAGGGCCCGGAAGAGCCTGCCTTTCTGCCCCCTGCTGCCTCACTGTgggaggg
cacagaggaagtgaa
>6607
TTGCTGACTTCCTGCAGAGCACAGGCGGAAATGTCTTCCATCCGGAACAGCGTACTTTCC
AAGCTGGGAACTGTCCCAGGTTCTACCACAACCTCAGGTGCAACCAGG
>6609
CCCTGCCCTCTCGCAGTCGGTGGAACAACTCAAGGCCCTCATCCCTCTCGTTTCCTCTCG
GAACTGAGGACTCGGCAGCCCGCCGGGAGGATGTCAGTGGCCGTTGACCCGGCCTCCCCA
GCGACCCCGGGCCGCGCTCCCGCCCACTGCACCTGCCGCAAGGACGGTCTCCCGCGCCGC
TCCCGCCTGTCACGTGACAGGCCCCCCCCGACTGGGGCCGGTTTTTGGCGCGCGGCAGTG
ACGTCAGCATCCTGTCAGCCGCAGCCCCCGCCGTAGCCGGATCGACCTCGCGTTTTCAAC
TCCGCCCCGCCCGCCGCACCGTTAACGGGCCCCGGCTGCCCCACGTcccgcccgcccgcc
cgcccgcGCCGCTCACCTTGAGGTGGCCGCTGTCTGGGCTGCTCGCT
>6614
ccaccgcccccgGCAGCCGCCACAGTCCGGCCCGCCCCCCGGAGCCCGGCTCTCATAGGC
CCCGAGCCGAAGCCCAGCCGCTTATTGGCCGCCCGAGCTGCTACTCGAGAGCAGCAGGGT
AGGTGGTGCCCCGTCACGTGCCGGAATCACCTGACTCAGAGCCGCGGAGGGGGGAGGAGG
>6619
GCGACCCCAAGCCGCAATTCCCCCTTCCGTGGATCGATTACGAAGGCTTCCTGGCAGGAG
CTCTCCAGGGCTGCCGACGTGAGCCGAACTGCACATTGGGAACTGTAGTTG
>6621
CCGGGGTGGGAGGTTGGATTTATCAACAGCTTCCTTCTGCTCCCCGGATGTGCCCGCACC
GCACCAGTCCTTAGAAAATCCTCCTGCCCCAGGTCTGAGTAGA
>6624
AACCCCTCTTGGAGACAGAAGTCTGTGGCGCTCCTGTCCTCTCCCTCCTTCTCTCCACTA
TTTTCCTGGTCATACCAAGAAGGAACTAACATGGTGTTCCAGGGCCTTTCCCCTACAGGA
GCCACCCACTCGCCCAGTTTTTCTCCCTGGGGGCAGTGAAGGCTTCCGGAAGAAGCGCTG
AGAAGTCAGGTGTCAGGCCTCCACGAACTTCAGCTAGCTTCTTGGGCTCGAGGGAGGGAG
GGCGCGCAAAGCCGGAAGGAGGGGTTTGCGGCTGGGGAGAGCCAGAGGGCCCACCCCTAC
CCGGAAACTGGGGGTGGAGAGGCCCCAGGCCAGCTCACGCCAGTCTTCCAGCTCCGGGCT
GGGCCTGAGGCCGGCAAGCCCCACCCCATTCCTCTGGGCACCTCGTGGCCCGGGCAGGTT
TGTTTACGAATCCGGCTCCCTCCTCCTCCAGCCCGGCCCTCCGCCCGCCCCCAGGGTGGC
CC
>6631
CTGTAGGAGCTATGCAGAGGAGAGGGACGGCCAGGTTCAGTAGCACTGGCTTCCTCTCTA
ACCCAGAGGAAGAGGAAATGGGGCAGCCA
>6634
GTGGCTTCCCGGTGGTTTTCTGCCTATTGTACAACCAGGAAGCTGACAATAAAGTTTATT
TGAGCGTCGACGTGCGCCGACGTGGCCCCGCCTCCCCAGCCGGAGCCGCGATTGGTGGGC
ATTTGCCGGCGGCCACCGCTTTTAAGCCACGATTGGCGAAGGCCGCCGTCATTTCGGAGC
GA
>6637
TCATTTCATCATTCTTTCAACAGTCATAACGTAGGTGACGACGACTGACTCATCTCTTAA
AAGATGTGTGTGTCCCTCGACAAATAACCTGTCTGCCCCTATCGTTCTGTAGGAGGACGG
AGTCCCAGAGAACTACAACTCCCATCAAGCACTTGGGGGATCGCCGCGGCTGAGGGAGAG
ACTATGGCTTAGGAACCACCATTCGCGTGAGGCTCTGCTCCCCGCGCCTGCGCAGAGTGC
AGGGCCACGTCGCTTTTGCTGTACCGGGGACCACGCGTCTCATCCATGGCTTCCGCGGAC
TCGCGCCGGGTGGCAGATGGCGGCGGTGCCGGGGGCACCTTCCAGCCCTACCTA
>6646
AGCTGGAGCATCTGCTACTGTTACAGCTGCCTTAGGAACCATGGCCACATCCGCCTTGCA
GGAAGCCAGAAGGTCACACTTCCGCTAACATTGCAGGATCCC
>6649
TTTAGGGAAATACACTAAGAGTCAAGGGACTGATCCAATGAGGACCCAGGAACACTATAT
TGGCCCTAACTACTCGCCGTCCACCAAGCCCTAACCGAAGAAATTTGATTCCGGCTGGGA
AACTGTCACACCTTCACAACCTCAATACCCAGCTTTGTGGGGCCAGCAGGACTTCTCCGG
TCCTGCA
>6655
GGGCGCGCACGCGCAGCTCCGCTTCCGGGAGCCGCTCCTCGCTACCCACTATGCTCTGCG
ACATCGACCTGTCGCAAAGGCCGCGTTTGCGGGGCCAATGAGCGACTCGCTTTCCGTGCG
GTGCGGCGAGTGAGGCCCCGGTCTTCCTCCTCGTCCTGCCGCAGGGCCAGAACCCCTGAC
GGTATTCAGCTGCGCGTAAGTCTGG
>6657
GTGGCGGCCATTGCCCTTGCCGCCATGATGAGCGCTCGGGCTCCAGGCGCTCGGCGGCAG
CGCCACCTTCCTGCCTTGCCTCCCGCAGCCCCGTGACTGGCTGCAGTTTCCGCTGCGTTT
CAGCTGAGCTGCCGCAGGCGGCCACCGCCGCCGCCCGGACGCCGGGACCGTTTCACCCTC
AGCGCCCCTGGCCCTGCGCCTTCCCCCGCGCCTGTAG
>6661
gggggcgggcccgcggtgacgtcgggagggcagcgacgcgcggaggcggcggcggagCCT
CCTCCTGCTGCTGCTGCGCCCCATCCCCCC
>6662
CGCCCCGCCTACCGGGCCTGCGCCGTGGGTGCGGTTGCTGAGGCGACGCTCGCAGCCGCA
AGAGGTGGCCTTCGGTTCCGGGGCTGCCTTCTAAGGCTGTGGGGATGGGATGACAGGAAG
AGTATCAAGACAGTATAATATGACTTC
>6666
GGGATTCGCAGACTTGGGAAACTACGGTGCAGGAACTTCTTTCAGAACTCACCGCTTCCG
GAAATTGGGCTCCGGGAGACTTTGACAGTCTCCACAGTACACGTGGTCGGCCTCTGACAC
GCTCCCTGATGGCGCTCGGTGATGACGTTAAACTGAGCGGTGATTGGCTAGAGAGGAGGC
CGGGAGTGAGGAAGGATGGCGCGGTCGGGAAAGAAGTGGGTGGGGCTCTGTGGCTCCGGG
CTTCCTCAAAAGCTCGTG
>6669
CTCCTCCAAAGGGCAGCTCCGGGGGAAAGAGGGTGGCGTCCCGGGGAAGCCCGCAGCCGC
CGCCGATGTCGCTGGGACTCGGAAGTGCCGAAAGAGGGGTGTTGGGAACTCGCGGCGCGC
GTGAACGTTGCCGTCGCCGCCGCCCGGGACAGCCCGGAGGTTGGTAACTGGTGACCATAG
GGGGTCCTGGGGAGGTTAGATGCTGAATTTTCTGCGTCAGTTTACTCTGTTAAAAAAAAA
ATGCACAAAACGCTTTCCGTTTCCTACCCAAGTTCCCGTGTGCGCGCCCGAGGGCGGGAC
AGAGGAAGTTCCCGGTCGGGCGAAGAAGACAAAAGCGGCGGGGGCCGCGCGCGCAGTGCG
CCCGGGCAAAGGCGGGGATCTAGGCGCCGGGACAAGTCCGCGCACGGCCCTGCCCACGTC
CTCTCTCCTTGGCTTCGTCCC
>6678
GGGGCGCGCGCACTCTGCGGAAAAAGCAGGATGGCGTTCACTGCAACGCACGCTTAAGGA
AGTTAGCCTCAGAGTTCACAGCCCCGGAAACTGTTCTAATTTCTGATAAATAATCACTAA
TACAACCTCAACTTTAAAAAT
>6685
AGAAACACAAAATACATGAAACCCTTACTCCTTTGTTTGCTGGTGCAGGTTTGAGGTCTC
TGCTGTTAGGCAGGAAAGGGTGGGAACTCTCCTCCACCCTTCCCCTTCCTGCCCCTCCAC
TGACTGA
>6688
AGTTTGAACCAAGGTCATTCGATATCATTAGCCAGAGTGTGGCTGAAAAGAGAAACCAGG
AAGTGCTGAGTCATCGTGAGCATATGCAACATCCTCGTCAGCACTTCTGGTGCCAGATTC
AAAGGTATGCGTACTTCCTTTGACCTGCTACTCTTCCATCCTTTTCTCAGTAACGCA
>6697
GCGCCTGCGTCAGACACTAACATGGCGGACATAGTCGTGCGCGGCGCAAACGTCAGCACC
TCTACCCCAGCCGCTCAGAAACAGCAGAGGAGAGCAG
>6699
GGGGCTGTGCTGAGTGCAGAGCACTCTGTTAGCTCGCAGCCTTGCAGGTTCCCTGGAGCt
gcaccatctcatttccccttacaacttcctgaggtgcacagacagacatcgctgctctcc
ccactttacaa
>6701
CAGGGCCAACAGTCCCCTAACTTAATTACAAAAACTAATGACTAAGAGAGAGGTGGCTAG
AGCTGAGGCCCCTGAGTCAGGCTGTGGGTGGGATCATCTCCAGTACAGGAAGTGAGACTT
TCATTTCCTCCTTTCCAAGAGAGGGCTGAGGGAGCAGGGTTGAGCAACTGGTGCAGACAG
CCT
>6705
CTCCCCTGTCCCCGCACGCGTCTATTTAGGGCCCAGCCCGGGCGCCCAGGGGATTCTGGG
ACTTGTAGTCCCTCCCCGCAGCCTCAGGCGCCGCCACGACCCGCTACTTGGACTACATTG
CCCAGGGAGCTTCCCG
>6709
GCCCTCCCCGTCCCAGGCGGCCCGCGCGGGTGGACGGCGGGAGCAGGCGGCGGTTGGAGA
CGCCGGAAGGAACGCGGTCTCACCACCCGGCTCCCTCCGCcaaggcgaggc
>6712
GCCCCGGGCCGCCACCGCCGCCTCGGCTCCTCCGTGACGTCCGGGAAGGGTATCCCCGGC
ACTCAGGAAGTGGTGGCCGCGGGCAGCTCCGCCCCCACGCGACTCGGGGCTGGCCGAGCT
GCCGGGTGGTAGAACCGCCG
>6715
ACCAAGCGTGCGTGCAGGCAGCTATACCCACTTTTCTGCCCTACTACTTCGCCTCAGCCA
ATCCGTAATCGCTTTTCCTGTTATGGACAGGCAATAGTCACCAATAATTGTGGGTCACGG
AAGAGCATCTTTCCCCACCCCCCGGTGGGCGGGGCCTGAGGCGTACCGGAGGCCCTGAAG
AGGTGAAAGG
>6720
CGGCTGTGGGGAGGGCGACGGAGCGGGTGACCTTCCGGAGGCGGGAGCGAGCGAGGAGGC
CCGGGAGCGCCGAGCGTCGCCGCCGCCGCCGCCATGAACAA
>6722
GGGGTGCCTCTGTCTCTCAACTCTGACTTCTGAGTACTGGCAGTTAGAACAGGAAGGAAG
TCAATGAGAAAAAAAAATGTTTTAGACCTACTTGAAGAGGAAACCCTGGGCTGTCTCAAA
TCCTGTTCCTTTGCACTGCCTATCTCTTGATCAGCCAACTTGAGCAGCATTCTTGTCAAT
TAATGGCACATGTGCGAGCATGACAGCCCGTG
>6726
TTGCAGGGAAGAGTGAATTTGGCCTGTGATCCAATCAGAAGCTGCGATTCTAAACAGGAA
GCCACACTGGATGCGAGAATTGGGGTGGGGCGCGCCAAGAGGAGCAAGCATT
>6731
GTGGGCGTGGCCTAAGTGGAAGGTGAGCAGAGGGAGGAGGTCGGACCTGGCAAGGGTGGG
AACTCTCAAAGGAAGTAGGTGGGGACTCTCAAAGGAAGTGAAAGGTGAGGAAAGGAAGTG
GGTGGGGCCTTGTGAGGAAAGTGGGTGTGACCTTTC
>6734
GCGGGGCTGGTACGTGACGCGGCCACCCCACGGGCGTGATGAGACACGCGAGGCTGGCGT
CCGGGCATgcgcgggccgcgcggggcggcccTGGGCTCCCATTGGCTCCCCCGGGTCGAA
GGGGGCGGGGCCTCGGGCGCCGCGCTTCCTCCCGCCGTGGCTTCCGCGTCGCTTCCCGGT
>6737
CGCGGTGGGCGCGCCTGCAGTCGCGGCGCTTTGGGGGCCCGGGCCACGTAGCACGACCCT
GCCTGTGAACGCACAGACACCAGCGGTTCCAAGGGCGCGGGCAGGAAGCGGGCACCGAAG
GCAGGCTGGAGAAGCGCGGGGCGGAAGCAAGAAGCCGCGCGGCGAGGAGGGCGCGTGGGG
CCCCACACAGCCATGGGGCGCGCGTACTACTGGCAGCGCAGGCTCTGGACCGCTAAGGAG
GCCGCGCGCGCCCACGCGTGTCCCCGGCAGAGCTTCCAGGAGACGGCTGCGAGGCCCTTC
CACCCGCGGACCAGAGCGCGCCGGGTCGAACCACGACCCACGTGCAGGCCCTCGCGCGCT
ACCGGAAGGCCAGCCTGTGGCGCACGCGCGCCCCGCCCCGCCGATCGGTGACGTCATCGG
GCCCGTCACGAGGCGGGGGCGGGGCCTCGGAACGCGACGCCCCCCGTCCCAGCTTTAGCC
ACTCGTGACGTCATTGCCCGGACTCCACTGCCTCCTGCGCCGCGCTTTTGCCACCCTGGG
CACGTCATCGTGCGCCGACGCCAAACGAGGGCGGGGCCTAGGGACGCCACACCTTCCGCG
CCGCCGCTCGTTACGTCATCGGACCTCGCCGCTTGGCGGAGGCGGGGAAGGCCCGCAGGC
GGCGCCTCAGCCGGGGTTGGCGCTGAGGGGAGAGGGCGGGGAAAAGGTGGCGAATTGAGG
GGAAAGTGGGAGGGGCGGGAAAG
>6753
actattctaacagtatctgtgacggtaaaggactggaaatagcctaaaatgcgcatgaag
gagagaatgattaaatgaatgaggcacaccctcatgacggaagacagaagctgtaaggta
agaaggggacgccctccatgcaGGCACACAGGAAGGACGCACGCTCCCGCCCCAACCACA
TCACACGTCCCGCAACTCCAGCTGCCTCGA
>6755
AAACCCACATACAAATCCTGGAACCTCCCTGGTCCCCATCTTCCAGGGCTGGGCTGCAGC
TGAGGAACTGCGGGACGCACACCCGCCGGGCGTCCAGGGGGCGCCGCCCCATCCGGGGGT
CGCGGGAAGCTCCTAGGCCGGGTGGGGGACGGAGG
>6759
GAGCCCCGGCACGTACCTggcggcccgggcgggcgaggggagcgcggcgcgggAGCGCAG
GAGCCTCGGAGCCTCCGGTGCCGCCGCCGCCGCCGTTTCCGGGTTGGCGGGGCTCACGTC
ACCGCCACAGGTTTGCGAGCTGCCCCCGCCgcggcggcagcagcagcagcagcagcagcC
CGGGCGAGTGCCAGGCGAGAAATAACTATAAAAGGAAGAGGCGCGGCGAGGAGGAAGAGG
AAGCGCTGTTTACCTTCGAGAAGCCGAGCCGCCGGCGCTCGCACAAAAGGAGGACGCTCG
CCTCGCGACGCGCCTCCCCCCGCGCCCAGTCCCCGCCGCATcgcggggccccg
>6766
TCTGGGCCAAAACCATGGAGTTCCCATTTTGCAAACACACCTTGGGGTCTGTAACCAGGT
GCGGCTCCCTGCAGGTGCCAACCACCTGTGGTAAAGGCATGATGAGTCCACTTCCTGTAA
GGCTCAGCCCTGCTAGTCGCGACTAGCGCCCTCTAGTGGTCCAAGAGAAAGGGTAAGGTG
>6770
AGAGGAGAAGCCGTTAGCCTGACTCGGTGGCTTGACAGACAGGGGTGTGGTGGATGGGTG
CCTGGGTTTGGTGGCAGCAAAAGGAAATTGCTGTGGGCCTGAGCCGGACACGGAAGTGAT
GGAACCTCCTAGGGTTGCGGGGGAGGGCGAGGACCAGGGAGAGCTGCAGGAAGGAGTAGA
AGAGAGCACAGTGAGAAGCTGAG
>6777
CTTACTCAAGCTCGGGTTCTTCTCCTAGGCGGAAGCCAGACCAGAGAGCGTGCGTGTTTT
TCCCAGGGTGCCCCGCGCTGCTGTTATGG
>6780
AAAAACTACAGCTCCTTACACTTCTCCTTAGCTGTGAAAATAAAGACCAAAAAATTTACT
GAGATGATGGTGAAGGCCACCAAACCTCACAGGGCTGAGTCAGCTGGTGCCTATGAGGGC
GCCCCTCCTTGACACTTCCTTCCTTTTGGCAGGAAGGAGAGGGGCAGAAAGTCATCTCCT
GCCGCCTCCCTCCCCTCAGAAAATGATTT
>6787
GATAGTGTTGGGTGGGCAAGGCTGTGCTGGTGGCCTGCTTAGCAACAGCAGGAAAAGGAA
GGAGATAACCACCCCAACCTTTCTTGCTG
>6789
GCCCCCGCCTCCCGCGGGCTGCGGGAGCTCAGCGCCAATCGGTGAGGCCCGGCGCGGGGA
GAGGGGCGATCATTGGCTACCGGCCTTGGGACGCCCCGGTGATTGGCTGGCAGGGCTCCA
ACCGGCATTCGGAGTGAAGCGCTCGCTGCGGAAATGCGCCAGAGGGGAGAGCAGCGCAGG
CGCAAGGCCGCTGTTCCCGGGCTGCCGCGGGCCGCTCACCCATTGGAAGCGAGTGGTCAG
CCTAGGTGACGAG
>6795
CTCTGGCCACATGTGGCAACATCTTCTGCTCTTACTGCCGTCCCTTCCCTATTTCCGGGT
TCTCGAGCATTCCTATTGGCCAAATTACTGGTTACACGTGACATACTCGGCTTTTAAAAT
CCCTATTGGTCCACTCCAGACTTTCCTCGTCGCACAACCTGGAAGAGCCGGCCCAGCTGT
TTCTCTATTGGCGGTTCCTCCATTCATGTGACTCTTCTGCACGCTCACTCAAAGCTGATG
CTGAGAACTTGCTTCCTGATTGGTAGCCGGGCGAATCCACGTGACTTGGCCGCTAATGCC
CGCCCAACCCGCTCCCCTATTGGTTGAAAT
>6799
TTCTTGGTGGGTCTCCAGCTCCACCAATCCCGCCCGCCACTGGGCGGGGTTTCAGGGTCA
AGGTGGACCAATTTCCCAGCTTCGCCCCTACACGCGCTCTCGGACCCCTGGGGGTGACTG
ACAGCAGCCGGGCCCAACCCGCTGCTCCGGAGCATGGCCTCCGCCAGGGGCGTTACGGAG
ACAAGGCCCCAGGACCAATCGTATTGGCCAGTGGGGGGCGGGGCCTCGTTGCCAGCTCCA
GACCGGCGCTATGGGCACTCCTTTTGTCAAATGAGAGACGCAGCAGGGCGGCCCCTGAGC
CGCGGTTTAGCCAATGGAGAAGGCGAGATGGGCGGGCTGGGAGTGCCCGGCGGCGGGTCC
TCAGCTTCGAGCCGAGGTGCAGTGAGCTGGTGGGGGGACCGCGAGGCGAGCGCGGGAGCC
TGGGCGGCGAGCCG
>6805
GAGATGACCTACACACATCATGCACACTCTCCAGAGCCTAGCGGGGGCCCAGGACACAGC
AGCGGAGCAGGGAGAGTCGTTCAGAGGAGGGAGCGAGCCTCACTTCCCTCCCACAGGCTG
GCTTCCGTTGGTCTTCCCCTGACCCACAGCTCGGGTCGGCCGCACCG
>6810
GGAGAAGAGAGTCCGACTACGAGCTGGTGCTCTAAGCCTCCAGCACGCTAGGACTGACGA
CGGGGATCCGGAAACAACAAGCTCCACTCCCGCAacacacacacacacacacacacacac
acacacacacacacacacgcacacgcacacgcacacgcgcacgcgcgcacacacgcgcac
acacgcgcgcacGCGCGCGCGCGCCGC
>6814
GGCCACGCGCCCGCGCGTAGCCTCCCGCCCCGCTAGCAGCACGCTGCGTGGCTGCTCGTT
GGCTACTTACGACGGAAGCTCGGTTGGGGTTTCTGCAGAAGTTTCCCCCTTGGGCGGTGG
CGGAGCTGATAAGCGCGCTAGTAGCAGCTCT
>6817
TGTCTGCTGGGGCAGGAGGCAGGGCAGGGGCAGGAGGGAGGCAACCCCAGCCTGTGCCCG
GCTTCCCCGAGGCGTGTGCCTTGTGCGGCTGCTGAAGGAGTGACTCCTGAGGAAACCAGC
TTTTCCAGGGAGGCAAGGGATGGGAGAAGAGGGTGGAGAAGGAAGTGGTCACACCACTTG
CCTTCTGCCAATACTGTCCCTTTCTTACGCGTTAACCTTCCACTCTGAGCTATGACACTT
TCAGTACTAGTGTGGTAAGTTCTACAGGAAACAGGAAACATGGTTTAACAGACATCCCTT
TAAGCTTTAAGTGTAGCCCAGGCCCT
>6826
GCAACGCCGCTGTGCGGTTGGGGGCGGTGCGGTCCCTCTGCCGCCAGCGCAGCCCGCGAG
CCGTCACTTCCTGTGGGCTGGGCCGAGCC
>6828
GCAGAGGCAGGAGCAGGATGGCAGGTGGCAGGCGGGGCTGCACAGGGGAGCACAGCAACT
CCACTTCCTGTGGGCGAGGGCCCTGTGCCTGCCCCGGGGGAGGTTGCACAAACCTTCCTG
CGCAGGCCTCGGGctgcctgcctg
>6829
CTGGAGCCTTGGGAAAATGGCCCGAGGTCGGCGGCTGACGCGTTACTATGGATACTCCAT
AGCTTGGAGGGCCAGTCGGGCCACACCCTTTGGACGTCACCCGGAGCCCACAGGAGCACC
TGGCAAAAGCCAGGCCCACTTCCTGCTCGGCTCCGCCCAGAGCAGGGGGCGGGCGGATAG
GCGATTCCCTCCAATCACAGTTCCAAAAGGAGGGGGCTGACAACATATCCTCCAATCACA
GCTTGAAGTGAGATTGATGTGTCTTTTCACCAATCACCGCCAAGGCGCGAGGGGGTTGTC
GGGATGGGGGCGGGAGCCAACATAGAGCCCTCAGTGGGATGAGGGTGAAACTGCTATTGC
CGGCGGCTCCTGTTTTACCGCGTCAGCATGCTGGTGCATTTATTTCGGGTCGGGATTCGG
GGTGGCCCATTCCCAGGCAGGCTGCTACCGCCCCTCCGCTTCCAGACATTCTCAGCTGTC
AGGTAAAAACGGAAAAACCTACTCAGAGCGGGCCATTGACCGCCCGGCAGGGCAGTGCCG
GCCCGCCGGGAGATGGAGTCCACGAGCTTGCGCGAGGCTTGCTGGGAGCTGTAGGCCAGG
CCTACCGGGGTGGAATGTCACTCCGCGGGTGTTGGCC
>6844
TCCCAGCAGCCCCCCGCCGACCTCCGCTTCGGGTCCCGGCGGCCGGCAGTCACGACTCCT
CCTCAGCAGCACCGGAGGAAATTATTGAAAAATGGCGGGAGATTCCCCTCCTCCCCCGGG
CCCGGCCAACGCACACACTAACTTGCTCCCCCGTGGCGCCGGTGGCGAATGCTCCAATAG
GCGGAGAGCTGGTCAGCGCTCACAGCCTATTGGCTCGGAGGAGCTGCCGCTCCGCGCCTG
GGTCCCGCCCCCCTGCCCCTGTCGCGTAGTTGGGTTGCAGCGCACTAGAGGGCAGTCTGA
AGAGGTGAAAGGTCACGTTATGTAAGCGCCCGTGATAGGCGTGCGGGCCTCCGACGGCAG
AGTTAAAAGTGGGGGACAGCGGGGGATGGAGAGGACGAGAACTCAAAGAGGTCAAGCCGG
AGAAGCCCCTCGCATATACAGATACTGCGCCATCTGTCACCGACGGCGACACCGACATCC
GGGCACCACTGTCCGTGTGGTGCGCCGGAGGGGGAGGGTGAGCGCGCGGCCAGGGGCTTT
GTCTTTCCTCTTGGGCGCCTCCCCCTTCTTAAAGGCGCCGTGCTCGGCCACGCCCGGGGA
TGCGCGGGTGGGGCTGGGCTGCAGGGAGGGGTTGGCGGGAAGTGGCCCCGGGAGCTTACC
CTACCAAAGGTTCTGCG
>6860
TCCGTTCGAGTTTGTATTTTAGGCGCCATTTTCGAGTGAAGGACCCGGAGCCGAAACACC
GGTAGGAGCGGGGAGGTGGGTACTACACAACCGTCTCCAGCCTTGGTCTGAGTGGACTGT
CCTG
>6862
CATATGTAGGCCCTGCCCTTTCCTCCTGAGCGGCGGGCCACAGAGTCCTGAACAACAGGA
AGCCCCTGAGGAGGGCTCCGCCCTGAGGGAGGGCAGGGGAGCCCCCGCCAGCCCCACCCA
CAGCAGCGGGCCCT
>6866
TCTGCCTTCAGCCTCCAGCTGCTCTTCTCCCACCCTTGTTGGGAAAGAGTTTGTCAACCG
CCCACGGGTGCCTGAGTCCTTCCTTTTCCGGTTCTTCTTATGAATCTGTGGCTGCTTGAA
CTTGGAGTTTGAG
>6870
TAGCGCTCAGAGACACCTGTACACAGTGCCACCGCAGCCTAGAGACACCCCATGTACAAC
CACACCTGGGCCCAGAGACGCTAGGCATAATCACACCAGAGCACAGCTGCACCTA
>6872
CTCCTCCGCGGGCCTCTAGGCCAAATGCCTGGATGAATCTGCGCTCAGGGGGCGTCCTGG
AATTACACTTGGGAGAGAATAAGAAAGGAGGAGGCCGATGTGCCCATGGACATTATTAAC
CTTCCGGCAAATCCCCACAGCCGCCAAACTGCGTCTCCTCTTCCGCTCTCGGCGCGCAGC
TCACGCTCGCAGCGTCAGCGACGCCGGCGGCGCCAAGGCGTCGTGGCGTCGGGCGCCTGG
GACGTGGCTTCAACGGCCCCATCCGGCGCCGGCGGCGGGTGCCCGGCGGTCTTTGCTGCC
GCCCGGGGGCGCAGAGGCCGGGCCTTTTCTTTCAGCACAAACGTCAGTTTGTAAAAGGGA
GGTGCTGGAGTCTGAGGAGTTTTCAGGCTTCCGTCTCG
>6881
TCAGGGGTCGGCGCGGAGCTTGCTGCACACCAGCCGCCTGGGTAGCTCCGAGGAAGAGCG
CGCGACGCAGCCACAGGCGAGCGGAGGCGCAGGCGCGGCTGGGCCCGCGTCCGGAACTGG
GCTGCGAggggcggggcgcgggcggagggggcggggATCC
>6885
CTCTTTCCCTGTCTTTGGAAGTGCTTTGAAAGCTGTAGTGCGAGATACACATTTTCTCAG
CAACCACAAACGGTATCCAGCACCTGCTGTATGCAGATGCAGGGTAACAGCCTAGCAGCT
GCGGATCTCGGCCCCAGGTGG
>6888
CGCTCCTGAGGAGAGCTGGAATCCCAAGTGGAAGGGAAGCTGGACCGGGTGGGAACTGCT
CCCCAGCCCAAGGGCTGCTAGAACCCCAAGACTCCAGCCCCGAGCGGCTTCCGGAATCCG
CGCGTGCT
>6891
TAGATTCTCCGCCGGAGTCCCAGAGCTCGGTGTTCAGGATGATGAGAAGGCGTGGAACGA
GGACTTCAAATCCCAGAGTGCAGTTCTGCCTGAGGCTTCTGCATGCTGGGAACTGAA
>6892
TTTCAACCCATTTCAGGTGTCCTCAAATTATTCATTTTTTATTTAAATGAAGAATTGTCC
AGAGTTAGCATGTAAATATTAGCTAAGGGCAGGATGTGTGTGTGTCATGGAGGGGAGGAC
CTCTCCTGTTTAGGAGGAACTGCTGGCCCTAATATGCATGTCACATACATATGAACCTTG
ATCGGCTGTCATGCGGAAGGAATTACACTTCCGCTGGCCTCCCCTACCACAACCACAGGT
GGAATCTAAGCTAGGCACTGAACTTGGCTCACACAGCTGTGAGCTTGCGCTGAGTCTCAT
CCTTTGCTGTGGAACTCCCTCTGCTGCTTCCTGCCCCAGCAAACTCCCCTCTACCCAGCC
ACTGGAAAGGAGTCCCACAGGAGGGGAGGGACAGTAGAGTAGAGCCCAGCTTCTCTGTCC
AACACATAAAAGCTCTGAAAGGCAGTTATAAAAGGCTGAACTGGGAGCAGGTATTGTTAA
AAAGGGAACCACTGACTTCCTGTGAGCACATGTTCCTGTCTCACTCTTGCTCTGCAGCAC
AGTAGAGGCTGTTTAGTTCATCACAAAGGAAGTGCATCAGCACTCCTGAAGATGCTACTC
TAAGGGCACCTTTGAGTTGTGGGCCAGGAAGGCATTC
>6902
GCGGGGAACGCCAGCCAGAAAGCAAGCCAGGTTGTGACTAGAGTTGGGGCGCTTTGCATC
CTGGGATGTGTAGTCGCGCTCCTCTACCCCGTTCCCATCGCAGAAGTAATGCGTCTTCGT
TCGTCGCTGCGCCCTAGAAGGAGCAGTGCATGCTGGGGGTTGTAGTCACCCAGGTGGCCA
CCTTGTCCTCGCTTGCTTCGCTTTGGTCAAGGGAACTTTCTGTTTTAGTTCTGTCTATTG
AAGAAGGGA
>6906
AGAGGGGCCCTGGAATTGCAGCTGTACTGAGGATGATGTTATTCACAGCCCCTGGCCCAC
CCACTAATACTACTGCACAGAGTCAGGATCTCACATTTCACCCCAGGCTCAACTGAGGAT
GTGGCTTATTAAACACGGAAGTGCATCGGTTGTTGTGGTTATTCAGACAGAACAAGGGTG
TGCATGCACAGGGGCAGTGAGAGAGGGAACATCCTGGAAGCTGTTGCCCCTTGGGACCCA
GATGCAATAACTTGCAGGGAGGGGAGAGGTGATGCAGCTCCCTGGAGGAGCAGGGATGGG
GTGCCCAACAGGGGCAATATCTC
>6915
TCGCTGCCATCGCTCCTGCGTCCGCCAGGGCTGCCACGGGTGCCGCCGCAACGGGAGCTA
CTGCACAGGAAACAGAGGAGCTCCTCCGACAAAGAGAAAGTGTTACACTTCGGGCGCGAC
CAAGTCCGGTGGGGGGAGGTGCAAGGG
>6919
AGGGGCTTAGAGTCTAAGCTATGACTCTACGTGAGGGTATATGCTGTTCTCTGCCTGCAC
TCCCAGGGTCTTGGCTAAACTCTATTGTGGTATTAAAAAGAGAGGCTGGGGGAAGTGGGG
AAGGGGATGTGGTAACCAGAACCACTTCCTGCCACTGCAGTGTTGAAAGCCAAGCTCTGT
CCAAGTTCCCCTTGATGGGGGTTGGGGAGCCAGGAGGTAAAGGAGGAAGTTGATGGGAGT
TGGGGGGGATGTTAAAAAAAGGAGGA
>6926
AGGAGTAGGAAGCCGAGGTAAGAAGCTGGGAGGGGGAGACAGTTGGTGCGGACCCGGCGT
CGGCCGCAGCGCCGCAGCAGCGCCTCCGCTCATCGAGCCGATCGGCGCTCGGCGGCCTGG
CGCCAGGCGGAGGGGGCGGGTCCAGGGCACGGAGATAATCGAGGAAGTCGATCCGCCGAG
CCC
>6930
CAGCACCAAGGAGAAAAGAATCCTCTTTACATGGCTGCTGATGAACTTCTCACTGAAAGC
AGCTCAATATCCGTTTTTCCGTCCCAATCAAAGCGTGTCTCGCCTTCTCACAGCTTGAGG
CTACCGTTTTGACATGGTCTCGCTTCCTGTTTACACCACAGGAAGCGAGAGAGCTGCTGC
CACTGCTGCTACCACAGGAAGACACAGCAGGGAGAAGCCCTAGTGCCTCTGCCGGCTGCC
>6937
CAGCAGAGACGCGGCCTCCACAAGGTCAGAACTAAGATGTCCTCAGAGATCCCCAGTTAC
GAAGCAAAGCGCGGGCCTACTTCGGGACCTACGCGTCCGGGCGCTGTGCGCGGGGACCGC
TCCCGGGCCCAGCGTCGGGGCCGCGGCCTTGGGGAGCCGCCGGGAGCCGCGAAGCCCGGA
AGCAGCTGCACCAGGACTGGAAGGACCCGCGGGGGCGGTGCCGCAGCTCATGGGGCGGAC
CCTGCGAATAGACCGCCCCCGTATACCCCGCGCTGTCTGTGCGCGCCGGACCGCCAAACC
GAGATTAGCAAGGACCAGGACCTTAA
>6940
GAAAGAAGGAGCTCATATCTTGCAGAATCAGCTCTTCCCTAGACCATGACCAAAGGCCGA
TTCCCAGTAGTGTCTTCCGCGGAAAAACGCGAGACCCGCTCTCCAGGAACCCATCTCTGC
CCAGCGGCGCCCTGGCACCGCAACCTCGCCTCGCAGCCCCGCGGACCAACACAGGCCCCG
CCCCCAGAGCCGTCCGGAAAACCTGGACCGTGGAGATCCGCATGGGGGGACGCCGTGCAG
TCGTGAGGCCAAGCTGAGCATGCTCGGAGAGCCGGCCTGTCGCGGGAGGAAGCGGTGTGG
GCCGCGGGCGGCGCACGCCGCGCAGTTGTTGTGATACAGCCCCCGCCACGTGACTgcgcg
ggcccgcctcccccgcgcgcggcACCGCCTCCCCGTGACTCAGCGCTTTGTGCGGGCTCC
GAGCCGGAGGTCAATCTGGGGGAGGCTTCTTAGGGCAAAGTCTCAGTCCATCACTCCTGA
CCTCTGGGCT
>6949
AGCAGGAAGGTTTACGAACGTTATTTGCGGGCCCGCCCTTCACCCCTGCTGCACAGCTTC
CCCTAGTGGATTTGGCCGTAAATGAGCAGACTGGTGCCTCCAGAGCAGCCCTCACCTTGG
TGCCCCTGTGTTTGT
>6952
TCACCATTTCCCAGCGTCCGGGAAGTCACGGTGTCCTCCCTACGGATCTGTCAGTACCTG
CAGGTCACGGCGCGACAAAGGATGCGCTAGAGCCACCTTCGGCCTTCAGGAGCAGGTGAA
ACGCAATCTTCCCATGGGCCAGGAATGGCGACGTCCGCACTGCGCAGGCCCAGCGTGGCG
CCGCTCACATCTTTTCAGCTGAGGTCCTGATTGGACAGATCCAATGGCCCCGCCTCTTTA
TCACTGAGTGACAGCGGAGCAGGAAGGGGCGTGGTTGAGCTGGCCTGGCTTCAGTCCGGC
TTGTCCCCGCCAGGACGTTTGCGTTTAAACCGAATGTGTTCtttgcctcccatccatttt
aagtgttctcttcagtactgttaaatac
>6958
GAGAAACTGTGAGGAAAGCATGTGGCCTCTAGTCTAGAACACTAGCTCAAGAAAACTCAC
TTCACCGGAAGCCAGAAATGAGCAGAGAGCGGAACCAGTGAAGTGGCCTTTCAGGCCCAC
GCAGTCAGCGTGTGTGGACGTCCCGAAGAGCTATTCACACATTCA
>6964
GATAATTACAACCTTGACCCCTAAAATGTGGACTCTCGCTAGAAGTCCAGGCACCTCCTT
ATTAAGGATGCAACAAGCCGCCGCTCCGCTCGTCCTGACGGGAACTGTAGTTCTCGCCCG
TCGACCTTCAGCACTGAAAACCTATCGCGCGCCC
>6969
TCTGGGAGGAGCCTGGGTCTCATCGCTATGCGGGAACAGGGCTCTGGGAGGTGTCCAGGA
AATGTGAGACCGGAAGTCGCCGTCAGGGAACGGAGTA
>6970
GTGTGGCCCGCGGCTCCGGGAACAGACCCAAGGCCCCGCCACCGCCGGCTAGCAGCCCGA
CAGCCCGCCCGCCTGGCGAGCGCAGGCTCTTCTTCCAGAAACTGCGAGGATCCGAGCGTA
CTGTTTGTGCACCACAAGGTCAAGTCGGGAAGTGGAGCCGGAGGAGGAGGGGCGAGGAGG
CGAAGGGTGGGGAGAGGGGCGCCCCGCTTCCTCGCCATGTGCCAGCCTTTGGAAGTTACC
CCTCGGTTTTTAACCTTTCGGGGTAATGGGAAGGAAGAGCAAGGAGGAAGGGGTCGCCCC
GGGGCAAAATCCTGCTGGGGCCAGGATGTGCAACCACCCACCCACCCGCTCATCACTGCC
TTCTCCACCCCCCGGAAATGCGGGGCAGCGCTAGGCGCCAGGAGGCACCCGGGAGGGGGG
AGGGGGCGACGAGCCCAATGGGGACCCTCTCTACGGACCGCCCCTCTTTTCTTGAGGTCG
CCTACAATT
>6980
CGCCGGCCGCGCCCAGCCTATCCCGCCACCCCCAGCGGCCGGCCGCCCGCTCGCTCGCCC
GCGCCCCTCTGCGGTCGCAGCCCCGCCGGAAGTGTGGCGGCGGAGGGCGGGGCCGGCGCG
TTGAGGCAGGAGTGAGCGC
>6983
CACGCACCACGCCCTCCCCGGGGCCGCGGCCCTAGCCTCACCGTCGCCCGCCCGCCCCGG
GACCCCGGCCACGAGGCGCGGACTTCGCGCTCCCGCTTCCGCTCGCGGCTTTTCCCGGAC
GAAGGCGGCGGGGTGGCCCCACGACTTCCTGCCCCTCCCGGCGCCGGGAACAATGGCCCG
C
>6986
CTTGCCCTTACCCAGTCGTATGCTCATCGTCCCAGGTCAAGGGGGCATGCCAGGGTGGGG
AGGGCGTCAGGCCGCTGCTAGGATGCGGGCCAGCAACAGCGGACAGGAGGTGGTTCCCAC
GGCGCTGGGAGGCTCAGGCCGGAGGTGGGGGTGTTGGGGGATGCGGATGGGCCGCCCCGC
GCCCGAACATCCTGGAAGCCCGTCACCCGAGGCGTGGACCCGTGCCGGCGCTCTGCAGCC
CAGCCGGCCTGGCCATGCCTTACCTCCCGCCGCTGCAGCCCCGACAGGAACGCCCTCGGT
TGGCTCCCGGGCCCCGGAAAAGCCGTCAGGCGCGTGATCAAAGGACCCGGGGAAATGGGC
CGGGCCTCAGCACCCGGACGCAGCCAATCCGGTAGCGGAAAGCCGGTGGCCTGGAGATTT
CTGGAGCCGCCAATCCGgaggcgggggtgggcggtgcgaaggcggggacagcggggcttg
cagggtccgcccggcggcggcagggggcagccgagggctgcgcagtgggggaggagaacg
cgacgcggggccggacggggtagggcggggcgCGCGCAGTTTTCCGGCGGCCCCTGGCCC
GCCCGCGTCTGGAGCTCCGATTCTGGGAGGTCCCCGGCGCCCACTTCATTCACCCCTCTC
GTTGCAGCCAGAATAGGGTCGCGCCACGCTCTAACGTTGAGCCCAGGCCCTTCGCGGCAA
GACCCTGCTCCGGGCCCACTCGGCCTCCGTCTGTGTTTGTTCCCTGGCCTTCGGGCTGTG
CTCGGCTGGTAGAGTACGGCAGGTCTGGGCTACCGAGGGCCCTGGCACGCCCACCCTCTC
TGCGCCTGTCTTAACGTCTGTAAAACAAGCTGTG
>7006
CTCGGCCCTGCGTGATGACGTCTCAGCGACATAGTGGGCGGGGCCTTGCGTCTTGACGGC
TGCTCCCCTCCTTTCCTCCCGCCACAAGCGCTCGCTGTGGTTCTGGCAGCGAAGTGCGAG
ACTGGGCTCGCCAGGCGGAAGTGGTTGGAGACTGCGTGTTTTCCTAGAAAGTCCTCGACC
TTCGTCGGG
>7011
TGTGGCGTGCGGAGTGTGAGAAAGGGGGTGTCGTTTCCGGGGGGTGTGGAAAGGGGCTGG
GTTTGCAGGCACATGTGTTTTGCGTGTCC
>7012
GGACCTTTTCGGCCACCGCTCGCTTCAATATGGCTGCCCCCAGGGAGAGACGAGGCTACC
ATGAAGGAGCCGAGCGCAGACCCTGAGTCCGTCACCCATGGATCGCAGCGCGGAGTTCAG
GAAATGGAAGGCGCAATGTTTGAGCAAAGCGGACCTCAGCCGGAAGGGCAGTGTTGACGA
GGATGTGGTAGAGCTTGTGCAGTTTCTGAACATGCGAGATCAGTTTTTCACCACCAGCTC
CTGCGCTGGCCGCATCCTACTCCTTGACCGGGTGAGGCCCCTTTGCGCCTGTCCATCGCC
TGC
>7020
TCGCCAGGGAAAGCACCTGGTAGCTTGGCCCCCACTGCCTGTTGTTTGATGCTTCTGAGC
CAACTGTCAGCTGCTCAGCTTCCTCCAAGGAAGTTGCCAATGCTTCAGAACTTCTGTTGG
TCCCAGGCAGTATGGGGGGGCTGCGGTTTAGAGAGATTCAGTGTGTGCAGAGGTCTCCTC
ACCTGGC
>7024
CGTTTCTCCGACTGCAAACCGAACCGGATGCTCCTGCTCGCGGCTCTTGGCAGCACGAGG
TGGTTTCACTGCAGCGAGGTCCGCTTGGA
>7026
ATCCTCATCCGGGAGGTGCGGACGCGGCCCAGTCCTGCCCAAGGACCGGGGAGCGGGAGG
CCCACTGGGGTCCCTGGGCTGAGCCCGTCCCCACCCCTCCCCAGGGCCGCTGTGACGTGA
ACGTGCGCAACCGGAAGCTGCAGTCCCCGCTGCATCTCGCCGTGCAACAGGCCCACGTGG
GGCTGGTGCCGCTACTGGTGGACGCTGGGTGCAGTGTCAACGCCGAGGACGAGGAGGGGG
ACACAGCCCTGCACGTGGCGCTGCAGCGTCATCAGCTGCTGCCCCTGGTGGCTGATGGGG
CCGGGGGGGACCCAGGGCCCTTGCAGCTGCTGTCCAGGGTGAGGAAGTGTGGCGTGGGGT
GCTGGAGAGGCTGCGGTGGCGCCGGCAGCAGGCTCTGGGCAGGGCCTGTGCCACTGTCCA
CCTTCCCCTCCAGTGATGGCCCAGGGAGCCAGGCGTTCTGGGGGTGGAGCAGATGGGAGC
CAAGTTCTATGTGATCCTTCAGCCTGCACCCCTAGGCAGCCTGGGAAAGGGGTGGTGCCC
ATGGGATGGGGAGAGGTGGAGCTTAGGGTCTCAGAGCTCACCTAGCAGGGCGCCCCTCCT
GCCTGTCCCACTTGGGTTCCGGAAGAGGTGCCCTTGCCTTGTATTTTAGACA
>7040
CAACCCCTAGTTGATATCAACCTGTCTTTTTCTCAAAGCAACAGGAAGCCAGGTGGCCAG
CTCTAAAACCAATCCCACCACATAACGTTTTTCCTAACCTCTGACTTACACCTCCGGGTT
ATGCCTG
>7045
GGTCTGGGGTAGGGGCTTAGGGGAAAGACGAGAAAGAGGAAGCTCCGACGAGCTGCTTCC
TTCTCTCACTGCGACCCACTTCCTCTTCCTAC
>7047
TCCAAGCCGGGTTCCACTTCAGGAGACCGGGACCGCGATGGCAGCGGTAGAGGCCCCGCA
TGGCCGGAAGTCACTCCCCAAAGCGCTGGGCCGGCAGCGGTGGGACCCAGGGCCGGCCAC
GGGCTCTCTGACGTCACTGGGCGCGACGCCCCGCGCCGGGACTACTGCTCCCAGAAGGTC
GCGCGCGGGCCCCCGCCAGTCAGGTGGGTGCCAGGCCCTGGCCGTGGCGAAAGAGCCGGC
GGAGCCGGAGACCCGCTCCCGGAGACGCCG
>7052
ACGCCCCGGCGCGCTCTTTGAGGAAAAAGCAGAGGGCGACTTAGGTACCCACGCCGTCTC
AGCGCCGACCAATCGGCGCACGCTGCGGCTCCTGCGGGCTCGCTGGTTGGCTCCGGCGTC
AGTCCGTCAGGCGCGCTCGGAGCGGGGCGTATCTGGCCAATGGCTCTCGCTACAGCTTCC
TGAGGGCTGGCTGGTTGGCTCCCATGTCCGTCCGTCAGGCGCACgcggcggagcggcggc
ggcggcggcggcgttgggggcggTAGCTGGGCGGGCCCTTAGTTCCGGGCGCGCTGC
>7061
GCTCCCCTGAACCGAGCGCTCGGGAAGACCCAGGCGCCACCCCAGTTTGCAAGGCCTGCC
GCGTCCCAAGGGGAGGAAGCCGTGCTCAGGAGGGGAAGCGCACAGCGAGGAAGTAGGATG
TCCCCCGCGGTGCGTCGGAGCCCAGAGCCCGGGTCTCAGCACCCTGCCCGCTGCGCCGAG
GGCGCGCCCCTCCCGTGCCGGGACGCCCGGTGCATCC
>7068
AGACAGAGGAAAATGCCCAAACCGCCGGTGAGAAGGGCTCAAAGCAGTCGCTCAAAGCAG
CAGGAAGTGATGTGGCGGGAAGGCTGGTTTTAGGGACAACGGCTGAGTTTCGGTGGAGGC
TTGCATGCTGTGTGACTCT
>7071
CGCGGACGCCGCCTTCCGGCAGGGACCCGCGCCCCAGGTAAGCGTTAGTCCCGCCTTCAG
GAGTGCGGAGCCTCCCATTGGACGAGGTCTGCGTCCGTCTCTCCGCCGGCTAATGGCAAG
CGGCGGCAGCACGGGGGGCGGTTCCAGGACCGGGCGCGGGCTACTGACGCCATCTCTAGA
GGCCTAGAGTTGCTTGGAGAGGAGCTGGTTGCCAAGGCAACCCGC
>7076
CCTTGCCACGCCCTGTGCCCCCCGGGGCTACTTACACCAAGTTCTCCCCACACTTCAAGC
CTCTGGCCCCGCCTTCCCCCCAAAGGAAGGAGGCGGGAGTAGGGAGAGAAGGGCGGCGCT
CGGCAACGTAAAAGCGATCTCCCATTAGCGCTCATCGCCGCCAATCGAGGCTTCCTTCTC
TCCCATTGGTCGGCTTTGGCCTATGCCCCACCCTCTTCCTCAGACAGGGCCCGGCCACCG
CCTCAGCGCCCCCGTCCAACACAGACTGGGAGGGGAGACCCCAGCCTGGAACGCTGGGAC
TGGCCAGAGTTGAAAGGGAGACTCCCGTCAGATCATGGACTAGCTAATGTTAAAAGGACT
TACCGGCTGGTAGCTCCGTTGCCTCCCGCCTGCCCGCGCTCGGTCCTACAATCTGTCTCC
AGCTCCTCCTTTCCCCCCTTGGCGGAACGGATACTTTCCTCCCGTCCGGCCAGGCGCGCT
CAACTCTCGCGAGAAGTCATGGGTCCGCGGGGGAAGGGCGAGATCCGTGGGGGCTGAGTT
GGAAAGCGGCCGAGAGGCGGGGGCTCCGGGAAAAGAAGG
>7088
CCCTTGCTAAGTAGATAAAATAAGAAGGTGGCACTGTTTGTTTGAAAAACCTTCTACGGC
GCAAATTGTTCTTGCCCTTAACCAAAATGGTCGTTAAGGTTGTCCCGAGGTTTGAAGCTT
CCAGCCCTTAACTAAGATGGCGCCTGGAGGCCCGTTAAAAATTACCTTGCCCTTTTTTCT
GCCCTCTACCAACACGGCTTCCGTGGCGTCGTTCACGTGACATTCCTGGACTACGGCGCG
GGAGAGGGGGTAGGAGGGCCCTTGAAGGGTGCGCGTTCCCGTGGCGGTGCACCGGGTAGG
TTTCAGTCAGAGTCACTATGGCGGCCGGCGCTGGCAAGGTAAGCTGAGGCGGT
>7095
AGCCCAGTCTGCTCTGCGTGGGAAGAGCCCTGGCCCCTACTTCCCCAGCTCTGGGGTTCC
CTACCCAGCCTCCTGAGGTCTGGCCACTTCCTTTGCCACATCAGCCCCAGGTGGCTGCAG
AGATCACCCAAACATCCACTCATATGCTCAAGGGTTCATGCTCATTCACTCAGAGCCCAA
AACATACAAACACTCACACCCTCACTGGAGGAGGGTGTGAGAGCACCTACTCACTGGAAC
AGGAAGTAGTCATGAAGCCCCTAAACCCCACACCCTCCTCCCCGGAGGGTACATGAAACT
TGGTAGGGATGAGGTAAGGATTC
>7100
ATGTCGTTTAGAGAGGGGACATGGAGGTAGGGAGGCTCATGCCCAACTCTGGGGACAAAG
GAGAGAGTACTGGGGCAGCTGGTCTGCCTGTGCTTCAACAGTGACACCATGTGGCAGCAA
TGGCTACAGGGACTGCAGACAACCTTTAAACTTCCGGTTTCCTCTGTGCG
>7104
CTGCCATTGCAGGCAGGGGGCGTGCTCCTGGGGACGGCCCCGGATGTTGGGCTGAGAGCC
TCGCGCAGCCCCGGCGCTCAGGCAGATCGGGCTCAAATCCACTTCCTCTCCAGGCTGGCT
GCAGGACCTTGGCCCCGTCTGAATCTTTGCA
>7113
GTGGTTCTCCCAAGGTCTTGCTGTGGCCAGCGCCCTGGTGGACATTTCTCAGCAGATGCC
GATAGTGTACAAGGAGAAGTCAGGAGCCGTGAGAAACCGGAAGCAGCAGCCCCCTGCACA
GCCTGGGACCTGCATCTGATGCTGGGGCCAGGGACTCTCCCACGCACGAGCTAGTG
>7117
GCTCAGCCACTAATGTGTGCTGGAAGGTGTCCAGGAAGCCCTGCTAAGCATCTGTCAGTG
TCTCCAGCACAGCAGGAGGCTGTTACAGGTGGCGCCTGATTCACATCTGCAGGACAGGTG
GATGGATGGGCAGACAGATGGGCAGGGGCATGTGTGCAAGGACACAGGATGTCAGGGCTG
ACACCTGGGTTGGGCTCTGGGGTGCTGGCAGCAGGGTTCGGAGAGGGGAGAGAAGCGTGT
G
>7127
GCGCGACTGCCCTACGTCACTCCGTCCAAATTTAGTTGTGGAAGTCAGCGGGCGCTGGTG
GCGGGAAGGCGCCGCGAGCCAGTGCGGGCG
>7129
ACCGACCCACGGTTCTGATTGGTCAGAGACCGGGAGGGGGAGCCGAGGGCCGGATTGGCT
GGCGGAGCCAGCGCAGGGCGGGGCGGCTGATTGGCGGAGCTGGCCGAGGGGCGCGCTGCT
GATTGGCTGGGGACGAGGAAGCAGGAAGGAGGGCGGCGGAGGCTCCGCTCTCGGGGAGTT
TGTGGGGGAACCGCGAGCGGCGTAGCGG
>7135
TCCCGGGGGTCTGGccgcgtccccatcccccgtccggcccgcttccggcccccgcgcgcc
ccgtccctagcgcacgcggcctcccgcgcccctccccctccgcgcgcgtccccgcacttc
gcctttgccccgcctcggcggcgcgcggcccttcccgcttcccgtccggccctcgcGCGC
CCGGATGGCCCTTCCCGCCTCCCGTCCGCTCCCCTCGTGCGCCTGCGTAGCCCGTCGCGC
GTCCCCGTTGGCCCCAGCGCGCGTGCGCGGCCGCCATCGGGGGCGCGCGCCTTTCCCGCC
GCCCGGACTCTGCCCCCGGCGCAGCCCCGGAAGCGCAGGCGGGGCTGGGGCGGCCGCCGG
GAGGGAA
>7144
TCGGTCCCCCTAGGCGGGCGCCGGAGCACGACGGGTCAAGTCGGAATCGCCACGTGGAAA
CAGCTCTCAGCATCGCGAACTCCAAATCCCGACGTGCAACGCGGGGCGGGATGGGAACAG
TTTGCAGGAACTGCAGAAGCCTGTGGCGTGGAACCTGGACAGGTCCCGTGCAGAAAGGGC
GCTATGCCTTACAGAAAAGTTCCTTGCCTCCCAAAT
>7149
CCCACCTCACCCTTCCACCTCCTGCCCTCACTCATCCAGGCAGTGGTGGCAGAGGCAGTT
GGCCCCGGGACGGGCCTTCTACCATGCAGGAAGTCGGGGAGCGGGGGCCCAGGGGTGCCT
TGTGGCCCATGGCTTCCTGCCTGGCCCCTCAGGCCTCAGAAGCCCAGCCTCCTCTGTGAG
CAGGAAGGTGGAAAGGGACATCCGGCCACGCCAGGCCAGGGCCAGGCAGGGCTCTTTGTC
TCCATCTGGGATTCATTTTCATGA
>7156
TCGTAGAAGGGGCGGCAGCGGCGGCGGCCTGTGCATTCTGGGTATTGTAGTCTGGGGCCC
GGCCACCGCTGGGGCTGGTTCCACGTGGTGCATTT
>7159
TGCTTCTGGCTCACAACGCCGACGACTGTCAAGAGAGTTGGGGAGTGGAACTGCCGGAAG
TGTCTGCGCGCCGTGAGAGAAACTTTCCTGCTCCGGCCGCGGCCCGGAGCCTCGCCGCCC
CCGCGTTCCGAACGACGATGCGTCCAGATGACAACAA
>7165
TCTGACCCGGAATGCCTGCTCGCCGCGGTAGGCCGAGGACAGGCGGGGCTCTGCAGGTCC
CCAACCCACGTGCTCCCGGCCTCCTCCGCAGGGCGCCGCCTTCCGGCTAGGCGCAACACG
GACTACATTTCCCAGGGTGAACAGCGGCGGGGCCTAGACTCGGCCGCGGCCTGGGGCGGC
GAGCCGCTCCACCGCCTGCTCAGGGGAGTGCGAGCTGGCGCGAGGACAGGGCTAAGGACC
CGGAATGAGTTTCCGCGCAGTTCCGCTGGGCCGTGCCGGCCTGTACCGGGCCGTGCCGAG
CCAGAACTGGC
>7169
CAGCGGCGGCGGAGGCGACAGCTCCAGCCGGACATCGCCGACCGGCGGCAGGGGCCTCAT
AGGAGCTGCATGCGACCGCTGTCCAGCAGGGCCCAGCAGTCACTACCAGAACTGCCGGCT
CATGGCTGCCAAGGGGGAAACTCCTCAGAACCCAGCAACCACTTCCTAGGAAAGAAAACC
CGCCCTGGGACCTTGGCTCCATCCCTGAGGGCCAGGGGAACCGGCAGCCTCGAGACTGAT
CCCTCGCCCTGGAGATTTTTCCAATCAGGCAACTCTGAGGACAACTGCGACCCAGAGCAC
CACAGGGTGTCCTAGAGCCACCTGGGCGTAGAATAATGACGTATAAGGATGTGGAGGC
>7173
GAGAGGGGCTGCCCTCTAATTAGCAAGTGGTGACCTCATTGGCCCAAGGGACACCTCCCC
CTAAGCTGAGGGTGATTCATCTCTCTGTCTCCGGCTTCCTTCCTGTCAAGGATGTGGGGG
AAGGGACAGTGAGGATGAGGCCTGGGCAGCTAAGGCTACCCCTAACCTGCTGCCAGGGTC
TCCCAGCACAAGTCCTCTGACTGCAATAACCATCCTCTCACAGGACACAGGGCCGGAATC
TCTGCGGCACAGCCTCACCCACGAGTAAAAATAGCCCCGGAGGCGAATGTGAGAGTGAGG
TGGGGACCACACCTAAGGGGGCGGACCCAAGCAGGCTCCGACTTCCCTGGGCCCAGGGAG
AGGGAATGGCTG
>7181
CGGTCCCAGAAGTGGCGAAAGCCGCAGCCGAGTCCAGGTCACGCCGAAGCCGTTGCCCTT
TTAAGGGGGAGCCTTGAAACGGCGCCTGGGTTCCATGTTTGCATCCGCCTCGCGGGAAGG
AAACTCCATGTTGTAACAAAGTTTcctccgcg
>7186
GAGCGGTGGCCGGGGTAGGAGCGACGGTCGAGGTCTGGCGTCCCGTGGGCTGGGCTCAGC
TGGGTCGGCGCGGCTCCGGGCGGCTAGCTCGCTCCGGCTTCAGCACGCTGGACAGCGCCC
GCGCCTCCACCGCCTTATAAAGGGGAGCGCGCGGGGTCACGTGGGCGCGCCCCGCCCCAT
TGACGTCAATGTTCATTCATGGGGAAGCGGGCGGCCGCCCGGAGGAGGAAGGACGCCCGA
CGATTGGAGGGTGCCTGCCT
>7191
GGGAATCGTTCTCCCTCGCCACCACCCACCCCCTGCTTCCTTCTCCCCCTCGCCTTGGCC
AGGCTCGGGGTGAGGAGTGTTATCCCGGAGTCTGGGCGCCTCGGCAGTGACGGCTCCCCA
GGGACTGCAGGGGGAGCCCGGGCTGCAGCGCCTGCTCAGTTCGTGCTCACTGCGTCGAAG
GCTCCCCCGGCCTGGCTCCGCGCCCAGCGCCGCATCCGGGAGGAGGAGCGAGGAGGCGGC
GGAAGAGCCCGCGCGGCCGGAGTCCGGGGCTGGGAGTGGAGAGGGAACCTCCAGGGGGCA
GCACCGAGCCGCCAAGCCGGTCCTCTCTTCGCGCCCAGCCCGGGGTCCCCAGACAGCCCA
TAGGGAAGCCCCTCTTTCGGATTCCCGCAGTGTGGGCCGG
>7198
CAGAGCGAGAGTTGAGTGGGGGAAGTGGGGATGGGGTGGCCTCAAGTTGCCTCAGCCATG
AGGTACAGACAGCTGCTATAGGGGAAGCCAGGCCTGGCAGATGATGACTGCTTATCTTCA
CAGCCCAGAAGCCCACATTTTCCGGAAGGAA
>7203
CTCCCTGAGCAAACTCGTCTGCTAAGTGTAGGGCCCACTGTGGCGTGACCAGAATGGGTG
CTGGATGGCCCCAGCCGCGCGGCCCGTGCGGAAGACCCTCCCCTTCCTTGCAGCCCTCTT
GGCTTCGCTGGTGTCTGGGGCGCCCCCTTGTGGCCCTGGGGAGCTTGTGTTCGAACCTGG
GACGTGGAGCGGAACCCACT
>7207
ACCACATCCGTAAGATAAGACGGGCACCCTCCACTTCCTGGGGGCTTCCCCTATACCCCT
TCCCTTCCTGGCAGTGTTGATGTTGGTTGCCATGACAAATGGAAGGGCAAGA
>7210
ACGCCAGCTCCCGCCTCAGTCACAAGGGAACGCCCGCGTGGGCAGGCAATCGTCCTTGGT
GAGCCGGGATCTCCTCACCCCGAGAGCCGCAGGCTCCGCTGACGCCGGTACAGGTCTCGC
TGCGACTCCCTCTGGGCGCGCGGAATCCTGGGACTTGTGGTCCCTTCCGCGCGCTGTCCG
CCCTAACCGGCGCAGAGAGGACTACACTTCCCAGGATGCGTCGGGGGAAGAGGCCACAGG
GACAGGCAGA
>7213
AGTCTTGGCCAGGCAACCCCTAGGGTGTACGTTTTCTAATGATTAAAGAGGCGGTGCTAA
GCTGCAGACGGACTTGCGACTCAGCCACTGGTGTAAGTCAGGCGGGAGGTGGCGCCCAAT
AAGCTCAAGAGAGGAGGCGGGTTCTGGAAAAAGGCCAATAGCCTGTGAAGGCGAGTCTAG
CAGCAACCAATAGCTATGAGCGAGAGGCGGGACTCTGAGGGAAGTCAATCGCTGCCGCAG
GTACCGCCAATGGCTTTTGGCGGGGGCGTTCCCCAACCCTGCCCTCTCTCATGACC
>7220
CGCCTCTTCAGCGCGCACTGCGCCAACCCTGCGGCAGGAGGAGGCGGAGCCCCCGCTCTC
GCCCCGCCCCCACCTCACGTGACCCGCACGGCGCCTCGAGGCCGGAAGCGATTGCGAGCC
AGCGCGCGCGCTTCGGCGTTCCCGGCGGTCTGCGAAGTTTCCGGAGCCCGGGTCCCGCCG
CGGGTTCGCGCTTGTGCTCGCGCT
>7225
GTGTGTGATCTTCTGTCGCTGCCGGCGCTGAGCAAACAGGAAGCGGGCACATCCTGCGAG
GCGGCCAGGGACGCAGCCGCTGCGCAGGCCCGGAAGATTCTGCGACCTGCTTCCTCCCTC
ACGGCTCTGGCTCCAGGTGCCCCAG
>7230
ATGACCCTATTTGAAGGAGGTCTTTGCTCCTCCCTCTGTGCTCAACTCCCAGTCAGCTCC
CTCCAAGGCATCCGCCACAATTGCAACCGTTCACTCACCTGCTGGTTTACTGCTTTACCC
ATCTGCCTTGCCGGATGCTGTAGCTGACAGTGCTGGCAGGCTGCCCTCCGGGTCGCCTGC
AGCCTCTGTAGACAGTTCACACACACACCACAGCTTCCTGCCTGCAGCACCTGCCACTCG
AGCGGAGGATGCCCCAAAGCCAGGAGTGCACCAGCTAGGACTGAAGTCCTGGGGGGCAGA
G
>7239
GCGGAGGAAGAGGAACTGCGGGGCTTGGCTTCTGCTTTTCTCTGCGGCCCCTCCCGCTCG
GGCCTCGCGCCTACTTGCGGCGCCCTGAGTCCGCCGGCCGCTCGGGGGCGCCCGAGGCGG
AAGGGGGCGTTGCGGCACCGCCCGACGTCGCGTCCTCGGCGGCTGCGCAGTGCGCACGTC
AAAGCCGGGCTCGGGCCGCAAGCGG
>7241
GAACTATTCAGACGCGCAAGATACGTAACCAGCAGTCCTCCGCCCCGTTAAATAGTCCTG
CCTAGCATGCCTCGGTGACGCACTTTTCCACCTCAGAAGTGCCTCAGCAGAAAGGCGATG
AACCTCGGGGGTGCATCATCTTTCTGTTAGAATGGGAGCATGAGTTTTCTGATCATTTTC
CCTTCACAGATTCCTCCGCCAGAAATCTTACTCGCGGCGCCTTCATTTCCGGGTCCGCCA
TTTTGTTGCCTCTGTTTCTCCACGAGGGGGGGTTAAAGGCCCCCAAAACATGCACACATG
AAAAGGGCAAAAAGTAACCGTCCTTGACAGGGAGTCTTAACTAGAGAAGGAAACGGGACT
AAACTGGCGGGCTCCGTGGAAGCGTGGCCGGCAGCGTCCCGGACGAGGAGGTGAGGAGGA
AAGAAGAGATGTGTGGACTCCGGGGGGCGTCAGGGCTGGAAAGGAAAGTGCCGTGAGAAG
TCACACCGCTTCCCAGCCCAGCCTCGGACTTCTGGGTGCAGACCTCGCGGCTCCCCGTCA
CTgaagcgggggcagcggcgggagggggacggggaggaaggggatgctgtcgggaggaag
gggaggggactggaaggaggtgaagaagggggtgggTGTAAGACCTGGGGCTGGGGAG
>7257
AGCGATGGCATCTGTTCAGGCACCTTCTCAGTGGTCCTCAGCAGTGGGATGAAGGCATAG
GAAATGACAGGCCACAGCTTAAGGCGGGGTATAGAGCCTGAGGTATGGCTTGTGCTGGGT
GCCACCCAAAGCAGCT
>7260
TTTGGGAAATATTGAAGACACAACTTCCCTCCCACATTTGTCTGGGGTGGAGCAACAGTT
TTACTTATTTAATGATAAGCTGGAAGATGCACCAAAGGGAGGTGAAAAACTGAAACCGCC
AACCGTTTGAGCTCCAGGCTGCACCGAAGCGGTGTGGCTGGTGCAGATGGTGAGAGCCCC
AGTGCCGGCCCACTTCCTCCATGAGTGCCACACGCCTTTCTCAAGCTAGCCGGCTTCCCA
AGGCTGCAGGAAGTGGGGCCAGGAACAGGCCCTCCGGCTGTGTTGGGGGAGGCCTGGGCA
GGGGTTGGCAGCTGCTGGGTGTGAACGGAAGTCTTGGAGGTCCTTGAAGGTCCTGGGGCC
GCCTGCACAGCAGCCCCTGCCCTCTCCCTGTCCAGGCCTGCCCAGGACTAGCTTGTAGCA
GACTCTTCTTGTAGCCTAGGCTCTTGCCTCTTGCAGTAGTGAGCCATTGTACAAAAGACA
TCCAG
>7267
CCCACTATTTAccctcccctcccctgtcctttcccctccccttcgtcctcccattctccc
ccactactccccgccccgtccccctcccGGCGTCTGACGCGACACGCCGAGCCTTCGGGA
TCCTCCTCCCGAACCCTACCTCCGGCTCTCCCGGGTGACGACGGGTAGAAAAGCAGGAGG
AGCGGAGAAAGGAGAGGGCGGGGTAGGGATGCAGCTGTGCTGCATTCTGGGAAGGGCGTT
GGTCCGTCGCTCGCGCAGCCTCCTGGGAGTTGTAGTCGCGATCCTGAGGTAACGGGTGAG
TATCCCGCGCGGGGATCGCTTGTCCCCTTGGGGCCTTGTCAGTCGGTGGGTGGGCTTCGT
TTGACAGTTGCGTGACCAGCCCCTCGGCCTCGCTTCTATCCTTGCCTTGTGTGTTTATGA
CGAACCCTCCGGGCTTGCGGGCCCAGACGTGAGAGAGCTTTCCGCTGAAGATGACGGGCC
TGCTTTCCAGGGCGGCTTGTCGAAAGCCCGGGAGCATCTGGCCGCTTCCGCCTCAACCAT
GGGCTGGGGTTTTGTGAGCTACTAGTGCCAAGGGTTTTCTTTCCACCAGACCACCGCTGT
AAATCTCGAGGGTCTTACTCATTAGAAGTTAGAATTCACATT
>7280
AGTGTGGTAGTGATGGGGTTTCACGACTCTGCCGTCGGTGGCGAACGGTGTCCGTGGCAA
CCGCCTTCTGACGTCAAGAGTTCTTGACGTCATGCCAGCATGAGATCACCCGTGGCACTC
CCCGCCTTGGTTTCCTGTGTAAGCAGCCAAAGGAGAATCTCAAGAAAGGCAAGGAAGGTA
GTTACTGCGTGCTCCATTGTAAG
>7285
CCTACATCCCCCGCTGGGGGCGGTAGGGAGCAGCAGCGCCGTGCTGTGCTTTGGGGTGGA
GGAGCCTCACGGACCCTTCCTGTCTCTACTCACTTCCCCTTTAAGTTGGGTCCCTCATCC
TTTCCTGAGGA
>7289
TCTCCCCGCCCACCTCCCTCTCATTCCTCCCGGCACGCGCGGAGAGGGACTGTGATTGTT
CACTTTACACGTCACTCTTTGTGACGTCCCCGGCGGGGGCGGGAAAAAGGAGGCGGACGA
AGGCGCTGCAGCAGAGGCTGAAACTAAGGGCCAA
>7291
CCACAGTCGCCATTTTTCAACGGCCGCCAGGGCCGCACCGCGGCCCTGCGCACGCGCAGC
TCCGCCCCACTCACCCTGCGGCGTGGTCTGTAGCCAATAGGCGCACAGCTCTCGCCCCGC
CCACTTCCGCCCCTCTCAGTTTATGAGCTCTGCGGTTGAGTGGGTAGTGAATGTCGACCA
GAGACTCCACCAATCA
>7293
GATTGGGAAACGGGAGACCCCACGCGGGAGAAAGGTGGGCGGGGAAGAAATGGAGGCCCC
AGCTAGTGGGTTTTGTTTGTTTGTTTATTCGTTTCACTCACGCCTGCATAATGGCTGCTT
CGCCGCCCGGGGGCGACCTCCCCGCACCACACGCTTCCCCGAGGTCGCTCTTCTCCCGCC
CCCAGGCTAACTCTATCGGCCAATCAGAGCCCGCGGCGGCTCCGGATCCGAGGGGCCGCG
CCATTGGCTGCGGCCTGAGAAAGAGGTAGAATTCTGTTAGGCGATTGCGTCGCCCTGAGG
AATCCAGCTGGATCCGGTCTGAGGCGGCGCGGGGCCAGCGGGTGGGGTTTTGAGCGGCTG
GCGGGAAGGCAGGTTCCTGGCATATGCTCGCTTGGGTTCTGTTCTGCAGGCCGACCACGT
GCCCATTGGTTTATTTGACCAGGGTCGGTGTGATAGCTGGTGTGTCTGGGGCCGGGCTGG
GGGCTGAGGAGGCGGACCCGGCTCCTG
>7302
CCGCAGTGGCCACGGCCGCTGCCGCCCGCCGGCTTATATACCGCGGCTAAATTTAGGCTG
CGCCCGGAGCTCGTCCCCATCCGGGACGCGTTTCCGCCGCCGCCGCTTTggcccggcccc
cgcgcgcgccg
>7305
AGTGACCTTGACGTCCGCTCTCCCGAGCCGGAAGTGGGCCCGAGGCAGGGTGGAGGGCGC
CGGGCGCCCAGGTAGGACTCACCGTCCGGA
>7308
CCGGGCACCCAGCTGACATCTGGGGGCCCTTTCTCCACTCGCGGTTTCCTGCTTCCCTTC
CGTTCCGACAGCGAAAACCGCTGCCCCACCCAGCTCACTCACCCTGGCGCCCTGGGAATT
ACTATTCTCTCCCCTCACCCACCA
>7311
ATCAGCTGCACCAGCTTGTCCACCTCTGCGAGGAAGTCCACGGTGACCTCCAGGTCCCCA
CTGGGTGTGCAGTCAAGGAAAGTCTGTCTGCTGGGCCAGCACAGCCGCAGCTCACAGCAC
CACACGCCCTCCCCCCCTGCACCTGGCTTCCTGTGCACAGAGCCTGGTTGTGGTGAAGCA
GGATTTGGCGCACAAAGGACACCAGGCTCTTCCCTGTTCCTCGCCTTTCTGTCCTAAATG
>7319
TCACGTCACCAACAAAGCGCGGTTTCCTCCCTCGCCAGACTTCCTCATGGTCGCGCACCC
GTTTCACCTCACCAACAAAGCGCGGTTTCCTCCCTCGCGATCCTTCCTCGTGATCGCGCA
CCCAGCTCACCTCACCAGCAAAGCGCGGTTTCCTCCCTGGCAATACTTCCTCGGGATCGT
GCACCCGTTTCACCTCA
>7323
GGGGGCGCGCGGACACCACCCACCCCGCCGGGCAAGGCCACCCTCCCAGACGCCTGGCAG
CCGGAAGAACCGCACGAACGCCTTCCGCAGAGCTGGTCCTCGGGAGCCCTCCAGCCCACC
CAGGTCTTTCCTAGCCCCAAATCCTTCCCAGGGACGTCCTCGGGACAGGC
>7325
GCAGCGCACAGTTTGAGTAGAAATGAGTTTTTTTGGTTTCTCTTCCCTAATACCCACAGA
GCCCCTACACTCCCGTTATCCTCGCAGCCCCTGGCTGACTGTGTCCGACCTAACTTCTCG
CCCCCTGGTTTCAGAATATCCTGGCAGCGGAATAGAGGGCGTTGGGGGGCGGTGCAGGCC
AAAACTTTTTGGGCTGCCCCACCCATGCCTTTCCGGTTAGCGTTGCAGCTCCTTAGACGA
GTAGGCTAACCACAGCCCACCCGCCTTTCTTCCAGCGATGCAACGATCTGTTCGCCGCTC
AATGCCGCATGCTGTTCAAAGCCCAGAGGCTGGAGTGGGTGCGCCCCAAAGGCCCCGCCC
AAGGAAGGGCACGCTTGCGTGCTCGCGGCGGCGGCCATCTTGGACTCGGGCAGCCGCCCA
CTTCTAACCTCTATGGCATCGCTCCGGGAGGGAGGCGACCCCGCACTCTGGGCCTCTTAA
ACCTGTGCTCG
>7335
GCCAGGTGGAGGGGCCCATGTGGCTTGGGCAAGACTGCCAGCCGCACGCCATTGCCAATC
CTGGCTCTAGGGGGTGTGCGGTGGATGCCAGCCTTCAGCCCTCCTCTTGGTCCTCTGCTT
CCGGCCTTTCCCTCTGCAGTGCCCCCGAGCGGCCTGATGGTGTCACCAGAGCGCACTTCT
TCCT
>7340
GCCCAAAGTCTTCCTCCCTCCATCCTGGCCTCCACCGGGGCCCGGTCTCCATCCTTCCGG
CCTGGGACTGAGGCTTCCGCGCACCGGCCGCATCCTGCCTGGTGGTCCCTCCCCAGCGCG
TCTCTCCACTTCAGTC
>7344
CGCACTGTGTGGTGGGTGTTTTAATCTCAGGAATCCTGCAGACTCCCCCGAAGTCCATTT
CCAGTGAACCTGTGTGTTAGACCCACGGCCACCAGGTGGCGATGGCGGTCACCGGGAGGC
CGGCGCGGAGGAACCAGCGCCCACAGACCCTTGCTCGGCGGAAGTCAAGGAGGTGCCCCC
CAGCCCGTGGATCGAACTGCCGGATTTTCATTTTATAGTGCAACTCTTTTAAACATGATT
CCATGTTAAAAATAATTGTGCTTGTAAGT
>7346
CTGGCTCAGGTCAGGATCTGGCAGAGGAGGTTTCTCAGCCGGTTATGTTGGGGCCTGCTT
AAGGGCGGGGGTGAGAAAGGTCCCCAGGCTACTGTGGATCCTGTGTCTGACTTCAGATCC
CCTTTTCCCACAGTTATAGCTCCACTTTTTTGGGACAGGTGGGGAGCAAAAGGGTGCAGA
GGTCAGGTCTTGAAATCACCAGGGGATTTCCGGGTGAGGTGGGTGGTGAGAAAGGAAACA
GCAAGCAGGGCTCTGGCAGCTGCTGCAGACGGCTTCACACAGGGACGCGGGCTGCCATCT
TGCTCTAAGTGAAAGTGAAAGAAAAGTCGGCAGCAGAGGGAACAGGGAAGAAACCTAAAG
GCTGCAGGCTGCCAGGTGTGCTTGGAGAGCCCCCTTCTTCCGCCGGGCCTCGCAAGCAGC
GTAGGACTGTGGAGAAGGGCGGTGGGCAAGGAGGGAACTCGAGAGCAGCCTCCATGGGCA
C
>7353
CTGAAACTCTCTTCAGGGATAGCACGGGCGGAAGTGCAGGCAGCAGGCAGAGCGTGGAGG
TCCGTGTGGTGCTCAGTCACTATGGCAACT
>7355
ACACCGACCAGGGTCGGCCCCGCGAGGCCAGGGCGTGTGGGTAGGGGCCGCGCGTCTAGG
AGGGGCCCCGGGGGAGCCGCGTCTTCAGACCATACAAGGCCAGCGTCGTCGGGACCAACC
CCGGGGCCCCGCGCCCGGAAGCCGCCCTGCGTCAGCGCCTGCGGCTCGGCCCTGCCGCCC
AGCCTTCGCCCCCTGCGACCCCTCttttttctccttgccccgcactcctccctcctccct
ctcacttccctcttctctcctttccctaccctcacccttcctcctctttttca
>7360
GCGCACGCGCTCTGCGGGCCCCTCCCCCTTCGCGGCGCGGGTACCCCTTCCCCGCCTCGT
GTTGGTTCAGCTTTCTGTCGCGAGACCCTTCGCGGAAGACTCGGCGGCGCGCGTCCGGTG
TGAGCCTTGTCCCTCAGTGGTCCTTCGCGAATGGGCGGGATCGCTCCGTTCCCGCC
>7364
CCCGCCCCTGCGCTGGGCCGCTCCAGAGCTTCCCACCTCGCACCCCTAGAGGCTGGGCGT
CCTGGGGATGTCCCGCCCCGGGCGGATGCAGTAACCATAGCGACCCACAAGCCTTCCAGT
CACGCCTTGGGGGCCCCTCTGTGCGCACCTTTACCTCGAG
>7369
GGGCCAGCCCCGCCCCCTCCAGCCCCGCCCCCTCCAGCCCCTTCTCTAGAGACAAACAAA
TGGGGGTAGGGGAACATCACCCCGCCTTC
>7371
CCGGGTGGCCTGCGGGTGAGGGGGGCGAGGCGGACGGAGGGCACCACAccccccgggggg
cggggcgggcggAGAGCACCCTACATCCGGGAGCCGGGGCGGCGCCTGGAGAGCGGAGCA
GGCAGCGCTTTCTGCC
>7374
CACCACTGCCACCGCCTCCTCTTCATCTGCGGCCCACCGGCGGCGGCCGCCCCGAAGCCC
CGCCCCCTCCATCGCCTCCTGCATCATCACTTCCGGTAACCCCGCCGGCCGCCAGCTCCA
GGAGGGAGAATGGGAGAGGGGCAAGGAGGGAACGAGTGGAAGATTGCGTCACGACGCACA
TAA
>7380
CCGCTGAGGGGACGCCGCTGAGGGCGCCACGCGGGGGGCGCGGCTGAGGCGCCTCGAAGG
GCAAGCGCCAAGGGGGCGCGGGCGCCGCCGGAAGCTGGGGCGGGGCGCCCAGCGGGATGC
GGTGAAGGGCGAGCGGCGCGGCGGCTGCGATGAGTGCCT
>7385
TGTTATCAGCTTGGTAGCAAAACCACAGAATGATCTCAAGTGGCTGAGAACACAGGATGC
GGACTGTACGTCCCAGGCAGGGTGAACCCTCAGGAAGCAGCCGCCAGAACTCGGCCCCTC
TCCACGCTCCTGCTCTCAGTTGTACCAGTGGTGTCACTGtttttgttttttag
>7388
GTTCGCCTGGTGCTGCAAAAAGCGGCTCACTGGGAATGGGGAGGAGCGTGTGGTAAGCCA
GACCTGCGGCGAGAAGTTGGGTGAAAATGGGTCTTAACCATCGCTTCCTGCATCTATCCC
AGAGGGTTGGGTACCTTCGTGGGCGGAGCGCGGCCTGCCCAGAGTGCCTTCTAGATCCTG
GGTCAGGCGCCAAGCTCCCCAGCATCATGCAGGAAGCTGCAGCCCCGCAGAGTTAGGACA
GCTCATTTGGCACCCGGCGAGCCCTTCCCAGGCCCGCAGCCCAGAATAGAGCCGGGGCCC
AAGACGCCCACTGGAGACAGGGTCGGGTCCCACTACCGCGCAGGCCCGGCTCGCCCCCGA
CGTCAGGCACGGGGCGGGACCCTTGCAGCTGTCCGTCCAGTCCCGTTCCCCGGAAAGTGA
GGGGCGGGACCCTCGCGGCTTTCTATCCAATCCTGTTCCCCGGCGAATGCGGGGCGGGAC
CCTAGCGGCCTTCAGTCCAATTCCCGCACCTTTGAGGCCCAAGGGGGAGCGAGCCGGTGC
TGCTGCAGGCTGAGGCTGCGGCAGAGGCGGCGAGGCGC
>7402
CACGCCCGGCGGCACCGCACCCCGAGGCGCTTCACGTCACGGAGCTGCTAGGAGACGGGC
GGGGCTCCGGTTCCGGGTAGAGGCCTGGGACACGGGGAACTGTAAGGATGGGAGGAAGGC
CGCGCAGGGGCACCAGTTCT
>7406
ACGGGGCTGCGACGGTTTCCCATAGGCTGGCACAGAAAGGGGCGGGGAAACAAGAGTGCA
ACGTTACCAATCGGCATGCGGGACGTAACGCAATTCTTTTTTCCGATTGGTCCGTGAAGC
TCGGGAGGTCGTTGGGGGCTCGACCTTGGGATAGAACGCCTGCCTTTTATTGGTCAATAC
TCTTCGGGCCGGGCAATGTGGCTCCCCGAGGCTGCCTGCGATTGGTGAACGCGTCGCGGC
TCGGGGCGGA
>7411
TAAGCCCCTTCCTCTTCTGTCCCATCCTATCCCATCACCCCGTCGGAGGACTAGACTCTA
GGTCGGACGGGCGGGATTAAGGAGTTTGGGGGAGACGAGGGACGCTTGGAGATCCCTCTA
AGTCAGCGGAACGCAGGGCCGGGCTCCAGGGAACTACAGCTCCCAGCATGCCCCGGGGCC
CGCAACCGTCCGCCGCCCGGTGCACTGTGGACGATGAGTCAGGGTTAGGGGCGCCAGGAC
GTGGGCGTGCAGGACGCCAGAGCTGGGTCAGAGCTCGAGCCAGCGGCGCCCGGAGAGATT
CGGAGATGCAGGCGGCTCGGATGGCCGCGAGCTTGGGGCGGCAGCTGCTGAGGCTCGGGG
GCGGAAGGTCTGTGTGTGACAAGAGGGACGGTGGGCAGCGGCCCTGGGCACCGGGCCGGC
ACTGAACCCCCACTCCCCACAGCTCGCGGCTCACGGCGCTCCTGGGGCAgcccc
>7421
TCGGGGCTGGGCCCAGccgcctcctctcctccgcgccccgacctccacggcctggctccg
ccggccggcctccgccttcctcctcccgcgctcgccccctcacccgcgctcgccccctca
cccgcGCGGCTGAGACCGATCCCTCAGGAGCCGCGGGCGAAAGCCCACCCGACGCTGGCG
ACGAGCACAGACACCTCAGCCGCCGCAGCCATCTTGGCACATCCGGCTCGGGTCTCCGCG
GCCGCCGCGCCGCCGACGTGTCCGGCTTACGACATCAGCGCGcgccccgcccctggcccc
gcccctcggctcgtcggcccagacgcgttctctttcagcccttcacagcccatccctcgg
ccccg
>7426
CGGGGCGGCGCGGAAGTTATCTTCCAATCAGGTGCTCCGGGGGCGGGTCCGGAAAACTGT
CCAATCAAGGCACGGGGCGGACACCGGGAAGCGGATTGCAGGTTTGCAGTAGTGTCCAAT
CGAAGGCCCCAGGGGTGAAGGGGGCGTGTCCAAAACGCTGTCCGCTCAGA
>7431
GCTCCGGTGTCCGTGATGGGAGAGGGTCCTGGCCGGCGACGACACGCGCCCCCCACTCAC
CGTCAGAGCCGCAGCCTCACGCGCGAAGGAACGGCATCCCGCAGCACCTTCAGACAAAGG
GCTGCCCCGCCCCGTCTGCGCAGCCGCCAATCCCTGGGGGCTCCTGCCCCTCAGTTCCCG
CCCCCACAGCCGAGTTCGCCAATCCTGGAGGGCAAGCATGTTTACGTCATTTGGCCCGCC
TGCCCGCCCGAAGCCTTTCTCGGTGACCGACTGCAGGGAGCTCTCAGGAGCCACCGAGAG
CCAGACCTCCGCGATCCCTAGAGGGGCCGAACACCTCTGGGCAATGGGCCCGGCCGGCTC
CCCGGCCGCACTTCCGGGCGCGGAGGTTACAGCCCATCGCCGAGCCTTACCCGCTCGCAG
TCCCGGTTCCCGAGCTCCTGCCGCCGTCGCCCTGTGGAGGACACCCCTGCCGGccccgca
gtccctcctcgacttgcgctggcttcggccgtcctggaactcgagctcgttcccccctc
>7437
CCGCGCCCGAGGAAGCGTGGTAGGGGGGGGAAGCTAACGAGGGCCCGCCCCTCCCCTTCC
TTTATTGGTAGTAGGCCACCCCCCCCCCCCCCCCGGCACCTTCGGCTATTGTCATAGGCT
CTCAGTATAGTCCGTCTGGTACAGAGCCGCCTCCCGGGACCCTGGCGGCTAGACGTTCCC
TGTCTCTTCCAGAGGACTGGGGAGGCGGGGGC
>7442
CCTCAGTACCGCGACCTCGCCCGGTCCTGCCAATGGCCGGCCCCTAGCCGGTCCTGAGGC
CTCGCGAGAGCTCCCGTGGCTACGCCTTCCCCGGCCTCGGAACGGCCCCATCCTTCCTCT
TTCCCCGCCTCCCAGCGGCGCTCCACTCTCGGATTGGCTGATTGATCCGAGTCAGTTTTT
TTCCTCGCCAGAAAGCGGTTCGACAATTGGTCCTTCTTTTGGCCCCTCCTGCGATGCCCG
CGGATTGGACGGCTGAGT
>7449
GCCCTACACCGGGACCTCGTTCGGCGCGGCGAGTCGGACGCTCACTCCAgccgccgccgc
cgccgcggctgctgcttcgccaccttggccgccATCTTGACTCAACCCCTCTCCCTCCCC
CCAGCCCGCGGAGCCGCGGCTAAGGCGGCTCCAGCGCCGGCTCCTCCTCCTTCCGGAGAG
TTGGGAGACCAACTCCCTCCGCTGGCCGGGCGCCTC
>7456
CGGATGTCCTCTCTCCCTTCCTCTTGCCCTCGGCCGCCAGGGGCCGCTGCGTCTCGGCTG
TGCCCATCCGTTCAGCCGAGCGCCTGGCAC
>7457
ACCGGGCCGGGTgggggaggggtgagggcgaggaggaggaggaggaggaggcggcggcgg
aggagTGGTGTGTGTGCGAGCGTGTGTGGCTGGGGGAAGCCATTGCCTGTTTAATAGTTG
CTGTTGCTGCACTTCCGCTTCTCTCCCAGCGAGAGAGAGACACGAGTGGCCAGGCCCAGC
CGCAGCCGCAGCAGCAGCCGCCGCGGCGGCACGGAGGAGCCAGACACAAAGAGAGGTACG
GGGATCCCCCCAgcggcc
>7461
CTTGGGGGGGGGGGCACACATTCGTTACAGCCCACACAGAGAAATTCCAGTATGTGGTAA
GGGCCAGAGCTCTTACATCTGCTGGAGGCAGCCAGCAAGGCCAGAAGTGCACCTGCAGCA
GGAACTCATCTGCTGAGACACTGTACAGACCCTGGTGGGGCGCTCCTCACACCTGCTTGG
CCCAGTTGACT
>7466
GCTCAGTCCTGCGCCCCGCGGCTCCGACTCCCGCCGGCGGGCCCGCCCCTCCTGGGCCAC
TGCTAACCCGCAAGCGGGCGGGGCTCGGCCCCAGGCCTGCTGGGACATGTAGTTCTGCAG
AAAGGAGCAGCT
>7468
GCCTAGTGCTCGCGCCAGAATTTCTTTGTTTAATTCTTGACTCCCTCCGCACACACCCCC
TGCAACTGACCAACCAGGAGTGGGCCGAGCCCTTTCCTACGGCCAATAAGAGGAGAAACC
CAGCTGGCCAATCGGTTTCCCGCACTCGTCTTCCGCCCCTACCCCGTCCGCTTCTTAAAG
GGGCTAGCCTATCTCTGTCTGGGCCCCCCGATTTCCACAGGCAAGGCTACCTTAGCCCTT
TTAAAAGGCAGAGCTGCGGAGGGGGCCGGATTCTAGGAGGAACCAATGAAAAGCCTCACT
CGGCCTCCGCTCCTCCCACTTCTTGCTGAGGTCAAAGGCCTGCGTCAGTTGCACTGTAGC
CTCGGCAGTGAACCGGGAGGTACTACCAGGTAAGGAAGGTGCGGTAGCCCCAGCCGTGGG
TGAGAGGAGCTCCGCTCTGACACCCCCGCTCCTGTAGGTCGCCGTCGTTGCTCCGCTCGC
TCTGAGAGAGCATGGCCCTGAGAGGCGTCTCCGT
>7478
CTGCAGAGGCCATTTTGGACGGGCCTGCGTGGCAAGGGGGAGGCGTCTGCTTCCGACACA
CATGCTGGGGAACGCCAGCCAGGAAGGGGAGGATCCGGACTTAGCTGGCAGGGGGGATGT
GAATCATCTCTGCAGGCCTGCACGGGCGGGCCCGGTGGGGGCAGGGTGCTCCCCTTTGAA
AAACGCTGCGC
>7485
AGCCACTGCCTATGTGGAGGACGCCATATTGGAGGCATGGAATGCGGCCTGCCGTAAAGA
CAGAGGCGGGTTGTTAAGTATACTCTCTACTTTACGGCGTACCCGAGAACGCCCCCGCAG
GGGCGGTGCTTTGGAGGTGAACCCGGGTTGGGAGGTTCAGCTCCTCCCACCCCGCCGCTC
TGGGCCAGCAAAGGTCGTCAGTGACAGGGATCAGTTGTGGGCGGCGAGTGGTCCCTCTGC
ACACGGTATCTGGGCCGAGTCTGGATTCATTAGAGTCCCCGGCGCCCAGCACTGAGTGGC
ATGCATAAGTATTGGTGTCACGAACAACGGTCAGCCCCCGGCTTGCCCGCAAGGAAGGGC
GTCGGGCGGAGGCACCAGTTCCTCCCGGAAGCTTTTTGTCGCTATCGCCACCAGCCCCTG
GCAGTGGCAGTGG
>7492
CTTTCTTAAACTGTGTGAGCAGGAGGGCTGCTGCAGAGGAGGAGGGATGCAAGGTGAAGG
GGGAGGAGAGGCAGGAACTGCATGGTGGAGGAAGCAGGAAGAAGGGCGAGGCCTCACCCA
TATGGCCTCAGCAGGCCCTGTGATCTCCCTGTTGAGCCCAGGTTCTCCCAGAAGCTCC
>7499
GAAGCAATCCTACCACCAAGTCACTTGAGTTCATGTGGCCCATGAGGCCAACACCCTCTG
AGAGCCCAGCAGAGGGGCTGACTCATCGGACCCCTCCTGGCTCCACCTGCCACGCACCAT
GCCTTGCTCCAGTGCCCTCTTGATACGTGTGGCATCTGCCACCGGGAACCAGATCTCGGC
GATGACACACTGCTGGGTGACGTCGATGTTGCACATGTTCAGGATGTGGTAGACAGCTTT
CATCTTCTGCACCTTGATGAGCCAGGAGTGCCAGTTGGCAGCGGCTTCCTGCAGCAGGCG
CTGGCGGTGAGACTCTGTTTGTGTTATGACCTATACAAAAAACAACACACAGGAAAACAG
AGAACCTTCACAGAGCTGTTT
>7505
ACAACAAGCCGTGCTCCAGAGGGGAGTGGATATGGCCTGGAGAGCGAGGAGGGCTTTTTC
CTGCCTGAGAGGTGAGTGAGACTCCTTCTGTGGCACAAATGCTCCTCCTGGTGGCCGCAC
CAGGCTATGGCAGGGAAGAGGAAACGAAGGAGGCGGGCTGGAGGGGCTGAGCTGGGTTGG
GAAGAAAGTCCCGGAAG
>7509
CCGCAGGCCCCGCCCCGGCTGTGGTTTGGGCAAGGACCGTTGTTTGTGAAAGCTCTAGGG
AAGAGGATGTTGGGTAACAGGTGGGGGGGTACACTACCAAATCTCGGCCCTGTGACCTCT
GGCCTTTGACCCCTGTGGGGTCAGGGTGATGGTGGCCCTCCACAGCCCCACTT
>7515
CAACTGCCTGGGCCAACCTGGCGGCAAAAGCACTCACTTGAGGAAGCTGCTGGTGAAGGT
GCGGTTGAGGTCATGGTCCACGTAGCGGCGGCAGCCGGATGTGGCTGCCGGGTTGGCCAG
CACAGGCACAGCGGAGAAGCTGGCTCTCTGCAGCTCTGCGGGGGCATGCAGCCAGTGCCG
GGCCAGGTAGACGCCCGACATCTCGTTGCCATGCGTGCCCCCAGTCACAGCCACGCGACG
CAGGGGCT
>7517
GATCCCAGGGCACCGGCTCGCCGCCGCCGTGCTCAACTTTCAAAGCTCGCTCCCGCGCGC
GCGCCGAGTCGTTCCTGTGGACCAATCACAACGTACAGAATTTCCCACTGGCCAACCACC
GCGCCGAGCCGTTTCCATTCGCTCAACCAATCACCGGCGTCGTCCGCCGCACGCTCAGAG
AACTGGGCGGGCCGAAAAGTGGAAGCCAAACAAGGCTCCTGCGGGTGTTCCGCTAATTCG
TTCGAGAAGGAGCCAGGGCCTGAGTTAAACCCTAACAGCGTTTTTCCCGCCTCGTTTTTC
TTCAATGGGGGAAAATCTAAAGGGTATCTGAGATAGGGTACTTCCGGTAGTAACTGTCAC
CTTTGCCCTCGTCAGGCGACATTTCGCGTGCGTGTCAAAGGGCTGCCTTTCCCGTCAGCA
CTCGAACAGCGTAATATCCGAATGTGAAAGGCAGCCCAACGTGTATCGAGCTAAAGTAAT
AAGGGAAAAGTAGCCGAAAGCACTCCGAGAAGACAAGACAACTGCAGTTCTGTAGGGACT
GCGCGGCACGCGTGGGCCCAGAGCCTGTCCCAGCGAGGTAGCAGCTGCCATGCCGACCGC
TGGAGCGCCGGCCGCGCTCTCCCTGCGCATGCGCAGCGAGCTCTCCTCCGGGCTGCCGGG
AGTCCCAGGAGCGTTAGGGGGTGCGCCTGCGCGCCGCTGCTCCAGCGCATCCGGGCTGGA
GCTCGCCCGCCCCCTCCCCCGCCCGGAGCCGCCGAAGCGCCTCGGTGCGTTGCACCGCCG
GAGGCTGGGCAGCTCGCAGCGCTGCT
>7534
AGGTCTCTGTGCCTTGGTTTCCTTCCATCTGTGTCTCTGCCCACCCTCTGCCTATATGTG
ACATCCTGTGGGTGTCGTGTGTGTTGGTCCCTCTTTGTC
>7537
GAAGTGCGAAAAGTCAGATGCAGTTCACACTCTCATGCCGCTAGAACCCGGTAGAAGTTG
CCAGGGCAGAGGCTTCATCCGTTCTGTGTGCAAACCACAAATGTTTGCAAGCTAGACCAC
TT
>7541
GGCGGGTCTGGTCGCTGAGAGGGGTGGGGCGCCGCCGCGGCGTGGGCTTTCCCGGGGAGT
TCTGGGAGTTGTAGTTCCTCTTTCTCCGGC
>7542
TCGGCTCTCCTCCAGTCCCGTTACCGAGTGACAGGGAGGGGAGCAAGGGCCAGGCCAGGC
CTGGGGGTGGCAGGGGAGCCAGCTGTTCCCCCCCAAGGGCACACAGCCTCCATCCAGGCC
CTCTGCGAGTTCCATGTGCGGCAGACACGCGCTCACACTTCGCAGCCGGAGGAGCAGGCA
GGAAgcgccgccccccggccgccccggccgcccACCCTCAACCTTCCTCCACGTTACCTT
GGGCGTGTAGGCTTCCCGTGGACCTGCCCGCGCCGCCCGCTCGGCTCTCAGCTGTCAAGC
AGCCGCCTGCTCCGCCCGACTCTTTCCGCTCCGAGCCGCGCGGGCTGGACCAGCCCCTCA
GCGGAGCTGAACGGGAAGCGGCGCCCCCTGGACGCCCTCCGGGACGTGCGCGCGCCAAGC
GGTGGGGTCCGGGCCTGCAGGCGCGACCTGAGGCCGCCAGGGAGGCTGGGTGGCGAGGGC
GGGGCGGCTGCCGACTTAGCCGGCCTGACTGGTCGGGCTTCCGGGGTCCCGCTGCTCCCT
AGGCCCCTTGCCCCGATTCAGGCTCCCAAGGTGGGGCATCAGTCCGGCCCTCGCTGGCTC
ACTGGAGAGGT
>7554
CAGGAAGCGGATGTGCAGACAGCCATAGCTCATTGTTGCAGCCTGGCATGTTTCATTAGT
GGTTTCACAATCCACACTCTGGCCCTCTCTTCCTCTCT
>7556
CCCTTGCAAGGAGCCTTTTTCATGGCCAACTGGAAACAAGCCAACATGCACCCGGTGCCC
TGCTCCCAGCAGCTGCCATCTGTGTGCGTTGGCTGGTGGCTCACATGACCTCAGCTGCAG
CTGTGGGAGGCTTTGGGATCTTGGCTGTCCAGCTGACTGCCTGCTGGGGGCAGGGGCATT
TATTCTGCGTGACAGAAGGTAACATCTGTGGCTGGAGAGATAAGGAGAATTTCCGTCTGA
GTCACTGGAGGAAACAGGAAAAAGAAAAACCTCCGACTGAGGAAAGAATCCTCAGGTTGC
AGCAAG
>7563
CGGGCCAACAGCACCAAAGACGCTCCTAGAGCCCAGATCGGAGTCGGGGGCCCCAGCTAT
TCAGCCTACTCCCGGGTTTTGGAGCTGTCCCCAGTCCACAGATTTCCCGCCCCTCACACT
CACCCCAACACCTGTGCCAGTCAGTGATTCGGCGCCGGATCCTCTCCTACCGAAGCTGGA
GAAGCCGAGAAGGCCGCGAGGACCCGCAGCTGGAGTGCCCAGGAAATTGCCTGATTAACA
GC
>7571
GTTTGAGGGCATTTTCCGGCCTCTGAAAATAGGCCGGCATCTTGGCGGCAGGCTCAGCTC
ACCCGGCGTCAGCGAACTCTCTAGTGGCCCGGGCCGGGAGAGGAGACGAAGGGGAACCAG
CGTAAGGTCCCACGCGCCTCGCCAGCAGTCGCCCGCGCCCAGCCGGCCAGAGACGGAAAG
GAAGGAGCCACGTGACCTCCCCGCGGCGGCCCTGCTGCCGCCCAGGCCCCGGATGTAGGG
GGCGGGTCTCCGTGCGCGCAAGCGCG
>7574
GGTATGGGCTGTCGCCGGCAGACGGTCCTGCCCTCCTGGCCCCGCGTCGCCCGAGCCACG
GCTTGCCTCAGCCAACAACCCGCACCTTCCCGCGCCCCGGCCCGAAGTGAGCAAAGTCAA
TGAAAAGTTTCACCCTTAGCAACCCTGCGCACGGATCCGGCTTCCCCACCCCTGCGTGAT
GCGTCCCTCCGCCCTGCAGGGGCGGGGCCAGGGCCCGGCCGGGACTACTTCCCAGCCAGC
CCCGCGCCTCAGCTCGCTGGTATCTCGCGGAGCAGCTCCTGTGCCCTTCTGTGCTCGCCG
GTCGTGCGTCCGGCTCCCCGTCTTCCCCTCCCTGTCACAGCGCCGCGCCGCACTCCTTTC
CTTCATTCCCATACCACTCTGAACTTGTGCGCGTCGTGTGAGGTGTTCTCCCAGGGGCGC
TCCGTGAGGGCCGGGGACCACCTGGGGCCGGGTTGCTCACGAGCCGGGCACAGTGCACTC
TCCCTTTAGTTGTGTTTGGGGGACGAGTATCGCGGGGGAGGGGAGGGAGTCACCATGCCC
GCCGGAAACCCCCCGCTGAGTCGTCCGCCCTGCACCTGCCTCGGAGCCCATGGTTCGGAC
GTTTGCCCGAGCCGTTTCCCGGGGCCTTCCCTCCAGCTCCGAGC
>7583
TGCAAGTGGAGGGCACAGGGCAGGGAGCAGAACAGCAGAGGCGGGGAGGAGAGGGTGTGG
GCAGGGGCTGTGGAGTGCCCCCACAGGCACATCAGGCCCTGGGGCCCGGCTTCCCGCCCA
GACACTGCCCCAGCAGCACCTCGCTCCCAGCCCTGCTCCTCTGAGCATCTCACATCCTCT
TCCGGTGGCTTTGTGGGCCTTAGGGGACCCAGCTGAGCAGACAGTTCAGGGCCTGGGAGC
T
>7589
TTAGGCGAACTGCGCGGTTCTATGTTAAAGCCACTTAGTAATGAAACTATAAAAGGGAGG
AAGTGGGGTGGGCGTGGGAGCCCCGTTTGCGCAAGGCAGGCGCGGGGGACTAAATGGCTG
CTGGTGCAGAGTGGGGCTGCCCCGGCACCAAGGGCTCGTCCCGTGGCCGGAAGGACAAAG
GACACTTAGGG
>7593
GATTCAAAAAGGCGAGGGAGGGCTGCTAAGGGACCTGCAGGGAGATGGTGGCTGCaatgt
catcccctcagagaggccttccctggccatgctccccaagggggccccctccccTTCTTC
TCTGAATGTCACCAAGGTAACGCATGCATTTCATGGCACACCTGGCTTTCTGTCTGCCCT
GACAAGATTGCGGGTGGGAACCACATCCGGTTTGTTCAGTCTTGATGCTCTGTGTCTGGC
TGTGGAGATGTCCTTGCAGTATTTTCTGAAAGGAAATGTGTGTTAATTCTGGCTAAC
>7599
TCTCGGGCTCTGCGCCGCCCTCTACTGGCGCCGGAAACAGCGCAAAGAGCTCAGCCACTA
CACGGGTGAGCTCCCGGCCTCGGAGCGGACGGATCCGGGAGGGAGCCAGGCGGCCCATGG
GGAGGGGCAGGGGCTTAGCCGCTGGCGAGTGAGGACCGGGTCGG
>7601
GGGAGCTGCGTGTGCTGCAGAAGAGCAAACAACATTGCGCCCTTATCTGGGCCCCGGGGT
GTCAAGGCTGCTGTTGAAGCTGCTCTGTAAATAAAGGGCAGGTGGCCTCTGCAGGAGGCA
CACTGGGCCACCTTCTGCGGAGCGAGACTGCCTCTGGCAGGTGGCTTGGAGCCCTGAGGC
TCACCACAGGGTGGAAACACCCAGGTCCTCTCTGAGCCTGACCACGGGCAGCTCTGACTC
ACCTCCCACCTCGGTGGCGCAGACGTGTGGCAGTGCTTGGCCTGGGCTGTGGGCCACTTC
CTGTGCTCTCCAGAACCTCAGCCTTCTGCAGAGTAGCTCAGATGTCGCTGCAGTTCCCCA
GTCGTGTGTGATGTGCATTTCACCAGAGTTCAATGATTCTTGTGTTTTT
>7607
GACGCCATGTTGCCACTCCTCCCTTCGCGGTGCCGCCGCGCGGGCCTCGCTGGGAACAGT
AGCCCTTGGCCGCTGCAGTGGACTCTGGGAGTTGTAGTCCGCGTGCCCTTTGCGGGGCAG
AGCCGCGGTTCCCGGGCACAGGGGATGGACGCGGGAGGTGAGAAGCGGACGTGCTTTCTG
ATTGGCTGAGGAGTCCGTGGCCGTTGGGGCGGGAAAAAGCT
>7612
GGTCGCCGCGGCCAGGCCTCCGGGGCTCCTGTCTCTCGAGGTTCCCACCCCGGTTACGCG
CGGGCACCCCGGAGGAGAGCGGCCGCGCGCTGCAGATGCCCGCGGGGGCACTTCCCCTGC
CCCTCCCCCGTTTCCTCCCCGCAGGCGCCCGAGCGCCGGGAGATCCTGCGCAGCGGCAGT
GCCCGGAAGGGCGGGGCGGGGTGCAGCAGCGGCGCTGGGCTGTGACCCGGGCAGTTTCAC
TTCTGGATCCTGCTCGGGCTGTGATAGGACAGCGCGGGGGCAGCGGGGGAACACGCGGGC
ACGCCGAGATCCGGCGCTCGGGACCCCGATGAGGGGAGGCCTTTCACTCCTGGGGTGTCA
>7617
TCATTTCGATTTAGGGTAGGTGACACCTCAAGGGTGTTTCTTCCCTTCCAGCGTAACTGG
ATGGGAAACCTACACCAAGTGTGCTTGGGAGGGCTGCTTGGGTCAGCTACCTGTAAGTGG
AAATAGGGGGTGCCACCTTCCGATGAAAACCCGGATCCCGTACTGTCAACGGAGGGCCCT
TGAATTCACATCCCTCAGCCCGCTAGAAAGCCCCTGAAACCACGTGGCCTTTAACCCATT
CCGGCAACAGCGCCAATTCCCGGAAGCGAGAGGGCAAGAAAGCTCGGCGCGACGCTTCCC
GCGTCTTCTAGGCCGCGCGCTGAAATCAAACGCGACGCCGGCTAGCTGTGGGCCGGGCCG
AGCGCTCAACGCTCCAGCGGCTGGGTAAGCCGCGGCCGCCGCCCACCCCGCTGCAGAGCT
GGGCGGGGCCGCCTGGAGGCAGCGGGGAGAGGCCAGCCGAAAAGGAAGAAGAGACGCCGG
AGGCGCGCTCTGCGCAGGCGCGCGGCGCCCCGCCTCCCCAGCGTCGGCTCCCCGGCGGGC
GGTGCGGGCCCTCCCACTCTACCCCGCGCCGTCTCACGGCCCCGGCCCTAGCTTCACCCC
GACTACCCGGCGTGCGCGTCCTCCTGCCGGCCTGCAGGCCCGGGGCCTCCGCCTGCTTCC
CCACAGCTGCTCCTTGCGGCCCCGCTTGCGTTCACGCTGTcgcccgggccggcgcggccg
cgggcAAccgctccccctcccacacctaccccgccccctccccgccttttccgccctccg
gtccccctccctcGGCCCGCTGCTGCTGCTCCAGATGAGGTGATGGCAACGGCCAACTTC
GGCAAGATCCAGATCGGGATTTACGTGGAGATCA
>7631
ataagcatcacCAGGACATCGCGGGAGCCCAGCAAACGCGCTTCCCTGCCACTGGGTTAG
GGAAGGCTTGCCGGAAGGACGATTTCGGAGGACAGCAGGTGTTAGCCAGGCAGCGGAGCG
AGCGCCAACAGGCGCACTGGGGCGGAGAGACGCCGTGAGCAAGGTGAGGCAGAGGGCACG
CGCGGCGCCACCCGCCACAGGCTAGGACGCACGGCTGCCAGAGAGGACGCCTTAGGGGCC
CGCGAGCAGGCTCGGGAATAAAACAGGGCTGGCAGGGCGAGGTGGAGAGACTCGAGAAGG
ACCGGCCAGATGTCGAAGTTCCTAGAGAGGAGGGCGCCCAAGCCTCCGCCGAGACGCGTG
ACTACAACTACCACAATCCCCAGCGCCTGCGGTTCCAGCGTCGCCTTGCTCTAGACGGGC
GGCGGCGCTGCGCGGGGAACCGGCGTGGGGTCACGTGGTACCGGCGCATCACGTGGGCGA
GTTAGGTGACGCTGCGGGGCGGGCGGACAGACTGCGGGACGGACGGTGGACGCTGGGACG
CGTTTGTAGCTCCGGCCCCGCCGTTCCGACCCCCGCCGCCGTCGCCGCCATGACGGGGCT
AGCACTGCTCTACTCCGGGGTCTTCGTGGCCTTCTGGGCCTGCGCGCTGGCCGTGGGTGA
GGCCGGGTC
>7643
TTCTCCTTGCTCACCCAGAGGGGGCTTTTCTCCCTGTCCCCTTTATAAGTGTCTGCTGTA
GGGCCGCGTGTGAGAGACAAAATGCCTGCAGAAACAGGGCGGCGAGCGGAAGAGATTGGC
CCTATTTCTGAAGTCAACGTAGTTCTGTCATCAGAGGATGCTGTACTTTTCTGGCGCAGG
TGCGAGAGAAGCTGCCAATCTCTCCTGGAGCGGGTGGGACTAAGGAGGGCCCCGGGAGCT
GGGGGGTTGTTGTGTCCTTCCTGCAGAACCCGATTGGCCTGGGTGAGCTGAGGGAACGGG
GGCGTGGTTTGATTCCGCGGGCGCGAGCCACGTTGGACGCGCCGCAGCGTCGCCGAAAGG
TCCCTCCCAGGCCCCACAATGCACTTCGGGGCGCGTCACTCGGAGCGGCGGGTCCCGTCT
CGACAGGTACTCCCCGGCCCCTCCCAGTCCTCTTCTTCCTTTCTTAGGGGTCGTTCGAAT
CCCTGCCGGCCTCTCCCCTCCCGC
>7653
ccttcagccttctcctcctcctttctcacctcccctttcACGCAGTATACACTCCCTCCC
CTTCCCGGAGCCGCCGGGAGGAGCAGGGTGGATGCACCCCTAGCTGAGTCTCGGGTGGTT
CCTAACCGGCCCCGCCAGGCACTTCCCACCCAGCTCTCAGCCTCAGAGCCCAGCGCCCTA
GACCCAGGGCCAGGGCAAGTTCTGCCTGCGCTCGGACCCTACCTTAGACTGGGGCTGGAA
ACCCTGGGTGCCTGACCTGGGGCGTCCGATTCCCGCAGCAGGAAGCAGAAACTTCGCTCT
GGATTCTGCCGGTGGGAAGGGTGGCAGCCGGGGGAGGAGCCGGATGCGGATCTGAGAAGA
GACGGT
>7662
GCCTCCTATCCCCTGCCTTGTTCAGAGGCCCAGAGCTGGGGCCGGAAGTGATCATGAAGA
TGGAAACTGTGGTCTGGCTCATGATGGTGCATCACTGCTGTGTCTGTTTGCAGTCGTTGT
GCACTCTGTGCCCCACACCCCCACACCCTCCTGTCTGGAGGAGGGCTGAAAAAAAGCTGA
GTT
>7666
TGCCTCCAAGTCCTCCCTCCGTCCCGCTGCACTATCTAGCCTCGGCATTGGCTCATCCCA
TACTAGTACTGTCCTTTGAGGTCTCTACGCCTTCACCCTGGCTCCCTCATTGGCTATCCG
CCAGCTCTCGTCCTCGCTCCCGCCTTCAGCCTCCACCTCCATTGGCTCGGCTCCCTACAC
ACCCGCCTCTTGGTCTCCTTTTAGCCTTCGTATTGGCTAGCTCCACCTTGGCACCACCCC
TTCGAAGCCGCAGTGCACGCTCACAAGCCTCCCCATTGGCTCGCTGCAGCCATTGTCGTC
ATCCCACGCGTGGCTCTCCATTG
>7673
CAGCAAGAAACTGCGCCCAGGTGGGTGAGGCTCTGCGCCCCCAACACGCCTCCTGCTCAG
CTGGTGGCCCGCGGGTCCCCGTCCCCCACCCCTTCCCTCCCACACTTCCGCC
>7675
cacatacatacacacacacacacacacacacacacacacTCCTCTCCCGTCCTCCCTCTT
CAGTGTAAGCAGTGGCTGCCCCAGCCCGCTGTTTCCGGCTTCTCCTTCTACCCAGGTCCC
TCCCTGGAGCTCTGACGACACAGAGAAGAGAAAGTGGGCTGGAGGAGGAAGAGGAAGAAA
GTGGGGTGAATATGTGTGCCTCCTGTGCCGAGTGGGGGAACACGTGGGGGATCAGGACTG
GGGTCCAGGCCTTGGAGCCAGGCTTGGGGGGAGGCTGACC
>7681
GAGGATCAGATTTCAAGATGGCGCCAGCGGCTTCGCGTCTGCGGCCTCCACAAGGCTCTT
CTGGGAGCTGTAGTCCGGTCAGCGGGCTTCCGGCTCTGCGCATGCGAGGTAGCCAGCGCG
ACCCTCGCCCCAAATCCGGTTGCACACCTGGCT
>7682
CCAAAGGCTTAAATTGTAAGGGACTGGCTTTACTCTGGCTGTTTCCGGAAAGGCAGGCCC
AGCCAGCCCTCCCGTCTCTCTCTCTGACAGCCAATCTCACATGTGCCTCCCTGGGAGCAC
CTGCTCTGAGCTGTATCAGCCCCCAGCAGGCCGCTGATTACCACTGAGCCTGGCCACAGA
GCACGAGATTAGGATGCAGCAACACACTGTGTGTGAGATCACGTCCCGAACCTTCTGACT
CATCTGCACAGGAAACCCCCCCAGTCTCCCCTCCAGTCAGAAGGGACCTGAAATTCCACC
AGTGGCAATACCAAAGAAACTTCCTATTAGCTAAGCCCCTAGGGAGTGATTGGCTGTTGG
GGCGGGGAGGGGGGGCGGTGAGGAGGATGAGGATGAAGCCTGGGCAACCTGGATGTGAGG
CTGTGCAGGGGATGAGGACAAGGATCCTTGGGGTGAAGGAAGAGAAGAGCAATTTTAGGT
TTTGCTAATTTTGTAACCCTGGCTCCAAGCCAGCCCTTACAGGAAGTCACCCTGGCCTCC
GGCTCAATTCAGCACGTGATAGGGAAGCCACATTTATGCAGAGCAGGGAACGAGGTAAGG
AAATGGAAGTGGGGCTGTGGTGAAGTGGGCAAGTCTAGAGAGAGTCCCGCTGCCTGGGGC
TGTTCCTAACAGC
>7702
CTACCATTTCTCTAGTAGAGGCGGGACGCGGCGGCGCGGAGTGATGACGCGCTCTGCTGG
CGGCTGGAGGGTTGCGGAGGTCAGCAATTGGGTGCTGGGCTCCGGTTCTCGAAGTGCCTT
TGCGAACC
>7704
GCCATTTGCACAATGCTAAGTGACAGGCTTGGGCTGCACACAGGACCAGGCCGTCTTCCC
TCTCCTGGGGATCAGTCGTTCACAGAACCAAAAACAAGTTGCATGGACGCGCGCGTTGGC
TGCAGATTTTCTTCACAGCCAGGAGAAAGAGCACGCGCTCTCCAGCCCCGCCTCTTCTTC
CGGGACGACGAATTGCGGGGCTCGGATTGGGCTGAGGCGGGCCACGCCTCCTCATATCCT
CCAATCAA
>7708
ACCCGCCGGCATTGGCCGATTCAAATGAATTCTTTCATTCCTATTGGCTCTCTGGAGTGC
CAAGCACCATGCGGCATTACGATGGGCTGTGGCGGCCACGGCTCAGCCTAA
>7710
GTCTCCGTCCAGAAGAACCAATCGTAGCTTGCCTTTTATATCCACCTATGAACGGCTGAG
TTGGCCGGGGTTTGTTTGAATAAACCAAT
>7711
CTCGCACTTACCCTCCATTCCCCTTACACACACCTCGCTGAGGTCATCCTCAGCGTGCAG
CCCGGAGGGGAAGGGAAACGTGAGCTAAAGCAACAGGTTCCACCCACAGCCTGAACTTGG
AAGGGGATGCGGCGGCGGCAAGGCGGCTGGAGCTGCGCGGTGGAGGGAGAGGAAGCGGCG
AGGAGGAAGGTGGAAGGGAAATGATGGTGCATGACCACCGAGCACACGTCACTCGGGCTC
CCACATGGGCTTGTGTATGTGCGTGTGTGAGGGGAGGGAGGTCCTTCACAGGGTCACTCG
GGCACTTCCG
>7719
TGCCGCGTCCTCCGAAGACAGGGAGGGGCGCGGCAACGCCGGGAAGCGCTGCAGCCCGGG
GCCCCACGGAGGCGCGGCGCTCGAGGCCCTAAAGCGCGCAGGCGCGGCAGCGACGCAGGC
CGCGGCCCCCGGAACGGTAAACAGTGGGGTCACGTGACACGGCCCCTCTCCAGCTCCCGC
GCCGCCGCCGCACGCCG
>7724
TTAGGAAGGAATTCATGGCCTGTGGATACCTTAGCTCTGAGTCCTGCCACCTAGGATCCC
ACGGTTCTACGCGAGGAAGAGGGCGGGGAGCGCGGACCGGGTGTGGGAGGCCGAGGTGAC
AGCAGGTGAGGGCCGGGTGCGGATGGGGAAGTGAGACAAGCACCGTGTGGGTATTACTCA
TTCCGCTCTACTAAGGAGGCTGCTGGCAAGCGGAACTTCTAGCCTCTCTTTCAATCCAGC
TGAAGTTCAATCTCATTGAAGTCACTTCCCATCCCGGTTCGCTTGGGGGGAAACCAGGCG
>7732
CTGTTGCTgggccgccggcgcgcgggcggccgcgaccgccggggACGAGCTTGGAGGAAA
AGGAACCGGGAGCCGCCCACCCGGGGGCGCTCTCCGGACCCCCAGGGTCCTAGCGCGCGG
CCCTTACCGAGCCTGGGCGCCCGGATTTCGGC
>7734
TACAGTCTCCAGCCCTGCTGACCTCTGCCCATCGTTACTCACCTTTCCAGGTCACTAGTT
CATGATCCTTTCGGTCACCCGCGAGCCCTGAGCACAGCCGTGTTTACAAAGCACCCCTGG
AGGAAAAGGCTGAACGGCACTTTAAAGGCCACGGGCTCCCACAGGCTTCCGTCCTCTCTC
GCGAGATCGGACTGACAACCCCCGCCCGCTCGCCCCGCTCCCGGCATCCCCACCTTCCTT
CTGGCGCCCCTCCCCTTCACCCACACGCCCCTTCTTGCCTTCCTTCTGAGGGAGCGCCTC
CGAGTCAGGTGATTCCGTCAGGCTTAAGGAGAAGAAGGCGGGTCTTCGGCAGGGCGGGTA
GAGGGGACGGGCATCAAAGAGCACTCGGGCGCTCATGATTGGACAAGGAGCCCGAAGGGC
GGGAAGCAGTTCTGGAGGGGGCGGGACCAGAGGGCCCAAGGAGCGTTACTTCTGTAAACC
CGGAGCTGTGGAAGACTGTGATTGGCTGTCGGCTGGAGGAGGGCGCGGGTGCAGGCGGCG
GTGAAGGGCTAGGCAGGGCTTTGGCGGTGTGAGGGGAGGAAAGGTGGTGAGCTCCGGAAA
GGCTGCTAGAGGGAAAGCAGGATGGGTCCTCCGAGCCCAGCCCCAGG
>7746
ACCAGCAGGGGGGGCCCGGGCCGAGGCCGCGCCACCTCGGCACCACGCGGGCAGCCGGTG
CGGCGGGGTCGCCACGGCCAGGGGAGCGCTGGGTGCCCACCATGGCAGTTATGCAAGCGG
TGACCCCCTGGTCTTGCCTCCCCGCCGCCCTGCACTCCTTCCTCCCCGCTGCCGACACTT
GGATCTCTCTAGCTCTTTCTCTCCCCTGTGTTTTCAAACAGGAAGTGCACGGCTGTCTAT
AACGTGCTGCCGGGTCTCAGGATG
>7751
CCAGGCGCCAGCGGGAAACGAAAGCGAAGCGTTGCGGGGAAACGAAAGCCGGAGGCCCAG
GCGGGGCAGGAGCCCTGGGGCTGGGGCGCCCTTCCGGCCTCTCCTCCTCGCCGCGAGATG
TGCGCGATAAACGGCCGGCGCTCGGGAGCAGACGCTTGGCCCCGGGGCCCC
>7755
GCCGGCGTGCCGAGATGCCCAAACCCCGCGCGGGGGCCAGCGACTCTCGCGCCAGTAGGC
CCTTGACTTGGATCAAGACGGGGGACGGGGGACTCCCAGGACGCGAGCAGAGTGAACGAG
GACAAGGTGATGCTCCACGCGCTTCTACTTCAAGTCTGGTCCGGTTCGGCCTGGTCTGGG
CCAGCCGAACAGCCACCCAAACACTATCACAGCTTGCCCTTCCGCTTGCTCTGGCTGCCT
GCAGACTTGGAGCCATTTTAAGGAGAAACCACCTGGCCACGCCCCCTAGAGAACCCGAGA
AGCCAATCCACGCTCGGCCACGCCCCTCTCCGCGCGCTGCGGAGAGGCCAACGGTCGCGC
GGGTGACGGTTAGGGCGGGGCGTGCTTCCGCGTCTAGCCGGAGAAACTTGAGCCGGCTGC
CCCGCCCACGGTGCCCGAAGCCCCAAAGGCTGGAATTAGGGGCTAGAAGTCTGGCACCCA
CCGCCTGGCCAGGTGTTCGGGACGCGACCAGGTGGGCGGTCGCCCCGCCCCGGGAGCGCG
GCTTAATAGCTGAGAGCCCGGGGGCCAGGCCGCGGCTGCGGCCCAGGCAACGCCCTGAGG
GTGGCCACGCTGCCAGGTGTTCCACTCCCCCGGGACTATGGGCAAGGGCCCGGGGCGGGG
AGGGCGGCAGGTGCTGACACTGGAGCTGCGCCGGAGGTCGGGGAACTCGGCCTCCTAAGA
CTGAGGACACTCGCCTGCTGGGCCGGTCGAGCTGTGCGGTGCCCTCCGGGACGCAGGGGG
CGCTGCAGCCACGCTGGGTCAGGCTCCGCAGGGCCCTCCCAACCCGGGGACTAACGGCGC
CGGTGACGACTTCGCCGCGCGTTGGTCAGCCATGGCCACCGCTCTCGCGCTACGTAGCTT
GTACCGAGCGCGACCCTCGCTGCGCTGTCCGCCCGTTGAGCTTCCCTGGTGAGCTTGGAC
CCCGCGCCCTCGACCATCCAGCCCCCTAGG
>7771
AGGACCTCAAGTCAGTGATAACCGACAGCACAGTGAGGCCTGGAAACTTCCCTCGGAGGG
ACTGTTGGCTCTCGCAGGTGCGGGGCCGCTAGGATCAATAAACGGCCTGAGAAACATGCC
TGGCGCGTTTTCTGGGGCGGGGCCCCGAAGCTCCTTGCGAGGACAGCGGATCCCGCCCAG
TTTTAAGGGCGGTTCGAAAGTCCAGCCAGTAGACAGGCCTTCCGGCCCCACCCCCAGGCC
GCGGCTGGAGGCGGAGCTGGAGGGGGGTGGGGTTTAGGAGAAAGGGGGCGGGCTACCATT
GGCAGAGGGCGCAGTTCCTGGGGCGGTGTGTCCATGCCGTGATTGGTTGTTTGTCGGATG
CTCCTGGTGAGGCGGATCCGGAACGGCAGTTGGGGGGGATCTGGGTCCAGGGGGCGCGGT
CTGGGCCTGCAGGAGGCGGGATCCGGCGGGCCAGAGGCGGGACCAAGGCCGGCAGGGGCT
GGCTCTGGCTGGCTGGAGTCGGGCGGGGCTTGTG
>7781
CAGCGAAACTATAGACTTCTCTAACAAAACCATGGATTCTAGGAGGGACTGGGAAAGAGA
AAAACGAATTCTGGAAGGCAAACTACAACTCCCAAAGGCCCTTGCGCGGACTCA
>7784
CCAGCAGAGGCCAAACTAGAGAGTGGGGCGGGGTGGGGGCGGGGACGGTAGTCAAAAACG
TCAGCGCAAGCCCAGGAAGTACCTCGAAACCTCATCTTCCTGCCCGAAGATGAACTGCCT
GAACTGTGCGGGGCAGAAAGGATGGGAGCAGCTGCCCCACCTTCCTGCCCAGTCCCAGCC
TCTGGGGAGAGGGTCTCCCCAGGGCACCCTTCTGGGAGAGAC
>7790
CAGCAGCACAAGGCGGAATCCCAGGAGCACGGGAAGCAAGAGGCGCCCCACGGGGGTGGA
GCGCCGGCTCTCCTCCGCCAGCAGCCGCCGCAGGAACCTGCCACAC
>7792
AGGTGCCGGTCTTAAGCTGACTGTGACCACGTTAAATTAAGGATTCATAGGAAGGAAGGC
GGTGTCGAAGCCGGGAGTTGCGCGGAGAAGGAGCGCTCAACACAGCCTCAGCGGTTCACT
ACGCAAGCGCGACCAACGGCTTCCCGGGAAGCAGCCAAAAACGCTTGGCCGCCTACCACG
TCCGCGCGCTGGAGGGCGGAAGTGGGTGAGACCTCGGGCACTCCATACCGCCCCCCGGTT
TCTGGCCACGCCCCCTCTGGTTACAC
>7795
ACCAGGCAGCAACATTGCCACGCGGATCCGCGCCGGCCAATCAGCATGGCCAGGGGCGGG
GCTTCCCTGAGGCGCGCCGGGAGGCGGCGGCCCACTTCCGGCAATAACCGCCTGGTCGCC
GTCAGGTGCGGGCCCAGGTGGCCGGCGCGCCCGTTGG
>7799
CGATGGATGACGGAGGGGAAGCACACTCAGCGGAGAGGAGGGAAGGCGGGCCGGAGGGGG
CGGGGCCACCGAGGAGCATTCGACACGTGT
>7800
AGTGTCCACTCGGCACCCTCTGCCCCGTGGGCGCCCTCGGTGTTCGGTGCGTCCAGGATG
GTGGGCCCGCGTCCCGCCGCCGAGCCAGAGCCAAAGACGAGGTCGGTGCGCGAGGCGCGG
TCCCACACAAGGCGGCCATGGAAGCGGAAGAAGCGCACGCGGTGCTGGGGCACTGCCAGC
ACGCCCGGCCCGAGCGCCGCCAGCGGCTGGTCCCAGCAAAAGGCGCTGAAGGGCTCCTCG
CGCACACCCAGAAAGCGGTCGACGTAGCCCACCGAGAAGTCGGCGGGGT
>7805
CGCTCTGCCAGGGCCCCGAGCCCGTCAGAGGCCGCCCCGCGCCGCCCGGAAGCCACCGCG
GCCCCCCTCACTCCTAGAGGAAGGGAGCACCGCGAGGCTCACGGCAGGGCCCTGGCGCCG
GGCAGGGCGAGCCT
>7807
CCGTAACCCGTGAACTATGGAATCCCTAACCGCGAATCACGTGGCTGCTGCCCCGCGGAC
GCCCTAGACGACGTGAGGGAAGGCGGTGCCGGGCGGGGCCTGTGCCAGGCTGGCGGGCCG
CCGCAGACAGAGCTACCCGGAGCAACCGTTCAGGGGTGAGGCCGGAAGTCCCATCCGACC
TCGCGGGCAGCCAGCGCTAGGCCGATTCGAACTCGACCTTGTTTTGGCGTTGCTAGGAGA
CGCGGCTCCTGCGCGCCCCCTACAggccggcgcccgggcggcgcgcgggcagggggcggg
gACTGTCGCGTGG
>7812
AAGCCGGGGTGCCTGTCCAGGATCCGGTTGGGGCTTGTTCCCTCGGCTGCGACGTCGGAA
CCCCCGGCTCCCCCTCCCAGTCTGCGCCGCCGCAGCTCCGGAAACCGCTGAATTACAGCC
CCTTCAGCCAATCCTCGCCCAGCCCCAGCCTGGCCGAGGCACGCCGTCATGCATAATTCA
TGAAAGGCCAGCTCGTTCGGCCACCCAGAGGTCCCAGTGCGTGTGCGGTACAGCCGAAGC
CCCGCCCACTGACCAATGAGGAGAGCAGCTAGGAGAAAGGGCGGAGCCAAGAGGAGACTG
ATACGCCCCTGTGCTGGCTGTTCCGACAGTTCGGTGCTCCTCCCTCCGCCACAGCGAGGG
AAGAGCCGAGGACTTGGGCACAGAAGCCCGGGGGGAGGGAGGGAAGATGACCGGAATGTC
CTGCTGAAAACTC
>7816
ACTTAATGAGCAAATAAGAATTATAACACAGATTCTTTCTGAAAGGTGTAGCCTCATGAG
ATCAATGTTCTCAGCCCTCATGAGGCTGACGGATGGTGAAGAGTGGTCAGGAAGGCATGT
GACGCATATCCGTAATTTACACGCCAGCCACAAAGAGGGCTGAGCTCAGGGAGGAGTCAG
AGCC
>7821
TCTGGCAGAATTCTGAACCCCTGTCTGTAGCACAAGCTTTCTGCATACTCAGATGTGGAG
GACAGACTCCCACAAGGGGAGCAGATCTGGCCAAGGCAGGTGTTCCTGGGACAGGTGCAG
TGCACGCAGCAGGTGAGAGCCCCCAGCAGGGAGGGCCGAGCCGAGCACGCCTGCTGGTAT
GTCCTCCCAGCCTTGGCGTGCTTTTCATCGTTGGACACATCTGCCGCACTGGGGGGACGA
GCTCTCAGGAAGCAGCTGTGGGAGAGGCAGCAGCATGCACCTTGGCCCCCACCTGCCTCT
CGAGGACCGAGCAGGCTGTGCATGGCATGGGCCCTCCCTGCTGGCAGGAAGGGGCTTCAC
AGACGCTCCTGGTGATGCATTTGTTTCAATCACCAACAAGCAAACCCCAAGTGAGATCTT
CCAACCACAAAGCACCTGCTCCCAACCACACCTGCCGGGGGCACGCTTTCGAAGAGGAAT
GAGACTGAGACCTGTGCTCAGACGCCATCCCAAGGAGCCT
>7834
GCTTTTCTAAACAGCGCCCAGCCTCCCCTGCAGGGCTGTGCATGATGGTTCCTTCCTGTG
TTTTAAACAGGACTGGGGATGGGCGGCTTC
>7836
GGCGGGACCTGGGCACCGTCCGCACCGCCGCCGTCGCGCGGAGGACACTGGGAGTCGTAG
TCTCCCGAATGGGAGGAGGGCGGGAAAAGGGGTGAAGTGGGGCGAGCCCTCCCGCAGAGC
ACACTGGGAAAATGCCCGCGCTTTCCCTCGCCCTGGATGAGCGGGTGTGGCTGAGGGTCT
GAGGAGTGACTGGCAGGGAAAGAGGAGGAATCGGTGGAAGCGCCCCCGCGAGGCACGGCG
GGAAGAGAGGCGGGAGACCGCGCGGGGCATCCCGGGAGCAAGGGCCGGGCCAGGCC
>7841
CGGCTGGCGGGCACGGTCACCTGGGTGAGGGGCAGCGGAAGGGGCGGCGGAGCACCGATC
TCATGGATGGGCTCCGAGGGGCTTGCGGGAGGGGGGCGCCAGTGTTCGGGGCCGTT
>7844
catttagttggggctcaagcagttcctgtcagagaattctaaatttgaacttggtccttc
aggtcttgggaagatgagtttgtcacggtaggagagagagacgacactctctttaGAAGG
TGCTGAGCCGGAAGAAGGCTCATAGCAAGCTTAGGCTGAAGCCTTTGGCGCCTCGGGCTC
TGGACCTACAAAACCCAGAGTGCACGCGAGCGCTGAGCCAATCAGGTGCTGCGCCTCGGC
CAGTCAAGCGGGTGTGTGGCACCTTGTGGGCGGAGACCACGCCTCTCTACGCGGGGGGCG
GGGACACGCGGCTCGCGCGCTGTGGGCGGTGCCCGGCGGGGCCACGCCTTTTCCGGCCCG
CAGCGCGGCCTGGGCTCCCGCGTGTTTAAAAGT
>7851
ACCCCAGAGCGGAGCGCAGCGGCTGGTAGCCACGCCCTCGCCGTTTGCGCAGCGCCCCTC
CGCCCGCCTTCCCGGCGGCGCCCCTGATTGGACATTGCACTCTTGGACCCGCCTTCGTTG
CCTGAGTGACAGCTAGTAGGGAAGTCGCGTCTCTAAGCAACCTGCATTCGTCCGGGGTCA
GGAATCTGTTCCCCTGCCACGGATATTTGCGTCTAAGCAGAATTTGTTAACGTA
>7856
AGGCGGTTACACGTGCACAGTTGCAGACACCCACACCCAGCCACACAGCCACAAAGACAC
ATTCAGAACGGCGCATCCGCAGCCAGCTCCCGCCTGCGCGCACAGATTCGAGGCTCCGGA
CACGCCCCGGCCCCGCCCAGGACTCCCAGACCCCTCACCTTCTGCCTCCCCTGGTCGCGT
CCGGGTCCTTGCGGAGCTAACTAGCTCGCCACGACGTCAAGAACGACGTAACGTCAGGCC
GCTGTGGGCTCTGGGAATTGTAGTCCAGAGCTAGATCGGCCACGGACAGAATGGCGTTCT
CTTATCTCTGAGTCGGGGCCTGGCTCGTTTTGACATTTTTGCGCCCACGAGTCTTCGGAG
AGGGCGTCGCCACTCCAGACCTTCCAGCAAGCTTGAAGTCATCTGACGCTAAAGGACTAC
TTACCTCAAGAGCTCCATCGTCACAGAAGGAGGCGGCCAAGTTCGCGGGGGGAGGGGAGG
AGACAGAGAGTCGACCAGTAAAGCCTCAAGGGAAATGTAGTCCAAGGCCTGAGAAGCGAC
GTTGCTGGTAATAGAAGGTAATTCAGTACCAGCCTGGGCCTGGCCGCGGTGACCGAGGCG
GGCCGCGTCGCGGAGACTTCTGGGAGTGCTTCCTCGCTCTCCGAGTGCGCAAGCGCAGCG
CACCGAGTGGACATTTTGGTCTTTGTCCGCGGGTCAGTACGGCCC
>7866
CGGGATGCGGTCGAGGCCGCCGAGGCCGCAAACTCCAGTGGGAAGGCGGCGTGCCGCGGC
CGGCTTCGGTGGAGGAGGGGGCGTTTCCCCGGAAAAGGAAGGAAGTGGGTGTCACGGGCC
TCAATACGGCCCCTTTGACGT
>7869
cggggggcgggagccgggccggccccacggcggcccTGCCACAGCCAACGAGCAgggggc
cggggccgggccgctccccgtccgccgccgccgccTTGGTCTCCGCCACCGTGAGGGAAA
CGgccgccgccgccgctgccttcgtcacctcagcttccgcccgccgccgcccccgctg
>7872
GCCTCAGCACAGACAAGCCCACATCCCCCAACCATGCCAGTATCGTAACTTCCTCCTATA
CTACGCAATGACACCCTCTacacacacacacacacgcacacacacacacaca
>7875
ATCATGAAAAATGCCCCTTCCAGTCCACAGAGAAAAAGCTTTCTCCTTTTCTAAGAGTCC
ATGGGCGCCGCCATGTTGCTGTACGGAAAAACGTTTCCAGGGCGAGTTGAGCGTTCAGGG
CACTCCTCGGCGCTCAAGCTGCCCACAGGTCTTCCGACCTAACTTTAGGGGTCGTGCCAG
TCTTCGTAGAGACGGCCACACTGGCCCACAGACCCCAGTTCCTGGGGTGACGCAGCTGGG
CGCGACCAGCACGCAGCCTTCCAGCGACGAGGCGGTCGCATGGAAGTTACTGCGCGCGTC
GTGCGTAATGACGTCAGCGCCGGCGGAGAATTTCAAATTCGAACGGCTTTGGCGGGCCGA
GGAAGGACCTGGTGTTTTGATGACCGCTGTCCTGTCTAGCAGATACTTGCACGGTTTACA
GAAAT
>7882
GCCTTTATTGCCCTCCTGCCACACTGCGGTCCCTTTCCCGGGCCTGCCTCTCTCAGCATC
CCCTCTAGCTCCTTACACCCTAGCGGGGCCCCTCAACTCCCCAACCCCACTTCCTCTGCC
TGCCCCTCCTCCTCCTTCCACGTTGTCT
>7886
gctcgcagcccggctcgcagcccggctcgGCGGGCCTCACCTCCCGCGGGTTCCGCACTC
CTCTTCCCGCCGTCCTGCTCCTCTCGGCCTTCTCCTCCAATAGGCGCCTAGCACCCTGAG
TGGGCTACACCAATCAGAGACGAAGCGGCGCTAACGTGACTGACTAACTAACCAATCCAA
AGTCTCAATCTCCCTGA
>7890
TAGCGAAGCCTGACCTCTGTCATCATCCTCCAGCAAAACACTTCCTCCTGCGCCTGAACC
AGAGCGGGAAATGAGGCCGAGCCACGGTT
>7892
CCTAACACTAGGGGGAGACCAAGAGCCTTGGGACACTCCCAACACAGGGAGGGGAGGCGG
GGCCTATTGTCAAGTCACACCTTCCCTGCCTGTGACTGGCACAGACATTAGCCAATGGGT
GCTTGGATAGGGTGCGCCGGCGCCCCGCCCCCCTTAGCGCCCCGCC
>7897
acctgtgggcggggcccccggggcgaggctggTCTTGTACTGGCGCGCGCTGCCTGTGAT
TAACAggcgggcgcggccgcgcgcggcTGGAAAGGGGCGGGGCTTCCGGAACAGCCGCCC
CGGGAGCCTGGGATAGGGGTGAGTGCTCCTTGATGGCGGCCCCGAACAAAGGACGCCTCC
AGACCCGGGCTTCCTGTCCGTAGTTTTTCTTGGCCCTTGGAGTCT
>7900
CTGCGGTGCCCGCAACAAGACACAACAGACACACCGAAAGCAGGAAGCGAATGTGGCGAA
GAGACGCGCAGAGATGAGTTTTTATAGACGACTCACCCACGCAGTCGTAGCAGAGCAGGG
CTACGGGTCGGGAGAAGGGCCAAGAACAGTGAGATCCCATACGTCACGTGCTTTGCGATT
TCTTACGTTCTTACTCCGTTTCTGTAATTTGCTATGTTGCTAAGCGAGTCAACGTAACTA
CCTAGGAAAAGTCTCATGGGAACCCTGCAAAGGGGC
>7906
TTCCGTCCCCCTGATGCCAGGGTCAGCTTTATCTGAGTAGCTGAGCCTGTAGGGGAGAGG
TGATTCTAAGTCTCAAGGGGCTCAGGTCACACCCTCCTCAATATCAGAGCTGCCTTTCCG
GTGTCTGGCCCAGCACCACTAGTGCTGGGATCTAAGTAACCACAGTCAGAGCCTATTGGC
CGAGGGTAGAGGCAGGAAGGAGGCGGGGAGTGTGGCCCAAGGGGCCCCACTCCAGGGCCT
TCGGGGAGGAAGGGCGGGGCCTAAATGATCAGGGCTGTTGAGAAATGTTAGT
>7910
GGCCCGGTCAGTGGGGGACGGAGCTGGGGCAACACTGAAAAGTATGGACAGAAGAGGGCG
AAAAGGGGGTCCATTTCCTGGCATCCCCAGAACTCACTGAGCACGAGCACTGGACGATGG
CCCATCATGGCGACGCGATGCAGAGCCGGGTACCCAGAGCTGGGGGAACCGGCAGAACCT
TCTGGAGAGAGAGAACCAGACAGAAGCCCAGAAAACGCTGCCTCCTCAGGGCTTACACCT
CAACCCGCTACTCTCAAGGTAGTCGCCAATCACCGCACCCATCTCATTGATCGGCACAAA
AACAGACCAATTGACAGCCTTAGTCCCGCCCCCTACGCAAGAACGGCCAGACAAGTTAGA
CAGAGAGCGCACGACGAAGGCACTGG
>7917
CACAGTCAGACTGGCATTTCCTGCCACCTTCTCTGCCTCCCCCGCCTGCCAGGCAGAGGC
CGGAAGGGAGTTGGTGGGGGTTCCCCAGGCTTCCTGCTCTGGGGTCCAGGGAGCA
>7921
GCTTTATATGCAGGAGGCTTAGCAGCCGCAGAAAGGAAGTTAAGGCAGAGCAGTCAGAAC
ACATGCCAGTTTGACAGCACTGCTTGCAGAGCCATGAGCTTCCAGAGAGAAGAGGAAATA
CACGGACGCCGAGTGCAGTATGTTCACACGCACATACAAACA
>7926
AAGAAGGTGGGCAGAGGGGGGGAGGTTTGCTACCAACAGCTCATGAATAATTCATGAGCC
CCGCCCTTCGTCAGGAAGCCCCGCCCCTCCGGATCGCGCTGACGCACGCTGCGTTTACCA
AACTTAAGGAAGCGACGTCACAGGCCCAACCCCTAAGACGGGGGGCGGGGCGCCAGTTTC
AGCACGTGCTG
>7930
CCCCGCACCCAGCGCGTCCCGCCCCGTCCCGAACACAAAGGGCTCTGCCCGTCCGCGCTC
CCACGAGGCGGCCCCTCCCCGCTTCCGGCCGAGGTGCGGTCGTCACTTCGGGGAAACGGA
GAAAGCGC
>7933
TAGTCCGCGGCCGACCTGAGGCGGGGCCTGGAGAGGCTGACGGGGCGCAGGGCACCCTGG
GAGTCGTAGTCGCCGCGGGCGCGCCGGCGCAGAGCACCCTGGGAGTCGTAGTCGCCGCGG
CCGCACCGGCGCAGAACACCCTGGGAGCCGTGGCAGCTCCCAGGGCCGGGGCTGCGGGCC
GCAAGTGCGCGCAGCGGGAACGGACCTTGCATCGCTCCCGCGTGGTCCCGGGGTCCTGTC
CGGCC
>7938
GCCGACGGGCTGCGTGCGCGAGGAGCGGGCGTGGTTCCGGGAGGAGGGCGAGGGGGAGCG
GACCAAGAGCTGAAACACGCCCCGGGCGCACACCACGGTGCCCGGAACCGCGGGGCTCGG
GGACCCGCGGGGGTCGGAGTCCGGGCCCACTACCTGGGCTGGCGGTGGACCTGGCTGACT
CATTTCGGTCCGGGGAGCTCACTTTGAGGGGAGTTGGAGTCCGCCTAGCCACTTAGGCCT
GGACTCAGGGTTCTGCGGAAGTTACACCCCTGGTCAGACGTGGTAGCACTCCCATCTTAT
TCAAGATCCTGTTTGAAAATTAC
>7945
TGAGAGCAGAAGGGCGCGATTTGGAGGCTCCCGCGCTTCGGAGACGCCGGCCCTTCCGCT
CGGAGAGGTACTCCCTGCCTCTAACTGGTGGCGCGTTGGCGGAGGCCGACGAAAGCCTCG
GGTGGGGCGTGAGCGCCGCGGGGCATTCTGGACCTGCTTTGCCTTAGGCTGTGCCTAATT
CGAAACCAAAGCGCGGGACGGATGAAAGTACGGGTCGCGAGAGGTTGTTCGCGCCTTGAG
AGTTAAGCG
>7952
CAGGGCCGGCGGGTGGTGTTGGTTACGTCAGGCGGCACCAAGGTCCCACTGGAAGCGCGG
CCGGTGCGCTTCCTGGACAACTTCAGCAGCG
>7954
CTCTCGCTCACTCGCCGCCTCGGGCCCCCAGAGCCCTTCCCCAACAGGTGCCCGGGGGGG
AAACGGCCGGCGCCGGCAGGGTCCCCACTCCTACGCTTCCCACCGGGCGCAGGGCCCCGT
GTGTCGCAGAAAGCCTCTTCCGACAACCACTTTGAGCCGGCAGCTCGTTGGGCGCCGTGC
AGGGCCAGAGGAGGCCTCCCGGCTGCCGCTACCAAGCCGCGGACGAGAA
>7960
ATGCAATTTTTTTCAAAATCAAGAAATTAATGATTGAAAAGTAGCAGGCCACCCCCATCC
CCCCGCCCATGCTCCACACAGGCACGGCTTCTTCCGCTTCAGAGGTCTGTGAGAACTGAC
GGGCAGCCACTGGCAGGAAACGCCGCCAACAGTTCATCTCAGCACATGACCCACGCCCAG
GAACATGAAACGTGCCATGTGTAGAAGGTGGTGAGAGTGGCTGACACATCCTGGGCCCTC
TGGGTGCCAGAGCCATGTAAAGGGCTGTCCCCTAGGTCATCCCATGTCATCCTTTTAAAA
>7968
ggtcCCTCCGAGAGAGAGCGTCTCCAGAGAACGCGGCTGGCGCCTGGCTGAACCCGTAGC
CTGAAGACCCGCCGGAGCCGCCCGCCCCACGATGGGCCCGCCCCTCCGGGATTGGCGCCC
TGCTAGTGGCCATTGCCTGTGACGTCACAGGATCGCGCCCGCTTTTCTCTCGGGTGATCC
GGCCGAGTGGCCCTGGGTTAGCAGCTGCTGCATTTCCCCGGCTGGCTGCGGTCACTGGTG
GCAGTGCTCAGGCGCCCGCCGCCCTTGACCTTCGGCCCCGCGAGCTCTAACCCTACAGCG
CAGGAAGATCGGCCGCCGCGGCCAGGTAGGACGAGCCTGGCTGGGTCTAG
>7976
GTTCCTACAACCCCGACAGGTTAGCCGAggggcggggcgggcgggccccggggcgggTTC
GGCGTCCTCCTGCGCCAATGGGAGCACCCAAGCCCCTGCGCGGGAAGATGCCGATTGGTC
AGTGCCGCCGGACGCTGCGGGGAGCTCGTGCGCGCGGCGCTTTTGG
>7980
CCCCCGCTCCTCCGCCAGGACCTTGTTAGTCTTAGGCGTGTGCGGGTGAGGCGACCCTGG
CGGTAGCCTGGCCAATCGCCGTCTAGGATTGGCTGTGGTGCCCCCGATCAGCCAATCGGA
AGGAAGGCGGTAGCGGGGCGTGGAAGGAAGCGAACCCTGGATCTG
>7985
TAAGTGACGGACACAGTAGCTAAGGAGACTGCCTGATTGACACGCATGATTACCAACCGA
CTTCCGGAAACTCCAGTCAGGGCCTGCCCGGCGCGTGGCCCACGGCCCAATTAAAGAAGT
GGAAGCGCCAAAGGGGGAGGTAACGGAGCGGCCT
>7987
ACGCGTCAGCGGGGCAGGAAACGGAAAGACAGTGCAGTAATTGGTGGAAAGCTGGAAGTG
GGCACCTCGAGGGCCTCAGCCCCACGAACACAGTCACCCAGGAAAAGCGAACCGCGCCAG
GCCCTGTCATCGACCGCTGGGTCCGTCCTCCCAGCGCTCGCGGCCGCTCACATGGGCGTG
GCCCTGCGTGACCTGCCGGGGCGTCACGTGAGCTCCCGGAGTCATGTGACCGCCGTCTTG
ACAGTGTTCCACGGGCGCTGCTTCCTGCCTGGGTTTGGAGTTGTCACCACTTTCCCCTCT
CCGTCTCCTGCGGGCGCAATGGAGGAGGAGGATGAG
>7994
TCTCCAAGCAGGATGTAAGGGCTCCCACGCAGCCCAGGGTCTTTTTCCGTGGCTCAGAAC
ATGCTGTACCAGGTGGCCGCCTCTGCTGGGTGTCACCTTGCTTCTCACAGCCCCCTCTCT
GCTCACATCCTGTTTCCACCCCTCCAACACTGCTGGGCCCCGCGCCCCCAGCCTCCGCCC
CCAGCTGCTGGG
>7999
CCTTTACAAAGCCCGCAGGCATCGTCACATGCAGTCCTGAAAAGCCTTTTCTCTATACTT
CACACAGCCCAGACCAGCCCACGTGGATTCCTCGCCCGGCTGCTTCCGCTTCCATTTTGT
CCCCTCCTATTTCTCATTCGGCGCCTCAGAATGACGTCTGAAATGAGCG
>8003
AGGCGGCGCTTCCCAAAGGCACCGATGGAGTGCAGGGTAGCCGCCGCCCTCAGGATTTAT
CAACCGCGAGGCGCTGTCAGCAACTCGTGCCCGGAAGCCACCCCGCCCCGGCACACACAT
ACTCCAGCGCCCCCTCCAGGCGCACTCCGCAAACACGCGAGCGCGGCGACCGCCCCAGCC
CTTTG
>8009
GAGGGAGGCGGGACGGACATTTGTCCCAGCCAATCGGCGGCTGGCGGACTTCCGCTCGCC
TCCCCCGTGCCACCTCCTCAGGACGCACCGCCCCTCTTTGTATAAGCTTAATTGACCGAA
GCTGAGCG
>8011
ACCGCCCTCTTCCCGGTGGGTTGCTGCGAAAACCCGGAAAGGTGGACTTTCCACATTGAC
GCTCCCGGCGGCTCCGGCAGCCAGACTGGGCATGTTCCGCCGCCGGGTCAGGCATTGCTG
TGCCAAGAGAGGAGCTTTAGCAACTCTCAGTCTCTCTGCTCCTCTCTGTT
>8015
GCGGTCCGCCTCCGCTGCGCCGCAGGCTGTGCAGCGCGACCCCCGCGGCGCTTGGTGGGC
GGTGCATCTCTGCGGCGCCGAGGCCCCGAGGACTTCTGGGAATTGTAGTCCTGTCCCCTT
GGGAGCCCGCCTGGCACCTGGGTTGTTAGGGCTCGTGGGAGGACTACAACCCCCAGGGTG
CAGTGGGACAGGCGTTGCCGGGTCGCAGGTCCCGCCAGTGCGAGCGCAACGGAGGTCGAA
GGCGTTCAGACTCTTAGCTGAACGCGGAGCTGCGGCGGCTATGCTGTGGAGCGGCTGCCG
GCGTTTCGGGGCGCGCCTCGGCTGCCTGCCCGGCGGTCTCCGGGTCCTCGTCCAGACCGG
CCACCGGAGCTTGACCTCCTGCAT
>8022
ccccgccggcggcgAGGGACAGCGGGAGATTGGGCCGAGTAGCGGCCAGAGGGCCTCTCC
CCGCCGGTCCGGGCCGCCGGCGACCCGGTTGCCGCCGCAAAATGGCGGCCGCGAGCTCGA
GGCTGTGCCCAGCGAAATGGCGGGAGCGCCGAGTTCCCGGATGGAGTGGCGCAGGGTGCG
CGCGGGGCGCATGCGCACGCGGCGGGGGCGGGGCCACGTGGCGCCCCCGGTCTCCAGGGC
CGCTTTCCCGGCCTTGGGGCTGGAGGTATCCACACACCAA
>8028
CCGCTTCAGCTGGACAGAGGCCCAGCCAGGCCGTAGGGAGGATTCCGAAGGTCTCTCTGC
AGAGGACCGGCCTCTCAGACCGAGAAGGCTCCACCCAGGCAGGAAAGGACACTGTATGTG
GGGCAGTCGGCCTGGGCCCCATGGCTCGTGTTTGTTGCTGAATTGGGCAACGTGGGCTGC
GGTTCACAGGGCAACAGAGACTTCACCACCTAACACATCGGGGCTGGTGCAGCTGAGGAG
GGCTGCTTCTGCCTCTTGGTGACCACGCCCTTTCCCAGGCTGGGCCCACAGGAAGTCTGG
CCGGGAAGGGAGGAGGCACTGCAAGCTGTGGGAACCACAC
>8036
AAATGGGCCTTTCTTCCAGATCCCCATCATGACCCACCAGGCCAACGGCCCCCTAGGGTC
TTGACCCCAGTGCACTCAGAGTCAGCACCTGCCTTCGTTGCAGCATTGACCCTCTGCCAT
CAGATCCCACCCAGGGAAGGAATGGGCTCCTGTGTGGGCTCCTGGCTTCTGGGTGAGAGG
GGAAGTGTGTGTTGTGTAAGTGCCCTTCTGTGTCATGCGGTTTTGAGCAGTTATACCTCT
TCCTGTCTCCGCTGGAAGCACAGTCACTGCCATGGCTCCTCTAGGCTCTGGCACGCAGAA
CAAGCAGACCATGGTTTTGTGTTATACAGTAGTCACGGCAGATACTTCGGGGGCTTGGCA
GGGGGGACCTCCGGGGTTCCAGAAGCAACATGCAAAATAACATCAGTTCAACAAGCAGGT
GCTGGAGTCCTCGCCCCGAGGCCTTCCGGAAGACACCCAGGACGTCACACCTAGCCCAGA
ACAGCCCCCCTCTCtccatcccttctgcgatgttcactaggcattaccacatgctggtgg
ccgctctgggtgcgggggtacatccgtgaaggaaagagatgaagctccctgcccagagga
gctgacc
>8042
CAGGTAAAACCACAACTCCCAGAAATCCCGGGCCCGGCGAGGGGCGGGTGCCAACGGCGT
GTGGGCGGGGCCTAGGGAGTGAGCGGGGCGCATCTCCCGCTAGGAGTTCCTAGTAAAGTG
GCGGGAGCCGCAGCTATGGAGCCGCAGGAGGAGAGAGAAAC
>8044
ACAGAAGTTCCCATTGTGGGGAGCGGGAGATCCTGGGTCAGGGTGGAAGTTCTCAAGGTG
TATAGAGAGAGACAGGTCAGGGGGAAGGCACCCCTCCGAGGAGGGAGCCTGGGCGGGAGG
TGCAAGTCCCCACGGTGGAGAAGGAAGGGAATCGCAGCTCAGGGCAGGAGGTGCATTCCC
CATGGGAAGAGGAACCCCGGGTCACAGGTGAACGATCCCATTGTGGGGAGCTGCCCTCAG
GGGTCAGAGATGGAAGGTGAGGCCAGTTGGGAGGGGTGGGCAGGCACTTGAGGCAGGTAG
TGGAAGCTTCCGGCGAGTTTGGAGGACGCCGAGGATGGGGAGGGGCCAGCCAGCCTGACA
TTCTTTTGTGTGTTTGGGAGTCCCAGAGCGTG
>8052
AACCTACAAAATAGTGGAAGGCATATTTTGGCACCACGATTCCGGAAGAGGACATGCAGA
GAGCAGAGGTTTGCGGAGGGAAACTTTAACGTTTCTCCATCCCACAGAGGATCAC
>8056
AGGGAGGGATCAGATTTCAGCTGGAAGGGAAGGAGCTGACAGGAAGGCGCTGTGCAGAGC
CTCCCCACCCCCGCCCATCCCCCCAGTTACTGACAGAGGAGCCATTTACAAAAGGCCGAT
TCTCTGGGGAGTGGAGAGGCAGGAACGCAGCGTCTGTGAGTAATTTCCTGCTCAATATGG
CTGCTCTGACT
>8061
GCGGTTCATGACAGCGGTGGCGACAGTGGCGAATAAGCGGGAGCACTAGCTCCACACGCC
AGACACACGACGGAACCAGAATGCAACTCGCCGCCTGGACGGTACGGCAGCGCCTTGGGA
CAAaaaacaaaacaaaacaaaacaaaacaaaaaaaacaCTTCTCGTTCGTGCACATGCGC
AGACCTTCTCAGATGGCGCTCCAGGAGGAAGTTGGCGTATTTGAGCATGCGCGAGGGAGT
CCGCGCTTTTCGCTGACTTTTGGCAAAGGAAGGACTGAAATTAGCCCCGCCCCGCTGCGG
CTGATTCGTCTAGTTAAA
>8070
GAGATCGGCGCAAGCGCACTGAGCCCTACACCGCCTCTTCCGCCGGAGCTGTCTGCGCCT
GCGCAGAAACGCTGATCCGGAAGGCGCTGGCTGAGTCGATTGCAGGTCTGCCGGTCGGTG
AAATCCGTTCTGG
>8072
CGGGCCCAAcctcgtccctctcctcgtcctcctctccctcctcctcttcctcttcTCGCA
CAGGGGGCTCCTCCATGGCCACCCAGACCCCCGCCGACCTCGGAGCTGCTGTCTTGGAGT
CTCCCAAAGGTTAGACTTCCTCCCGGCACCCAAAACTTTCCGCTGGGCAGAGTCCCTACC
TGCCCAATCAGCGCGGCCCGGGGGTGGGCCCGGGGGGATGGTGCAAGGGGCCGCGCACGC
GACTCTTGGGCCTGCGCCCCGGCGCACCGTCCCCGCTGCCAGCCACGCTGGAGAGTGCGC
TCCAGGATGTGGTTTGGGGCGCGAAGGGACAACGGAAAAGGAGGCAGCCGAGAAGAGGAA
CGGGGAAGTTCAGGGGTGACGGCAATCGCCCCAGCCTGGGAACAGTTGCAGCCCCGGGGA
GGAGCCGCCCTGAGCCCCGCCCCTGGCGACCGCTGCCAGGAGGTGCGTTTCCGTGGAGAC
GGAGTTTCCACCGT
>8080
TCTCCGGCGTCAGCCGGCAGCCACAGCCTTGGGAGGCCAGGGAGCACTAGGGGGCCCCCA
GGTGTTCATCCGGTTCCCTTCTAGTCTGGGAGGAG
>8081
CTCTTCTTACCCAGGCCTGCACGCCTCATCCTGCCAGAGGAGAGAGAGAAAAGGCGGGTG
CGGGGCTTTGGGTGAGTAGGAAACAGCTAGGGGCGACCCGGACCGCGTCTTCAGTACCAG
GGCCCAGCGAAACACCAACTTCTTCCCCTAAAGCGCCACGACATCAGTGGAGTCTAAACA
CCGCGCCGGATGATGGCGTCACCACGGCGCTCATTGGAGCCCTGGGAAGAAGGTTGAAAG
GCATTCTGGGAAATGTAGTTCACCAACGCATAACGTGTTGCTGAGGGCGTGATGTGAACC
CGGTTCCAGGAGCGGACGGGGCGTCCGGAAAAGGGGGCGGCTTCGACTGCGGCT
>8089
CTGGGCTGGGGGCGGGGACCCCTCCCGGCCGGGAGGCGGCGCGGGCAGGTGCGGGCGGCC
TGGGTGTGGACCGCAGGCGGCACTCGTGACGGTGGGGCGCCCGGAGCGGGGGCAGGGGAC
GCTCTCC
>8094
tgtgtctgtgtgtatgtgtgtgtgtatgtCTGCACCCAGCTCTGGTCTCCCGGAGGCTTC
CTGCTTTGTGTCTCCCCCACCTCCTGCAGCCGTGGCCAACACACACACTTCCTGAAAACA
CTGAGAAAGCGAAAAGTCACCCAGAATCCCCCGGGGCAGACACTTCCTCCCCGCCCCCAG
GCTGCACCCCCACCCAAGCTGGGAAGAGACAACCAACAGTGTCCACTGATCTTGCAGGCC
CTCACAGGGTGGATGCCCAGGAAGTCCTGACTGACAAGCCCTGGCGGTGGCCTCTCCACC
ACTCCACCCGCAT
>8097
TGGTAGCCCCGCCCCTCCGACCCGCCCTCTCCGCGCCTGCCCATTTTCGTTCCCTCGGGT
CTGTAACCCTCTCCCGGGCCGCTTCCTCTTTAAGGCGGAGCCCGGCGTGGATCTCGCGAG
ATCCGGCTTGGCGCCGTGACCTCCATGTGGGAGCTCCAGCTCTATAAGTAAACACTCTGC
GCGGCGCAGACATGGCCTCTTCCTATCTTTGAGGCGGTGTCTGCGGCAGCGCCTCAGAGT
GGTTCCGGTCGTCTCTCCTCAAGTCGGCT
>8103
ACCGAGGAATGTATACCTGACCCCAAGGAAATGGGTAGCCCACAGAGAGGGAGGTGCCGG
GGAGATGACGCAGCCCAGCCGGGCCTGGGACAGGATGCGGGCTCCTGGCACGATCTTCCC
TCACTTTGTGTGCTAAC
>8106
TGACCCATTTAGAGCTTAGAACTCAGCGAGCCAATCCCTTAATAGAAGGAATCTGTCGCT
AGGCGGAGAGAGACGACAGACCCAATCGGGAAACGGGACAGATGCCGCTCCTCGGCGCGG
CAGGTCGTGGGCTGGAAGGACGGCGGGGATTGGCAGAGGCGGGACAATCTTGGGAATGGG
AGACGCAAGGAGGCCGGTCCCGGATCGGCCTCAGATTAGCAGGCCC
>8110
CCACGGGGAGTGGCAGGCTTGGTGGTCGCTCTGATGCGGGGTGGACCCCAAGAACACGGC
TGGCAAGCCCTGCACAGAGCCTCCTCCTGATGCCTAGGAACCCTGAACCCTCTGCGGGGT
GGGTGCAGTGGCTGCGCGGCTGGCTAGTCCCCAAAGAGGGCGCTGCTCCCTCTTCCTGCC
CCCGCCCCCAAAGCACGGCCCCAGCTCCACATCCGGGCCCCTCTCTGCCCG
>8116
TCAGGAAGGACTTCCCGCCCTGGTTCGGCACGAGAGCTTTATCGCTCGGGCCAGGCGGAG
GCCGGGCGGCCCCGTGGCTTCCGGAGGCGCCCGGGCGGGATGAGCTCACTGCGAGTTGGC
CAGGATTTCATCAGCTTCCTCCTGCGGACTTGCCCCCGCTCCTTTcccggcccg
>8118
AGGTTCATTTTAAGGTCTCGCGGGCTTCGGAGGCCCCTCCCTCACTGAGAAACCGGCTTT
TGTCGTTCTTCTGAAGCCAGAGCTAGTCTTTCCAGGTGTTAGTCGAAACCTCGTGGTGCG
ACCCTGGTCGTCCCAAACCCCCTAGGCCTTAATCCTGGGGCGGTGGGGGCGGGGAGGCCG
TGAGCACGGCTTCCGCTCCTCCAATCCGCCAGAGGGCGCAGCGGCCGGCCTCTCCCTTCC
CGGGGTTCTTCGCGCCGGGCCCCTTCCGCGTGGGTGAGTGAATGTGAGAGTCAGCGCTcg
cgccgcgcgcgccgcccgccTCCGCTGTTCGGCGCTCTGCTTTAGGCGGTGGGGGGCGGG
CGCGCGCGTAAAAGCATAGAGACGGGCATTGAGCTCTTGGGCTAGAGCGTCGCCGAGTCG
GAGCCGGAGCCTGAGCCGCGCGCTGTGTCTCCGCTGCGTCCGCCGAGGCCCCCGAGTGTC
AGGGACAAAAGCCTCCGCCTGCTCCCGCAGACGGGGCTCATCTGCCGCCGCCGCCGCGCT
GAGGAGAGT
>8136
TGCTGGGGCAGAAGCAGGGCACTAGAAACCTATTGCGACTGTCTACCCGACCTGGCTCCC
CCCTCATATTGTCAGGAAATGAGCCTGAATCGCAGGCACATGCTGCTCACCACATCCTCA
GTACCAGATGGAGCCTGGAAGTCACCTGGCCCAACTGCTGTCAG
>8142
GGCGCGCCCCGTCCGCTGCCACCCGCGGGAGGAGCCTCGGAAGGCGGCGCACCGCGCCGC
ACACTCAGTCCAAGAACCCGCCTCGCGTCACTGTCGCCGTCAGGGCCGCGGAGCCAATCA
GAGCCCAAGTCGAGGGCTGCGCTTTGCGAGCGCCAGCCAATCGGTGCGGCGGCGGGCCCA
TCCTGATTTGCATGTCCGACGACCCCTCAACCAATGGTAATGTGACTGGCGTGAACAATA
GCCAATCAGAAGCTGGAAGAGGCGTGGCCCCGGGCGTCCCACGAGGTGAAGATGCTGCTG
GCGGAACCTGCAGGAGCTAGCGGGATTCGGGGGCGCTAAAGTCGCAGGGGCAGGGCGGGA
AGGAAGATCCGGCGCGGGGCACAGGATCCGGAGCTGGAGCCCCCAGGTGAGTACCGGGGA
GACCCCGGCGGGGCGCGCTTTCCACCAAGCTGCTCC
>8149
AATAATTGAATTACAAAAGCATTTCTCCCTGTTACCTCAATTCTGGGACCCAATCCGGAT
CGAAAGAGTGGGGCGAGTGCTATTGATTGACGTGCATTCCAACCAACCTACGACGCAAGG
AGAGCGCGCGCGAGCAAGACGATGCCCAATAAACACTCAGCCCCAGCGGCGGGGGCGGGG
CTTGTGGGAACGGCCCACCGCAGGGTTGGCCACCTTGAGAAGCTGCGAAGATGGCGGAGT
AAGGCGTGCCGCTGCAAACTGGCCTCTGGGCCGGGGGC
>8157
TACTAGCTCCGCCCACAGCTGTGTCCGGAAGCAGCAAGCGTGCCTGGGCAGAGACCCCCA
GAGTGTAAAGAGGTCCTGGGACAGGCTTTGCACGTTCCACAA
>8160
CCCACCTCGCCTGTCCACGGAGCAGCAGGGGGTTTGACTGTGCTTTTCCCTCTTGCTTCC
CTCGCTCTTTCTGCAGCTGCCACGAAAACCCGGAACGGCGGAGCGGCGCCGCCCCTCGCG
GCACCTCCCTGGCAGCC
>8164
CTGGCCGCCCTGTCCATCACGACATCCCGCCCCCGCGCTACGTCACATGACGCAGCCCAT
CATGGCGGCGGGAGCGCGGCTTCCCAGGC
>8166
GCCTCGTCCGGCGCGTGCGGCTCCCGCGTCGTCGGGCGGCCAAGCGCGCGTTGAGAGGAC
TGGCGGGCGGACGAGCGCGCACACGAGTGAGCGCAGCCCCAAAGCGGCGCGCAGGGGGCT
CGCGGCCCGGAAGAGGGGAGGGGCGATGACCCGGGAAAGGGTTGGCGCGCGCGGGATCGG
CTCGCGCGCCTGAGGGGCGGTGCCGGGGGCGGGGCTTC
>8171
ATAAATTTTAAAATTCGCGAGAGTTGCTTCCACTCTCGTGAGACCTCCTGCGCGTTAAGC
CTCACCCGCGAAGGCTCTCCACGCAGGAAGAAGATCAAGGAGTCACGGATAAAGCCTCTC
TGGGCGGCCAAGTCGCCTGTTTGTCTATGGTTTCAGTAAATACGTCTGTTG
>8176
AGGCGGGGCGGAAGCGCGGCTGGGCGGGTCCCGCACGGTCGCCGTCGGCCTGCGCTGCTC
GGAGCTTCCGGAGCACCCAGGCTGAGCCG
>8178
GCCTCGCGCCCGCGCGTGCCGGGACGCACCGCGGGGGGCGGCGCGATTGTGAGGTGGCGC
TGACGCACGTTCCGGGGTTCTTAAGCGGCCAGggcggctacggcgactgcgacggcggcg
gcggcggcgATCGC
>8179
GCCCCAGGAGTCGGGGTGCGGCGGCTCCAGAACTCGGACGCAAAGACGAGTCTCTTTCCC
GCTCTGGCCGCACGGCTCGCTCCTCGCCTCCTCCCCCTTCGGCGGGCACCGCTAGTACCG
CGCAACCAAACCGCCCCCTGCTCCACCGCCGCCTCCTCAGGCCGCTCCGCCCACAGCCAG
CAAGGTAAGGGAGCCATTCGAGCCGCCTTCGCTGATTGGACACAGGGCGCGCGCGTCTGC
CAACGCCGGTTCCCATTGGGCAGTACGCTGTGACGTTTCACGAGCCTCCCCGCCTCGCTC
CTCGAATTGTTGTTGCTTGGCGGGGAGGCAGGAGAGGGAGGAGCGCCGCCACTCCGATTG
GTGAGACCCAAAGCTCTGCCCCGCCCATTTCCTCTGGTGCGCACTCGCAGTCAAGACCTT
CCCTTCCCTGACCTCCCCAGAACGGTCACACCCCTTATTCCCCAGCTTCGATCTGTTAGT
AAACAGTGTCTAGTAGTCAGGAGGCGCTCGGGGTCTCTGATTGGCTACTGCCGAAAGAGG
CGGGGAGGGATGATTGGAACGTTTGGTCCGCCAATCACCGTGGACAGAGGAGGGGCCTGG
AGGGTAGCGCTTATCACCCACGTGTTTGCAGACAAACCTAAGGGTCCCGGCAGCGATC
>8193
CCAAAAACCAACTCGGCGGAAGGCCTTGGCTCTGGAAGCTAAGCCGGCCGCCGTCAGTCC
CGCCCCCAATCTCTCAGAAGTCGTTTGTTTGGTTTTCGGCTCCGCCCGCCTTTTCGCAGG
GAAGGTGCCCGGCCAAACTCTGCTCTCTTCCTCCCGCCCCTCGAGTCACGTGATCCGCTT
CACCTTGTCGCGCGCCCATCCTAAACCCGCGCGCCCCGCCTCGGC
>8198
TCTGCGGGTGAGCTCCAGCAGCCGGCACAGGCCCTCCCTGCGGGGCGGGACCGTCAGGGG
GGTGGGTGCTACGCTGGGGCCCACCCAACCCCGCGCGGGACCCACCGGAAGCTGTGGCTG
CACCAGGCCCGGCTCAGGAAGGCGTCCGAAAGCACCACGATGAGGCGTCGGCA
>8200
AAAAGAAGCCCCCTCAAGACCCAAGACTCCTTGGTAGTAAGGGCTGGGCATCTCTCTGTG
TCCCACCTCACACCCTGGGGCGGGTGAGGAGAGGAAGTGGAGGGGTTGCAGGGTTGGGGG
AACAAGCGACAAGCCCGCCCTCCTGAGGAGCCCCAGGGCTGGTACAAACGGCAGGAAGAG
GCTGAGCTGGGCCCCTGGAGCCACAGAGGCAGGAGGGAGTGAAGAGGCCCTGTGGCTGCC
ATGGGGGACAGTCCAGCAGCCTCCTCCTGCTCCCCTCAAGACTGGCCGGAGGTGTCTCAG
CCCCCGTAGCCAACCACAGAGAGAGCACAGGGCGGAAGTGGCTGGCGCCTCAGCCATAGC
TGCCGGAGATGGGCTCAACGGCCACACGGTCCCCACATTCGGGGAGCCTCACCGCAGCCC
CGTGGGCACAGAGACCCAGGTGGAGCTCCAAGGG
>8210
GCCCATGCCGGGCGGCGGAGAACGGAAGTCGTGGAGgccgccgcggccgccgcctcctcc
acgcctgtggaagccaccaccgccaccgccacGACTCCGGAACCGATCCCGAGACATGTC
TGTGGTCAAGGGGCGGTCGAGGCAAAAGCGAAGAAGACGCTCAGGAAACGTGGAGGCCAC
CTTGCTTCTCACAAAATGGCGGATGACACAGGCGGCGCGCCGCCTTTGTCCTCGTCTTAT
ATAGGCCAGCTGGCACGGCCCCGCCTACTCCACGATCGACAGCTCCAATAGCCAATTGCA
ATTACTATGCTTGATGACACTAAGTTGCGAACCTCTGATCATTCCTATTGGCCCCTGGGT
GAGAGGCGGGAGGCATGGGGGGACTGAAGTTTCCAGTTGGCCAGTGAGCGAAGAAGGCGT
TGGCTGTAGGCCACTATGATTTGCTAG
>8223
ACAGTGCGGGGTAGCTGGCGGCGGGTAATCAAATTGAAGCCGTAGCCTAACCGTCTCGGA
AGCTGCCATCTTGCTTGGTGCTCAACGGAAGCCGAGAGATACCACGGGGCCACCGAGAGG
CGTGCTCGGGCGGCTCGCCCCCGCCGGAGCCTTTGG
>8227
AAAGTAGGCTAGGCCTACGGAAGCTGGGTCTTCTTGCTGTGAGGTCGCGTTCCCCAGTGT
TACGGAGGGTCCTTGAGGCAGGAGTGAAAATTGGGTCTGGGGGTTAGTCCTGGGGTGGAG
GTCTGGGCACGCCGGGTCGGACCCCCTCCATCTTCGGTTTTGCACACCCCGCTTTCCAGC
GCGGAGTCGCGGCGGGTAGGGCGGCGTCGCGTGCGTGACGTCATCCAGCGGCGCCTCGCG
AGGCTCCAGTGGCCTTGACCTCCCGCGGCGTGGGAGGCTGCGCGGCGATGCTGCAGTTCG
TCCGGGCCGGGGCGCGGGCCTGGCTTCGGCCTACCGGCAGCCAGGTGAGGCCAGGGGCTG
GAGGCGTGGTCGAAGGATGAAATTTGGGGGTGTCCAGGGGTCGT
>8236
AACGGGTGCGCGGGGAAGGAAACCTCGCGCGCTCCCCTTTTAGCCGTTTCCTGATTGGCT
GAAGGAAGGGGTGGGGGAGGGAACCTGGGGCGCCGCTGCGTGTAAGACTGCGAGGGGCG
>8238
GTGAGGGAGACCCAGGCGTCAGTGAGATGTCCCTTTTGAATCCAGCCCATGCACCTGGGC
CCCTTTACAGCGGTTCTCACTTCACCAGCACCTCCCCTTCCCACGCAGGCTTCCTGTTTT
GAAACCACCAATAGATGGAAAATGTGAGTACTGCCGCTTGAATGGCTCAGGCtgtgtgtg
tgtct
>8241
CGGAACCGGACGCCCAGGAGCCGGCCCCGGGCTGCCCACGACGGGGCCGCCGGAGAGGAC
TCGCGGCGCCCCCTCCTGGATGTGGCCGGCGGCGCGCGAGGAAGGAGCCGCCCCGAACGC
GCGAGCGAGGCCGGGACTCGGGCGCCCTCTGCCGGCCGCTCTGAGGGACCGGGGCGGGGG
GGCGTGTCTCCCGGTCACGTGACCTGGAAACCCCGCCCCCAAACCGAGGGGAACTTGCGG
CCCCAAGACGCGGCGCGCTTACGAGGGCGCGCGAGGCGCCGCACGGGGGAGGCTTCTCCG
AAAGCCGCGAGGGCAGCTCCCGTGTGTCCGCTGTGCAAACC
>8250
AAGTGGGCGGTGGCTTCAGGTGGGCGGGGCCTATGGCCTCTTTCCCAGTGTCCGCTGCGC
TGCCGGGCCCGCGAGGCCGAGCTCGCCAGC
>8253
CACGTGCGCGACGGGATGCGCAGACAGCCGGGGACGCAGACTGGCGGCGTGTGTCACCTC
GAGGCCGCGGGACAAGCGCAGGTCGCCTCCCGCACTCCCACACCCCCAGGAACCCTGCTC
GGGGCCGGCGG
>8254
ACGGGGACCAGGGAAGCCCTCGCCCCTCCCACCCCTCAGAGCCCTCCCCGACCTCGCCCA
CTTCTCAGAGCTCCCGCTGTCGGGGGAACCGAGGCAGCGCCGCGCCTGGAAGCCAGGTCT
GCGGATCCCGCCTCGCTCCCGCCCCTTCCTCCCTTCCGCGTGGCCAGCGCGACCCTAGGA
CAGACTTCGCGCCCGTCCCCTGCACAGACGGGGAAACGGAGACGGGGACGCGGGGTCGCG
CCGGATGGACCGGCCCTGCCCCTCCGGTCCCGGTCAGGACCCCGCGCCGCGCCCCGTTCA
ccgcccgcggccccgccccgcgccggcACGTCACAAAACAACCCCAAAGCCGGGGGACCG
GGCCGGTGACGGCGCAGAGCAGCCCTGCCCGCCTCCTTGCGCACAGCGTCCGCGGTGCTG
GTCGAGCAGGGGGCGACGGCGGCGGCCTCGGGGATCGGAAGAGCCCGGGGCTGCGCGCTC
GAACCCTCCCTCCCGGCGGAGGCGCTCGGCGCCGTAGGCGGGACCGGGGCCGGGACTCCA
CCTCCCGGCGTCCCCTGCGGCCGGGCGCGCAGGCGCAAGTCGGACCTGGCCGCGGAGCGC
AGGCGCAGTCGGGGCCAGGCGGTGCGCGCAGGCGCAgcggggggcggggcgcgcgggccc
ggccAA
>8265
GCGGGAGGCACATGGGGGAAAGCGCTCCCAAACGGCGTCTCGGAGGGGCCTGCTGCGGGG
AGGGTGGGGTAGGGCGGGCTCGCCAGGGCTCGAACTCACAGTCCCGGGCCCGCGGCGGCG
GTTTCCACCCAGCAGCCTCAGCGGCCCGGCGCGGTGGCCCAGCTCGGAGTCCCGCCCACC
GGG
>8268
TCTCTTTTCTTGAGTTTCTTTTTTGTGGCCTCCAGAAATAATCCTGGGCTCTGCAGAGCC
TGTTTCAGGCTCATGGTCTACCCTACCCCGCCCCCATTTCCGGCAAAACCAGGCTGAGGG
CTGGGCTGCTAGCGAAGCTGACAGCAAGAGTGACAGCCCTGTCCTGTCGCTGGTGAGTCA
GTGCCAGGAGGTGGCTGCCTGCTGACTCACCCACTCCTTCCGCAGGCTCCAGGGGCCCCT
ACA
>8273
GAAATGACATTAAGCTATCGTGGAGGTAAAGGAGAGGGGTTGAGCCGGTCAGGAATCCAG
GCAACCTGACCCTATTTGCCAGTGTCCGCTTTTAATTTTGGTCGCTAAGGGCAAGCGCCC
GTGACAAACATGGCGGCGGCAGCCTCAGGCGCAGTCACCTGCCGGAGCTGCGCCCGGGGG
CCGCGCGGAGCCAATCGCTGGGCGGGGGCGGA
>8277
CGGGACTCCGAGGGGTAGCGATTCCCGTAACGCGGCTCTTCGCGTCCCGGATTCCGGTGG
CTGCGTCCGCGTCGCCTCTCCCAGACTAGATCGAAGGGTT
>8280
CTGGAGCTCGCCGGGACCCCAccccgcgggctgggcgggggcggacccgggggcggggcg
gggaggggccggccTGGAAAGGCGGAAGCCTCCAGTCTAGGGGTGGCTGCAGAACCCGGA
TCTCGGAGTTACACGTTCTACGGAGCGGGGCGCCGGGAGACGGCGGGCGAGAAAACCCGG
CGTCCGGAAGCCCGTGCTTTCTTTGACGCAAGGGCTCGAGACGCAGCCGCCGTCGGCCGA
GCGCCCGGCTAGAAGCGACACCAGACGGAGCCTCCGGAGTTCCTCCGCCCCCACCTC
>8282
GGGGTAAAGGTCCCTGCCTGTGGCTCACCCCTGGAGAGCCAAACCAGGAAGCCCGGTGGG
GACCACAGTGGGACACTCAGGGTGTGGCTCCCGCAGCAGGACGGCTCCGCAGGCCTCCCA
GGGCTTGTGGAGGATGGAGCAGGTGCAGCAGGAAAGACGAAAGCCTGCCTGCCTTCTCCT
CCACACAAACCGCAGGTCCCCAGGGCCCATCCTCTGTCTGGACGGGCCTCTACACCGCCA
CCCACCTGGCGGAAGCAGCAGAGCCAGATGGGCAAGGCGGGGGTCATGCTCAACACAGAG
CCCCTCATGGACCCCCCACCCCGGCCCCCAAGAAGCTGCAGCCCCACATCCAGCATGCCT
GGTCCTCCTGGGAACAGATGAGCAACTCTGGCAGCCCAATGGCACACACTCCACGGGTCC
CCTACAGGCGGGGAGACCATCTGCCCTCCAGGGTTACAGGGGCAGAGCCAAGGAAGTCGG
CAGTGGGCAGGCTGCTGCTAAGTGGGAGATGGTGGGGCGGTGAGGGGCCGATTCTGACTC
ACAAAACCTCAGCTTCCTGCTCCCCTCCCCCTCCCACCGACACCCTGCAGAGGACAGGCG
GCAGACGGGTGGGGGCCCAGGTGTCTGCGGGTGCCACACCTACCTCCACACCCCCAAGGA
CAGCTCACTCAGGCGCAGGCCCTGAGCTGCGGCTCCTCCCCCACC
>8296
TTGCAGAGGATGACACAGAGGCATGAGATGGTGAATTGCTTACCCAGTCATGTGACTCAC
GGATGTCACTCCACATCCTGTCAAAGGAAGCCGCAGGGCCCGCACCTCGCCCCGGCCAGG
CAGGTGGAGGCTGGGCTAGTCCTGTGCTGTGTCCCCAGCCCAGGTATTGAGTGCTGGCAG
CCGGAGGCGGAAGGAGCAGCGCTACCGCAGCGTCATCTCAGACATCTTTGACGGCTCCAT
TCTCAGC
>8303
GTGAAGGTGCAGCTCCCTGCATATCTGAAGCGGCTCCCAGTCCCTGAAAGCATTACCGGG
TTCGCTAGGCTCACAGGTAATCCTCCCCCATCAGCCAGTCCCCATCCTTGCACGTT
>8305
TTAAACTCGGAGGCCGTGCTCCGGATTACTAATTTCCGGGGGCCGGGCGCACTGACAGTG
AGTGTCATCCATCTCCCCCTTGCCAGCCCGCCTGGTGGCCGCCAGCGTTTCCCGGCCAGG
ACTCACAGAGCGGCTCGCTGCTGCCCCCCGGCGGTTGCCGGGGTGTCCGGCAGCGCCTCG
CTCCCCTAGGCCTACTGGGTTGGGAAGGGGAGTGACTTCCAGGTGTGAGCAG
>8312
GCGCGGCCTCCCGCGGGGCACCACGGGACTAGTGGTCCGGCCGACGTGGGCAACTCCCGC
CCAACAAACGTCAGACTACAACACCCAACAGCCCCTTTGGCAGCACCGCCTCTTAACACA
GTCAACTACAACTCCCGGAGTGCTCCGCGCGCGCCTGCCTGGTAG
>8315
TCATGCTATTGTTAGCCCTGTGCAGTGGACATGAGACTGAGAGATGAGGCGGGACCCCAG
GGGGAAGATGTGCTCTCACCTTCTGGTCCCTTCTAAAGTGAGCAGAGCCGACCCTGTGGC
CATTTCCTGTCCCTCCTGCACGCTTATCTGGCGCCTCTTCCTCCCTCCATCTGCCAAGTT
AATGCAAACTGGCAGGGGCGATGGAGGGGGGCTCCGGGGGCACCACTGGCAGCCCGCCCC
ACGCCGCCCACATCCCCGGCCCTGCAACCCGGGGCAGGAAACCACCAACGTGTTTATGAA
AGAGGCAGGCGGCAGCTGCTGCTAACAGGTGAGCCCTTCCCGAGCCGAGCCTCTCCCAGG
GCCTCCTGGAGAAATCGGTAATGAAGTGCAGCTGTGAACTCCGGTTTTGGGTCAGAAAGG
CAATTTCTCATCTCTACGCGCAGCAATTGAGTCGAAAATCCAGGAGCTGTTTGCCTCTCC
CC
>8322
GGCAGCGCGGTCATCCTCGCCTCCTTCGGGCCGCTCTAGCCGCCCCACTCGCTGCTCTGC
GGGGAGGCGGGCGCTCCCGCAGGGGTTCCTCCAAGATGGCGGCGCAGAGGAGGAGCTTGC
TGCAGAGTGTGAGGAACAG
>8326
CGCGTACTGCTTGCTGGGATTCGTAGTCTCGCCTTGGCCATCAGTTCGCCCTTCCCAGAG
AGCTTTGGGAATCTAAGCCGGGACTGGGCGGAGGGCGGGGAGAAGGTGATGGCGCG
>8329
GGGTCTAGGGCCCAAGAGCACCAAAATCACCAACGCCGGGGATTGGTAGGTAGCCTGAAA
AATCTAATTCAGAGAAGGATGCTCCGCGCGCAGACATGGCTTATCCCCGTGCTACTGCAT
GAGCCACACCTAGGCCGGCCCCGGACACCGACAGCCAATGGCCGGGCCCGTCCCGCCCCA
TCCGGGATTGGCTGTGCGTGCCGCGGCCCTCCACCCCGCCCCGCTCAGGATCTTCCCGGG
ATTGGCTGAGCTACCCGACCTCTCCAGGGGATCGGCTGCGCGCCCCGCCCTTGCCCAGAG
TCTTCCCGGGATTGGCTGCGGGCCTCGCGACCCTCCTGCTTCCCTCCCCGCCCCGCGCCG
CCTCTCTGGTTTGTGCGCCCGTCGCAGGTCGCAGGCCTCTTTGTCAGCTGGAGTTGCGCG
GTGAGTGCATCTCCAGTCTTCGGCTTTCGGTCTcccgcggggagggcgcccggccggccc
gTGGGTCCGATCAGGGGCTGGGCTCGCCCGGT
>8336
TAAGATTTGTCTCTCtcttttttttttttttttttttttttttttgagacaaagtctccc
tctgttgccaggctggagtgcagtggtgcCTTCCGTGACGTGAGGCTTCCGTGACGTCAC
AAGGGTGCGCCCTCCGTGACGTCACAAGGGCGCGCC
>8338
ACCTCCAGGGAAACAGCTCCAGTCTAAATGTTAACGATCACCCCAACTCCCGCCGCACCC
ACTCCCCGCAGCCAGGCCTTCGGACCGAAGACCACACCCACTTCCGCCCTCGATGTCTCA
GCACCTCCCCCTCCGCCCGAGTGCCTCACCTCGAGGACCACTTTGCGCATGCGCCCCAGC
TCTTGGAGGTAAGCGGCTGTGTGCGGGTGGTCGCGGTGAGTGTGCAAGGCCGCGGTGGCC
GCGTGACAAGCCTGCGCTACCAGTGCGCCCGCCGGCCAGGAGAACGGAGCTTGTGATAGA
TCCTTTCGTAACACCAAGTATTGTACCAGGACCTGCGGCTCCGCCCCAGAGGCCGCCATC
TTCCTGACCACCCGAAAGGCCGGACCTACTCCCCGGTGCATCTTGGGATCAGGGCGGGGC
CCTGAGCGCCGCCATGCTTTTGTACGGCAGGATCGCAAAGCACGCCGGGAC
>8344
CTCCCTTGCAAACCCTTTCTTCGTGGGCAGAATGTTCCCTTGCCAGCTGCCTGCTCCTCC
AGGTGTTTCCTGTACTCTCTATTTACTGGCTGGGGTGGCTGAGGGTGGAGAGAGGGAGTC
TGTTTTGGTTTCCTGTTAGCCAATGGCAGTGGGTGTGGGGAAGGCTGGCGCTCCTGTATC
TAGGGGGAGCTAACCACAAGCAGCAGCTGCCTCCTGACACCTGCCTTTCTGAGAGCATG
>8348
CTTGCGCTTGCTCCTGACACCACTTCCTTTACCTCCACGGCTCCATCTTTGTTCTGCGCG
AGTGCGCACGCGCAGGCTCCGAAAGCGGGCCGTCGCACAGAGGGACCACAACTCCCAGAG
TGCTCCGCGTCCTTGCTTTCGCCTCTACTTGTGCTCCAGGGCGCACGCGCAGCCCTGGGA
GCGGGTTCTCGCGCATAGGGACCACAACTCCCAGGGTGCTCCGCGTCCTCGCCGCTGTCG
CCGCCGCGGAGACAAAGATGGCTGCGAGTAAGTGCAGGTTCCGGTGGCGCACGGGGCTCG
GGTAGTTC
>8355
CAGCAGAGCCTTCGTCTCCTCCTGCCTCAGCCGGGTCAGAGCAGGGCCCCTGAAGACTGG
CGATCCCGCGCCCGACTACCTTGGTCGTCCGGATATGCTCCATCGCAAGGAGACGTCAGC
CGGCAGCCGGTCTCACAGGCGTACCATACGGCTACAGAAACAGGGCGGTGACAGCGACAG
AGAGCAAGCGGGAACTCCCTCCACCAGCCAGCGCCGCGGGTCTGTCTGCCGGCCCCGGTG
GCGTCAACGGCGCAGGTGCAGCCGGTGAGCGCCGTCTCCTAGAAACACTTCCCCAAACCC
CGCGGCCTCCCGGGGGACTCGGGGCAGGCAGACAGAGCGTGTGTGGACCGAGAGCGGCTT
GCTGGTTCGTCCCGGACAGCGGCGGATCCCACAGCGCCCCCTGCTGGAGGAGGCCGGTAC
TGCTCACCACCCCACCCGAGGCGGTCTTTGTCATCCCGCCGAGCGGACGCGCGGGGCGGT
CGGGGAGGAAGACTGCGTGAGAATGGATCCCGAGTAAAGGGTTCTTGTGGGGTGAGGGCA
AGAGTGGAGGATGTTCTGAA
>8364
CGTCCTGAGGAGGCGGGAGGGGAAGGGGGGTGGCTGGCTATGTGGGGGGGTTAGACTTCC
GGCCAGGCTGATCTGGCCCTGGGGGCTGTGAGTCAGCGGAGGTTGAGAGGATGAGGTCAC
TCAGAGAACTGGAGAGTGACCCAGCGCCCGCgtgtgcctgtgtgtgtgtgtgtgtgtacg
cgtgcg
>8366
TGACGCGGGTGAGAACCCTCTTCACGGCAGACTCCGACGCCCAGTTATGAGAGCGTAGCG
GCGCACCACCGCCGGGTCTCTCGGAGAGGGCGCGCCCGCTGGCCAGAGGACCAATCAGTG
CACGGCAGGCTCGCAggccgccccccccccccccccccAACCCAGGGACCACTCAGGCGC
CGGCCGCTGGCGCTGCCTGCTCTTCGACTGGGCGAGCTTCCTGCCAATCAGGGCGGAACC
AGCGCGGCGTCGGCCAGTAGCGGGAGGCGGTCGGGT
>8371
CTCCCAGCGTCGCGCCCTAACGACCCGCAAGTGTCCGAGGGCGCCTCCCGGCCGCCATCG
GCCGCCCTCGCAGCCGCCGCTCTCCTCACGGCCTCCCGGCCGCCGCCGCCATCTTCCGCT
TTCTCGTCCGGCTGCGGCGCTGCTGACGCTAGCGAGTCGCCACGCCGGGCAAGAGCGGCC
CCCCTGCGCCCGCAGAGAACGCTGGGATGCCAGCGGCGCCCGCGGAGGCCTCACCCCCTA
CCTCGGCCGCTCCA
>8376
CCCCAAGATGCCGTGCACGTGGTCGGCTCCGCGCGGAGGCTCCTTCCGGCGTCCCGGGGG
GGCGCTCGGCTGATGAAACGCGGCCTCCAGCTCCGCTCCGCCGCGGGCCCGGGAGGCGCG
TTCCCTCTTGGCCCCAAAGCGAGTCCGGC
>8378
GACAAAATAGGCGGGGACAGGATGCGATCTTGGCCTATGAAAGGCCTCAGCTTGGGAGCG
GCCTGTCAGCGGCCATATTAACAACTGGCAAACTACGGCTTGAATCCCTG
>8380
CCCGCGCAGCTCCGACGGAGCAGGCCAGTGAGTGACGGGCAGGTCGCCCAATAGCAGCGT
GCAGAGGCAGGGGCGTGCCCCGGCGCTGCTACCTGCGCGG
>8383
CGTCCTCCTTGTCGCCCTCACCCACCCGGTCCGGGTGTACCTGCAGGGACACCTTGTGGT
AGCCTCGTCGGACCTCGCCGTCGGAGGCCTCGCGTCGCACGCCCAGCACCCGGTAAAGGT
CGGCGGTGCCGAACACTTCCTCGCAAAGGTCCAGCAGCCCCATGCCGGGCGGAGATACGA
CCCCGGAGGAAGCAGCCGCTCCCAGCTGCGCCGGGTACAACCCAGGACTGCTTCTTTTTC
GCGCCCAAAAAGCCCAGGGCGCCTGCGTCACAAGCACTGAAGGGGCGTGGCCACGCCGCG
CATCCGCGCTTTACGGCGGCCGCAAAATGAGGTGTGGCGAGTCAGGCGCGGGCCCGGGTA
AGTAACGCCGGCATGTGGAGTCACAGTCCCCGGCCGCGCGCA
>8392
caggcagcatgctcaaaggcacgaaggagtgaggtggtgggggagcagcGGAAGTTCCTA
GCGCAGCGTGGGGGTGCTCTGTGCACAGATAAGTTGCGGGCCGCGGGAAACAGGACCCTG
GGGGGCC
>8394
GTTCCGATTGGCTCCGCGTGAGTGGCGGTCTCCTGCGAAGTCACAAGAGCGCGCCTTCCG
TGACGTCACAAGGGCGCGTCTTCGCCGACACCATAGAGGTGGGCCTTCCGCGACGCCACA
GGAGCGGGTGTTCGCCTACGTCACTGGGGCGCTACAGTACCTGGAGCTGGGC
>8397
ACCTGGATTTAGTGCCATTCTGTATGAAACAAAACCAGGGGGCTGTGCTTCCGGCTGTTT
GTGCGGTTTTGTGCTTCATTCTTCATGGGCACAGATGAGCACGGTGATAACAGTGTTTAC
GAAGCCAGGTGCCGGAGACAGTGAGGATGGCTACAGGAAAGAAAGGCCACAGATTGCTCT
TCAGTGGCAGTGAGAGGAGACCTAATGCA
>8404
GGAGGAAGGACGGAGCCCGCGGGAAGGAGGAGGGGGCGGTTAGCGCCAGCCAGTGCCGCC
GTGGCCCCGCCCTCACGCTCTGTACCGGAGTGGGGCTCGTCTTCCACCTCCCCGGCGCCC
CAGCTTTGCTTCCGTCCCGCTCGCCCCCAGGCCCGGTGCGCACGCGTACCTGGCTCGACC
TTCCTT
>8409
CGCGGACTACAGCTCCCGGCCTGCCCCGCGTGCGGTCCCCGCCCGCCCCCAGCGCCCGGG
AGGAGGATGCAGACGCCGCGGCCGGCGATGAGGATGGAGGCCGGGGAGGCAgcgccgccg
gcgggggcggg
>8413
TGCCTCCTTGGAAGTGTAGTCCTCAAGTTGCAGCGGCCAAGAGTGAGACCCGCCTTGAGG
ACTACTATGTATCCCACAGACCTCGCGGGGCCGCGTGACGCCATCAGGATGCGCGAGGCT
CGGGGAGGGGGCGGGATTAGAGTCCAAGAGCTCTCTGCTAGCGGGCGCACTTCGGGCGCT
GGAAACT
>8416
GTCGCGTTCCCGTCTTCGCCACCGACTCAGTCGCACACCGCCGGCAGCTATAGCGGCTCT
GAACACAAAATGGCGCCGCCTAAGAGGAAAACGCACTCGTTTCCTCCCGCCCCGCTTTGC
GGCCGCGCACGCGCACGCGCACCGCCCCCACTAGCGTACTTAGCAGCAAGGACGCTCGCG
CGTCCACCAACCGCG
>8420
aaggagcggtgggaggaggaggaggggtgcgggagagaagggctgagggagaggcggagg
gAAACCGCACCCCTGCCTCTTTCCTGGGCCGAGGCCAGCCGGGGAGGAAATGTTGAAATG
GGCGAAGTGCACATCCGCCTCCAG
>8422
CGGCGACTTGTCCCGCGCGGTGCAGCTCTCATCCCCCAGCCCCACCAACGAGATCAAAGG
CGGGGCCCAGAGCGGTTCCCTTCCAGAGGCGCCGTGGCGGCCATGTTTGAGAAGGGCAAG
TTGCCCACAACAGGGCGGAGCTCCTGCTCTAAT
>8425
CGCCAGTCTAAAATTTCGGCgttcccacaccgggagtcgaacccgggccgcctgggtgaa
aaccaggaatcctaaccgctagaccatgtgggaGACGGCAATAGCGACTCCAAGCCTAGA
CAAATTGAGTCTTCTCGGTCGGCTTCCGCCCACTCCATCGCGTTCATCCGTAGGCGTCAA
ACCTGCTCCTGCGCCTGCGCGGAGTCTGCAGCGGTTTAAACCGTTCAGGTTCGCATTCTA
CTGTTTCTCTCCTTGcaggggcccttgaatctttcttcaatc
>8430
GGGAGAAAGGCAGATAAGAAAATAGGGCGCCAAACCTTCTCCACCAACAGCCGTCACACC
CCACGAGGACTGTCCTGCGGGGGCTTTCCCCTGGGAGCCGCAGCTGTTCTGCCGTATGGG
GGAGGGGAACGCTTTCCAACAGTCATCTCTTCCTCTTCAGGCCGCCAACGCCGACCGCAC
CACAGTCTCCTCCGCCCAAGCCCTGTCCCCTCCCCCGCCCCGGCCTGGGTCGGAGCCAAA
CCCCACAGGAATGCAGCCCGGTCACATGCGCTGCGGCGGTGGACGTGCCTCTCCCCCCGC
GCCCCAAAGAGACCCAGCGCCATCTTGCCCTGACGCAGTTACAAAAGTCACGGGAGAAAT
CCTGTCTCCTCCTCCGCGCCAGCGCCCCAAAGTTTTGCAGAGGCCGAGCCGGGGCCCTCA
CCTCGCGCAGGGACAGTAGAAAATGGTCAGGGAAGAGCCTTGCGATTCCCTTCGCCACTG
CTTGGGTTCCATATCGGC
>8439
TGCCACCAGGGAATTGCGAGTGCTGGACCTCCTTGGCTACCCAGGACTGGTCCTCAGTGT
CCCTCACGTTCACATGCAGAACTTTCTGGACTCCATGGGGTGAAGAGCAGAGTGGAGAGG
AGGGTTTTAGCCGAGAGCTCTAGCTGGCAGGAAGCACATCTGGTGGCCCTGTTAAAACTG
GAACTCTCAGCAGAAAAGTTTTGGTCTGTGGTCAGCCTGTGAGGcacacacgtgcgtaca
catacacacacacatacaGCTGCCACCGAGAGGAAACGCTCCCACCCACCGCCCACATCA
GCCCTCCCACCTCGCCCCTCGCCCAGCCTTACCCAGTAGCGCCGCTGCAGGAACTGATGC
CACAACGCCTTTTTCCGCTGAGGTGGGCAGACAGCCATCTGGGCAGGCTGGTTTTGGAAA
ATGAGTGCTGGTAACCGGCTTCAAACCCCAGGGCAGTGATAAGCCTGCCCACTGCTGCTG
CTTCCTTTCCCCTTCCTTCTCTCACCCTCCGCTGTCTCCTATTCAATCCCCACTA
>8450
ACGGATCGAGAACCTTGGGGCTCCCTGGAAACTTGCCACCCGCTGCCGCCAAGGCCGGAA
CTCCTCGGAGCCCCTAGCAACGGAGCCCCTAGCAACGGAGCCCACGCGGATGCGGCGCGG
GGCTGACGCTGCCTTGGGTTCGCCTACGTCCCTCGGGAATTTTGTCCCGGCGTGGCTCCC
GTAGCCAGAT
>8454
GAAGAGACCACTTTCGCGCTTCAACCGCACTAGGAGGAGGGGAAGAGGGCGGGAGAGGCG
GAATATAAGCTTGGTCACATGACCCGCCTAATTGGCCAGAGGCTGCGGCGGCCCTGAGAG
A
>8456
GGGCTGCGGTCCGCTCCCGGCCTCACTCGAGCAGGCCCCGCCCTCCCAGAGGCAGTTAGT
CCAAGTCACGTGATCGTCGACTCAGCTGACCCTGCGGGACCGGAAAAAGAAATTCCCGGG
CCCTGGCTTCTTGGCGCGATGGTGAGGCACTAGGGGCGAAGCG
>8459
GGCTATCAAGAGTATCGCTTCCCGCCTCCGGGGTTCCCGTCGTTTTCTGAGCGGCTTCGT
GGCTGGGGCTGTAGTGGGCGCTGCGGGAGCTGGGCTCGCGGCCCTGCAGTTCTTCCGGAG
TCAGGGCGCTGAGGGAGCGTTGACAGGGAAGCAGC
>8465
GGGTGGCCGCGGCGCTGCCCGGGTTGGGGGCATGGCTTTACAACGGTGAGCCAATCCCAG
GCCGCACCGTGGATGGGGCGGGCGTTCACTTCTCCTCCCAGTCCTTTGGTTCTCTCCGCG
GCGGAAGCTGTGCGGCGACCTAGCAACCGTCCTTGCCGACCCTCCCGCCGGTGACGTGGC
TGCGACCCACCCTTCTTGCCATAGCCCTTTGGAAAGCGAAGGTCCCTTCAGGGCCAAAAG
GACAGGGAG
>8470
ATGCTCTCTCGACGTCAGTGGGAATTTCCAGCCAGGAAGTGAGAGAGTGAGCGAGACAGA
AAGAGAGAGAAGTGCACCAGCGAGCCGGGGCAGGAAGAGGAGGTTTCGCCACCGGAGCGG
CCCGGCGACGCGCTGACAGCTTCCCCTGCCCTTCCCGTCGGTCGGgccgcc
>8473
TTACCTAGGAAATAAACTAAAAACGTCCTTATGCCTTAAACTTATGAGTAAGGAAAATAA
CGATTCGGGGTGACGCCCGAATCCTCACTGCTAATGTGAGACGAATTTTTGAGCGGGTAA
AGGTCGCCCTCAAGGTGACCCGCCTACTTTGCGGGATGCCTGGGAGTTGCGATCTGCCCG
ACCTTATTCACGCCTAAAAAGTAGACTGACTGTGGGGTGGTCGTGTTTTTTGTTTCTTGT
TGGTAGGTGGTGAATGCGTTTTTTTCGTTGTTTTCTCCGTTACTCAGGCTGCCAGTTGCT
TGGCAGTCTTGTCGCTGGCTGTGGACGCTCTGCACTTCATCACCGTCCCCAGCTGCGCTT
TGAGCCGGTCTAAGGTTGCCCACAGTATTGACGTTGGGACCCACGAAACTGGCAATTTCC
ATGTGTGCGGCCTTACCCAGTTCTCCCAAACTTCTGCGTATAACCGCTTCTCTGTGCTTC
AGAAAGATAAGTCCGGCCCCGGCCTCACACAGCAGCTCAGTT
>8481
AGGCGCGGGTCGTAGAGGTCTACCCTCTCTGCAGTCCCAGCATGGCTCCTGGAGCTCTCT
GGGCGGCCGCTGACCCCGACATCGCGGCGGCCCGCCCCCAGCGCCGCGCTGCCCAATCAG
CGGCGCGGCCTGGTGCCCCGCCACTCCGCGCCGGCCATATAGGCCTCCTCCTGGCGCGCC
TCCGCACCGCATTGGTGGACCGGCCCCCAGCCCGTCCATGGGCGTTGTGGCCGCCACCGC
AGGTTCCGCCTCCCGTTCCCTCCGCCCTCAACGTACGTCGCACCGCCTCTCTGTAGCCGC
CCGCGGAGCATCGCAGCCGGCCCGGGCCCCCGCCAGCCTCCCTCCTCGCGTCCCTCGGTG
TCCTCCGCGGGCCGGCGCGATGCGGCTGGGCCCGAGGACC
>8490
GGGCTTCCGGGTTCCTCCGCGCTAACCACCCCCCACGTGCGCGGCCGCCTGTGGCCTCTT
CCCGCTGCGGCCGGCCCGGCTCCTCTAGCCCCAGCTCCGGGGGACGCCGGGCACGGGTGA
GCGGGCGTGGTCCCCTCCGGGCCCGGTTTCCGAAACGTGCGTAGATGGAGCCAGCGTGGC
CCCCTGCTCTCTCCTACCCGGACCGCACTACGAGTCCCAGCCGGCACCGCCGCCACGCGC
GTC
>8494
CGAGGCTGGGGCTGGACCGTGGGAACGTCCCAGCAGGAACCAAGCCAGCCTCCGCCGCTC
AGCACTTGACGGCGGCTTTTGCGGCGGTTG
>8497
GCTGTGTCCCCGCCGCGGGGGGTACAAGCAGCCGCTCCGCGCCGCGACTACCCGGCCCGC
CGCCCCCGGACGTCATGCGTCAGCGCGCCC
>8499
ACCAGGCCCCCCAGCGCTTCCCCAGGCAGAGCAAGGTGGGAAGGATGGCAGCTCCCAGAC
AGCTCCTGTCCCTTCCATCAGGTGCTCTGCTCACCCCACGAGAGGGCGGGCAGACGAGCC
TGACAGTGGTTGGGTTAAACCACTTCCTGATGCGAAAAGGGGTAAGAACTTCCTAAGCCC
AGATTCACT
>8505
CTCCCGTTCTCAAGGCGCATGCGCGCAGGCCAGCAACTCCAAAGCCAGGCCTCCAGCCCC
GGTTTGCTAGAGAGAAAGGTAGCCGGGAGGTGGGGAAAAGGAGAACAGGAGGGCCCTGTC
CGCTAAGGTAGCCTCCCATTGGCTCCTCTTGCTCCGCTCTCGGTCGCGATTGGCTACGGG
CCGGGAGCACGGGCCGAGCACGCTCCCACGCGCAGAGCGGCATTCGGCAGGCGGACGGCG
GTGCAGCCAATGGGAGCGGCCCGCGGGGCGGGGCTTGTGAGCTGGGGCTCCCCCGGAGCG
GGCGAGTTGGTAAACAGATCCGGAGCGCGTGGCGGGCGTCAGCGCGGTGGCCAGCGCGCA
GAGGCGGGCGCGGAGGCGGCTAGAAGGTGACCGCGGATCCCAGCTTCCTGCAGCCAGGTA
AGGCTGCCACCCGCCGGCCCGCCGCGTGCCCAG
>8512
GAGGAAAGGAGGTCGGACAGTTATGCCAGCCCCTATCGAGAGTCCCAGCAATACAAAGAA
CAGGGCCAGGGTTTGCTCCAGGATTTCCCCAGTGGACTACAACTCCCGGAAGGCAGAGAA
GTGGACTACAGCTCCCAGAAGGCTGCGCGACATACAGCCAGCCCGGTGCTCTCGTGAGGC
GTGCCAGT
>8517
AGCGCCGGGGAAGCGAAGTAGGCAGGGGCGAGGCGGCTGGGGACCGCGGGGCGGACGGGA
GCGAGTATGTCCGCTCTGACTCGGCTGGCGTCTTTCGCTCGCGTTGGAGGCCGCCTTTTC
AGAAGCGGCTGCGCACGGACTGCTGGAGATGGTGGAGTCCGTCAGTGAGTGTGGGGCTGG
GGATGGGGGCCTCGCCGGCCTGTAGCGGACAGCGCGGGTCCCTGGGACGCTCTCACCTTG
ACTGGGGCGCCTGA
>8523
AGAAGAGGTCGCACAGCTTGCCGCCGCCCAGGGTTTCAGCGTGCTTCCTGGGCCTCGTCA
TCGAATTGTTCGGCTGACGGCTGCGTGTCC
>8526
ctggcaaatgggcatcctaaGCAGCCAGACACCCAAGGGCAATAACGGGAAGGAAAGGTA
CCCTGCATTTATGTGCGAGGCGGGGCAAACCGCCTGAGTCACCGCTCACGGTTGTGTTTT
TCCACCTCCCGGCCGTCCCTCCCATCCGGGTGAGTCCTCGTGGGTCCTCCCGGAGGCGCC
CCCTAGTCCCAGGCTCTGCACGCCCTGGCCCCGCCCCTTGACTCGGCCCCGCCCACAGCG
GAATCCGCAGATTCGCCAGGTCGGAT
>8531
AGCGACGGCGGCTCCCACGTCAGAGAGAACCTTACAAAATGGCGACGGCCGCTCGAGCCT
GGACGCGACCGGGCCCTTTCTCGCGCGCCAGCTCACGCACGCGCGAGTGCGCGCTGCTTC
CCTCCCCTTCCCCTCGCGGGAGCCGAGTGACCAATCCCGAGGCTGC
>8537
TGAGGCGCGCGAGCCGGGAAGTGAACGAGGACTGACTCCTGTCGCTTCCCGTAGCCGCCC
ACGGACGCCAGAGCCGGGAACCCTGACGGCACTTAGCTGCTGACAAACAACCTGCTCCGT
GGAGCGCCTGAAACACCA
>8541
ACCGCACTGAGCGGCCTCTGCGCCAGGTAAGGGGGTTCGGGGCGGGACCGGGAACCGCGC
TGCTAGCCGTCCCGGAAACCCGCGGTGGGCCGTTGGGTGCGCGCCGAGCCGCTGCC
>8542
TTCCCCTTTCATCATCGCCCCCCCACGTCCCGCTCTTGGTCTCTCCCGATCCCGCGTGGA
TCCGGTGCTTGGGCGCCCCCGCCAACGACCCCCGCGCACCTCAGCGTTGGTGTCGCCCGG
TTCCCCCCGCGCACGCGCACCGTGGTATTTCCCGCCACGCTCCTACACCGCCCCCCCCAA
TACCTGGTTGGTCACGTCCCCCGGGAGGCCCCGGATCAGTATCTTGCGGCGGTTACGGAA
CTGGCGCTCGGTGTGTTCCAGGCGTTTCCGGATCTCTTCTGGATCTAGAGGCGGCAGCTC
TTCTTCCGGCGCCCGGCGCTCCGCGGCATCGCCGGCTTCGACTTCGGCCCCAGACTTAGG
GCTCAGCGGGGGCCGGTGAGTAACGGACACGTCCGCCG
>8551
gggagaggggaagaaaaggggggaaccaaacccggaaagggagaaaaggggggaggggaa
aatcagaaggggaagAAAAGCCCAGAGTCCGCCCCCCGCTGCGGCTGCGCGCTACGTCAC
TACGTCCGGCGTTGTCGTCACCTCGTCCTGCGTTCCGGCCGTCCCTGCTTCCTGGCTTCC
CGCGTGCCCCTCAGCAGCC
>8554
GCCCGAGTCCGGCCAGCGGGCCCCTTCGGGACCCGGTACCCGGGGTCCGCGGAGAAGGGG
CGGCTGGGAACATGACTCCAAGGAGCAGCGACTAGGACAGCGAGGGATCTGGCCGTCAGG
TTGCAGCCTGGCCTGCGCGCGGAACTTAAACACCTAAGGGAAGAGATGGCGCGCGATGAT
GACGTCAAACGCAATGGCTCCCGCGGGTTGT
>8556
TAAGGACTGTCGTTTGTGCCTGTTCTTCAGGGCCGCGCGCCCATGCCCGCAGTCCCTGGT
CGGGCAGGTGCGGCCCAGGTGCGGCCCCGCGGTCGGCTCGCGGGCTCCCGCAGACCGGGC
TTCCTCCCGAgggcgcggccgtcccagggcccgcccggcccgccgcccAATGCGAGCTCC
CACCTCCGCGAGCGGCGTCGCCTTCCCCAATCGGCTGCGGGCGCGGCGCCGACCGTTCAA
AGCCTAAGTCGTCGGGGGTGGGCGTGAGGGGCGGTGGCCGCGCTGAGATAGGCTGCGGAG
GGATGATTGGCGTCTTGGCGCCCAATGGGCGCTGGCGGGCGGCCTTGAGTACCTGCGCTG
GGCGGGCGGGAACGGCGCGCGGCGAGCTGAGGGTGGCGGCGGTCGACATGTTCCAGGTCC
CGGATAGCGAGGGCGGCCGCGCCGGCTCCAGGTGCGGCGCGGGGCACAC
>8567
GCCCCCGACCCCCATCTCCAAGACCAGCCCCCCAGCGGTGCCAAGGCTTTCCTGCCACAG
GAAGTGGGCCTTCCTCCCGCAGGGGCCCGCCCTGCCTGGCGGGGGTGCCCGAGGGGAGCC
CTGCTACCTTTCTTGCCCTCAGAGGCC
>8572
GGGGTGGGGAAGGGAGGCCGCCACAGCTCCCGCCCCGCCGGCAGTTTAACTGCTTCCGCA
GCCTCAGGCCTCCCGGTGCGACCCCGGCTGCGACTCGGATCCG
>8574
acgcacccacctccCGGCGGCTGGCGGGCTGCTGGCTGGCGAGCTGCTTCTccgccgccg
cggccgcgcgggTAGACCCGCCTGCCACCCTGGGCCGCGGGCCCCGCCGATTCGCCGGCG
CAGCCCCGGGGCTGGCACCCTGCCGCCCGCTGATTGGCGCCTCCAGCCGCCCGTTAGGGC
GCGAGGCACGCCGGCCGAAAGCCGCGCGGGGCGGGTATGGAAGACGGAGGGAGCGGAGGA
GGAAAGGAACGAGGCCGAGCACCGCGGGAAGGGCCGGGGGGCGAGCGGGGCGCGGGGAGT
CGCCGGCCACCGCCTCCCCACCTCCCTTTGCCTAcggcccgccccgcctcccggccggac
cggcggcgcccgcAGCCAATCAGCACGAGGGAAGCTCGGGGTGTGAGCCGCGCATCGGGG
GCCTCGAATCGGAAGGGAGACGTCGCTCGCTGATTGGTCCCGCCTCCCCAGTCTAGCGTG
AggcgaggcggggcgcggccgggcggggcgggacgCCCGCGGTTTCGCTTGAGTTGGGCG
CCGGCGCGCTCCCACCGGGGCTCACGGGCGGAGAGGGAGAGGCCCGCGCCTTGCCGCGCA
TTAAGACGATTCCCGGTGACCGCCCGATCCCTCGCCAGCGTCGTGGGTGGGGCCTGTAGG
GGCCTGCCGCCTCGTC
>8582
GGGACGACGTCACGTGCGCTCCCGGGGCTGGACGGAGCTGGCAGGAGGGGCCTTGCCAGC
TTCCGCCGCCGCGTCGTTTCAGGACCCGGACGGCGGATTCGCGCTGCCTCCGCCGCCGCG
GGGCAGCCGGGGGGCAGGGAGCCCAGCGAGGGGCGCGCGTGGGCGCGGCC
>8585
CTGGAATAATGAAATACCCTCCCTACTGCACCTGCCCATGCTTTCAATCTGCACTACACC
CAGTCCCTGGAGGTCTCTCGGGGAAGGAAGCCGAGTCCCAGTGACTCTCTCCTCACCATC
CATCCTCTCAGGCTCCAGGGGAAGATCCCACGCCCCTCAGCCAGTCTCCCCAAACATAGT
ACCCTACCGGCTCTTGGCTTCCCTGCCACGTGCGGGCGTTGCTCCAAGCCCCAAGCCGGC
ATTGCCGCCTCGCGGCACCGCTCCAGCTCCTCCGCATCGCTACTGCTGTTACTACTTTCC
GAATCGCTCACTGTGCCACTGGGCGCCGCCATCTTGAACCACCGCAAAGGATTGTGGAGA
ACACCGCCGTTATCAAGCCTCCTTCATGACGTCACGTGAGAGGAGAGGCGCGAGGCATTG
TGGGGATTGTAGTTCCAAGACTTGGACCGCCATTGGCCATGAACTGTACTGGGTTGGGGA
TACCA
>8592
GGGATGGGGGCGCAAAGCCCCTGGACGCGCCCCGCCTAGTGGGCGGGAACGACTACAGCC
CCCAGCATGACCCGCGGCCGCCCATGCCA
>8593
CCCAAATGTCTTACTTGCAGGTGACCTTTGGTGACAGTGGGTGCCTGCTGTGGGGCCAGG
CCCCCTCCCACCTCTTTCTCACTCCCTCCCAGGAGGAGCCCAGCTGCGGGTGGGCGGGGC
TGGCGGGGAGCGGCTCACCACATCCTCCTCTTCCTCCCCACTCTGCACATGCGGCTGGGT
GGCAGCCAGCGGCCTCAGACAGACCCACTGGCGTCTCTCTGCTGAGTGACCGTAAGCTCG
GCGTCTGGCCCTCTGCCTGCCTCTCCCTGAGTGTGGCTGACAGCCACGCAGCTGTGTCTG
TCTGTCTGCGGC
>8601
CCTGCAGGCGGGCCCCCGCCGGCCTCAGCTCAGCCAGGGAGCTCAGCGGAGCTGCGCGCC
TCCGCCTCCAGCTCCCCTGCCGCAgcgcgccgcagccgggcgtccccgcgcgggcgccgg
AGAGGAAGGAAGGCTGGCAGCCTCGTCACGTGTCCGCTGCAGTCGCGAAACAGGTCTGAT
CAATTTCTGTTTACGTCTGCCTGGATTGCGCGCCTATCGATCATAGACTTTGTCTGCACA
>8605
CACAAAATACGTCACCAAGCCGAAGCAATCAATCGCTCAGAAGGAATCCGGCTCGGAGCT
CTACTGAGCCTGCCTGTGCTAATTTGGGCCGAGCTGGCGCCTCACGGCCATGTTTGCGCC
ACCTACAGCCTCGGAGGGTGAGCGTCATGGCGGCTTCTTGCCCTCTCCCGGTG
>8610
AGAAGCAGAGGCTAGAAGAGTGAAGGGCACCTGCCCTGCCAACAGCTTCCTGTGTCTCAC
CACAGAGTCTGAACCCTTGTCACTGATGTTCTCAAGTCAGTGGATCAACGTCACTTCAGC
ATGTTCACCCGGATGTCTAAAAGTCCAGCCACCTTCTGCAGCTG
>8613
TGGGACGGGATGGGATTCTTCTCACGGCGCACGTTCTGTGGGCGGAGTGGGCGGAGCTGC
CGGGGTCAGTTGGTCCAAGTGTCCCGGCCTGAGGTGTCGGCCGGATCCCTCCTTCTCC
>8615
CGCGAGGCGCGGCTGGGGCGCAGGCAGCTgcggggcggccggcggcagcgggcggccggc
TCACGGCCAGAGCTAGCACAAACGGACTGGCGGCGCGGCGGCGAGGACGTGCAGAAAGCA
GGAAGCCGCTGTCTGCGAGGCCGGGAGCCCCTccccggcgggcgggcccagcggcggcgg
cggcggcAAGAGGGAGCGGGCGGCACCGAGC
>8620
CGGCCTCTTTCCCCCACCTCCACCGTCTCGCTGCTCCGCCCCCGCGGCGTAGTCGGCGCC
AAAATCAAACGCGTCCTGGCCTGTCCCGCCCCTCTCCCCAAGCGCGGGCCCGGCCAGCGG
AAGCCCCTGCGCCCGCGCCATGGTAAGGACTGAGGCTACGGTCCCGCGTCTTCTTCCTCC
CTAGTGTGTGGGCTTCGCCGCCCCTCGGCTGCATGTG
>8625
TCTCGTTGATCTCCAGGAGGCCGCTGGTCCAAACGAAGCGGTCCATGGCCGCTGCCACCC
AGCCCCGGCCCTCCGAGGCCGCGAGCAGCGCGCCAGGCAGCCTGCGGCGCCCCCTAGCGT
CGGACGGGACGGAAGCGAGTCGGGGCGGGTGAGGGACGGAGGGAGCGGCCTGGCAGCGAG
CGGGCGCGGCTGCGAGGTGCGCCCGG
>8630
CGGCGGTCTTCGGACGCGGTCGGGAAAGTGGCGAGCGCGCGCCCGCGTCCGCGCCCCCGC
TCGCGAACGCCGGCTTCGGCCATTTCCGGCGCGGCGCCCTTCGGCAAGTTCCGCAGTCGC
CTGTCGGAAATGGCTGCCGGCCGGCAGGGGGAGCGGCGGAT
>8633
GCTTCAGTTAAGGTTTTCTCCAGGGAAAAGAAATCGGCCCAGCAAGATGCACAGAGCACC
GTTACGACCACGCACACCGAAGGTCGCACACGACCCTTTTCCTGTATAACAGTGCCAGCC
TGCCGACGATCAGGAGCGCAGCTTTCACTATTGTGTTAGCCCCGGCGGCGGAAGGACTGA
GCCTCACTGCAACGTTAAAGAGTCCTTCTTTGTTCAGCCCCAGTCGGGGACGCAGGGCGC
GGTGTTCCTCCGCGCTCGCCGCGCAGTCCCTGCCCCCCCGCGGCTTTGGAGAGCTGCCAT
TCGGCACCGGAGTCGCTCCGCGCTCCCAGAATGCACCGGCAGTCCGCGGGAAACCAAAAT
GGCGAGGGGCTGTATTGAAGTGGGCTGTGTTTGAGGCCGGTGT
>8640
CCCACACCGCACTCACCCACGACCAGCTCGCGCACTTCCTTCCAGCGGATATGGCTGCCT
GTCTCATGCAGTAGTGTCACCGTAATCCGTCGCTGGATGCCCTGCCGGTGCCAGGTGAGA
GGATATGGTCAGACG
>8644
GGAGCACACTTATTTCCATTTGAATGGAGGGGCGGAGGCTAGTGACGCAGGAGTGTACAC
ACAGGTCAGGGTTAGTCTGCACCACACCAGCACGCCAGACCCCGATGTATCAAATCCGAG
GTCAGGCAGTGGTCCTGAAGCTGAGCAAATGTATGTGGAAGCAGGCTCAGGCCTAGCGGC
ACTTCGCCTCCTTCACACAGACCCCCGCCGGACACCGCGCCCTGCCGCGACTCACTTAGC
AAGTCTCGCGGATTAGGTTTGATCGCATTCGGCCCTTTCCCGGATAGCTCGTCGCGGATA
CTTCTCACAGCGAAGCAGCAGCTCCCAGAAGCCGTAAAGCTATCCCAGAGCGAGGCACCA
TACGTAAATCTTCCGCGTCGCTACGTGACGTCAGTGCGAGCGAC
>8649
CGCGCTTGCGATCGTCCAGCGAATCTCCCGCGCAGCCGTCGCGGGGGCCGACAGCCAATG
CGGATgcgcggcgggccgggggcggggccaccgccccTGGGCAGCCAGTCCGTCGGGCCT
CGGACAAGCAGCCAATGGGAGGCGTCAACGTCATcgcggggcgccgcggcgccgggcggg
gagcggcggACGGTCTAGGCGGGGCTGGAGGCGGTGGCTGCGGTTGCGGGACCGGTGAGC
GCGGGCGGCCGGGGGGGTGTCTGAGCGGGGCGGCGCACGCCCCTGGCCCTGCCTGG
>8654
CTCGGTCTTCCGAggcgcccgggctcccggcgcggcggcggagggggcgggcaggccggc
gggcggTGATGTGGCGGGACTCTTTATGCGCTGCGGCAGGATACGCGCTCGGCGCTGGGA
CGCGACTGCGCTCAGTTCTCTCCTCTCGGAAGCTGCAGCCATGATGGAAG
>8657
AGTGCGGGAGAAGCGCACATCAGTGACGTCACGGACGCGCCGCGACCTCGCGTACGGTGG
CTGGCGAGGCTCAGTACGGTGTGTGGAGCTGGAGCACCGTGAGGAAGAAGCGAGGTTCTT
TTTAAGAGTTCAGCTGCGAGGTCTGTAGCTCCGAATAGGGGATGGCG
>8661
GTCGGCGGGGCTGGGGCGGCTCCTCGCAGAGGAAGCAGGTGTTTCTGTGAGCGAACACAC
CCCACTCCCTGAACACGAGGGAGGTGTTGCAGTATCATTGTCACCACATCCTGCCCGCTC
AAACAGCCGCGCCCGCCCTGGCTGTCTCATTCCAGACTTGGGGGCAGGCAGGCTGCTGCA
TGCACCG
>8664
GGGTAAGAGATCCGCTGTCCCTTGAGACTTGGCCTACTCCCGGCACTCCGCGGACAGCCC
CAGCCTGCGGACAGCCCCAGCCTGCGTCACTTGTCCGCATGCCAGCTCCACCCGGGCGGA
CCCACACATGGTAGGAACGTGAGGGGGCGGGCCTGTTCCGGCGCCTCTGGGCCAATCGCC
AGGTGGAAGGCACTCAGCCAATGGCAGAGGGGCTCTGGGGCCCTGTGGGCGGGGACTAAG
GGTGGAGTTGCGGCGTCATAGGTCACTGGGCGGGCTATGGGCGGGGTCCACGTCGCCTAC
CGGGGCGGAGCGGGGGTGGCTGGAGCAGTCTGGACAGTCATggcgg
>8671
TTCACCAGCACACATACACACACACAAACACACGGGGCCTCACAGAGCCCTCAGCACGGG
CTCTCGCGAGAAGCTGCCCCAAGCTCCAAATTTGAGCGGCCGAAGTATCGCGAGACCTAA
GTATGGCTCCGGCGACCGTAGCCCAATCTCGCGCAATGATTGCGCCACAGATATTCCCAT
CCCCCATTCAGTGAGGCGCCTTTCACTCCCCCTCCGCGTAAGCACCCAAATCTCGCGAGA
CAGAGCGGGTCTCTAGGGCAAA
>8677
CCCCCCACGTTTCCTTCCCAGTCCCCACCACCCAGGTGCCGCAGCCGGCGCTCCGCGGCC
GACGCGCCCACCGATGGGGTGGTTGATGTAGGGGGTCCCCTCGGGGTCCTTCCGCCGCTG
CTGCCGGTGCTTGCGAGCCGCGAAGTCGGCAGCCTCCAGCAGCTGCGCCGCCTCAGAGCC
CATCGCGCGGATGGGGCCGACGACTGCGGCCGCAGGGGCAGGGACGGAACGTTTACAGCG
CCCCCTGGCGCCGGGGAGGCCCGGGGATCGTGGAGGCTAATTCAGCGGGCCGAGTTGGGC
CTGCCCCAGATGAAT
>8687
CTGGCGGCCTCCTACTACCTGCAGAATCAACACACCTACTTCAGCCTCACCTTGCTGTTC
GTGCTCCTGCCCTCGCTGGTCGTGCAGTTACTGAGCTTCCGCTGGTTCGTCTACGACTAC
TCGGAGCCCGCAGGGTCCCCGGGACCCGCCGTCAGCACCAAGGACAGCGTAGCCGGCGGA
GCCGCCATCAGCACCAAGGACAGCGCCGGCGCCTTCCGGACCAAAGAAGGCAGCCCCGAG
CCGGGTCCCCAGCCTGCGCCCTCCTCGGCCAGCGCCTACCGCCGCCGCTGCTGCCGCCTC
TGCATCTGGCTG
>8691
ACCGCACTCTGAGGTTTACAAAGCACTCTGCTTCACCGACTGTGATCCTCACAGTCCTGT
CCGGTGGCCTCACGCAGGTGGCGGTGCAGCCTTTCAGGCCCAGAGCGGCCAGGAGCGAAG
CCCGCAGCCCCGCCTGGAAGCGCAGCGCGGTCGGTCGCGCGCCCCTGAGGCTTGGAGGCC
TGGGCTTCCCCCAGCAGCGCTCGAGCACCGCCCAGTCGAGCCTCACACCGGATGCCACTT
CATATTTGGGCCCAGAGCTCAATTCGCGCCGATGCGGTCCGCCGTCCTTAAATCTCTTCA
GCCAGGATCTCTCCCCGACTGCAAAGCAGCCCTGGGCGGGAGCGGCAACATCTCCACGTC
ACCCTTTTGGAGCCGCCGACATTCAGAGGGGCAGGACACGGGAACGCGCGCTGTCTTGCT
TTACGGCGCGGGTGCGCGAGTTTGCGGCAGCGTGACGCCCTCAAGTTTTGGCGGGAAAAG
CGCTGCATTTGGATTCCTGCAGTGGTGGGCAAAGGACAGTCCGGTGAGGAAGGG
>8701
ccgccgcctccccggtctccgccttcccttcccctcccctccccGGCCTCGCGAGCTCCG
GGCGACGCCGACTTCGGCTGGTCCCCGGAAGAGGCCGGGTCCTCCTTCTCCTCAGCCCGG
GAATGGTTTCCTCTCAGAGCTTTGTTTCTCCTCCTCCTCCTTCACTTTTCAGTCCCACAC
GCCGCGGCCGCCTCCTGTCATCGCCTCTCAAACCAACATggcggcagcggcggcggcggc
ggcTGCCTGAGTGCGACTAAGGGAAACGGGGAGAGCACGGGCCCCCCCTCGCAGCAGCCG
CCGCCCCCGTCCTCGTCCTCCCTCCGCGGACACCAAGTGCGTCACCACGGAGACCATTCC
CTCGAGCATCACGGGAAGTGTAGTCTACGAGGGTGGGGGGGGGAGGGAGCCGCCGAACGC
CTCCTCACCCAGCTCCGAAGCCACGC
>8710
CTGGATCCTCCTCCACCAATCAGCAGGAGCCCTCGGCTCGCGCTGGGGCGGGGGGTCCCC
CACTCGCCCTCCCCGCGGAACTCTGGCACAGTCAGCTGACCGCAGACACTCACGTGACAG
CTCGGGGCCCACGCCCGGGTTTGACAGTTCTGCGCAGAACTTAGTCCCGCCCCCGCGGCT
GGTCTCGCCGGTTTCTTCACTTGGAAAGGCGTTTGTGGGAAAAGGAAACCGTTCTGCTTT
TTCTTGCTCCCTCTGTCGGCCAGTACTAGAACTGCTTTGG
>8716
TAGAAAAGCATTGTGGGACGGAAGCCTGTCCTTTCTTCCTTTTGGTGCGAGCTTGCTGTG
GTTTTTGCTCTGGGTCCTCTGGGATGGCGCCTGGCTGTGGCCGCGTGGTCTCTCACGCA
>8719
AAAAAGCATCCAATTTCGCCACTGCTTCCCCCTCCGCGCATGCGCGAGACGCCAAGCGGA
AAGCCTTTGGCGCGCCGGAGTGTGAGAGTGGTGCGTGAGCGCGCGCGCGCTCGCCGTGCG
GGGGCGGTTCTCTCTGACAATGAAGGGAAAGAATTCCCCCTCCCCTCAACATTCCGTCCT
CGCGCAAGCGCGTCGGAGCCACTTCCTTGGCCTTTGAGGGAAGGGGGAGGGGTCGTCCCG
AAGCGCGCTAGTCGTGTTTCCGCGCGCCTGCGCACGGGGCCGTTTTC
>8724
GGGGTGTAAAGACGAAGAAAAGGCTCCTCTCTCGTGCATGCAATCTCTGCACTTTTCCTT
GAGCTGCACAGAGCGCTGGGCAGGGCCTCATCCGGGTCAGAGCCGGAACCTGGGGACATT
CTGGCCGATGCTCTTGGCGGCCAGGAGAGGGC
>8729
TAAGAGGAGGGTACGCAGAAAACAGACTCCCGCCAGCTCTGCCCCATGCGCATGAGCGGC
CGCCGCTCGCCCTCAGCCAGGCCCAGCGCGCCCCGACGCGTCCCCACGCCTGCGTGATCC
ACCGGAACCCAAGCCCAGGCAGGCGGTGAGAGGGCGGGGCCTCCGCAGTGCGACT
>8733
GAAATGAGGGACGAGCGCCCGAAGTGCGGTAGCGGCCGGCGCCGACTCACCCTCGCCGCC
TCAGCGTCACCTCCAGCCGGGGTCCTCTTCCCCCAATCCCAACGGCGCTGCCAAGTGACC
GTTGCCTCCTCCAATCACAAGGCGCCGCAGCGCTCGGGCGCAGGGCCAGGGTTGTTCCCG
CCCCCAACGTTGCGCAGGGCTCGCAGAGACACAGCCCCACGGACGCGCCCCCTCCTGGAC
GGCGCGCTCTGGGACCGCGCGCTCTGCTCTGCCCTTCTCTGCAGCGCCCCCTGTGAGAAA
GTAGGGAATTGCATGCGCCCCAACA
>8740
TGCCCCGCCGGCCACGGTGAGGCGCGCGAGGCGTGTGCTGCCAGCTTCTCTCTTCCTTCC
CCGGTCCGCCTTCGCGCCCTTAAGGAGACAGTCCCTGGGAGTTTCTGCCTTTGGTCTCCA
GTTATT
>8743
TTGGCGGCCCAAGGGCGGGGCCGGGGCGCCGTGGGTGGGGAAAGGGCGGGGCCTGGCAGG
ACCCGGAAGTGCGCTGCGGCCCCGCCCCCTGGCCGCGTGGCTGCGCGTCCTGGCTGTTGC
CGATAAAGTTGTTTGACGCCGGCCCGGCGGCGGGTCACGTGAGCGGAAAATGGCGGCCCC
GGCAGGCGGC
>8748
CTTTGGAGGCCGCGTGACCAGCGGCGGGTCACGTGACGCGGTGCCTGGCGCCGAGCCTCC
CAAGATGGCGGTGTGCATCGCGGTGATTG
>8749
AGCGCCCCCTACCCCAGCCCCTTTACGCCAAGAGCGTCCTGTTCAGCTCCCCCATCCTAG
CTCCGCCCCTGGACGCCGCCGTCCAATCTCGGGATGGCCCCGCCTTTTCCGTGAGTTACG
TCCCCGCCCCCATGCGCTGACAGGCCAGGCCTGCGGCTCGGCGCCGCGCAGGGAAGACCC
[truncated: 133,786 more chars]
