# Supplementary material for: Variable structure motifs for transcription factor binding sites
Source: BMC Genomics. 2010 Jan 14;11:30. doi: 10.1186/1471-2164-11-30 (PMC2824720; doi:10.1186/1471-2164-11-30)
Supplement: Additional file 2 — Data sets. A bzipped archive of the processed data sets used in the evaluations. [file 1471-2164-11-30-S2.BZ2 › variable-seqs/sequences-STAT5a-notmasked.fa]

>1
AAAACAAACCCCAATTGACTCATCATTTCTAGGCTAGTTTATCTGCGGAGTGTTTTTCCT
TCGAACTATGACTTCATTCATTCAAGGTCATTTTTCCTGGAAGATACA
>2
TAATCACCTGGTGTCCGGCCTTTCCTAGAAACTTCTTGCATCACCACTTCTAAGAACCCC
AGTTCTAAGAATCAACAGAGCTCAATTCT
>3
CTAAACACACTAAACACAGCAGAGATATAGGAGACAAAAGGGGAGAGATGAATTGTTCGA
TGTATGTTCTAAAACAAAATAACGTCATTC
>4
CTGAGGTTTCAGTGCATTGCTTTTCTTTGATAATAGACAATGAATTCTGTGAAAATGAGC
ATTCACTAAGACCTTACTAGGAAGGACTGCATTCACAAAA
>5
GCGTACAGAGCCCTGTTCTTAGAACAGCAGAGGTGATCCCCTTATCAGCACTTTGTTCTG
AGGCGGCCGCTCTAGGAAGCAGCCTCGCTCAGGCTCTTCACAGTATTTTATCTCCTGCGT
AAGATCTCGGTTTCTTTCTTAGAAAGCAGCACTGCCTTTTCCTGGAAAATCATTCCCTGG
AGACATGACTGGGAGTGGATAAT
>6
TTCAGAAATACAGTTCTACAGAAATCTGACTGATTCATCTTTGGAGATACGACTTGCTGT
GGGATGAGTTGAAGGAAGATACACTACAAAGAATTATGAACATGTATTTAATTCATTATT
G
>7
ctcttctaaacTTTCCTCAGAAGTAGGGGAGAATTCTAAGAAGACCTAGATCAGTCACAC
AGATAAGAATCTTTTCACATCAGATGATGTCAGAAGAACGTCCCATCTACAATACCGAGC
AACACAGCCTCACCAACATCAACTCCAAATCTGGGCATCTTCAAAACTGCAGAACCTTTT
AGACAGCCT
>8
AGTTTTCTCTTCTCCGACATTTTAACTGAACCATATATTCTCAGAAAATGATCACTATAC
ACAGAAGTGAGTGGGAGAGGCAGAGAATCAAGATGAAAGGTGTGGTTGAAAGAATCATTT
CACTGTGATAGTTATGCCTATGTACGCAATATTTAAAACATTCTTGAATGCTATATCCAC
AGAATCGACAGGATTGAAAAAATATAATTTTTGCAGATATGTTAGAATTGGCA
>9
CAAAGGTCACAGAACTAGTGACTCATCTGGCCGTGCCTATAACATGAGCTATATTGAAAG
TAGAGAGAACAGAATTGGCTTCTTAGAGATGAGATAAGTTTCCATGAAACACTTTGGGCT
CGAGACTTAGACTAGTTGAACCAGAATTCCGGGAAACAGGCAACCTCCCCACCCACCCCT
AGCACTAAGCTCCAACACCAGCACCAAAAAAGATCCAGT
>10
GCACCCATCCCCAAAGAAGTAGAGGGAAGACAATCTGGTCTCCAGTTGCATCCACATTCC
TTCTTAACTTGTCCCCAACCCAGTCTTTTGCCTACTAGTCTCTAGGTCCCGCCCCACTCG
GGCACGTCAGTTCAGGGTCCCTGCACTTCAATAGGTCGGTCTAGATGCTCGTCTCACGTC
CAGCGATACGATTGGTCAACTCTAGGAGCTCCCGCCCAGTTTTCCTGGAAAGTTCTTGGA
AATCTGTCAAAGGTGTTTCCTTTCTCG
>11
GAAGTCAGCTGCTACATTTTAAAACACCTTTACTGTTCTGTGGTAAGTCTGGAGGAGCCA
CACCCAGCAAATACCCAGAACTTGCAAATAGTAAGGTCTCTTCCCTGAATTGATGACTCA
TTTCTTAGCAACTGAAATGGTTGCTAGATTTACTTTCTTTGTTGTCTTTTGGGTC
>12
GGTGGGGTTTCCAGGAAGAGATTGGCGGTGCCATTGTAGTCAGAAGCATGAGTCACTTGC
TGTTCTTTGGAACAATCACTTTGCTGCTTATTTCTAGAATAGGGTTATCGTACTTGGGTG
AATTCATGGTCACTGACAGGAAACTCTCCTTTGCAACTAC
>13
CAAGGGGTGCTATGGCTGCCCCTCACTGGCTGAGACTCAGCCTCACAATCTACATGCATC
AGCTAGGTTGAAGGAAAGCTAGAGGGTACAGGAAGAGAGGTGTATGTTAACCATTCCAGG
AAATCATGTCAGTGAGTCAGAGTGTCAGACATATGGACATTCCAAGAAGTAGATTATATC
TGTGAACAAACACACAGTCCTTGACACCAGAGCCAAGGGGGAGGACCTA
>14
aaaacttcactcaagaaacttgaatatatacacatttttttactgtcagttatgcctcat
ataaagcagaaaaaCATGACAGTACCGGGAAACTACAATGTTATCTGATTCGTGTGTCTA
TTCCTAAGTCAAACTCATTTGCGTACCAGTCATATCACACATATCCCCCCAAAAAAACAT
ACACTGTGAACTGTCTGGTTCCT
>15
GTTGGTGGTGGTTTCCTTCCTAGAATAGGTGGAGACTTTCTTAGAAGCCAACTTACTCAC
AATTCAGTATGTTACAATTGGATGTAGTAGTA
>16
GACTTTGCTCTTGATCTGTTTATGAAGACATTACAGTGTTTTTTCAGCATTCCTGGAATC
AGTGACTGAAGCTCTGACCCTTGATGTGTTTAGTCTTTACATGTGTTCATCTCTACATCA
AAAACAGAGGAAGCCACAGGAAATTGCTGCCTGTATT
>17
gacagaataagtgtaccacagaggcatgtttctaagaaagtccctcatccccgaatcctg
attgctgggaaaagataactgttacttggcacatatgtttatggttttcaagattacaag
ctctgCAACATTCCGGCCCTGGGTA
>18
gtccaggatgactgctggacttctgtcatccgtgttccaggaagcagaatagaggaTGTA
CCTACCCTCTTTCCTGTTGAAGAAGCTTCTTGGAAATCCCACATGCCACTTTGATGTCTG
TCTCATGGCCACAACTCA
>19
CTGGATAATGGCGGGTTAAAAGAAAAAGAAGTAGGAAGTAAGGGAAGGGACAGTTTGACA
CAGATAGCTGTCATGCGAATACTTGTTAGTGTGGGACTAGTTTCTAGGTATTTCCAATCT
GTTAAGAACTTTCTTTTTCTTTTATGAAGCTGTATCATCTTTAAAAATTCCAAATGCTTA
ATGAATTCTCATAAATGATCCTAAAAGTAAGAGACAA
>20
CCTTATCTGATTGTCAGGGTCGGTTCCTAGAAGTTGAAAGTCATTCTTCTACAGTCATTG
CCACAACTTCGTACCACGAGGCAAGTTCTAATTCTGTCTCTCCGCCACAGAATTGGGAGG
ACGA
>21
CCCCAAACAAAGAATGGAGAAGCTGCCTGATCCATATAAAGTAAGCATTTTAAGGCTCTG
TCAGAGCAAGGATGCATTGCTCCTGAGTAAGGACGTGCGTGAGTCATAGTTCAAAGAAAT
GAGGCGGGGCTTCCTAGAAGTCCCTGAAAGTGTAAGCAATTTCAGACTCCATTAACTCTG
CAGGCAGCAGTTTCTCCCTTCTCTTCCTCTCTTCCTTCCTTGAGCCT
>23
CAACTTTCTAGGTAGATACTTTTGTGATCACAAGAAATGTTTGTTTATAAAGCCACTGAA
GAAGCGATTACAATACAAATTACTCATGCATGTCAACAGTAGCCAGAACCACCATTGCTG
GAATCATGAGCAATTTCTTTCAAAGGAAAAAATGTGGAAGTGTTGCGTGTAGAGTAAAAG
AATCCTAGTCA
>24
GCCTGGCTCTTAACTGTGACTCAGCGGAAGAAGACAAGGGAGGGGGGAGGGTTAATGCTG
GGGCCCAAAAGGGTTTTGCTTCTCATTTCTCTCTTTCCAAAGCACAGTCAGTTCCCAGAA
ATGAAGGTACCCAGAACCAGAGAGACTTGAGGCTTTGT
>25
AGTTATGAACACAGACGTTTTCTAAGAAAATGGAATTGCAGGGACTACCTTTTTTTTTTT
TTTCTGTGTAACAGTCATTGTAGAATTGCATCACTCAGAACGGTTAAATGTAATGTACAG
TTCTTGGTAACATGGAAGGTACAGTGTGCTTTCTGTCTAGGATCAGGTTTCCGGGAAGGG
AAGGGCTCTCTGC
>26
GCATGCGTCTGAGCAGGCGCCACACCTCGGCTTTAACTGGAATTGAACAACTCACAAACA
CGTTTCTGAGAACCTTTCTAGTTAGGTGTGTGGCTCTTCTCCGAATCGCTGTCCCAGCTC
TGCACGTGCTCAAGAGACT
>27
GAAATACCACAGAACATCGTGACAGGCCTTCTGGTGTTTCCTGGAACTATTTACCTCAGT
TCTGGGTTTTCTCAGTCTCACTTCTGTCTTGATCAACA
>28
AACATGTAATGTATTTGGTGGTGAAAAGACTACATTGCTAAAACTAGAATGTAAATTTAC
CATGGGTCTTTTGACCTTTGAAATAAATGGAACTTGAgtcaggtttcctggaa
>29
AAACCTAAGTGAGTTAGTTCTAAGAAAGAGTGCCAGGCAAGCTCTGCCAGGAGCTGCTGT
TCTTGGAACCAGCAATGCAGAGACAGGGGACACTTCTTGGAACCTGATGGCCATTCAAGG
GAGAGGCTCAGAG
>30
GTTTATCTGTGATCTTACTTGGAAAATAAGAATCTGAAAAAGATGAGGTTAGGTCCATGT
AGTTTTGACAGAGTCTGTAATGCATTATGGTTTCCTGCAGTTTATCTGTTTTGAGTCAAC
A
>31
AGAGGTGGCAGCAGTTGCCTAGGCTTCAGCCCTGCCTGACGTGGGTCCCTACCAAGCCGT
GTGACGAGACCAGGCCACAAGAAAGAGGTTTCAACAAGCGTTATCGCTTCCTGGAACTCA
GACTCAAGAGACTTCCCCGAAGAAGACCGGTTGTGCCTGGCGGGTGGGCAGGCTGAGCGC
CTCAGGGACCATGCTGTCCCCT
>32
ACTTGATGAATAGGACATGGATGCCCAGGCCTGCTTCCTGGAATCATCTTGATGCTTTCT
GAGAAAAAGCTAGACATGAGTCAGAATTTACTGGGAGGAAACGA
>33
ATGGAGGAAACTGAAGACCAGCTCCTACTGGTTAACTTACGTTTGTCGGTTTGGGGTTTT
CTTGTGTTGTTTTGTTCTGAGAAATCGTTCTCAAATTCCTACCCAGTCAGTGCTGGCTGC
ATCACACTGGTTTGTAAGCCACAGAACTTCAGCTGCACAAAAAGGGACCAAGAATTTGCC
GTTCTTTTAGTCAGAAATGTTCCCACCATTTA
>34
AAGAAGCTCTATTTTATGCTAGACATTCATTTTGGTACCTACCAGCCATTTGTCTCTGTC
TCACCAGCCATTTGTCACAATCCCTGGAAGTTAAGTTCCCAGTAACCCTGACTGAGTGAC
TCCTCCCACATACCCAGAAATGTACAGCCGTGACTATCTACTTATAATGATATGACTAAC
TGCTTTTTTTTTCTGTAACTTGCAC
>35
GACACGATGAACCAAGCTTTAAGGAGTTTAGAAAAAATACCCTTTATCTTTCCAGTCTTT
AGAGTAGTGAGCAAAGGGACCGCAGTGGGGTTGAGGGCGCTAGTTCTTAGAACTCTAGAA
ATTGGTTCCTAGAAAAGGGAAGTGTGTTACTAAAGAAGGGAGATGGGTTGGCTCTGTCCT
CACGTATTGAAGCACTTGATAGATGCATTACCCTTCCATGTAGTCTTTCACATAGAAAAG
TGCGGTTTCCCAAGAGTTTTCACTTCTGTGCAACTGTCAAAGGTTTTAGCAGGAGAGGTG
GGACTCAGTTTGACTTTTGTGGTTTTACTTCTTCATGTGTGACTGTGTAATGTTGCTTTC
ATCTTCCATTTATGTACTTATCTTTGCGCTGACCACTTTT
>36
TTCTTTCTTGATAATGGAGCTCTAGGAAGGATTTTTTTTTTCAAGTTTTATCTGATAAAC
CTGCCTGGTTCATGATTACTTCTGAAAGTAACTTTATTCATCAGAGTACAAAGAACCATT
CCAGTTTCTCAGTAATGAAGTAATGCCTTTT
>37
ttctgtcactgatttataatcccagccccACTGGTGGGTTCTCAATTCCTAGAAAAGGTA
CTAGTTTTTCAGAATCCATAAAGGGCCTGAGAATCAT
>38
ACCTGGTTGGCAGAACTTGGAAAGATTCTTGTCCTCTGAGAAGTGGAACTTCTTTTCTTA
GAAGAAAGGTATAAAATGATCAACTCTAGGCTGCTTTTGAAAATAGGTATACA
>39
TCGCAATCCTGTGATGATTCAGTAAGGCCACAACATTCTCTGAATTAAAATTAGGCCCCT
TGCTTTCTCAGAACAGAGGGAAATGCAGAGACAGACACTCTACTAAGAATGCTAAAGGGA
CT
>40
TCATTGCCTAACAGAGGAAATGTGGATTCGTAGAACTAGCTTCCTACTTTGAACACTATT
TTTCCTGTAATTGGGTAAGGCCGGGGGCA
>41
AAAGAAAGATATATTTGCTACAATTTCTCTGAAAAGCTATTCCAAGAACCCAAATGTCAG
TGGTTGATGAGGTAGGCATAGGGGTGAGGG
>42
TCAGCAAGGGTGAATGgcatgctctgttggcaccatacactggggaccctgaaaggcacc
cttcccagtcatgaacttcacagaagtgtgactcatatttctaggaaaggacagagacag
ggacatccccagggctgttcctgtcagcccctcccttttttagagcagcacattttcagt
gtcttc
>43
CCTAGGAGAGAACCGCAGGCTAAGGGCTTAGACTACTGCGTTCTGGGAAAGGGAGTCGGG
TCCGGGGAACTGTGGGCCGCAGGGACTAGCAGGGAGCTGGGTCAGGCCCAGGAGTTCCAG
TGAACGGCCGAGCAATTCGTGGAGAGGGTGCAGCTGGGCTGTGACTGGAAGCCTGGTTCC
CTGAAGAGTGATGGTTTATATCACTTCTGCACCCTTGACTGCTCACAGGCTTCTCTGCAC
ATTTCCCTCTCTGTCGATCATGG
>44
AGAAGAAAAATCTCACCAGAGTAAGTAGTTTAATAACCTTTGTACTTTAATTTTGTAGTT
GGATATCTTGTTGGAGCCTTTAAAAAAATCACTTTCCTATTTTGCTGACACAAAATGCAA
CTGAGTTCCTAGAAATGCCTCATTTACACAACAGCTCAGTTGCTTTCAGTTTGCATCAGA
ATCATGTTCCAGGAAATGCCTTTCAGGGGCTGAGCTTTGTCAGGGTTGTCTCTCTGGCTG
CCCGGCAACTCTGCTAAGCTGGAAGAGCATTCAGTTTAGAGGGTGAA
>45
CTGCCTGTTCTTGTATTCTACTTCCTGTATCGCATATCTTTGTTCCAAGAAATTAAGAGT
ACCTGTCGTACTGCATCTCATGAGGAAGAAA
>46
TGGATTACCCCTGACCTCTGCCATTCATCCCAGCTGCTGCCATGTAGGGTTTCTAAGAAA
GACATGGTGGGGTGACATTTCCAGGAACTGAACTTGTTTCCTAGAGATGTCACACTCTGG
AATGTTCCCAGTGGCTGTCAGGGGAATTCTGGGATGA
>47
GGTTCTTCTGTGGTTTCTTTCCCTCAACCCCATTCTGTGAGTTTTGACTTCTAGATACCC
ATGACCTTTTAAGTTTCTCAGCACAGATCAACCTTTCTGAGAATCCACAACAGGGGGCTG
CTGTGATGAGTTTGTCGGGTCACTAG
>48
ATTACGTGTGATTTAAGATTTTTTTTTTCTTTTCAAAAGAAGCCACCTCATGAAAATTTC
ATAGAAAGGAAACCGAAAATCAAGAGCAGGATGTAAAGATGTGAAGATTCATAGACGCAA
ATGTGTTAACTGGGAA
>49
CAAAGCTGAGAAGTACAGTGGCCTCACAAAGCCCTCGGATAGTCTGGGGAAAGTTTCCAA
GAGCTCAAGAGAGGAAACTTACCTACCAGCTATGATCAACTATATACGTAAACAGCCTTT
AAACATACAGATTGCATGTGCAGTCTGAAGAAGCATGTTACTGAGAAGCAATGTTGTGGG
TTTGCCTGGAATCCTATCTGTGAACATTTCTAGACATCCTTTTCCCTAGGTTCATGAGCA
ATAGCCAGACAAGCTACAGTGAAGACT
>50
TTACGCATGTGGTTGCACAGGCACTTACACACTAATATTCAGAAGAGGAAAATTTCCCTT
TAGCATCCAGACCTAGTAAACACTGTACTTCAGCCCTCCCGGCTCCCTACTGTTTCCTGG
AAACGAAAACAGTTGCGATTCTGAGTACTAAACACGGTGAAAGTGGATCTTACAAATGCC
TTACCTGCTTTACTCTCTGGCGTTCTCTGCCTGGTACTGTAGGCGTTTA
>51
GGCAGGCTTATGATGATCTAGAAGCTCAGTTTCTGGGGAAAGGAAGGCCTCTTTTGTCAG
AATTCTTCGAAATCTCATGGGAGCTTTTTTTTCACTGATTCAGCTGG
>52
GACATCTGACTCAGTTTTAGCTATGAACATTACAGTGGGCTGTCTCACCAGCAGCTCAAA
TGTCTACCCCTCATAGCTTGCTCTAGTTCTCAGAAAGGTTCTGTTGTACTTCCTGGAAGG
GTGATGAAGGGGAAACAGAAGCC
>53
CACTCTCTCGCACCAACCACCTGACAGGCGTTGATGTTATCATCAGGCTGGAGGAAACGT
GGGGCGCCCTCAGTTCTTCTTCGAATCCTGCC
>54
TTTCACACCCTGTCACCAAGGAAGTCTAGAGAGCCCTCTTAGACATCTGTTTCTGAGAAA
GGGCAATACTGCAAGATTCTGCCACTATTACTGGAATAAGATACTTAAATGATTCTCAGA
AATCCTGACTACAgc
>55
TTCAGTGGATCACCAGGTGGCCTGTCCCCCCACCCTTCCACTCTAGTTTTTCTGAACACA
GCTGAGGACATGATACCAGTTTTCTGCTAATCCCAGACAGGGTTCCTGGAATCAAGGTGG
GGAACCGAGGACACCTCAGAATAACCCAGGGCCCTGGCTCAGGACTCCACCCACAGGAAA
TCCCCTGCTCTGTGGCCCCCGAGTGTCAGTTTT
>56
TTTTGACCAGTTTAGATATCACCGTTTTCCCAGAATACTATCAAAGTACCTGAGCAACCC
AACTTCCTACTACCGGTTTCGAGATGAGATATTCACACAAAGAGGGGAATTCTGTTTTCC
CAGAAGGGCT
>57
TCTTTTACTTTCATGGTTTTGACATGAAAAAGAAAATATTTCTAAGAAATAGGCCAGAAC
TGAACTTGGTGACTCATTTTCTCTTTTAGGCACGGTTGTGAAAATAAGTCACAACATATG
GCTTGTCTAAATTGACTT
>58
ATTTCTATGAAATGACTGCATGTTTTCATCTTGAATCAAAGTCAAATTCTTGGTAGCAAA
TTCTCCTGAATGCATTGGTAAAACAAAATG
>59
TGGCTCGCTGACAAATCTCTGGTTCCTGGAATTGTTTGGCAGGTGGATTTGCAGAAGCAC
GAAATTGTCATAACCTGACAAGGAGATGAGTAAAAGAGTGAGGTACCTGGAGTCTGCC
>60
CTATCTCTACTTCAGTCTCAAGCCACAACATGACTCAGACTAGATTTTGTTCTCTCTGAA
TTCTGCTAAAGAAGCATATGAGTTACAAATGTGACTAAGTAAGGAATTGTGTTTTCTTGG
TAAAGCTCTATAATGTTACCAGTACCTAGTCACTGTGTTTTCTACCTAACCTGCTGAAGA
TCTGCTTTTGGATTAGACCTGGGACTATAAGTTGGGTTCAAGGATGAATGGGGATGAAGG
>61
GCATACTCAAAATTCACCACCTCTgggctggcaagaaggctcagtggttaaggcacttgc
cacgcaagcacaagatcagatactgagaaccacacataaatgtgaggcgagcatgacaga
acttgtgatttcattctcagaaggcagatggatccccagaacaagctgcctggcaagact
agccctatcag
>62
TAAATGATTACCTGTTTTTGTTGCACCAAATATGACTAGAGTTTTGGTGGAAATCTGTGG
TCATCAGAATGATCATATTTGAGTCATGTCAAAGAAAACCAATTTTCAAGAATGATAAGA
CATTTCCTATAAAGCATCTCTGTTTTGAGTGGTCTCAAATTTTG
>63
CCTGTGGTCTAACCGCTTTTCTGAGACTGAATTCTGGGTAGGTAGTGGTTATTTTCAGTT
CTAAGAATCATACTTTTGTGGGGGAGAGTACACA
>64
GATTTTAACACACGATTCTGAGAAGCCTGGGTGAACTAATATAGTATCGTAGGCCGCTGG
GTTTTAATCATCGTGAAGTGAAAATGCATCGCCTCTCTGGGAGGGACAAAGGAAAGTAGA
GGTTCTTCTTAGGAACCCTGTGAAGCTTGCCAGGCCCAAGCAGGAAAC
>65
aatgatctaagcCATTGCTAGCAAAGACTTGTGGGTGAAAAGGCTGAGTTTCAGTTCTAT
GTAGGCAGTGTCATGTCAGCTGTCTGAAATCATGTTAGGATTCAGAGAACTGTGATCCCA
AGAATGAAATTGTGACACAGCTTTGTCGAAGCAGCTT
>66
ctatttgagaatcctttaacccagtcaagttgacatataaaattagtcatAGCAAATACT
GAAGTTGAGAAATGCTGCTTTGAACGcttcctctgtctgctgcctgaacacaaaacatcc
acaagagaattctgagaacccaaagttggctgagtcactatgtggaaggttcctggaact
ctcaacctctgcacagtggtttttaccgaacagaggctggcctatgtcttttaaaaaaga
gatttattttttctgtgttaagttattgaaatttgagagctatt
>67
ATTCTCCCTGATGTTGCCAACACAGCAGCAGCTAACTGAAGCCACCTTTCTTAGAACTGT
GGAAACTCTGAGCTGTCTCTTGATCATTTTTCATTCTAGGAATTCTGTAATCAAATCCTT
ATCCCTCTAGAGTCAGAAGACA
>68
CGTTGGACTCAGAGTTGGAAAGTGTTCCGTGTGACTCACTCTTAGTGACTAGAACATGAC
AAAAGTGACATCGGAGGCTGGGTCACTGTGGGTCTCTTGACTTCTACATTTCCTGGAACA
CTTACTGTTTGCTTTCTTTCTTGGAATCTATCTGCTAGTCTGTGAGAAGCCTAAGCCATT
TAGGGCGTAGGTACTCTGGTAACAGCACTGACGGATCTTCATTCCAGTGATACCCAGCCT
CACTGCTCAG
>69
AAAAAGCTTTGTGCCTTGTTCTCCCCTTTAATGTCATGCTTTATTCAGATAGCTGGCTTT
GGTTTTTCTTTGAGTTCTCTGTATGATTCATTGTCTGTGTTTTGCTACATT
>70
CGGGTTTTAAACGCTCTGTTTTGAAAGTGTATAAAGTGGTAGGAGGCTCTCAGGAAACTG
GCTGTGGTTCTGTCATCATTGCAATCTTGTTTACTTCTTGGAAAGTGCCTCTGCCTTTTA
GTAAGAAATGAAGGTTGGGTTTCAGTCAGATGATTCATGTCATTCCTGTCATGTT
>71
CCCAGCTGCCCTCTGGCGGTCAGAATGCGTCACTGCAGTTCTTCTTTGATGTGTGTGGGT
GTTTCCAGGAACTCAACTGAACTTAACTTTCCAAAAACCAGTCAGTGAAATAGTGCCAGG
GGAACAGCGGTAATCAAGAAA
>72
AAAAGCAAAGAGAAAAGCAGAGGCTGTGGGTACCATATTAAAGGAAATCTAGAAGGATCT
TTTGGTAAATGACAATACTTCTAAGAAAAGTAAGATGTTAATTCCTGGAAAACCTTACCA
TTACGGTATTCAGTACCTCTTTTCTGCATTTTCTGGTTAAATCAGATAAGTTTTGAGAAA
CCAAACTCTACAAATACTTTCAGAGTAAAAGAGTATA
>73
CAGACTCTGTGACCCCACTCCCCTGAGTCCCTTCTCTCCACTCCCTACCACAGGCCACGT
CCTCTTGATTTCTTAGTAAAGCACTCCCGTCTGATGTGGCTTCCCCTGGGGGCAAACCTG
ATGAGTTCTCAGAAATGTCTGTACAGTGAGGCAGACCTGGCCTCCCAGCCA
>74
GCAGTGTTGAGGCCCCTGAGCCAACAGACCTCCTGAGGCATTTCCTCTCTGAATCTCTCA
GTTTCTGTGAATGAAAGTCACAGTTTCCATGAAACACTGCTCTTTTTTTAAATTCACTGT
CTGTTTCAGTCACTTGGCATCCACCAACACCAGCAAGGTCTTTGTCCATCACGCTC
>75
TGAGATGTTTACTAAACAACTGAAGGCTGAGATGAAAGAAACAAGTCAAAGTTCTGAGCA
GAGTTTCCAAGAAAAGAACTGACTTGAGCTACTTGGGGATTTcgagatggctcaga
>76
ATTTCCTAGAATATGTTTAGGTACACAGCTTAGACAGAAACGGCTCTGGTTTCTGAGAAG
CCGTAAATCCCAGAACAGAATGGTTCAAGGGCATTGTCAGGCTCTCCTGTTCCACTGCCT
ACGAGAATTGCTCCCTCTGCCTATTCCATTCTAAGAAAAAG
>77
AAGGAATTCCAAGAACAGCTTTCACTTTCTCGCCTCTTCACAGGAGATAAAATCAAGTTA
AGCAACTTGCAGAGCTGCAGAGTATCAAAAGGTCTGTTTTGCATCAACTCTTTCTCTATT
GTTCCAAAGTA
>78
GATGTTTTCTATTTGTATTTTCTACATTGCTGAGAAAAAAGTATTTAAGAGAATTCTCAG
AAAACAGAACTGTATGCTTGTAATTAATC
>79
AGTCAAGCCTGTTTCCAGCAAGTCCGAGACTGACTCAGAGGAAAAGTGCAGTCCGCTGAC
TCACTCGCCCACTTCCTGAAACACCCAGTGTTTTTCTTGGAAGGGAGTTGCACACCGGCA
CCATCCCCATCCAGTTCTGATTAGACAACATAGAACCTAACCCAAACGGCCAAAACCAAG
TGAACTCCTCGGAGCTGGCTTTCAAAGCAGACAGCATTCCTCAAACAGGCAATGCCTGGT
T
>80
CTCCCCGCCTTTGTTTCCTAACAACCACTGTGTTTTGTATGACTCAGTATTGAAAGATGG
CTCCAGATATGAAGGTTGCTAGAAGACGCTTATCAGTTAGTAGAAATCAGGCAGTAAAGG
TTACAAAAATCAACATGATAAAGGAAAGATG
>81
GTCAGGATAACTGCTGATTAAACAGAAGCCCATGACGCATCCTTCTAGGAAATGAGGCAC
GCCCCCAGAAATGCCACCCGCTTCCTCTGTCGCGCTGCCTCAAAGGTTATC
>82
ACTCTTAAGTAGCTCACATATTTTTACATTCAAAACTGGTTTCATATCTTTGTCACTGAA
TGACTCATTTTCCCAGAACTCTCACATTCTCACAGATGGTACAGCTGCCAAGTTTTACTT
TATTTACATGTGAAAAGATTTCATGTATTTCAGAGATAACCCACTTTGCTGCAAGC
>83
gcatgtgtatcgggtgctttgcaaggtcagaagagcttatcagatttcctggaactgtgg
ggttggataggagccatcatgtagattctgagaagtgaacctaggtgctcttcagaagta
ctagatgctcttttcccctgagccgccctccaagcccTCTAGGATGTACTTGATTTA
>84
TTTCCCTTGGGCCACTCAGATCACAAGTGTTGAGTATCTCTGCACAAAGTGATTCTAAGA
AATTTGAGTCTGTACAACTCCATTGGATGATAACACTGTCACCCTCAGGCCACAAAACAA
TGGAGTC
>85
TTCCCAACATTTCAAAACTGTGTGACATCACCAATTCTAGAAAAACCCCAGGTTCATAAT
GAAACTCACTGTCAGGTGAGTCTTGTTTTGTTTTGAGTCCATTTACACAGTTTCTCACAG
TCCCTCACTGGGTGACTTAGGGGCACACTCTGGGGGTGAATTCTGGGAACTCTAACTGAT
CTTTCAGGTTGACAAGAAGTGGGCTTGCTCTCCTCAGAGAATTTCACTGGCTTTCTTGTA
AATCTTAGCTTTTGATTCAGGGGCAGGACGTGGCTTCAGTTACTCATGGACACTTGTGAG
ATCTCCGAGTGTGGTATATACTGTCCCAGGTCCCAACCTACAGCACTGGGGAGGG
>86
TGTTAGGCATGTTTTCCTAGAAATATGTAGTTCATAAAAGTTCTCTTTAAATCAGATGAC
AGTCAAATCTTGACCTGAACAGCAAGAAAG
>87
GTTAACTTTGGGGACTTAGACTCTAAGTCAAATAGTGCTGTGCAGAAGTTACCTCACCAC
TGATCTAAGATACATTGCTATGAATTATCATGGCCCATGTGTTCTTGGAACAGAATTAAC
CTACACAACCCCAGATCTGGGACTATGAGGCAAAG
>88
GTGACTACGTTATCTGACGCTCTGTTTCAAAGGACTGATGGGTTGTGTTCTCAGAAGGGC
TTGGCAATTCATCAGCAGCAGGAATGAGAGATGGTTCCCAGAAAACAATTTCCCTGTCAT
CTCAAGCTTTGTGTATGGCA
>89
TGTGTGTCTTGGAAGGGAGGAAGGGCTGGAGACCGCAAAGTGGGGGAGAAGGGGCCAGGG
GTGGGGGTGGGGTGGGGCCGGGCACGTTTCTCGTAAGTGTTGCTCAGCTCCTTTAACTGC
TCCGCTGGTTCTTGGAAACCCTCACCACAAGGACCTATCGAGAGCAGTGTTGGA
>90
CATTGTAGAAGCCAAAGAAGATATTTCACGGAACTAGAAAATGTGTGATTCCAGCTTTGC
TACTACTGAGTAAAAACAGTGAATCACTTTACCAAGAAAGGCTGGGTTCCTTATCTGTCA
GAAGGAGGAAGACGGGGTGGCTGAGATGGGTGGGGAGG
>91
TCGAAGTACTGTTTTGATGTGGTTGATGTAGGATTTCTCTATCAGTTCCCAGTAAGGTAC
CAAAAATGAAGGGAGTTCCTGTTAAATAGTAAATCGCAGAG
>92
TGACACTGCCTATTTCTCTCATGGTAGTCACTTTCTGACTTGCTAGGGGCCAGCTGAGGG
TGGGAGTGTGTTCACAGAAAAGGCCACAAATTCTTGGAGGTCTGGGCTAATTCT
>93
GGCATTCTAGTTAATTGTCAGCCTCTGAGTTCTAAGTAGCACTTAGTTTACTGTAAGTAT
GATTGGAATTCAGAGTAAACTGGGGTGGCAAGGTAG
>94
ATGCTTTAGGCCACACCTCATTCTTAGCAAAAACACTGCTATTTTTTACCAGAATAGTCT
GCAAATCATTATCTATTTCCAGAAATCAGGCTTATTCTCAGAGGGGAAACCCTTGCCTTT
AAGAGGAAG
>95
TTCACTTTTTTTCTTGGTTCTTTCTGTTCATACTTTTAAGTTAAGGAGCTACTGTGAAAT
ACGTAGTCACATACTGAGAAATATTCTGCACAGAAAGTTCTGTATTTGTTGCTGCCTTAA
TTTGTAAGACAGTTTCATTAACATTGAGTATGGGAAATGACACATTTTTCCATTTGCATC
ATCCATGTTCAGTCTTAAAGGCATTTAACAAAAAGGATGGAATGAC
>96
TGCTGTTCCTTTCTTGTTACAGAGATTAAAAAACCAAAGTCTTCTCTCAGATGCCTCCTC
TTGATCTTACCCTTCTCCCCTCAGTAAAGG
>97
CACGCAGGAAAGAGTCTATACTCTGAAATTTTCTTAACTACTCAGAATTTCTGGGGAAAC
TTGAGCACCCAAGAGCTGTCTTTGAGTCATCTCACTGGGCTGGAAATGTCGACGTAGACT
CAGCTTCTGTCTTTTCTTGTCAGTTAGAGGAGAAA
>98
AGGCTGTGCAGAGGGCTCTGTGAGTCACTGCCCCCAACCCCTCCCCCGTCTTCCCTTAGG
ACCTGGCCCTTTCTCTTCACAAAGGATCTGGTTCATCGGTTCTCCTTCCATGAATTGGTC
ACCTCTACTAGGAACCAGAACATGGGGTTTTGTTCACTTGCTTTTAATTTCCATTTACTT
ACTCATTCAAAAACTACTGGATGGGTG
>99
ACAGAACAGAGACTTCCAAGAACAGCTCTGCTTTCTGTGGCTGGATACTTGGTAACTGAA
AGCTGTTGTTTTCTGAGAAAGACGTTGTTTGCATTCAGAGCAAGAGTGCTTGAGTCTTCT
ACTGTGAGCACACAGTAAACCACCTCATCAG
>100
GCCTGAAAGCAATATGACTGTCGCCCTGGTCACGTTATCTGAACCGCAGGATTTCCTAGG
GTTTAGGTTTCCAATGCTTCACTCTGATTTCTTGGGGTGATAAGTAAGCTTACTCATTTT
GAAACGCCTTTTTTTTGTTTTGTTTTTAGTGGTCACCCTTAGATAGCAGCAAACCCTTAG
ATAATTTTTCTT
>101
ATACCAGGAAAAAAAAACCCAACTTTTCTCCTACATCGCTTTCAGCAATCTACTTCTGAC
ATCAGACATGTAGGAAGaacaacttgcttttcttcttctctat
>102
AGCAGGTGAAAAAAAAAATCACACTGGCACACGTATGTAGACATCATAATGAAACCCACT
GCTTTATACAACCACTTCCAAGAAGTCAAAACTTTCTGttgttttcttggaacagggtct
cactttgtaaccctgactgtcttggaactcgatacatagctcaagctggcttcaaattca
cag
>103
CTCTTTGTTGACAGGCGTCCTTCTCAATCAAGAGATCTCCCCTGGGGAAGAACTGGGGGT
AGGTGGGCCTCCAGATGAGCCAGGCTACCAAGAACACTGCAGTTGAGTTCTTGGTAAACC
CCCAAGGGGATGGGAAACCTCCCTGCAGAGAGAGGAGGCACTCAGTAAGAGCCT
>104
CCCCTGCACTCTAGCTCTGGCTTCATGTCTTCCTGTTTCTTTCTCTTCTCACTTGTTATT
TCTGATCTGCCATGAGTTAGGAAATGACTTAAGTGTGTTTCCTAGAACAAGGGGCTAGAC
CAGCCTGTTCCTAGAATTCAGTGCCTGGTGTAACACTTCACAAGTGAACT
>105
CTTACCAGCATTGGAATAGACTAGAGAATTCTGTTGAAGACCTGGGATCCCTGGAAGATG
TCAAAACTACCAAGAAAAGCTTGAGTCTCAGAATGACTATGTGGAGAGGAACACACCCCT
CCTGAAACCTCACTAGGCTGTCATGTACACGAAATGCTCTAAGCCACTGGTGCGTAGATG
TC
>106
CGTTTCACATTATGACTCAAACATTGCTTCTAGGAAGCGCAGTTCTTTTAAAACTTGGTT
GCATTTTTTTTTTTTTTTTAGAAAAGTGATCCATCTCATTGGTTTTGCTACAGTGGCATC
TAAATTAATCACCTCCCTTTTACCTGTGCATTTTCACTCATGCGATCATTTAATGAGT
>107
AGGGGAGTCCCCATGATGGTTCTGACACTCATTTTTTGTTCTCAGAACAGTGTAGGCTTT
TCCTATAAGTGCCTGGCTTTGTGGTTTACTCTATTGTGCAACAGAAAGTCTAAACAGTTA
TCTTTTGTTACTATTGTTGCATATATTCAGAAACAACCACTTTTAAAAGAGGTGCTTGGT
gggactggagatgtagctcaattgtc
>108
GATTGGTATCTACTCAGGTATTCTAAGTAACAGAAAAAGCACAATTTTAGCTCATGGACA
AGAAGAAAAACAGTTCCTAGAACTGCTGTTTCACTGTGGTTTTTCTATTAATCATGCTGA
TATGGAACTCACAGCAAT
>110
GGTGACTCATCCAGGGCCCTCAGTGGAGATCCTTGACTAAAACTAAGGCAAAACCACTTT
CCAGGAACAGTTCTCACCCACACTTGGTTACTCTTTCTGTGCAGAATCAGAGTAACTTAC
AGTTAAGTACTCCAGGGGAGAAAATGCAGAAAAACAGAGGTTCTT
>111
ATTACCTGTAAGCTTTGGTGGTGAGGAGCTCACATCTTTTGGGTGTCTGGTTTTGACACC
CTGGGTGCCGTCTGTACAATACTCAGAAAGCACCCTATTTCCAGGAAGTGCACACTGACT
GCTGGTTCTTAGTCATTTCTCCCCCACCCGCCTTTATAGCTCACTGCTTTTTTGAAAATT
GAAAAAGTC
>112
TGATAAAGAACATCTTCATTTGTTCATCTTTATAGGTCAAGCATCAAACAAATTTATAGT
TCTGTTGAGTAGGAATTCTCAGAAACTTGAGTAATATCAAAGATTTTTACTACAAGTGAA
ACTG
>113
AGTGTTGAATTCGTGACACACAGAATCAGTCATGGGGCACTGGGAGCTTGTGCAGCTCCT
GCAGTTGTTCCTGTTGTCATCAGTGTCAGAACCCACGTGTCTCCCTTTCATTTTGACTCA
GGTACGTGCCCGTCAGGGATCTTCTGAGAATTTATGATAATCTCTATGGTCGGAAAGTCA
TCACCAAAGACGTCCTTGTTGATTGCACCTACCTTCAGTTCCTGGAAATGTAAGTGTGGA
CCAGAAGGGACCTCTCTGAGCACCCTTTTCGGATTTTAGTTCCAGGGGTTGCA
>114
TTACAGACTCTAAATTAGGAATGTCTTGACTCTAAGCGGAAATGTTAACCAAGCATGTCT
ATCTAGAGATTCTAGGAAATAGTGAGTCAGAGAGTCAGGCCAAATACATTCTTGCTTTCA
ATTTTGATCTACTTGAGGCTAAATATATATGCACCTTTAAAAGCACAATGTAGCAACCAT
GTTCTTGCAACA
>115
GTGCATGACATCCTTGGAAGGAAGCCAAAGGATCTGCTTACTACAGGGCTGACAAACACA
ATGTATCTTGAAACAGGCTCAAGTTCCAAGTAAATTAGTCAACTAGAAAAGCAGCTGGCT
GAGAA
>116
TGAAAGCCCAATGTCAAATGATGACTCAAGAGAGAACTTTGGCATCTGTGGCTGAAACTA
CTTAGAACAAAACATCACAATGTCTTGGAAGACAAGTCTGCCGAAGG
>117
TTGCTTAGTAGGTTCTTAGAAAGTGGAACTTAGTCACGGGAAGGGTTGAAATCCGCAGAG
ATATATGTTACTGGCCCAAAGGAGCAGAGGAAGAGCTTATGGTCTTTGGAGATCAGCT
>118
GCAGAGCAATGAGGAACACTGGAAACAGTGACTTCTCAGAGTGGCTCATCTCTCATTTCT
TAGAGTTGTTGCACCTGGGATTTCCAGTTATGGGAGAAAACGTGTTTCCTCATTCTTTAA
GTCAGTGTATGACACAATTCTCAGCTACCAGCCTTCAAGATCATCCTAACAGATACTGAG
AAATGTGATCGCCTTGTGATCCTAAGAAACAGTACCTATTTTAAAGCAGGGGTGGAGTGA
TGCA
>119
TTCTCCTTCCCCTTCCCCCACCATTAGTTCTAAGAAGAGGAGCCTGACAGATGTGCTCAT
TTCTCAGAACAGGAAGCGGCTGTGCAGGGAGGAGATAACACCTCGCTGGGGAATGGAGAA
GCATCCGGCAGAGCAAGGGAGGCCTTCCATCTGG
>120
CTGACCTTACAATGTGCCCAGACCTGAGGGGGTGCTTTTTCTCAGAAAGAGAAGAAGGCC
TCTGGAAAATGGGGGCATGTGCTAGTCACCTTTCTCTTCTCAagaagcaac
>121
CTTTCATTTTCAGAACACATGTCAGATTCATCTTTCATTCTACATTTTACCAAGAAATGA
TTGCCAGATATAGAAATGTAGTGCAAATGATGATG
>122
caattagtttaccaatgatggcatagtcagaagatgtcagagccagtgctggcactcagg
tctttttgatactctcagCTTTACTATATAACACCCTCCTCATGTCATGGTTCCTAGAAA
TTGCTAGCATATGATTAGAAATGAAATTCTCTGAAAGAAGAGGGAAGGGAAGTGGAAGGA
TGCTGTGAACATAAGTTAA
>123
TCTCAGCTGCCAAATCAAAGTCAGTTTATCAGTGAGCACCCGCCAGACCGCGGCTCTGGC
GGCAGCCTGTGTGCCCTCCCCACTCAGCTTCCTCTTTGAAATGCTCTTTTCTAAGAACTG
AGAATAAGCAACCTAGGCCGTGACTTCACTTTTCTCGGAACTGCTTTACattatatatat
tttaaaaattCGAAACCATCACTTAGCTGGTTTTGGATCGCCTGAGTTCCCTAATTCTTT
CTGTTGCATGTTCTTG
>124
TGGACACACTTCTCAGAAGGTATCCCGATTACCAAGCAACATATGACTGTGTCTTTCACC
CATCACTCTTTGTGGTTCTTTTCATGCAGGTTCTAGTGAAACACGGAGGAGATCAGTGGT
AATCTGTGGTTCCATCTCTACAGCCTTTGAGCATCTCTT
>125
CCTCAGAGGTGATAATATCTGGTACCCTACTCTCTGGTCCCAACCCCATCACACTTCTAA
AACTGCATTTTCAAAAGTAAGTCACGGGGCAGTCTCATGACACATAGAGTCCATAGTTCC
AGGAAGGCCACATCATTgctcggagaaacctggggctgggtttg
>126
CCATGTGGTCTTGCTGTGAATCATCACTGATGTGAGCCAAGGCAAAGCTGGGCAGAGTAT
CAAGGCCTGTTTTCTTTCCAGGTTTTGCTAACTCTGGCTGAGTTTTCCAAACATTGCAG
>127
GCACCATGCAGGTCAGTTGGTTCCCTCCCCTCAGGATGCACTGCTGAGCTATAGAGGTCT
TGCTGAGTGTTCACACCCACACACCAGTTCCAAGAAAAGTAAAGCGATGGGGCTTTTGTG
GTTTCGTGAGTCACACTGGCTACTCTTGCCAAGTATTCAAATCTTGTGGCTAGAGGAGCC
GAGCCATGCTTTCTGACTATTCAACTGTT
>128
TCCTTAAAACTTTCCTCACTTTGATCACCAATGATGTTTCTGAAAGTGGTGAATGCTTTT
TAGTTTCTGAGGTTATACTCCTTCCTTAGA
>129
TATTGAATGGTTGTGGGTACAATGACAATTGCTAACAATGAAAGATGAGTGTCATTTCTG
TTCTCTGAAATATGAGTAAGAAGATATAAATGAAGCCCTTTCCTGAGTTGACATCCAGCT
TTGACATTCATTTTTA
>130
CACTGGAAGGCAGAGGGCTTCACATGAATATTTATAGGAGTTGTGCTACTTAAGATCTAC
AACAGTTAGAGATGTGTCTGTCATGTTTCTGGAAATCTTTCTAAATTACCTGAATAGATT
ATCACCAAAATCATAAG
>131
TCAGTGCTCATCTGATTCATTTCCAAGGAAGTGTGACTCTGCAGAGATTCACAAAGGGAA
AATGGTTGCTTAATTACCCAGAAGAATTTCCTAGAAATGCCTCAGTAACAACTCACCTTC
CTT
>132
ttgcctacatgggtttatgtgtaccgtatgagtgccggtgcgtgcagaagccacaagaat
gtgtcagattcctggaactgaacttacagatgttgtgagtcaccacacaggttctgagaa
ccagccatgggtTAACTGCTGCACCATGTCTTCAGGCCATTCAttttgttattgaggggg
agtttaatgtagcccaggtgggcctggaaattgc
>133
ATACTGAAGTTAGTTCTGGTGAATAGATTCCACTGTAGACTGGAAAGTATTTTAACAGTA
TCATTTCCACATCCCTGAGTCATAACAAGAAGAAATGAGCAACTGTTCACCAGCAAGGTG
GCTTGGGTTCCAAGAAAATAAGGCCCTTCCCTCCTCTCCTAACCAAAGGACAATTTGAC
>134
CTGGACATGTTTCTAAATCTTTTTAGGTCATGTGGTTTGGTGGCTTGCGTATTTTATGAC
TTCTCTGAACACCGGAAGAATCTAAAATG
>135
TGATCACAGGACTATAAGCAGAACTGCAAAGCCTGCAGCATAGGACAGATTTGCAAGACA
GCTCATCAGGAAGCTGTGCTAACACGCATTTTGTTAGTCAAATATGGGCAGAGGCGTATC
TAGGCGGTT
>136
CTGAGTACTGTGAGATTGTGGTGGAAATGACTGTGCACGGTGACTGATGGCTCTGTGGCT
TTGGAGTTGTTGACGCGCACACTGAGGAA
>137
AATAGAAGCAGGCATCGCTTTCTGACTCGGAAGTTTCCACTGACCTCACTGTCTATTCTT
GGAATGTTAAATATCAAACACATCAAAATGACTAAAATCTTCTGTTGTTTTTACTAATTG
GAGGGAGGGGAAATTCCCTTGTCATCTACTAACATAAATTACTCAATACTAGAAGGAGT
>138
TGACTCTCCAATATTCCCCACCCCCACCCTGAGATCATTTGATACCTTTCTAAGAAAAGT
TACTGGTTTGGGCTATAGGAAAGCTGTTTCCAGGAATTGCT
>139
CCTTGGAAACGGCGAGGGAGTGCGGGTGGTGTGTGCATGTCTGCGTCTCGGTGGCAGGCA
GGGGTGAGCCCAGCCACTCACCTTCCAGGAAGCGTGGATTCCTGGAAGTGAGGGGAACCG
CCGTCATTTCGCAGGCAGTGGCAGCCGCACGGTGAGCAGGGGCCCACGGCTGCAGCCGGC
AGAACCGCTCAGCCCAGGGTGTATGTGCTGA
>140
GAGTCACCAGTGACACAGTTCCTCAGAAGTTATACTGAAATTTAAACAAAGCATGACACT
GTTGCCTCCCTGATTTCTCAGAACTACCCTGCAGTTAAGTAAGGATAACCGGTTATCAGG
ACAAGAATTGCTGAGTC
>141
GAATGAAACTGAAAGCCCACAGGAGAAACTGCCACTTCTCCTTCCCCAGAAGGAGGAACT
TGGACTCCCCTGACAGGAAAGTTCGAGTGGGGCTTCTGGGAATCCACCACCACTTCCGTG
CTGAGGAAAACCGCAGGCAGGGGTGGGGG
>142
GCTGGGAATTCACGTCAGTTTCTGCCCTGAAACTCTCAAGATCAATGAGCAGAGAGCTTT
CTCAGTTCTGCCTTTCAGTTTCTCTCTTCCAGGAAGGAAAACATTCGAGAAAgagagagg
gagggagggagcgagggagcgagagagcgagcgagcgagcgccgcggga
>143
GAATTTTCTTTCTTTTAAGCATTTACAGTTTGAGTCATGTAACTAGAAATAGATCATCAG
TACTTCTAAATGTTACTTTCTGTATTAGTATTTTCTCAACTAGTTGAAATGACATAAGCA
AAATGTGTTTCAAAAATCTTAAACATCAAGTTTTACT
>144
TGAGTACTTTCCACTTTCAAAACAGTGTATGTACGCAAGCACATTTGTGTAAGTTAACTA
AAATTTCCAGGAAAAGTGCTGCATCAACCTCCGTCATCAGCC
>145
caCGTGCCAGTCACAGAAACCAATCCACCGAGTTCTCAGAATCAGGCAGACGGTGTGTAT
AAGCACGTGAGTTAGGGGAGGGTGGAGGGAAGTAGACTGTGGAGGCTGCTGCTTCTGAGA
AGACCTGAGAAGTCCCGAGAATGAGCCAGCTGCACACTTGATGTCTGACTAATCAGAATC
TCAACTAGATCT
>146
ACCGTGGGGACTTCCATAGAAGTTCCAATGTTACTACCAAGAAACGCGATGAAAGAAAAT
GGGCCAAGGGAACGGGCAGAAACCAGTGTCTCTTTGTTTCCAGGAGTCCCCATGGTATTT
CTCAGTAAAGCTGGGGATGGCAGGC
>147
TCATCCCCATAATTAAAGAAGGCTATTACTGTGCAGTAAACACTTAGAAAACACGTTCTT
AGAAACATCTCTCTGATTCATAGACGTCTGTGTGGTGAGGTAAGAGAGGTGGAACTCTTG
GCTCACAGCTGGCGATAAGGATCAGGGGATTCACA
>148
CTTTGTAGCAGATTCACTTTCAATCGAAATACTTTTAAACTTATGAGTCGTTTCCTGGAA
CATGGGTGCTTTTAGATTCTGTGAAAAGTACCAAGCTTACTGAAGGCTGGTAT
>150
GGGTTCAGATGACAGGAAGGGAAAGACTCGTGTTCTCTATCAGGTATTCTTAGAAATGCC
AACTCATTTTTCTAGAGTATATATAGCAC
>151
TCCCAGCCCGACGCGCCTCCCTCGCTccccgcctcccgcccctcgcgccccgcccggccg
cggcggAGGCCGCTTTCCAGGAACTTTCCAGGAATCCGCCTCACGTGACCGCAGCCCCCG
CCAGCGCTTTAAAGAGGCCCCGGCCGCTAATGCGCAGGCTTCAAGGGA
>152
ATCATTGTCTCCCTCCCCCACCCTTAGAGCATAGACAGCTTCCTATAGCTCAAATTATAC
TTCCTGCTCATTTATTTTTAGATATCTCGAGTTTCATGAAATTGCCTAATTTTGTCTAAA
TTTTCTTTTCCAAAGAAAAGTTACACACAATTCAGAGAAATCCAGGTAACTTCATTTTGG
TAAACTCGAAAAGCTACTATAAACTTTTTCAGTTTTGACTTTCAGTTCTTTGAAATTCTG
TGATCTTTCACTGGTAGTAGTGTTTGCTGAATTCTACAGATATAACTTAAAAGCATTTTC
TTTTTCACATTTTTTCTTCTTTTACTTTCTTGGCCTTTTTTTGTCAGGTAATTTTATTAA
TCATGTTAATGCTAAAGTTTGAACCAATGACAGATAAAATGATTGTATGTCTCA
>153
TAGCCTTATCGCGGCACACACCAGTTCCTAGAGAAGAGATTCCGAGAAAAAACCCCGGGT
TCCCTAGAAACATTAAATTAACACAAGGGATCTGGAAACGAAACAGCAGATGCCTGAAAG
CCTTCCCCCTTGCTGGTTTCCTGCCTTCTCGGAAAATCTTTGCGTTAAAATAGATTGGAT
TACCCGACTCGGCCA
>154
ACATTTGGGGGAACTTTGTATAGAACAGTGACTCATTTTCCAAGAACTGGTAGATGTCAC
AAAATTAATAGCACAGACATAGCAAAGACAGTAGAAATGGTTGTTATGTGTACAGCGCAA
TTCTTAGTTCTACCCACACTGTTCTCAAAAGGTTGAAAAAAGTCTTTCATGTGGTATCTT
CGTGTTTTAAATTTGATAAGTAATACCTTTAAGGCTTAAAATTTCCCCT
>155
TTTGAAATCTGAGTCATTGTGTGGCCTCCCAACACATGCAGGTTAAAGCACCATTTCATA
GGAAACGATGAGCCCCGCAACCTCTCACATCCTGTACTCAGGATGATTTTC
>157
GAGGTAAAATGTGACATTTTCTTGGAACTGGGTTATTTATATATTTTACCAGCCTCACTA
TGAATAAACTTCAGTGCTGCTTAGTCAAATGGAACATGTGATCAAACCAAACACAGCATT
CAC
>158
CTGGTCTTTCTTCATGTTTCACTTCTACAACAAATGATGCAGATCGCAACCGAGAGACCA
TTTTAGCCAGCAATGAGTCATTTAGTTGGAGCTGAAAA
>159
GTCTGAGGTTGGTCTTCAGTGCTTACCTATAAATGAATCACTTACTTGTCTTATCAGCCC
CAGTGTGCTCCACGGAAAGTGCACGTCTC
>160
GTGCAGAATAGAAGATTTTCTTGAAATGACTAAGTTACCTTTCAGGAAACACTCTCCTCT
TCCTGGGAAGACTTTAAATGTGCCCTGTGGGTTTTGATGAGGTTAGATCAATCTAATCAT
TTTA
>161
TTTAGCCACTAGTTATCTAAACCTACAATAGAGTTTATTCATTTCAGTTACTCTGTTCTT
AGAAACTAACTAGTGTTTGATCTACTACAAGAGAACGCTGTGTTCACACATGCATAAACT
GTAAGTGGTTAAACTCTCTCT
>162
agctaccacatgactcactcctcttgctgagaaaCCAATTTTCCCCTCTTCTTAGAACTG
Tatcattgtgagtttgtgatcactctgaga
>163
AGACAGCGGTCGTAAGAGCAGGCGAGTGTAGAGTCAGAGTTAGAGCCGCCTCGGAGGCCG
CGCGCGCGGGTATTTACCCGGCCAGTACGCCCCGCCCCCCGATTCCTGGAACTGCCCGGC
CGGTCTTCTTGTAATGTTTAGTCACTACTCTGCACTGAAAGGCTGTGCGCGGAGGGC
>164
ATTTTGCTTCTAGTGAGAGTATTAAGTCATCTTCAATCCATGCTTCATACTTCAATTTCA
ACTTCTAAGAATCCTTTTCTCTTCGTAAGTACCCAAGAATTATGAATCACTTCTCACTTA
ACTAAATGACACA
>165
AATTCTCAACCTAAATAAGTCATGGTAAGATACTTGGGTCTGGGAAAGGGTTTTAACAGG
TTCTGTAGGGTAAAAAGATAGAACTCACTCATCATTCTTGGTACTGAGACTAGTTCTAGA
CAACCACACTTCTCTTTGCCACAG
>166
AACAGCTCTTTAGTGTTCTCTGAACATTTCTGAATGGGCAGAAGAGGCGATGAGGTTTCC
ATGAACCATCTTATGTGACTACTGCCAGGAACTGTGAATGCAATGAGCTTACTCAGATGG
TACACCTTCCATGTAAATGCCTTCTGCTCAAACCTCAGAATACCTC
>167
CCGATGCTGCAAGAACAAAACCAGTTTCTGTAGAGGATTTGTAAGAAGACACTTTAATAG
CTTCTCGGTTCTGAATTGACTGAATTTTCCAGAAAGAA
>168
CATTATTAAACTAAAGTAAGTTCTGGAAATGCATGGTGCCGGGTTCTTTGAAATTAAGAG
CAAGATTTTCTGATAAAAATTATTGACTAAAATA
>169
TTGATGTATTTCCCCTTGTCTTCCCCAGCCTTTCTGCAGCCAGTCATAAAGGAAAGTTTT
CGCATTTTCTGAGAATCTCATTATGGGTCTCAAACCATCCTCTCCATCTTAGTGTAATTT
TTAAAAATGAGTCAGTACAAGTACCTCAGAAAAAAAAAACCTAGCTGTGCATGGAATATG
CAGCTATTTCTCTTCATAATAGAAAT
>170
ATTGCACCTCAACAGAAGTCAGCATTCAACGACTGCGGGATGCTATGTATTGACTTCAGT
GCTtctaggaaaggcgagaccacagctttctctgtaaaccttttcaagagcttaacagtt
ctcactggaaacctctttttccttTGAAGATGTGCCTTTCCTAGTAAGTCTTAAAGTCCG
TCTTCTATCACAGCACACTGT
>171
GGGTTATCTAATAGAAATAACTGTTACTGGTCTAAAGAAAACAACCTATTTCCCAGTATT
TAGATCTGTTTCTAAGAAACTTCGAACTGCTTTCATTTTCAGTAATAGTATCTCTTCCCA
CTTCCATGCCTGCTTCACTTCATGGGGTGCTGTTTTTCTCTCATCCTATCTTTCACAGTA
TAGAGTAGAGGAGCAGTGAA
>172
GCCTTTCCTTTGAATTAGCTCTGAGGTCAAAGCCGAGCTTAGCATGGCCTTGGGCTGGTA
CTTCTTCTTTCCAGCAGTGTTTGCATGCAGCAACCACAGTGCCCCCAAGCACGCTGCAGC
TAGCCCCGGCCTAGGTGAGAAACCTTCTGCTGCCTTTTATTGTCACACAGGTCTCTCTCC
TGATAGCGGATGTACTTAGAAACGCTTTGTAAAGTCCTTGGTATTCGTGTGGTTCTTCCT
AGAAACCGAGACGGTTTCAAGAGAAGGGTTGCAGCCCCTGAGCAGTAAGAGAACTCGTAC
TCTGCAGTCATCTATTAAGGGATTCCTTTACAGTGGTCCTTCCTTCCTCTCT
>173
CCTAGCCTGGGCTGGGGAAAGCCCAGTCACTATACTCAGATTCTAGACACTGCCAGAAGC
CTGTCATCGCTGCCAAGAATCTTATAGCTACCCTTTCTGAGGAACGTGGGTGGTGTGACG
TGTGTGGAAGGAGTGGGTGTACTGGTTCTCCAGATCTTATCTCCCCATATCCTGAACCGT
GGATGTGGAGGGAGATCACATA
>174
tatctctccggcgatgaatcttctctttctgtagaagtgtgagttcctgggaacccttgc
ttctttcactgaagcttttTATCAAGACCTTATCTTCATACCTGGTGTTGAAGCCTATTA
TGGCCAAAGAAGTTCCACTTTCTGCTAAGCATTCATCTTGATACATATCAGCTGATTGTG
ACCCTGTCGCTGGAAGATAAGTTCCCAGTAACCCTGACTCTGACCCCCACTTAAAAATG
>175
ATGCTTTCATTCTCAATCTACCAGTGCAGCCTCAGATACTGCAATACCAAAATGAGAAGA
CGAATGTAGATAAGCATATTTACAAACTCATTTGACAGGTTTCTACCTCGAGTTAGTTAT
CTGACTGTGATGAGAATTCTAAGAAAAGCTTGGCTTTCCTCTTCTATTCCACTTACCCCT
TCCTGCGTGCCATTTTCTGTGGAGGTCT
>176
AAATATTGAAAAAAGAACTGCAAGATTGCTTTTTTCCCCAGTGTACTTAGATCCTTCTGA
GAAATGGTCTCAAGTCAGCACTTACATTCTTCTCCTTTAGTGTTCTAAGAAGGAGGAAAT
AACTGTGGGTGTTATTCTCCCCCTTTAAGGTTGGAAGGGCCTCACAGAGTTCTGCTTTCC
TTTTCTGCGAAATCGAAACCTAACAAGGGTGAGGCCTCAGGAAGGAAGTCAAACCTGGCC
CTTTGCCTGGGCTTG
>177
ACCACACCCAAACCCTTTCAGAGGCTTGAAATCTCTTTACTCAGATGTCTTCCCAGTAAA
GATTGGGGATCTCTGTGAGTTCCAGGAGATGCGTGAGGACTGTGTAAGAGCTAATGCTTG
GTGATGGAGCTGCTGCTGAGTCTTGGATACAACACACA
>178
TCTTCATGTGTACAGTGGGGTGACCTCAGCTGTAATTCTGAGAAACCCAATGATGGAAAA
AGTCTACCTTATTTTGAAGCATTTGCATTTCCTGAAGTCAAATGGCAGGCATACTGTAGT
TTTTCTTCA
>180
ATCCCTTGGAGACTGTTATTGTCTGTGAAGGAAAAGCCCTAGAGAATGTGGTCTGGACAC
CAGAGACCAGAGAATAAACATGCTCATCAGATAACATGCTTCTTGGAAAGGGACCTAGGC
AGCCTTCAGTATTCTCAGAATTG
>181
GTCTGTTTTCCCCTCACAAACAGGTCAGAATAGATAAGTCAGTTTCTAATTTCTACGTGG
ACAACCCATTTGAACATTGTTCTTAGAATGTGACTCAGAGAAGATTCAATGGAACTTACC
CTGGCCTTGTAAAAG
>184
GCAATTGTTCTCCAAAGCCAAGATACATTTCTGAGAAGAGACTCACTTTCCCTCACACAT
TGACCCTTTAGACCTATGATGTGACAGAG
>185
CTGAGAAAAGCCATGAGAAGACACTTACCAGAAGACCAGTTTCCTAAACAAGAACAGCAG
GAGTGAACTGCACACAGGGCTTTCGATCATCCGTTTGTTATTGGAAAGAACCATTTTCTG
>186
TGTTACCTGATAAGTAAGAGTTTCCAAGAAAATGGTTACACATGTGAATGAAAATAGATT
GTTCAACTCATCTTTTAAAAAAATCCCTG
>187
atcactagttgcatcaataagaagcatttccacagaaacagCATCAAATTCTTAGTCTGG
GTCTGGAATATAGGGTTCATTCTTGCCAGAGTGTTTTCATAAGAAAGTTTGTTCAAAGAA
AGTAACCAATATTTTAAGA
>188
GTGCAGCCACTATCGATTTTTAGACGTTTCTACCACCCCTCCCCTAccacgagcagttac
ttctcatttccctcacattcacaccccagttcctagtaaccacaaatctatgcaggcaga
tctgcttctcctgggcattcttagaagtcgagtcatacaacatacggtcttcgggaaccg
tgttcttctcagggctggggcatgttactgtgtcagcgccgtgttctct
>189
CACAAATTCCTGCAGACTCCTCCCAGTTCCTAGAAGGTCCGCCTTCATCGTTTCTTGAAG
ACTCCTCCCACTTCCTAGAAGATCCGCCTTCATCGTGCACCTCGGCTGTTGATTTATTTT
CCCTCCC
>190
cattggccataagcttttttattgacaggtgatacTTAACACATATCACTTCCAGGAATA
TCTGTTCACCACTGAGAAGATGCAGGGGCCCAGTCACTGCACTCAGTTCTGTAGTGAGTG
TACAATGTGCATGAGTGTGGATGAGAGA
>191
GCTCAGGCTGAGGCAGTCGAGCTCCGAGCACGCGCCGGGTTGGGCGATTGATTGCTTCCG
CCTCGTGACGTGTTAGGTCGGCGTCCACTGGCGTTCCAGGAACTCCCACCGTGGAAAAAG
ATGGCGCCTTCGCGGCCGTCTTCCAAGTGGCGGACCGGAGGGTTTGCGGCGCGTGGGGAA
GGGATCTCTCAGGTCAGATTC
>192
atcaatctctctgttgctgaatttcattttctataatcaggaggggagtagtggtagtta
tggcataatgtggttatgatgactaaGCCATTGCGTAGTATTTATAGGCTTCTCAGAACA
CAAGCGATCTCTAAGAAAAACCTCCATATGCTAGTTGTCATTGTTCTGTCTTAGGTAGAA
CAGAAGGTACCTGCAGGATAGCTGAG
>193
acTTACAGATTCAAGAGAAGAAACTTGTCTCACCCCAGAAATGTCCTGTGCCCACGTGGA
ATCCCACCCAAACCACAATAGTGACTACATTTCCTAGAATTTTATGTTCAAGTATGAGTC
GGTGTTTC
>194
GATAGTCTCTTAAATCTTCCAAGCTTCTCTCTTGAAGTATTACCCATCCCCCATGCCCCG
CCCTTTCCCTAGAGGTTTGGCAATACTTAGAAATGGTTTTGAAGGTTTTCAGAAGAACTG
GAGGCTCAGTGACTGATTCTGTGTAAAACAGTGCAA
>195
TATGGACACTGTTGAGTCATTTTCCTGAAGGCGTCAACCTGTTGCACCTCTTCCAGGAAA
GATGATTAATTTCAGAGTAACTGAGAGGCGCCAAGCATGGTAAAGGTACAGCCCTAAGCC
AG
>196
AGAGCAAAGCTTGTAAAAGTTCCAAGAAGAGGGTGACTAACTTCTGGAGACCGTTTTACA
TAGCAGTATCTTCAAGGGTGACAATGGATT
>197
ACTCTTTCTCCATGAAGGCTTGAATTACCCAGAAATAGTCTATTTCTTTGAATCATTTAG
TGCTCTTGATATACTTTCAGTATTACGTGCTTACTAATTACATCCATCTTGGCATAAACA
CAC
>198
ACATTCTGTGTAAAGTCAAGATCCCATCTTTACCTTGAATGGGGCAAGACAGTACACAAG
TTCCCCTATCTTGTATTCTTGCTGAGGCCATTTCCTGGTTTAACTGGAATCTGACCTCCT
>199
ATCGTTTAAAAAAATCACTTTCCTGTTTTTCTGACACAAAGCAACTGAGTTCCTAGAAAT
GCCTCAGTTACAGAAGAGCTCGGTTGCTT
>200
CAGTTATTTTTTGTGTGTCAAAATGCCTCATGCATTACAAAGAAAAATATGTGTATGTAT
AGTTGAGTTATAGCTGAGTCTGAGTTTCACTTTTACAAATCATGAGTCAAAATGAACACG
AGGCAAT
>201
GGGGTACAGGGCTTGGTGGCATCTCCAGGAATAAGTCAGAATGAAACTTTTCAAGGGCTT
CTAAGAACTCGCCCATACAGCCTTAGCACCTGTTCCATTCAGAGCCGAGCCTACCCAGCA
TCCTCTTGGGGCCTTGAACCAGCTGCCTCC
>202
TCACCAGTGGAGCAATCTCCTGTTTCGGGTGTTTCTGCCTGTCTGAGGTGGCCACCACAG
TGACTCAGCCAAGAGCTGCCACCCTTTCCTTCCTCTGAATACATTCCTGGAACTAGCATT
CTAAAGACCCCTTGCTACGTGCTCACAAGACATCTGAAAACATACTGCTCGCGAATGCAG
AGAGCACCTTCCTCTTTCATTAGTCTGGTGCCTCATATGTCCC
>203
CCTTAGTCTGTGCTTCTCAAGTCTGAAAAGAGTCCTGCATTGAGCAGTCTCGAGCTGACC
ACATTTTCTGTACTTTGAATTTTCTTTACAGTTGTACTGAGAAGTGAAATGCGGGTGGGT
TCATTTGCTCATTTAACCTTTGATTTCTGAGAACTG
>204
ACAAAGGATGCTTCCTGCATTCAGAGGACTGCCCTTCTAGTTCTTAGAACTTTCATTTAG
ATGACTGATTGAAGTCTCTGTGGTGGCATT
>205
TCTTCAGAAACTACAGATTACAATTATAGCACTATTTCATAGTAACTACAAGGAAATGAG
AGATGTTAGTGAAGATCTAGAGTTTGACACAGTCATACTAGGAAAGTCTTTGCTGCCAAT
GTGACTAAGAGACAAACTGCTAA
>206
ATGACTTGGCTCAACAACTACTGAATGAACTCTTTGAAGGGACACTTTTACTCCACCAAT
GACACAGAGCTATGGAGGATAAATGAGTA
>208
TGTTCTTTACTTGGCTAGTGCCTGTGACTCGTAGTGAGATTGGTTGGGAATCTATCACAA
ATGCCCCAATTGTAAAATTAACTGAAAGTTACATGGTATGTAGAATAATGAATACAAAGA
TAGTCATATCATAATTCCCAGTATTCTAATACAGTGAACACATGAAGGGGATTACAGAAG
ACAGAAGAGAGACAAtgctgggaactgacccctggtc
>209
AATGTATCATCAGTACTTTCCCCTTAAGCAATTCGTATAATCCTGGTTCACAGAATTACT
GTTCAGTCTGATGATTTGATGATTAAGTAAGAGATTCAAAACTCTTTAAAACTCTT
>210
TTAAGTATACAGCATCCAAAGGGGGGAAAAATTAAATGTGGTAAATTTCCTTTCATGGTA
TATTTCTCTTTCCTACTCAGACCGAAATACCAAGGTTTATCTTACAAAGAAAATGACTTA
AATCACAT
>211
ATTCCGTTTTCTTTCCAGGAAAAGCAGAAGCTTCTCAGAAAGTCAGCACAAGCCTGTGTG
TGCAGTTTCAGTTTCAGTTCTCCATCCCCACAACTAAGTG
>212
TAGTGCTAACCTCTAACATTAATTCTTAGAACTCCAATGAGCTTGGTACTGAGTTTCTAG
GAAGTCTGATGTAGAAATCAAGAAGCCCAA
>213
CTTTAATCTGGCATTGGCACGCGTACCTGTCATTATACTCTGTTCTCAATGGCTTGATTC
TTTGAAATGAAAGCACTTTCCAAGCACCACCTATTTATCAAGTACTAGACTAGGTATGAC
ACAAAACTCAATACTGAAAGTATATGACAAAAATAA
>214
ACTGAGCAGAGCTCGCATCTGTTGCCATGGAAACCCACCCACTCCTTCCCCGAAAAACCA
CCAAGAAGAGGTGATGGCATCGTGAAGGGATTGGCTGATTCCTTTCTTTATTTTTTTCCC
GAAAAAGG
>215
TAACCTGGTCAAGAACAGTGCTTCTATCCTTTCCCACTCTGACTTGCTTGGCCCAGCCTT
TTATGGCAAATGCTGATAAGAGCTGAGTTCTTAGAATCTGAGAGTACAGGGCTGAGTTTG
GAGAACTCTGGCCAG
>216
TCCACCCCTACATGTTCCAAATCCCTTACGCCAGGAGTTTGCTGTTTCTGTCATCTGGCC
GTCGTCTTGGTTTCTCAGAACTTGGTTTCTCTCTGAGAAAGTGACTCACGA
>217
TCAAGCACAGTTGTGTTTTTAGCATGTTCTGTTTCTCACCTAGAAGTTACCAGTGTAGCA
TTTCTAGGAAGGCACAATTGCATTCTTATC
>218
CAACACAAGACACAAAAGGCATCAGACTGGTATTTCCTTTACCCCATAGGGATTTTTTAT
GGGGTTTTTATTTGGTTTCGTTTTTGGTG
>219
GCTTTTGCCCTCTAGCTGGGAAAGCTGCTGCTAAGCACACTCAGAGGGGAATTACCCCAT
GATAACAGCTTTCAGGGAAGTCAGGTTCCGAGAGA
>220
TGTAGGAAAAGGGATTTATTATGCACATTGAAAAAGACCGTCCcagcagtggtgagtcaa
ttgccagcacttagccttggtgttatgtgaaatggcactctattctaggaaacttcctca
ctgaatgagaaaaagtcagacaaattgaaggtgatagatggtctacaacacctgaataat
a
>221
GTTTGAAAGATTGGTCTTCTACTGAAGTTACTGTGCCAAATTCCGGTATTGCCTTTCATC
TCTGGGAAATAGATGAGATGCTTATCAATTCTAGCTGCTTTTTGTGAAGGTAAACATTAT
TATTCATTTCCTTCTTGGTGCTGCGGAGGTGTGGTCAGGTTCTTAGAATCCTGTGGGGTT
TTATTATTTATTCTAAGAGCTCCATCACCATTTATAGCTTAATGGTAACACGTTAAACTC
TGAGTAGAAACAACCTACAAGAGCCTCGAAGTGGGGGCTGAGGCAGGGGATCTAACAGAA
CTAAAAACCAAAAGACCATATGAGT
>222
TTAAGAGGTTAACAGCTGGCTTCTTAAGAACCTACATCATCTTTCTTAGAATTAGGTTCT
TTGTTGTTTTCATATTATTTCTTTGTTAAAGAAGTCAGTTTTTCTTTCTCTTTAATCCTT
CTGGGATTACCATCAGCCTGTGCATCTCTTTAAGTTCTTATAGACAAACAGGATAAAGGA
GAATATACTTAGGAGGTATTTCAGAGACAGAGTTGTACCTTTATTTTTAAAATTATTTCT
GTGATATTTTGGTTTACTCATATGCATGTTAT
>223
TAGCAAGCTCTACAAAATTTAGTAAGATAAAGATACGATCAGTTACTCACATTCTGTCAA
GTTGCCCCTTGGTCACCAACTGTCATTCATGAGAATGAGTAAATTCATTCTTTATGCTct
ttatgaggaaatttagtcaaccaagaaatgaactaaaacaaagacagactcatgaggaga
tcttaagattccaagaaaatactaagactaagttttgattttacataggcattaggacta
aggagct
>224
AGTGATCTTGCTAGCTTCTCAGAACCTTCAGGCAGAAGACAGTTTAGCCACAAACCTCAG
CTAACCCCAAGCTACCCAGAAAGACCTGGCTTCCTAAGAAACAGCTAAGTTAAGGTTTGA
CAGG
>225
CCTTGTCTGTCTCTGGGGCTTTGCTGGGAGGAGCAGTGGCTGCTTCCTGGAAGAGTTGGG
GGTTTTCTTAGAAACCACCCTTCCCCACAGCTCAGCCTGATAAAGTTACAGGAATATGTG
TAAGGGTGCCACAAGCCATACAGTTGAGCAGCTG
>226
GCAAATCTTGCCTggaaatcagaagaggtcatccagttccctggaactgagttacagatg
atcatgagccaccacatgAACACTTACTCTGTTTCTGAAACTGGG
>227
CCTATTTTGAACTGCCATCTGAGGAAGGATGGCACACACAGGCTGCTATGAGAGGTCTGT
TGAGTCATTTTGTTCTCTGTGGTTCTGAGAAGTCTAAGCATGGTGGGAGGGCTGTTAGCA
CTCTCCT
>228
GGTCCCTCCAGCAGCAGCAACTGTAGAACATTCTGAGAAATCCCCTGTGGGGTTTTCTGT
AGAAACTGCATGAGGCAGGAAGTGCTGTGGGGCCAGGGCTGAAGCAGCAGGTGGCACCTA
GAACTCTGG
>229
CTTCAGCCATGAGCCAACATGAATAGAAACTGCTACTGAGAGCAAGCAGTCAAAGCAGCT
GCAGCTTCCAGGCAGAGAGTCGGTTCTTATACACTTCCCCGAATGCAAACATGGTTGGCT
TCGCTGAAATCAAGGATGAGGTAGCATTTGAAGCTTGAATCAGAGCATGTAGGAGTATTC
AAAATGTTAGATGCGGTAGTTCAGG
>230
AGTGAGGGGATCATGAGCGCAGAATCTCAAGGGACACCTCTCCATTTGCCTTGAAATTGT
TCATCTTTTCCTGGAAAGGACATTTGCCTTGGTTCTATTTCAACC
>231
AACACTGCCAGAATTGTTTCTCAGAATTGATAAGCATAGGAATTAAATTATAATTTACAC
CTAGATATCTAAGGCCTAGATGACTCAAGTCTGGAGTGTATG
>232
TACTATTGTTGGCAGGCTGTGGTATGTCTAGTTTTTAAATAGAGTAGCACCATTACTCTG
AAACAGTGAATGTTTCGGGTAAATTAGCTG
>233
tcagacctgagaccctcctgcccccagtttcctgaattctaggTAGTCGGCACCACACTT
AGCAGGCCAGCTCAGTCTTataattcgaaagtggtgttatttttaagaaataagccctac
gagtcaaagtaggacagggtgatccagtccccc
>234
CGTGGCAGGTGACTGACAGCTCTGTAAGAGGACTAGGGACTCCACAGAGTGCTTACTCAG
AAACAGTTTTCTGAGAAGTCCTTGACAATAC
>236
ACTCTGTATCTGACTTCCTGGAATACAAAGACAAGCAGTTCCTTGTAGGAGTCAGCTACC
CACCTACGCACGCTGACTAACCAGCACAGTGGGAGGGAGCAGCAGTAAAGCGTTTAACGG
TAAGCCTCCTTACT
>237
TACTTCAGATGAATTTAGATTCTACAGATCCTGTTAATAAGCAAAGTAAGTTTCTTTGAA
TTGTGACAAGAATACACTCGAATTTCTTAGGCAACAAATGCCTTTTCTGACTCACCAAAG
CTATTGTTCACGGGAAACGTGACCCACTAAAAAGAAACTGTCAATTCTACAGCGTAAACC
CACATTTCTC
>238
TGATACATTTTTGTTGAGAAATGTGACCAGGGGACTTAACCACACTCCTTGTGGTTTCAG
AGGAACATGGAACCCATAGATAGGCAGAGATGCTTGTCATTCTTGGTAATGACATGACCA
CATCAGTTCTTTAACATAAAGAAGTGATTCTAGATGTTATAATTTCTTGGAAGCAGCATG
G
>239
AAGTTGTTGTCCAAACGCTGCCGGAAATGTCGTAAACGGCCAATCAAAACACAGATTTAT
CGGCGGCAAGTAAACGTCATCAAAGAGAGCCGAAGCTCTGGGGAAGCAGATTTCTTGGAA
ACGATTGTGAGAGGATCGAAGCGGTGAGTGTGATGGAGAAGAAGG
>240
TATATTTATCAGAAGAATCATCTCTGATTCACACTGTGTTCAGAATCAATTCCAGGAAAA
GTACAAGTGTTAAGTATGAGAAGCAACACTAGACAAGAACATAGGAAGA
>242
attgtgtcctggaatcaatcctgtgttctgatacaatctcctattctgtTTTCAGTGACA
AACATGAAAAAACTGATCAAGCAGGATATCTCAAGCACACAGAGAGAGTCCTTGGAATTG
ATAACCATCT
>243
ACAAGGTGATGCATCTTTTCTTTGTGGTAAACAGCTCAGAGTATGTGGACAGAATACTTG
GAAGGAAAGACACTAATGACATGGCATATTTGGGGCTTGCTGAACTTGTAAGCATGTTTG
GCTT
>244
ACTTTTCTACTGTTGCCTCAATTCTCAGCTGGCAAGGTTCCAAGTTAGTGATGATAAAGA
AACTCCTTTCTAAGAAATCTACCTGACTAACAAATGCATGCAGAGCAAAACAGAGAAAAT
GAATGAGA
>245
ATAGGAACCACATTGTTGCTTGGAGACATGTCATTTTCACGTCTGTCTGACATTTGCTTC
TGAGAAACAATGCGGTATATCTCTGAATGACAGAAGAAA
>246
AAACATGCTCTGTGCACTTGAACAGCATGCTGATTATGACACGCAGACATCATCATCTCT
TCTTGGTTTCACTTCTGGTGTAATGATGAGAATTTTATTCTCAGAATTCACTTAGGCAAC
AGTGACCA
>247
TATGAAACCTCCAGTTTCCTTCAGAGCCTCTTTTATTACATTCTCTTTATTGCATCACGA
GGTCTGTGGGGTTTCATTTTTACCATGTGAAGTGGATTATCCCACTGCAAATCTCCCTTG
AGTTCTTGGAAAAATATGTGAGCTTGATAAGCATCAGGACATTTTAAAGGAAATACCCAA
CTAAGAAACGGTCAGAGTT
>248
AATCATGATTGCAGAAATGGGGGGGGGAAAGTAAGCTTGGGCTAAGATGATTTAAAAAAA
TAAAAATCCAAAGAAGTGTGATTTCTAAG
>249
GAAGGTGATCCTGTTCAGTAGAAATGTGAGTCAGGTTTCATACTGCGTTAGATAAGAAAC
TGAATTTGTTACATGGCAAGGAGTCAGTGTTCTC
>250
TAAATAATCACTTTACTATTTTGCTGACACAGAAGGCAACTGAGTTCCTAGAAATGCCTC
AGTTATAGAAGAGCCCAGTTGCTTTCAATTTCCATAAGAATCATGTTCC
>251
TAACTGTTGCTCTGAGCTGAATCAGTCTCTCGGGCTCCCATTCCTTGAAGTCTGACTGAT
CAGCTTCTTGGAAACAACAGAGAGTTGAAT
>252
AGCCTTTTCTGAGAAAAGGAAGAAAAAGGAAGCAATTCTTAGTAAAAGGCAAACCACAGG
GCTACTGTGTTCAAGACAGGCTGTACACATCAAACCACACACATATCAAAATGATGATCA
GCCTGCCTCATCCAGGATGT
>253
AGAGGAAAAGAGAATGAAGGTATTTTCCCCATACTGGTTTGTTAGCAGTTGCCATATGTT
AGAGAATTCTTGCTGCTGATTTTCTCCTGCTGTTGGGGATTTGGTTTCATTCCCAGAAGA
GCTGAACCACATCAAGTCATCTCCATGGAAACGGCAGCCCAAACTTCCCCCGTGTTTGCT
GTGACTTGCTGTTGAGTAATCAAATCGGGTGTTGTGAA
>254
CTGAAATTGCTGAAGTCACGCAACAAACCAACCAAAAAACCGCTTTCTTCCTTCCGCGTG
ATTTATTCCAGGTATTGGTTATTGAAACAGAGAACTGACTGACAAACTTGCTAAAGGCAA
TATTCATAGTTGTAAACCCTGACGTATAAAGAGTTATTCTTCTAAACGGTATGCGTCAGT
T
>255
AAACTACTGAAGAGTGAGTCCCTTCATCTCTCTGCCAGTACTGAGCATCAGTGTCTCATT
TCCAAAGTGCTGTGGGGAGCATATCTCTTACCAAAGAACTCCCCCCTACCTGCCAGGAAA
GATAATGCTGTCATGTTTCTTTAGAAGTGTTCAATTTCAGTAGTAAAACAAACCCAGCAA
TTCTCCTGCTGTGCAAGCAAAATTGAAAGTATTTATG
>256
GTTCCTATCTTGACTCTTTAGCTGGGTTTGGTTCAAGTCAACCAGTCTGTCTAGACCCTT
CAAGGATGAATCAGACTCGGTGTCTGTCTCCACACAATTCGCAGAATAACATCCCAGCTG
AGGAAACACTTGACTGTACTGTACAGTAAATGCTTCACGGGGACAGAAATGACACAGTGT
GGGGGAAATTCATCCTAGTTCTGGAAAAAAAGAAAAAAGAAAG
>257
aggcagactccatgacaggctccaaacgggcagtttgagaggtcagatctagttcgtttc
tgagaactgggcaactacgggcaaagtctgggcGAGTCAGTTACTGGAAAAGCCACACCC
TACAAG
>258
CCCAGGTCAGCAACGATGGCTGTGTGGGGAAGTCCCACTTTCAAAGGTTAACAATAACTT
GTGACTTAAATAGAAAATTCTGGGAAGCA
>259
ATGGGAAATGCTTATGGGTTTGTTCTAGGAAAGACTCATTTAATGAAAGTTGTGTTCACT
CTCCCAGTTCTGGGGAAATGGCCTCTGTG
>260
GTACAGTCAACCTTTCCTGATATGCACCCATCAATTCCTGACACTATCTTTCCAGGAACC
ATTTTTTAAGTCACAGCTTCAGTCACAGCTTCCCCAGAACAGTTATGCAAGCAGGACCTA
TTGCTCTACAAAATTGTTACAGGCTTACTCA
>261
TATTAAGATTAAAGAAAAGCAAAAATAATAAGACTCCTCTTTACTTCCTTATTTCTAAAC
CTCAATGATGTAGCAGTCACTGAGAATctgatatagttccagga
>262
CAGAAATGGTGACTCATCTTCCTGGAGTCATAGTCAAACCACTGCTTTTATGACAACGGA
AAGAAGTCACAATCTGACTTGTCTTTTTTTCCCCTCATTTACGCAATAAAGGAAAGAAAG
AGCATACCCCAGACTTCTGTCTCCTGAGTTCCTAGAACTGTGTAGGGAACCC
>263
aaccaCGTCTGTAAACCACATCTATAAGCTAGCGGTTTCCTGGGAAATGATTAACAAACA
CTTCTTGGAACAAAGGAGGGGACCTGTGGGTAGTGTTGGCCGCTTTCCTGTGTGACTAGC
CTTG
>264
TTCTTTGTGGCTCTTATGAAGGTCTGAGTCCGGGTTCTAAGGGACTTCAATGAAGTCAAA
TTGAAAGGACCAGCCAGCTTTGAATTGTTTCATCCGCCTCTT
>265
CTCAGCTTAAGAAAGTCAAGTGATACAGATTTGAGCCATCAATCATACTGTGGAAGCTAA
CTCAACTACCCAGAACTTGATTTATGGGAAAGAAAGGGTTTCCAAGACAAC
>266
ATTATGTTAAGCTCAAGCCTGGCAAGCACCATCTGAACCCTCATTTCTGCTTTTCCCGCT
TTGAGTCAGAAAATTCTAAAATTCTTAGGAGTCTC
>267
ATATTCTGCCATATTCTACACGGCACCAACATATGGTGTAGTCCTGATGAGTTTCACATG
TGGGTGGAAATCAAAACGCATCAGAGAAGAGCAGTAATGACTCACTAGATTTGGCTTTCT
GGGAGGACAGTGACATTT
>269
CAGTGGTTTGTTTCAGGATTGCAAACAGTTCTGTGGGATCCCCTGAGAGGCCACATGAAA
ACTGGGCTGAGTTATTTAGAGATGAATTCACAGAAGCCTAACCCACAGAAAGTCAGAGAG
CTTCTTGTCAGTATCTTCCCAGTAAGAACACGGGCTGAACCTGGAACACTCACCTC
>270
TACAGGTAATCTGAAATCCTTTAAAAAAGGAGTTAGAAATGACTCACCATCCTGGGCATT
TCCACTTTCTCCAGAAACAGCTTGAATTAAGCAGAAAACTATAGCGAA
>271
CACTGGGCAACTACCACCTTCTACTGTTAGAAAGAGCAAAGGCTCACCTCTAACCTAAGA
GGAGGCAATCTGGGTCAGATAGTTGATGCATGATATGATGTGCAGTTTCTTCTGAGAAGT
ACCAGACATTTCTGATAAGAGAGTTGAGCAACTTCCTGATATGTGAGACTCAGCTT
>272
TGAATCAGAGTATCACTATGGCTGGCATGCAAGTGATTATTCTCAGCACATATTTTTCTC
CTTACCAAATATGGTACTAACAACTTGGAATCACGTTCATTTGTGGGAAAAAGA
>273
AATTTAGGAGGCTGTGTGTGACAAACTCATGTTTTCCCACTTATTTCAAGCCCATGATGT
CACCACAAACTCCTAGAAACGCATTGCCCGAGGTTTCTGAAATTCTAAGAAACACTATGT
GGGTGTCTGACTCATTCCCGAAAACAAGACATATCCCACATGAGTGGCAGGTGATGTGAC
ATAGTGCCTCAGAGTAGAAGGCA
>274
AAACCTTAGAATACTACGAATTGACAAGTCAGTTGAGTATTGATAATGTATATCTAGTTA
TGAGTGTAAAACAGGGTATCTACTTTGTGACTTGTAATCAAGcctagtaattttaccctt
tttctttacccaaga
>275
TACAGAGAGTGCATGAATTTCCAGGAAACTTTGCTGTTCACTCATTTCCTCATTCAAAAA
CATCAGAGGGGGTTGATTCTGTATCTGGCTCTGGGAAAGCCACAAAAAAGAACAGCATAT
GGTCTCTGTTCTCGAAAGGAG
>276
CAGCTGAGATTCTGGAGAGAGCATGTGTTTGAATTAAAGAACCCTGAATTCCCAGCCATC
TTGAAACAAGCTATGTAACTTTCATAGTCTTTATTTCCTAGAACTAACGAGGGTGGGAAG
CCTGGTTCTTATATCTGAGTGATTATGAGAACACATTTGACTATGAGATCTTTCCATGAG
CTCTGAATGGATAATAGTTTCCAAATGAGTCATGACTTCAAAAGCAAGCCCCCAGCCC
>277
TTCATCAGAAAGAGGGAAGTTAAAAGGACACACCCATTTCTAGAAGTTATGCAAAACTCT
TTTCCAAGAAATGCCTTGCCCCTTCTACAGCTTTAGCCACAGAATCTGGAGAAAGATGAT
TG
>278
AGTGTTATATTATGTGTAAGATGTTATTCCATGAGGTAAACCAGGATTACCTAGAAACTT
CATAGTATGTACTGGCTTACATAATTTATTCAGATTGCCTCTGAAGAATGTACTTGC
>279
atatgttatatttacttactttatgtatgaatatggtatatgtatggtatgtatgatata
gataaggtttatacatatgcatgtgcatattttatacacacacatatatacaACTACTTC
CTTGAATAGATTTAAATTTAAGTTCTAGGAAGGCAGGAATCTGTTTCGTTCATTGATATG
TCAAAGTCAAATAGAAAGCCA
>280
CATGATTCTTACACCTAAAGATCCCAACTCCCTTCCTTTTCCATCTGCCACACCCACTCT
AATAAGACTAGAAACAAACTCAAAGTTATTTTTATGTGTATGAGTGTTTTGATGACATgt
attggacctcctagaactggagttgattgagtcaccttgggggtaccaggaaccaaacct
ggtactgtgcaaaagt
>281
TGAGGCAGAGTACCGACACCAAGTCCCTTGCTTCCCTCAGAATTCTCTGTACTGATGAGT
TTCTTGGGTGTGGGCTATTTTCAGAGCTCTCAGGATGACAAGGTAGAAAGATAGATGGAA
AGAGGAACTGAGAGGAAGAGAGTGCCTTATTCAGAGAGTACTAGTTGTTATCTTGGGTTC
TACGCCG
>282
AAGGTTTGAAGCATGCTTTCTACAGTATAGATTCTTGGTACATACTTACTGATTCTGGGA
ACAAGGGACCAGTTGGTGTATTGGAAAAGATATGAGTAACCAGGGTTCTCAGTTC
>283
CATTGAAACAGTTGTTTAAAAGAGAGCTAAGATGCGGAGAGCTTTGTTTCCTGTTTGGGT
TAGAGGAAATGAGCCAGTTTCTGAGTAGAGAACATGAGTCAAAATGGTG
>284
aaCACCCATGAGGAACTTCAGGAAACAGATATCCAAGCTCACCACTTACCCATGAAGCAA
GTGCTTGAGGCCATGAAGACTCAGAGATA
>285
ATGGAGCTTTTCAAAAGCAAAGCTTTGATTCCTACTGTTCCACTAACCAGATTTGAACGA
ATGGAGCGAACAGCTAGGAGGCAGTGTAGAGTCTGTCATACCTAGATGCTAATCATTCAG
TGGCCAGTCGCTTAACTTATCGTGGTCTTTCTTGGAAGTCAGCCTTAACGCCTCTCCTTA
GAAACAGACGATGACATACAACAGCGTGCTTGAGCACAGATCTTAACCATTTGATATCAG
TAGGCCTTTTTCTGGTTTCGTTCCCCTGCCAAGGGAATAGAGCC
>286
CCGAAGGCACTGTGCTCATGATTCTCTTTGGTCATCTGAATTTGCCTTTGCCTCATGTGG
AATACCTCTCTGCTACCCTGGGGTTGGCCTAGGTTAGTAGTACTTTC
>287
GGCAGAGGCATTCTAGGAACAGCAGCTACAAACAcagctgagtcatcttcctcattcaca
ctgaggaaatgatgcccagagcagaaatgagtttcccagtggcacacaCCCCTCAGATG
>288
CTGTTGAAGCAGATAGTGGATTCTGAGAATTGAACCCTGCACCCACTGTGTTGCTACTGG
GCTTAGCAAAGTTTCTGAGAGATGGCTCCTCCTCTTTTAGGTTTTGTTAGG
>289
GAAGCGAAACGACCTTTACTTTTTGGGGGAAAAAACCCACACTGGCATAATTCAGTGAAA
CACTCAATTTAGACTCTGCGCAGAGCAACGGCTGCTAAGAACTGGGTGTCATTTGTC
>290
AGAAAAATGCCACAGGAGTAAGTAGCTCAGTTGTCTTTGTACTTTAATTTTGTAGTTAGG
TACCTTGTTTAAAAAAATCACTTTCCTATTTTGCTGACACAGAAAGCAACTGAGTTCCTA
GAAATGCCTCAGTTACGGAAGAGCTCAGTTGCTTTCAGTTTCCATGAGAATCATGTTCCA
GGAAATGCCTTTCAGGGGCTGAGCTTTGTCAGGGT
>291
GACACCAGACTTCCTGGCTTTAAATCTTTGTTTATGACTAGGTGAACAGTTCTCAGAAGT
TCCCtatgatagcaaatctacatgttaagtgactgaattcagaactacctacaatcatat
ctttgggtatgtgtgtgaaggg
>292
AGGCCTCTGCCTGAGAAACTTGTGTCGCTCACTCTCCTTTTGACTTTGACTGGGGGAGGG
GAACAGCCATGTCACGGTGACATCATCACCTTCCAAGAACCACTGATTCAGCTGCTGAGG
CCCCAGGCTGGACTCACTTCCTCCAGCCAG
>293
TCTAACTGAGAGCTAAACCAACAAGGCATGGGGTGTGACATTGTGGTCTAAGGTCACAGA
GAAGCCATTTCAGGGAATTCAGTTGTTTCTTAGAATTTAGTTTAGTACGAAATGGAAACT
ACATATAAGAAGGAGTCC
>294
TACCATCTTTCCTTCTATGAAAATGACATTTTCTTCCCCCACCCCCAACAACTTGCTAAA
AACACTTCTCAAGTCATCAATGCATCAAACTGAAACTAATACCTGTCACTGTGCCCAGAA
TCCACCATAACAAAGAGTATTTGGACAAAAGGTTGGTATAAAGATACATATGCTGACAGT
CATGGCATCTAAGATCGGC
>295
CTTGTGGCTTCTGTTTCCTTCCTCCCTTCAAAGCTTGTGAGCTATCACCTCGGGAGCCTC
TCTCTGTCTTTTCTTGGAATTTGCCCAGGAGGTGACACCTGCTCTTCTGTTTCGATTTCT
CCTCA
>296
ATCACAGTATCATTGCATCACTGTACCTATGCGTCATTGCATTGTTGTACAGTAGAGATG
TTGCTAGTCAGACAGTTCCTAGAACTGTGA
>297
TCAAGATTGATGTTCTCACTGTAGAAATTCCTTGAAACGGTGCTACAATGGGTCGTCTTT
TTCATGATTTCTGCCTCTTGCGTCAGACT
>298
CAATAATGAAAAATAAGCCATGAACACCAATACTGAAAGATGAATCATTCTCAGAACCAC
ATGTGATTGCAAATCGTGGAATGAATGAATTCAACTGAAACAAC
>299
CTTTTGACTTTGAAGCATTCATTTTTACTCCAGGGAAATTACAGATTTCTTAGAAATGAG
CTCTACTGGAAGAACAGCATGGAAAAATA
>302
CTAAAACCCTCAAGCACTATGTAAATGTCATGTTCTGAAATTACTGCCAATCAGAAGAGT
CAGAAGGTAGTCATAATGAGATTCTGAACATTATTTTCATCTTAACAATGAATGTACTAC
ACAGTGTAACTTGTAGATTGCAGAATTTGCGTCCTT
>303
CCATAGCAAAAGGGTTTCCGGAGTCCCAGATTCACCACATTAAATGCTCTCCCTGCTCCG
TGGTTGGTATGCGTCAGTGGTCCTCTCAGAACCCCTTCCTGGGCTGGTTCAGAGAAATCG
CTGATGGATATGACGGCTTTTTACTTCATTGCAGCTGACAGCTTTGCATTTTCCCAAGGT
GAAACTCA
>304
AAGTGCACACTACACCAAAAGACTTCTGAGGTTAGCAGATGCAAATCCTGTTCTTTCTTC
TTCAAAGAAAACAGACCACATGCAAAAAGTCTGAAACATCCCACAAGCACAGAGACACTC
GGGGGAGGAGGGAACACTAACCTTCTTAGAACCAAAGTCCTACTCACTTTTTGATCTACG
ATTTCCAG
>305
GCCCAGCTCGCTCCTCTGCCCAGACTCCCAGACTTCTTTCAAAGTCTCAAGGTAGTTCGG
GCAGACAACAGGCAGTGAGGGGAATAACACTACCTTCTGAGGAGCTGGGTCTACCTAGAA
TTCTTCCTCCCCCAGTCACTAGATGCCTCAGTGCAGTGACACACAGGGCCTGAGTGGGTG
TATGGGGACATTTTTGCTCATCCTCAGCATGCTGAGGTATCGGCTATGA
>306
GTTGCCAGGAGATAAAGCAACTGGCTTGTGTCACAGTTGCCAAAGATAAGTCACCTGACA
CACATGGGAATTCCCAGAACAACCATGCACAGAGATACTTAACTCAGTCTATTGCAAAAC
TCACTACTTACTTGGGCATTTTGACTTTTATTATTGTTTGAGATACTCCAAGGGAGAGTG
ACTCAGAC
>307
TAGGTCCTCTCTGTTCTTTGTAATCGTGGCCCAGAGCTCCAGGAAAGTTGAGAAAACTGC
TACACAGATGACAGTCTGAGTCGTTTCCAAGAAGAGCCCTGAGTGACCTGGTGAGTAAGG
GTGACAGCTGCCGGGCAGGTCTGCTAGATTGAGCATCCACCTTAGC
>308
ATTTCTTGGAACTTTAGTATTGTTTTTATTTTTCCCCTTGAGTTCTTATTGCTTTTGTTT
CACTGTTGCTCAGAATCTTATTCTCCTTTTTGGTCATCAACATATTAATTCACTCCTGTT
TGTCACATTTGCAAATGAGCTGAAATATGCAATCCAAGTGCATTTTCCACCATGTTTAAA
GTGACAGTTATTGGGAATTAAAATTTCATCATTTGGAAAAGTGAATTTCTAGAAGTGAGT
TGAAGCAACTGAAAAGGAATTTGGAATCTATATTTCATGCTTGCCACAGGCGCCC
>310
CCAAAGTCAAATACACAGAAATCTGCTCTGCCCGGGTTTCCACGAATCAGTCTCTGGCTG
GCTGGCCCACCCCACTCCCCCTTCCTGTTTTGAAGCAGCTTACAACCACTCCAGGCAGGG
AGGCTGGGTAATGTGGTCAGGTGGCTT
>311
CTGGGTGATTTTGTTGTGTAGAAACCTCACCTCCTTAAATTCTCAGAATGCAGGCAGACA
CCACTACCGGTGTTCTTAGAGTTAGAGTC
>312
AACATTGCCCTCGTGAAATGAAGTATGCATTCTCATTCTGAGTCGGGATGCTCACACAAT
TAACAAGTGACACTCCTGTTGACATTTAACTATATCTAGGAGAAAACTTGGTCAGCCAGA
AATGTCAGTAGGTAAAAAGGGTTT
>313
TACATTTTCTACAAGACTCTACTTCTGCTTAAGAATTGCATTTTCCTAGAACTCTGACTT
CTGAGGCTCTTTGTAAACAACACTTCATATATTGTCAGTACACAAATGATGTTTCAAAAT
GAAACCTCTTAGAAACAGCAGTTCAACTTAGACTCATGATTTAAAACTTTGAT
>314
TAACATACTTCCTCAAAATGTTAGTGATAACAGCACTTCTTAGAAAATAGACAGTTGTAA
CATTTTAAAGGTTAGCTGTGATTTCAATTCTTAGGAAACATG
>315
CTAGTTTTAAAAAGAAGTTCAGCATGACTCACCAGTGTTTCCTTCATGACTTAAGTTTCT
CAGAATTAGTTATCATGGTACCATCTTTTACAATTCCACGGCTAATGTCCATATGTTAGA
ACAGATCAGTAATATAGTCT
>316
AGGAAAGACAGGCTGGGAGATTCATGGTTAAGATCAAGGAGAAGTTAGGGCAACAGTAAG
AGTACCCAGAAAAGTGTGTCACACACCTTCTAGGAATGATTGTGATTGTCAGCCTAGCTT
TATGGGATT
>317
GGGAAATGCTAATCGCCAAGAAAAGCGACTCATTTCTGTGAATCCCTTTATCTTAGTTTC
CGATTCGCAGTCTCTTTGTGGTTTCGTTGAGAAGAGCTTAATCTGGATGTGATGTGTAAT
TCACAGCTACTT
>318
AGACTCCACTTTCCAAATAACCAGTTACTTAGAAGCAGCAGTTTAAAGATGTGAGTCAGA
CATTGACAGGTGTTTTCTTGAGAAGTCAC
>319
AGTGAGCAAGATTTCTGTTTTCATTTGAATGTGTCAAGTGATGTTCTCTGAAGCTGTAGG
GAAGTCACCTAGACTGCCCTTTGGTTGAAAATGGGAATGTG
>320
CCCCTTACATTGTTTCTTTTTAACTATCTAGTCATAGTGGAACACGTAGCCAGTACAgaa
aaccagtaccgagaattggggctgttgctatggtaactctgactacttgatcttcaac
>321
ACAGCTTACTCAACACCTTCAAGGCACTCATCACATGATCAACATAAACAGTTCCTTATC
TACAGCTGGAGGTCGGAAGCTGTAGTCATTTTACTTCAAGCAGCATTGAGCTCATCAGCA
AGAAATGTTCTAACATTCTAGGAACTGCAATGTTTTTAACCCCTCAGCTATTTGCCACAC
TGCTTTTCAGTGAGACTCCATTCCCTGTTAAGAGACTGGCTCTGAGGAACTCAGATGAGC
ATGGGGGG
>322
AAGACTTGTGAGACGCTGTTTTCTGTAGAGTGTGGGTTTCATTCCTGTGGTATGAATGAA
AACTAAGCCATCAGCATTAGTCACACTTGACTCTGGGCTCCCAGAATACTGGGTATGTGG
CTTCTTAGAAGATGATGCCACGTGACTTGGGGAAGCTACAGCAAGGGGCAGGAGTGATGT
CTAAGC
>323
ggtgtctccagaactacagttacaggaggttgtaaaccacacagtagggtgctaggaaac
aaactcaagttctttgaaagtagtgcatgctgattcatacatatccacttagccatctct
ctagcctcTACCTGAGTTTTCAGTCAAGAGCAAATACAAAGTCGAT
>324
CGCCACAGCCACAATGGCTGGGGCAGAACTTGGCATCCTGTGTTTCTTTGAATCTCGGTT
CCAGGAACAATGCTGCTTCCTGTGTGTCTCTCCCCCACCCCCTTGCTTGCCCTCACCAGC
TCTGCTGCCCCCCTCTGCCCTGTCCGTCCTCCTTAGGGGAAGTTGGTGGGATGGGGA
>325
AGTTTCGCAGAGGGtcagtggtagagggctgtctagcacgctgaggtgctgagttcagta
cacagcacATTAATGAACAGTGTTTTATAGCAGGTCACAAGTCTCCTCTGTATACACAGT
TTTTAGTTTACAGTTTCCAAGAAATCACCTTCAGTTCTAGTAAGCACTCAAGTCTGGGCT
CCTG
>326
TTGAAGTAGTTTTAGAGGATGTAGTTATGAGGCTCATTATGGTAGCACACTCCATGGTGA
CTAATGAGTAGTCATATCAATACATTCTCTACAGACCTTGCTAGAGAAGATTCCAAGACA
GCTCTACAGAAGTGACACTGAGTAGTTTCTAAGAAACTTAGTGGC
>327
TTAATGAGGTCTGAGGTGAAGAAGGGGCTAAAGACTATGAGCTTCTGGGAAAAGCCACAC
TCCCATTTCACCAGAAGCTGAAAGGAAGGAGGCGTCCTTATCAGAACACTCACAGAGTGA
GTGGCTCGGCCTACGGAAATTTAATTTCAGTCAGAATATTCCACTGTTTGCAAGTTGTAA
ATGGCTGTGAAGAAGGAGGGAACTTTCTGTAATGTTATCCACTTCCCCTCTTGAAAATGG
CAAACATTTGATGGAGTTCAAATTCCTTGGC
>329
CTGGGCCCAGCTCTTTTCTAAGAGTTTCCTTTGGGTACTTTTCTTATCACACTTGGGCCT
ATCCCTATCTGCGCTTTCACAGAACCCATTATGTCATCAGCTAAATGTGTCTGCTGCAGC
CAATATGAGTCGTACAGGGCTTTGGAAGAGAAACTGCATTTTCATTTTGTTGTAAGATGT
TGCAAAGATAAGAATTCTTAGAAAACTCTCAAAGACTTGCTCAGGAAGGGGTTTGAGAAG
GCAAAGCTGG
>330
ACTTCCTTTTTAGTGCATTTCCAAGAATCGTGAGCAAATTTCCGGGCAGGAGCAGGGAGG
CTCTGTACCCTGTTGTCTTTTCAGCAAAGGCAAATTAGCTAAG
>331
GCTTGCTGTGTTTCCTTTGAGACTACTGTATTCTTTTTCTCCCTACTCTGAGTAATTTAC
TCGGAATTCTCATTCTGAATAGCTTGCAAAACCTAATGAAAGATATCACTTCAGTAATCG
ATAAGTTGCTTGAGTATGGTTTATAATGATGAAAGTGGTTAAGTTTCTACATTCTGTTTA
TAGGTAAGAACTTCACAACAACAAACAAGACCCTTGCTACTGCCTCAAATGGTTTTGTGA
C
>332
GAAGGCAGCTCTGCAACACTTTCCTTCTCCAAACTGCCAGCTCTCTGAGAGTCACAGTTC
TCAGTTCTCTTTCAGTGACCCTGTCATTCTCAGAAAACATACTTGTCCCAGCCCTTCCCC
CCCCCCACCCCTTTCTTTGAATCTCAAGGTTGTGTTTCAGTTGCAAAACTCTGAGAGGGG
GAGTGAAAAC
>333
GTGTTCTAGAAGTGACAGATGATTCAGCTTTGGACTCTGCTCCGTGATGTGCCACTATGA
TGCCAGCGTGAGTCAGCCTTGGCTTTCTGAGAAACTTCCAGAATTGACATTTCCACTCAA
TGATGGGTCTGAAGCACTACAGAACACAGATGATGTGGCCCCTGTCTTACAAGTTTACAG
TCTGGTGGAACAAGAGGCA
>334
AATGTGACAGATACTGAGATAATAATTCTGGAGTTCTCAGAACATAGCAATGCCAACTCT
GGAAACTGCTTCTGAGAATTCATTCAGGCCTCTCCACATCCTCCGCCGTGACCTAAAGAC
ACTCGGCATCTTCTGTATGCAGCC
>335
CCTTTCATCCCCGACTCTTGTTCTGCCTCATCTTGACCGGAAGTCTTTACTCACTTCTTG
GAACTTGAAATCAAGGATAAGAAGGGGGTTGTCAGCTCTTATCTTCTGAGAACAACTGCT
GCGAACCAGTTGCTGAGAAAGAATTGTGGCTGCTCAGACAATGAATTAATTATTCCCCTT
TTCTTCTGCTAACAG
>336
GTAAACCCAGTACGAGCATGTGGGCCTCTTGCTGGCTTAGGCTTTCCTAGTAGGCACATT
TAAGCAGAAATGACATTCATTTCTAAAGATAGTCTGTGGTATTTATACTGGTTAGAAGTT
TGGGCTTTTCTAGGAAGAAGAATGCAGAGTTGTATAGCAGTGCGGCAGTATTGAATGATG
CTGTCTATGTGAGT
>337
CTGTCATCCTGGTCTCAAGATGACTGTGAGGACGGGGCCAAGTCATTTTGCAATCTGGGT
GAGCGGTCCAAGCTTCTCAGAAGACCGACG
>338
TGCTAGAGAACTGTTTCCAGAGAACTCTCGGTGATTTATTGGAATTTGCCATTCTGGACT
AGGTTGGTAATTCTGAGAGGTGGAGTCAGT
>339
AGGGAAAATTAACTTGTCCCTCAGAagtgggtctcagactccatactgactcagaattac
ctggaaaacttcaagacacagacttctggattacctccaaaattttctgactc
>340
TGCTTCCATCCCTGAAGACAGAAAGGAGATGAAGGGTACAGATAGAGAAATGAAACCATG
GTGACCCTGTCCCAGAAGGTCATATCAGTCCTTACATTT
>341
GCAGAAAGGGTCAGGCAGGTCACAGGAGAGTGACATCACATGAGAGGAAATGAGGGCAGG
TTCCTGGAAGGGGGGAAGCCAGTGCTGCGG
>342
GCATATGACATACTTTTTGATCTGCTTTGGCAGACTCGCCATCTCATTTCTCAATCTACA
CTCTTGCTCTTTTCTTCCTGACTTCACTGACCTACTTTACAGATTCGAGGTGAATGTACC
AAGTGGCTCATTCCTCCATTTACCAGTAATCCTTGTTCTCCTGCCTGAAAT
>343
ACATGGAACCCACTGTCAGTAAGTGACTCAAACGATGACAGTGACATCATTTTGTTACCA
TTTTCCCAGAAAACCTCCTGTCTTTCTTTCTTTTTTTTTTTAACTGAACTATCAGCCATG
ACatttaaaaacataattattattaaatatatttaa
>344
TGAACCTCAGTTCTTGGAATCATAAAAGTGACCACATCTCCTTCCTGAAAGTCTGAAATG
AGTCGCAACTTGCGAAAGTACTTGGTGGAT
>345
AAGGCAGGAATGGCCAACACATGATTGTTACCACCAGGAAACTGCACAGTCCTGGGCTAG
CGTCATGGGGTTCTGAGGGCTCAGGAATGGGCTTTTCTGACCTAGCACAGTGCTTTTCTC
AGAAAGGGCTGGGCAGGTGTGACTCACACAGTGCTGTAGG
>346
ATTTTGGAAACTGGGAAACATTCTACTTATGGAGTGGTTTGTAGCAGACACAAAAGAAAC
GTTATAGTTTCTGGGTTTGAGACTTCTACAAACTTAATCAGATTTCACAAAAATGGCTCT
TCTGTGTGTATTGTTGATCTTGCTTTTCTCTGAGTTAGTCAATCACACTTTCCATTCAT
>347
CTAACACATCTAGTGAAGAAACCAAAACGTTTATAGAGAAATCCTTTTAAGTGGTTCTCC
ACAGAATCATTAATTCAACAGGTATCATG
>348
TTTACTACGGGGCAAGTTTGAATGGAGCCTAGGTTCTGTGAAAGCCTGTTTCAAAGAAga
ggctagagatgactcagcttgtgaaaatgcttgccacgtaagtctaacaagctgagtttg
attccaggatgcacagtggaaggaagagaaccgactc
>349
CAGTGAGGGGTGGGGGAGGGGAAAGGGGCTACACATAACTCAGCTTTCCAGGAAATCTGG
CCTCagatctgaattcaagtttcagcttgattacctaacttgctttcttactttgactaa
atcatttcaTGTGAAAAACTGAGCCACCACCATCTGCTTCCTGGCCTGCA
>350
CCACTATCAGGGCCATCTGAAGAACTGCACAGAACCTTGAATTTTGTGTGCTGTCTGTTC
TTGTAGGAAGTGCAGCTGAGAGGCTCTCTGTTGGAACAGAATAGCTGCTCACTTCTGGGA
ATAACCACAGCCACAGCGAAGC
>351
ATCACTTTCATTTCTTGTGTTTTCCAGGATTTTTTGTGTGTATTCTTGTTAACATTTTAA
AGAGAATCTTGATGACGTGATAGAGACTACATAATGGTT
>353
TCCCTTATAATCACAGTAGAGTCATTTCCAGGTTCTCTGAGTCAGTTACCAGGAAGAGAA
TTATTTATCTCAGAGGCTGACAGTAAAGGAAAGCATAGGACTTAGACTTTAAAATTA
>354
ACATTTTACTAAACAGAATGTACCCCAGGATTTAAAAAGAGTGAAGATGATACGTGTCCT
ATATACACAGACAGACGCTTCAATTCTCAGAACTGTA
>355
TGGAAGAGCCTTTTCACAGTAAGAATGAAAGATGCTTCTGAGAAATCTTAAACCTAACCC
AAAAGGCCTTAAACAATTTCAAGACCAAATTTTGCTCATCT
>357
CAGATTTCCTGGGCCTGAGGCCTCCCAGGAAATGGAACCAAACAGTGGCTGATTCATGTT
TCCTCTGAGGGCAACAGGAAAAGTACCTGCTACAGAAACTGCAGGCTGCCCTGAGCTGTG
GCTTAGGCCTCCTCAGAGGGCAGGGGCCCCATCAGTCACTGTCTTCCTCAGAAAGAGGAG
TCTGAGAGGGCAGG
>358
CAAAGAACAAAACCATGTTACTAAAACCCCACAACATGGCACAGGTCTTCCCAGAATCTT
CACTGGTATTACTAGGAAACCAAGCTACTCACACGCATATGTGGTTTCACTTTTGTGTTC
C
>359
AGGCTATAAGAAAATAAGTCATGAGGTGCTTTTCAACTTTGATAGATAAAATTCTAGAGA
ACTCTAGTTCTCTGAAAATTCTGTCTTTCTAGGAGGAGTTCAATCTAGAGCATGGTCTGA
AGCTTTGTGTGTACGTGTTATAGTTCTGTATTGAATCATAAATGAGGTTCTACTAGAATA
GAAGGTAAG
>361
CCATTTTTTTTTTTTAGTCAAAGATGACTTCATGACTTCTAAGAAGGCAAGCTGGCATTC
TCCTTAGAAATAGTGAGCAAAGCAGTCATATAGGAACAACTTTTCAGCTGCATGTTCCTC
TCCTGTTTCATTATAT
>362
CAATTCTTAGTAAAACCGCTTCCAGTTGACACTGGTGCTGAATGGTAAGAAGTCAGAACA
GAACACAAACAAACCAACATCAAGGTGTAATTGATG
>363
CAGCCTTACACCACTCTTTCTCTCTTCTATGAAGACATGACTTCAAAGCATCCCACTAAA
ATCACCGTCATACAGTTCCAGGAAAAGACTTGTCCCCAGTGCATT
>364
CTGTTATCAAGAATCCTTTCTCAGTTCACAGAATTTCTACTGAAAATGGAACTGACATCA
TTTTAGCAACCATTGGCATGCTTTGTAACTCTTTAAAGCAATAGT
>365
CTGAAACTCCCGTCTTCCTGTGCTGTACACAGAAAAAGAAATGAATTTCCTAGTGTTGGG
TAGTGAGTGCACTCCACTGTAAAAAGTATG
>366
CTGGTTTCACTCTGACTCACGCCTGCTCAAACAGTTTACTGGAAATGAAGAGGAGGGGGA
ATTTTCAGAGAAGTCATGTGATGGCCAGACAAA
>367
accgtgtcatcatgattgaaagatcaacattttacccactgagctatcttcctagcccTT
ACCAGTAGTTCCAACCACTCATTTCTAGAT
>368
AACAGGGACAGCAACAATAGCAACAGTTCTTAGAAGTTCTTATCTGTAGATAGTAGTTCT
CAATTGACAGTGAACATGACAGTCTTCAA
>369
CTCACCTAGTTTACCACAGGACCCTTTTCCCTTCTAGATTCACCTCTAGATTCCGTAGCT
TCTCCATGGCAACTGCAGTGTTTCTGAGCA
>370
CAGCAGAATGTAGAGCCACGTTCATTCTGCTCCCAGCTACTTGTTCCTAGAAAGTTGCAT
CAAAGTGATTCTGCCACTGCTCTCCCTGTAATTTCAGAA
>371
GAATCTTGTATTTTCTTACTTCCAAGAAACAAGTTTGCTCTTTAGTTCTACATATTCTGT
TTCATTTAGATAGCCTTTATTTAAGCAAAA
>372
TCAGGTACTTTTTTGATTTCCAAGAAGAATGCAATTGCATTTTCTAGTTTTTTAAAGTTC
TTGGAACTCACACCAAGATTTAGGTCATTG
>373
GCAGTAGGCTCTTCTCCCACCTCCACTCAGACTTTCTCTTTCGCCATGAAAGGGCACCAG
ACTGGAAGGCGCCTGTCATCCTTCTTAGAAGCTGGCTCCTGCTTGGCAAACAGCTTTTCT
GAGAAGAAAAATGGCCACATTTAACTTGTGCTCAGCTGGGCACCTCTCAAACCCAGGGCA
GAAAGGTA
>374
ACATGTGTTTGATTTTCAGTTCTCCATATCTTAGGAAAGATCGTTTTTACATGACAATGA
TGCTTGAGATGTAGTCACTGCTATTAGTCAACTCATTGTACATTCTTAGAAATTGTTCTA
TTCCTTCTTGTCGTCTGCCTCTGAAGT
>375
ACACCATGATTTCAATTTAGTCATCTGTGTGTATCTCCTGGATTGACTTTCTAGGAAGGC
ATGCGTGACTACCATCTAAATCTGTACTTCCCTGAGTCAGAGATCCTAGAAATGGCTGCC
TGACTGTGACTCACTTTTCTGTAGGTCCAGA
>376
ATCACCAAGCTCCCAGAACTACACTTTCCAGGAAATCACCACGAGTTCTTGCTAATCACT
TCTCTTCATCTCCCTAAAATCATAAAACACCGTCCAAGTACTTCCTGCTCTCAGGCAAAT
GGAATCCCTAGTTAATCTAAAACTGGCAAATCGTTGTTTCAGGAGCACAACTTAGCATTC
TGCAACTAACCAGTCTTCCAAGGTGCTTAAAGTTCCTCATTGATCAGTTATTGTCTA
>377
GTAAAGATACCATCTACCACAGAAGGTGTGGCTCACTCAAAACCACCATTCGGTTTCTGA
CTCATGGCTGGTACTTAGGAAAGAGGTCCGTGACTGTTGCTCAGCCCTTGAAGAATACCT
GCTTCAGACTCATTCTAGACAAATGTAGA
>378
GCCTGAAAAGAAAGCTGTGTTCACATTAGGTAGCTCTGCTCTCCCTGTGACTAACATTTT
TTCATAAGCTTCTCGGGCTCTGACTCACTTCTCTATTTGAGATGTTTATTTCCTGGAACA
CAGTATAACACTTAATGCCATGAG
>379
ACATTTTGGTTAGCTTTGGAGCCACTCACCATAATGCTGGTTCTTAGAAGTCTTCTTAGG
TTGAGAATCCCTTACAGGAACTGAAAATGTGACTCAGAAGCTAGGGATCAGCTCCCAGTC
CAACCTCAGGACTCAGAACTGCCTTCAAC
>380
CTTCTGATCACTGTGGGCTGATTCTAGATCAGTTCTCAGAAGCCAGGAGAATTTCAGGGA
AGTGTTTCACTGGAGAGAAGAGAAACAAAGCAGGGACTGTCCCCTTGAAATAGAGA
>381
AAACTATGTTAGAAAAGTCCTCCTATGACTTTAGAGCATTCACACAGGATCCATTTTATA
CATAAAAGTAGTAGATATCTTATCAGTTTCCAGAATCTGAGTCAAAGCTTTCTA
>382
AAACGTCACATAAAACCAAACAAAATACCTACTTTATGTGAAACCCTGAGCGTTTCATCA
AGAGTTTGGTATTTCAGGTCTGAAGATTCT
>383
GAGCGGACTGGGGCAACGGAGTCTACATTTGAAACTCTTGTTTGTGGCTGCACTACACTA
CTGAGAATTCTCAAAGTGTCACCAAAGAGACAAGAATGCGCATCTTATGAGTATCCACAA
CTGA
>384
GCCCACATTACAGCTCTGAAAATATCCCTTTGTGGTACCTTGTGGTTTTAGTTTCTGAGA
AATGATGATGAGGAGCTACAACAGAAGGCAAGAAAT
>385
ATGGCTACAGAATCAAAACAcggggccagtgagatggctcatccagtaagggtgcttacc
accaagcTGAATACGCGGAAGGAGAGAAGC
>386
CTATTCATGAATAAAATCCCCCTTAAGCATCGTTCCTGGAAATAGGGCAAGTGACTCATT
AGGAGCTATGCTCATTACAGAATCAGACT
>387
GGAAATCCCACAGATATCCATTTGAAACAAGCCCTCACGATTACAACTTGCTTCTCAGAA
GGCTCTGTCTTTTTTCAGAAGACTGTGGGCGGGATTTACCAATTTAGCAGTGCTCCGCTA
AAAATATGGCCCCCTCCCAAGAAATCCGTTTCTAAGATTTG
>388
AATTCTGAGTCTCTGCCTGTGGCGAGAGACAAGGGGTGAGCTGAGCTGATGGCTGAAGTA
ACTGAGAACAGAGAACTACGCTTCAGAGAAAGAGGCCTTCTCAGGCTGTCTGCCCCGGTT
AATCTGTCAGTGAGTCAGGCATTATCTCAGAAGCCACATTTCCCCCTGGGTTTGAACTTT
CAGCATGGCTGAGATCAAATGTTTCTTCAGAAGAAAGGATGACTGAGATGGTGGTGG
>389
ACtggcacacaccaacaattgcaatcctagcactcaaaagctgaagcaggaggactgagt
tcaatgtcagcctgagtgctatagGATAGAACACagacatacagaaggcaagttaaatca
ttacacaagttggatacctcaagatctcagggcttctttctAGGAAACAGCCAAAAAGGT
ATAGATAAGTGACTAATCTGCACCAGTATTTATCTCAAGTGCTGTTgctgtgtgaccttg
ggcaagttattgaacttccttatgcttttacaaggagaataagcagaacctgtcttaaca
gatt
>390
CCATCCCCCAAGTTAAACCGCAGCCTCCACAGAGGGTGTAGCTTAGTCAGTCAGTGACCT
GGGTATCTTTCTCGGAAAATGTCAAGTGGCTATAAGCCAATAAGCTGCCTTATCAAGAGG
TGACTGTGACATTTAAAAATCACTGAGTCACCAAGTTCACTAACCACTG
>392
ACCCAGCTCCTATGTCTTACACCATAACCCTACTTAACTGTAACCTGTGGGAGATGACAT
GAGCATTGGGTGTGTTCTTCTGGTAAAAACCTTTATCTTTTGATCACATTGCATGACTCA
GAATTTTGAGTTGCTCCGTTTCTGAAAACCATGCTGTCACTGAAAGCAGAATATATTAGC
TGGTTCCTGTTTTGATATTAATTTACTA
>393
ATAACATCGTTGTGATCTGCTGTACAGCAGGGTTATATGAATGTAATGCTTAGTCATTTC
AAAGCCAAAGCTAAAAGAGAAGTGCTATGCAAATCAAAATGCAGTGTTTCTCAGAAAGAA
AGCCAAATTCTGATTGGAAGCACCTGGGATTTCTAGCTAAACATCCCTTCCTGGCACTTT
AGACAGGCTGTGCCTCCTTT
>394
AACTTTCGAAGTTTGCTCATTTCCTCTTAGCTTATCTAGAAATTCCCCTGAGTAAAATCG
CAAAATATCTGAATATACATAGGGGTCAGAGAGGTTACCATTGTCCAAATTAAACACTTC
GGGAGACAGCTTAAACTGT
>395
GTTTTAAGAGAATGACTACTTCACAATTGTTGATTCTGAAACAAAACCATTCGGTGCTTG
AATCTCTCCAATCTGTAGAAAGCACGGCGATTTCAGTTCTTGTAGTCCCAGTTTGGTTTT
TGGTAAGCATTCCAAGGAGTTT
>396
AAATGCTGGTCTGTATTTGTCACAGCTCAGCAAGCACCATCAAACCCCAGTGACCACAAC
AGAATGTAGTTACCACATTCTGACACATACCCTTCTATCAACTGGCCCCAATACAAGGGA
ACATGCTTATGGTTTTTCAGAGAAAAACTTTGAAAGCAAAACTAACTGAAATGAAGTGGA
TCTGTCTGAGG
>397
ATCTTAGTACTTAACGACTGTTTGCCCTAGACTCAAATCCCTGGAAGGTGAGTTCCCAGA
AAACAACCTGACTTAGTGACTCTCACCCAACGAAATGTATAGCCATAACCATCTGCTTTG
TTATCATGAGGATATGACTAACTCCTGGTTTTGTTTTTGTGGTTGTTTTTACTTCTTGGC
TTCTGATACTTGCTTACACAGACACCCAAGGACTCTGTTGGGTTGCCTGGA
>398
TCAGAAAATGGGGTTCAGTTTGTTCGGTGACTACTATGACCTCATCTTTTGCTACTAATT
TCCTTTAAAAATACCACGATTCTATGACTG
>399
GAATCAGGTACTTACTATGGCCAGTGGTTCTCGGAAGCAGAACTGAAGTTCCTGTTGCCA
GAGTAGCTTCGAGGAAAGGAAGGCAGGTCC
>400
AGATAAGATCAACTTTCAGAGAATATAGAAACTTTTTCAAAGAATCGTTTAAAAGTTAAC
AAGAAAATCAAGCAGGTGTTATCAGAATATCAGAGATGCTGTAGTCTACATTAATAGATG
CAGCACTATGGGGTGGAGCATGTGATCC
>401
TCTATTATTTGGAGCCCTGCTGGTTACAGTGCAGCCTCATACTATGAGTCATGGATTCCA
CATTAAAGAGCTGTATTTCTTTGAACCATATGGCAGGAGACAAAGATTTCAAGTTGATC
>402
AGAGAAACTGTGTAAGAAAGACTTAGTCACGCGATGGGGAGTCATAAATGCAGCGTGGGG
TAGCTGTGACTCAAATCTGTCTCAAGTCTAGGCCCATGAAAACCGGTCTGGGTCTCTAAA
GGAAGCAGGACTCATAAAGAGCTGTTTCACAGAAAGCCTGGGACACAGAGCACAGCAGCC
CACCCCAGGTT
>404
GCCCTTTCTTCTGTAACTGCATTAGTCAGAAGGAGATCTTATACATAACAGTCGTTGTCA
TTCTCTTTACAAGAGTTACTCATCCACTTCATCATTTTAGTCGCTTAGTTTTTGTTAGGA
AGCAAAGATTGAACATAGTGAAATTGTATACCAAAGTGCCAAAGATACTATAAAGGAGTG
TGTATGGGGC
>405
AGAAGAACTGTCATATGGAAAAATTTACCATGTGAAGTGAAATTGTCAGGAAGCAGTTTG
AGTCAGAGATTCATTGATCACAGTGATAGA
>406
CCGTTTCCTCTTTCTTTTTCTAAGAACTTGGTTGTCGGTGATGTCATCTGTCTGCAAGAT
CTTCTGCATTTTCTCAATTAGTCAGCCCAGGCTTTCCGGAACGGCGATGGCAGAAACGCC
CAT
>407
GAGTCTGTTCCGGGTAAACCACTCTTCCTGTTCCAGGAAATATGACATGAATAACCAAGT
GACAGTGAATGCCTGTCACTTCTCACTCAT
>408
cagtctctctgggcctgtttcatcctatggtgattcagacCTCTTCTACGAATGCTCCAA
GCATAGAACTTTCAAGATGACTACTTCAGGAAGCTCA
>409
TTAACCTGAGGAGTGGAAGGAGAATTGTCTTCAAAAGCAGCAGGCTGTCAGTTTCCTGGA
GATATTGCTTGCGCACTTGAGTAGGTGAAGGCCCGGGTCTGCCTGCGTTCAGTTCTCAGA
ATTCACAGAGCAGAAATGA
>410
GGGTATATCCTATCCCCCCAACTCTACCAAGTAGCCACACAGTTCTTAGTATATCTCATA
CTTTAGCAGAATTAGTTTCTCCAAATGGTCTGACTTACTCATTTAA
>411
TTCCCAGTTTTCTAAGTATTCAAGTAGTTTTCCCCAGAAAGACAGTAACACTTGGGAGCC
TAAAGCATCCACAGTTCAGAGTTGAAAGTGGCCTAAGAGAAACCAAACAGGGA
>412
AGGGCTGTTGTGTTTCCTTTTTCTATGCCAGATTGTAGTGTTTCTTGTGTTTCCTGGAAA
AGGATTTGCACAGTCACATGTCCTGACTCAGCCCCAGAGACCTGGGCCTCAGGCGCT
>413
TTGAAACACAGTGTTAGAGAATGGAAATAACTCAGAGCCTACGTCTTCTGGGAATACTTG
GTAAAAGAAACGTATCCAGATAAGCTTTTGGTTCTAAGAAATACA
>414
ATGATAGCTCCTTTGTGGAACTGGACCTGCAGCCTTTCACAGAAAGATAAAGAACTTCAC
CTGCAAAGGCAGGAACCCTAACCAGACAAA
>415
CTTGCCCAGACTCTCCTTTCTCGGAGACTCTTCCTTTTCCTAGTAAACCAGGCTCACGTG
TCGCCCTCTGCTGGATCCCAAGTATTCCA
>416
TGCATGAGATTAGCAGAATGGCCTTGAATAATGACTCACTTTGAGTTATCTAGAAATGTC
CCATTAGTTCTCTGTTTTCATAACCTCATG
>417
CTTCCGATGTGTCAGCGACCTCAGTGAGGCACAGGTTTTACTGAGTGGACAGAAAATGCC
TCAAACTTGTTTCTCAGTTGCTGGATTTCTGAAGAAGGAAGTAGGTTAGTCAACCATGTC
ATCTATGACAC
>419
CCTTGTGGCAAGCACAACtttcacaggtatgaaaactgggattccaagaaatgtagcgat
aggcacttaattactaaatacagatccacagttcaatcagtctaacttaaggcagtgctc
ttGAACATTAGAAAAACTGACCTTCTT
>420
AGCCTcagcagcagcggcagcaacaacagcagcaagagcagAACCTTTGAACCTCCAGAC
CGTAGCAGAAAAGGTAACCGAGACAGTGACTAGGGATAGTGCTTATGGCAAGAAGCCTCC
GCCCTCTGTAGGGAGTTTCCCCCTCCCTTTCCCAGAAAGCCTGCTGACTTGTCTTCGTAT
CACTGGGTGGGAGGTAAGAAGGGGAAGTGCCCTCCTGCTGACATTTTGCAGACAGACATG
GAGCAGTAGCTGAAGTGTCTTGTAGGTTGAGGAATTGTGCGCCAGATACAAGAGAGTCCC
AGCTTCTGTTGGGCAGC
>421
AGGAAGTAGAGAATGACAAGCTTTCAGGAGAGCCTCAGGCCTGACAGTTCTCTGAAACGC
TTGTTGTTCTGAAGGAACACAATTCTAAGAACTTGCATCAACCACAAATGAATTGTCATT
TGCTCAGTTTCAGAACCACTGAGGTAGCGCTTGTTTTCTTTGTTATTTGTTTTCATATAA
CTTCATGACTTTGAGATTCACTGGTGAACTTCGTGTGAGCAA
>422
TGGTATGATAAAGAGATGAAACGTTTAAACAAAATTAAAACTTCAAAAGCCCAACTACCA
TGAGCAGCATTGTCAAATACAGAAAGTTTCAAGTTAGCAATTCTGGGAAATCATAGCAAT
ACTGATTGTTCTCTGAAAAACAACCCTTTAAAAGGAAAAAGCTACTGG
>423
gccaggtgccccaggaggccagacgccggtaaagaattctctagaaatggagttacagat
gacagtgactgctgccctgtgactgctgggaactggacctgggtttcctagaaaagcatc
cagtaccattcaccactgagccgtttctctagTTGCTCCTCCCCCCTTTCATTATTGTTT
GTGTCTGGGTGATGGGTTGG
>424
TGTCTTCATGAGTCCTCAGAATGGGATTGCCAGCAGGGAAAGCCCCTCAGTTTCATTTCA
TGTTTTCTGAGTATCGCAATGGAGAACTGAAGTTGTAAGGCAGTCATACTCAAAGCATGA
GCAAGCCATGCTGATGGCACTGCCTGCCCAGATCCCCAGAACTGGCCCTGGCCCCTTTCA
TCAGGGTTTACTGATGCCT
>425
CTGAAACATTCTCAAGTTCAAATCAAGATCTTATCTTCCAAAATTTTTCCCAGCAGGAAA
GCCCTTCCCAGCCTAAACAGCTTTTTGTTACCATTAAGATCATTACATTCTGCTCACGCT
GACAGTAAATAA
>426
TCCTACTTCTAACACTTCTTATATTTCTGGGAACTTTGGTTCTTGGTAAACACACATGAC
CAGAGCAGTTCCCGTGAGTGAATGAAGTAGCAGGAAGTGGTCACCCTGAAAAGGGACTGT
ATGATGCATTTTACCATATCCTTGACAGGCATGTAGTTTCACCTGTGACTG
>429
TAAAGTTGACCAAGATCTCATATGTCACGTCACATGGTGATATGATCATATATGTACATA
TGAGTCAGAGATAGTTCATCTTTAAAACTGTCCTGCATTTCACA
>430
CTAGAAAACCATTCAGTAGAACTCTTCGTGCATTTTCATTTCAGACATAAAAAGGGAAAG
TGCAGAATATGTCTAGTTATGACTGTTTAAAAGAAACTCTGCT
>431
TTGTTTGATGTGTCTCAGCCTTTTTCTGTGTGGCTCTGGGGTGGGTCTTTTCTTTAGAAG
TCTTTAGTTCCTTGGAACACAGATAACAGG
>432
AGTTCTAATTCCAATAATTGTGAAATTATGGGGTTCCCAGAATTCTGCAGTTCACCATTG
ATAAGACTTACTTTGCAGTGAAAGGAAGAT
>433
ATCAGCCATGCTTCTGAGAAGACAATGTACGTTCCAGAAAGTGTGTATGCGTGCACGCGC
GCGCATGCGCACGCCACACAGGAGCTTCT
>434
AAATATGAGAGATTTACATTCAACACTGATGTTGTAGAGATAGGTTTCACCAGGAAACCA
ATGCTTAGTTCCCCAGTGTGGTGGAGAGC
>436
TGCTTCAACCTGGGGTGCCCCAGCTGACAGTCAAGTCGAGACCTTTGAGTATGACTGTCA
CTTCCCCCAGAAAGAACACAAGTGAAAGAACGTTTCCTAATTGGCCCAAACTGCCAAGG
>437
CATATTTTTCCTGAAATGCCACAGAAACCAAAGCCGTGCTTACTGAAAGAAGGGTCTTTG
TAGAAAATGGACTGTGTTTCTTTAAACTCT
>438
GTTTAGAGTATATCTCACAGCTCCAAAGTTAAGTGTTGTCTGTTCAAAGCACATGTAAGT
CCCCTTCTACGAAACAAGCGCCTGGTTCCGGAAATCGTTTCGCCACAGATTTAAGATAAC
CCAATACTGGTGAACTCATGTGCTTAAAAAAATCTTACCATCTGATAATCTTAAGAGATG
TGAGAAAATGCTCAGAGGATCAAGTGAAGAACTGTGAAGGGGGTAG
>439
ATACAGGCAATGTTAAGAAGTCTCTTCTGCATAGCGTGGGACCGGGAGGCTTACTAAAAG
TGATCTTACATGTCATTCTTGCATGTTGAATGAGGAACATCTTTTCAGATAAGTCACTCT
GCTTTACTGGAAAATGTAGGGTGCTTCCTGCTAAATACTTGCACACTTCTGACACAGATG
GTGACATCTGTGGCCACTTCCC
>440
ATTAAAAAAACCAAATAAGGTTTATAGACTCATGCCTACAGTTTATTCAAGTTCTAAATG
TATAAGGATATTCTAAGATTGATACACTCATTTCAAAGTTGAATTTCTAGGAATTTAAGA
GTTTACTCTCAGTCTTCATTTGAAAGATGAGTCAGTAATGTTAATTCAAATGGCTTCTAA
AGTAAGTTCAAGAAACATACCTACAAAAATTTAAAGATGATTGATACTCAAGTGTGACTC
ATCT
>441
CCAGCAACGCGGGAGGCGTTTTAGGTAAGTCATTTCAATAGTCGACAAAATACAGTGCAT
CTTCGTTCATGCTTGTTTTCTATTTAAACCCTCAAAGTACTTGGTAGATTTTGCACTTAG
TATCGTTTTGACTAGTCAAGTGATAAGTCAGTAGCTTTGATAACTTACCGTTTCGCAGAG
TTCATGTTGGCTTTCA
>442
AGAAGTGATGCTATCAACCTTTGTTGTGGAAGCTGGTCTTCAGGCAAAATTTCCTTGAAA
GATGATCTAGAGCTACACTTCCAAGAATGAAAGTGAAATTCATATTTTTACATTTCTTTT
CTAGAAATTAGACTTCCAGGTATATTTTTCCTGATGAAGC
>443
TAGATGAAGTGGAGATAGTGCTGAGGTTACACACAGAAGGAAGCACTGTCCCATGTTTCC
CCCTCCTACTCCTTTTTTCTGAGTAAACCATTATAGTTTTAAGAAATGGTTTCAGTTTAG
TTCTTTTGAGGATTCCCAGTTCTCTCAGTACTACACTGCCTCTTTCCTGACTGGC
>445
AACCACTTAAAACTGTTTAGTCATAGTGTAAATGGAGAGCTTAAATGACTGGTTTGTGAT
CTCTAACTTAGTAGTGTGGTATACTGGTCTTGTGTGTTCTGCCTGAGGTTTTCCCAGAAA
AGAATGTTCA
>446
CTTTTCCCAAGTTGTTTCAAGTCAATGTTCATACTCAAATGTGTATACTTTTCATGTTAA
AACTGAAGCATACTACTTCCTCCCCAATAAACTGAATCTGCTGCCATTGTCACTGTCTTG
GTTAATAGCATCCTATCAGTATATGATTAACACACAGAGTCAGCACTTAGTAGTCATTTC
AGCACCACATAAGTGTTTTCTCA
>447
TAGCCATAACTGGCACCTGGGGCCCTTACATTGCTGGCAGCGTCCCTTGCATTTCTTTGG
AGTCTATTCAACTGCTGTGGTTTTACTTAGAAGTCAGTGCTTTGCATATATGATTTCCTG
AGACTGTTTGAATAGTCTTTCTCAGAAAACTGTGCCAG
>448
TCAGCCCATGAGATACTGTCCCCTAGTTCCTGTAAATGCTTACTACATTTCCACTCACCT
CTCTCGTCTCACTGTTCTCCCAGCATGAGTTATCTTCATACAGATCTGAGTGAAACCATG
CTTTTAAAACTCATTCATGGGTCCCAGTGCACCGAGCCTTTGCAGATAAGACCTTCAATG
AATAGTTAGAGTGAG
>449
CTACAAGCTATGAATAGAGTATAGGAAATATAaggagtgtgctcctgtctttcctggtaa
tgggtagagagtttccaggaattcaaaatttcccctcttttcag
>451
AGTGTTTACAGAGCAATGCAAACGCTGATCTGTATCTTCCCAAGAATAGCAAGAGACTCA
GCATTCAGCAGAAAAAGACCGAACACGTGA
>452
AACTGTGCGGACAAATGACTAAGAACCAGAAGCTTGTGTTTCCACAGGTGAGTCAAACCA
TCAGTTTATGAGGATTTTACTTCTAAGAAAATTTACTAAGGCTTTTACTAGGGATTTTAC
TTCCACGTAAATG
>454
CCGTGTTTTTGACTCATCCCAGCCCTTCTGAGTGAGCCTGGGGGTGAGTGGGTGGTGACA
GTGAGTGGAAAGTTTGAAAATTCTCAGAATCATGTTTCC
>455
GAGGGCAGCCCAGTTCTGGGAAAGTGTGTCTATGTGTTGAGCCTTTTGAAGGCAGAGTTG
GGCGGGGAGGATTTCCATAATCTGGAGGGGGGTGTATTCCAGGAAGATGGGACAGCATGA
GTAAAATCGGGGAAGGGAGAGCCCACGGGCATGACTCGGAAC
>456
AAGAAGGCAGATGAGTCATTTCTTATTCCTTTGGTTCATTTGTGCCTGTCCTATATCTCA
GACAAAATCAGCTTGAAGCAAGCCTGTAAGAGCTTCCTGGAGACTCTTCAAGGCCAGAGA
ACCTCCTTTCTGCCGGGAAAGGCGTTGTGTTTTCTG
>458
ACAGATTCTGGGTAGTCTGTGCTCCACTACTTCTAAGAAGATTAATTTATCTAGGATTCT
CTTCATATGCACTAGATACATTAGGTATGCATGTAGGTGAAAATGTACCAGTGAAATTTT
AGTTCAAGAAGAAAGAAAAT
>459
TTACTGCCTTCCAAACTCAGTTCACTCCATGGAACTGAGTGAAGAACTTTTTCTTAGAAT
TCAGGAATTCTAAGTAAGTGTGTGGGTGGGAACTCTTACTTAGAATTCAGGAATATTTAT
CTAAGGTTGA
>460
CTGGTTCTGACTCATCCACTATAGGGTGACTAATGTGAGAAGAGCACAGGAATTTAGTCA
CTAAGTGTAATTTCCAGAAACTGGGATCT
>461
TAAAACTTGATCTCCTTTTCAATCAACAAATGCCAAGTTCAGATGGTTATAGCTCTTCTG
AAATGCAATCAATAAACATGTAATTTCgt
>462
cagttggggatgtgagccctggggtgactcaaacttccaagaaggggtgctatgcagtag
gGGAAAGCCCCAGGATTGTACAAAGATAA
>463
ATATTATCTTCTTTCTATTTTCAGCATCAAGCAGCTACAAGACACAATAGTTACCTATTG
AGTCACAATTCCTTGAACTGGTCTTTAGCAGAATTCATCTTCTATATTTGTATAGAGTC
>465
ATCCCAGTCATTCCTTGCACAGGCTCCAACATAAAAACTAGACTCTATAATGTGATAGGT
AAAGAGATACCACACCATAAGCAGCAACA
>466
GCCCAGTTGAGGGTGCTAAGGTCTATGGGTAAGACAGGAGTCCATATATACTTTAAGGCA
AACGTATTAGAGGATTCCTATGTTTTTTTT
>467
AGCACTGTTCTTTTAAGGATCCTTTCTATAATTTGTTACAACGTCATACCTGAAAGAGAA
TGATCAATGTGGTAAAAATGAAGGATGTTT
>468
ATACACCCAAGCTTCAGTACTAGTTTTGGTTTAAAATTTAGCAAGCTCAGTTACTCATAA
TGAAATGGGTGTGTTTTTGTTATCCAGGA
>469
AGAATAGACTTCTAGGAACTGAGAAGAAATTTGTTATTACGTCTTCATTCATATCTTGGT
CCTGACTCATTTCTtctctcccttcctccctccctccctccAACATAAAATTCACGGATC
TGTGTAAACAATGCATATAATTTTCTAGGTGAAATTCCAGGTAAGCTAAGTTCTTTTACA
CTGAAAATTAAAATGGTTCAAACCCATCCTGAGGTTAAGCTTACATTGTAAGATCTACTG
AAATGTTTACTAACCTGCATTTCTAATATAACCGGTTCTCATATCTCACCTGGTGTGATT
GTGGTATGACAAGTGGTTTTGGTTGTATTGTTTCTATAACCTTTCCAAG
>470
CAATTTGTTGAGCTGACTCAAAGTGAAATAGAATCTTTGAGCCAGAAGTGCTTACAGGAA
AACTTGTAAAATTTGTGATCAAAAAACTGACTCACACTTCTAAGAATAAGCTAT
>471
AGTGCAGCTTTTCTGGTTAAAACACAGCAGATTCTGGGAATGAGGACTGTTGACTGAGCC
TACGTCTGTCCAGCTTGAGCAGGGACATCCCCAA
>472
AGAATCTGCATTGTACTTGACACCCTCAAGACACTAGGTTACTCAGAGCAAGGCCACGGA
GTCTGCCATGCCCTTCCTGTGTTTCTGAGAACTCCTGTTCTACATAGTCATTCTGACTTA
GGCAGTCTGAGTCAGGTGCTGGG
>473
TCATCCTCCCTAAGACTTTCTAAGAAGTGGGCGTGATTTCTTAGTCACCACTACTGCAGA
TCTGAATCAACATCCCTCAGTAGTTTCATACACAAAGCTACAGAAATATGAGTCAGgggg
>474
CTGGAGGGGAAGGGTTCGCTTAAGCTGAACAGCTGAGTAGCGATTGCTGCGGAGCCCGCG
TGTTGAACGGTTCTGCTAAAGACGGATTCTGCTTCCAAGAACCGATCCTGTCTCTGCTTT
CATTCTCT
>475
TCCTGACCTCATGTGAAAAGCAGGCAGTCTGGAGACCACTGGTAAGTCAAGACTTTGGGG
CCTTTCATTCTCAGTGGTGTGTTTCCATGAAAACAGGAACTGAAATGCACAAAGCTATTG
ATACAGCATAGCCAAGTCATGTGTTTGTCAGAGAAAATGCACTATCAGCCTGTCACATCT
GTCCCCT
>476
GCTGTTTGTGGCCTCCTGGAGGATGGGTGGTACTCCTCAGTCTACACACGGTGCGCGCTT
CTCGGAAACGGAGGTTTGTTTCGCAGAGCTGAAACCACCTTTGTTGTGTTGATTCCTGTC
AGCTGTCAGAAA
>477
ATTTTTATACATTTAAATCTCTTTATTTCAGAAGCTGGGTACATGAGTAATGCTTGTGTA
CCCAGAACTCTcttgtattctcagaacctgggaggtggaggcagaagatgggaattccag
ggtgagttccacctaa
>478
GCTCAGACTTCTTCACACTGACACTAATTTCCAAGAAAGCAACTGCCAACACAAAAACAG
TGCTTAGGCATGTGTTTGCATCACACCAAGTTTGTCACCTGGC
>479
GGGCCTGGGGCCCAGACGCCAGGGTTTGTACAGTCTACAGCTGTAGGCCCCTTCTGAGAA
GCACTGTGGGGCAAAGATAAGCATCTCAGGGGTTCTCAAGAAGT
>480
TCACTGTAACACTCCAGGTGAGGGGACTCAGGTGATTCAGGTCACATGGCAATTCATCAG
GCTTTCTGCTTCACTTTTTCTGAGTACTTCCTCAGTTCTACTAGGAAGTTTCTTGATGTG
GCGGGTTTTCCCCTCATTTG
>481
AAAAGAATCCTGGTGTCCACAAGTACTCACCGTTCTAAGTACAATTTGATCTCAGCTTTC
TTAAGTAACTCTTAGTATCTGAAGCTTTG
>482
TACTTCCCTAAGCCTCCTAGGCACCTCACTCTGGTTTCCAAGAACGTAAACTCCACTCAC
ATCACCCAACCCACTCCTCCACCACACACTGTTCAAAATGAGTGTTTGCAACATCTGAGA
CGCAGTCCAGGGAGC
>483
TGCCCTCCCCCTCCCCCAGCTTTTCAAGTGAAGAGAAAGAATGAGTCATTTATGCCCCTT
TCGCAGGAGGAGCatcagcagatagcaga
>484
acacattgactgcctctgtgcgttttcttctctgagtcactcccctcatctgtaaaacaa
gctttttatacttgtgaggatcagataacatgctgaaatgacttgttatgatgcttgcca
tcaagaaagcactGGAACAGTTTATATGTTTCTGGGAACATCTGTTCATGTGCATTTG
>485
ctgagccagctcCTCTGACACAGTTTCCTATGCTTGGGGACCAGATCATTTCTGAGAATG
AAGTGATACATTTTCTGGGAACATAAAATTGAAACTTCTTCCAATGTACGTGAGCTGCAT
TT
>486
TTTTGAATAACAACATGGTCCAAGACATACCCTGAGACTCATAAAGCATTTCTGACACCT
ACGTCCAAAACAGCAGCCTTCAGAAGAAA
>487
TGACAGTTTAACTTTCAGATCTAAGGTTTTCATTGTGTCTTTAGGACTAATCTCACATCT
CTGACATGTTTCAGTGTTATGCTCTCTAATCCTTTCAAG
>488
ACTGAGTTATTTTCCCACTTCCAGGAAATGTGAATGTTTTTTACTCCGAAAGACAAACCC
AGATAGACTGAACTCACCCTCTATGCTATA
>489
AAAAAGGAAGGCGCGCTCACAGCACTTTTTGCTAAGGGTTGAGTACCAGGAAGAGGAGTT
CTTTGAAATGAAATGTGCGTCGGCATATG
>490
AAGTGCAGTTTTACCAGGTATTGGTAATCCCTACACTGCTCCTGGGAAACCAATGTCTCA
GAGCACTAGCAATGTGAATGTCTTGAACTTAGTAGCAAGTGTGG
>491
TGCTTCATTACTGGGATACACTGTGCTTGTTCTTGTGTAGCAGTTCCACAGAAGTGAGGA
TGTCTGGGGTATTTAAAGTTTTCTTGGTA
>493
AGTTTCCCTGTCTCTCTACCTAGAAAACTGGCAAATGGTTCTTCTGAGAAAAGCAATGAC
AAAGACAGGAAGGAGATTTGTAAGCTAGA
>494
GCACCGTCAGATTTCAGAGAAGTAAACACAAACACTTTGATCTTTTGCTCTGCATCCCTG
GCACCTCACCTGGTTTGTCTGACAGTCATA
>495
TACAGAGAGCTCTCTCTTTGAACATTTTTCTTCTAAGTGTTGATCAGACCTCAAATTTTC
CAAGAACAGGTGTGCTGCATAGGCCTGAGTCATCGACCGAGATGAGATATTTCAGAAACT
TTCCATTTTA
>497
cactagacatacatgtagtatacatacatacttgtagataaaacactcatgcatataatg
aaaataaaTCTTTAAAAAAGAAACTAGGTT
>498
GATAGATTAGAGATGTGTCTGAAGTGTATGGTAACTTGTGTTAACATTTTCTCTGAATAC
CAACCACTACTTTCTTTTGAGAGAAAAGGA
>499
TCTTAAAGATGAAAGAAAGGGGGAAGGAAGCAGCTTTCTCACACACAAGCAGTTCCTGGA
ACTGGAGTGACGTGGGTATGGTTATACAT
>500
TGGTTACAGTTACTCATTTCCAAGTACTTGTTGGTTTTCTGGTTATTGTTATTTTGAGTG
ACACTTCTAGACCAACTAAAGGAAAACCT
>501
gttatggctgctggaaacccagaagtcacactctgagaatcactCAGTTCCTATCTGTGA
AGCTTGAAGCATGCCGGCATACAGTAAACA
>502
aGGAGTGCTGGAGAATCAGGCCCCTTTCTTCTAAAAAATTTCTACAAGTGATTTGCTGGA
AATGCTGACACAGAAAATGTTTCCTGATT
>503
ATCCCCTTTCTCTTCAGTCCCTTGAGCAAATGCCGTTCTGTTCTTTAGAACCTCATGACT
CAGGTGACTGCAGCCAGGTCATTGCTTCCTCTGTAAGGGAATTTCTC
>505
cagtcaagTTCAGTAGAGTGATTCTGTAGCTAGCATACCTCCTGTGAGACAGGAAGCAGA
GCCAAGAGAACTGCTTGGACGCTCACAGGC
>506
TCTCTGGGGCAGAAATGATGCAAGATGGCATGGCTCTGGCTCAGACGTTAAAACGTGGTT
AAAACGGTAGCAGGGGAGTGCAGCTAGGA
>507
GTTTGAAAATCTGAGAAATGATTGCCATCTCATATTCATGGGTGAGCAGTATTGCTCCCA
CATTAGTAAGCATGGCTATAAACACCAAA
>508
CGCCTCCAGGGGGAGCACAAATAACATCTGTGGTCTCCTGACAAGGGCTCGCCCCTTTGT
GGCTGGTTGGGGGTGCAATATGCTGCATCTCTTAGTCACCGATTTCATAGAAAATGACTC
AAGCTCGTGCTGCGAAAAGCGTGGGGTAGTGATGCTGAGGAGCAAGCAATAAGCCAGAAG
TCTCA
>509
TGAAAAGCCATCATGTTACTTGGAAAAGTTGGTAGGTAGGAGAATGCAATGACTCCCCCT
AGCCCATTCTTGGGTATAAGATGAGGTTGCTGGAGTA
>510
GCTGACAAGGAAATGAAACATCATGTTCAAGATTGGTTTCAATTTCTTGGAACTAGTGTA
ATTCTCAGAGCTTTGTGAGTGCTAGATCAACACTCTATCTCAGAGTATATCCCTGGCTCT
ATACTGGTGGTATTGGCATTTAATCTAGGCTCCTTTACTATAGTCAGcagcttcagagaa
gcaacccccagatactccaa
>511
ATAAAATAGGCAGCTATAGAGGGAGATCTGTGATTCATGCTTGTGTTCTTATTTGACTCT
GGAAGTTAGCTCCCAGGAAATAGCTAGGCTTCTTGGAATCAGTGCCTTTTCTAGAAGCTA
CATATTGCTAGACTCTGCTTATGACTTTCATATTATGTAAATGACTGTCTCGTCTAGGCA
GCTT
>513
CTCACTAGAGATCTAAGATCTTTGGTTTCCTGATCTATAGATTGTATCTAGAACAATAAA
TGCAAAGTATTTTCAGCGAAAATAGAATGT
>514
agcatcacatcctttgccacttcatttcctgctcggcaccgggttttggggtggtaattg
GTGTGTCTATTCCTGGAAATGATGTCAGC
>516
AACGTAAAATAGGATGTTTTCTATTAGTCCAGTTCCTTCTCAGACCCTTTCTCTACCCAG
AAAAGGCTAGGTAGCGGAGAGAAGATTCTG
>517
GCATTTTGTGGTTTAGTCAGTTTGGGGTGAGTAGTGAGTGTCTATGATATCATAAAAGTT
ACTGGTAGTGTTTTCTGAAAATGAATATCCATCACTTATTGAAAGTCGTCAGCTAAAAAT
GGAGATGAGATTTAGGAGTCTGGCCTTCTGGGAAGGAGAGACCTCAAGATCAAGAAAGTG
TAGAGTTGT
>518
TTGCTCCAGCTTGCACAAAGGCTTAGATCTTGTCTACAAATGGCTATTCTTTGGAAGGCC
CCTCTCCTTCTTAGAGAGTAAGGCACAGTGACTCACCAGTGATTTCTGGGTATT
>519
TATTTCAAACTTTTAGCATGTATTGAAAATATTGTCACATTTGTCTACCATTACATGGTG
TCAGGGAACAATCTAAGTTACTGGGAAGTA
>521
GTTATGTCAGGAGGTGGTTTCCCACACAAATGTTATACAAACTAAGAAGGCTCTGATGTC
ATTAGGTGGTATGATGTGGGACCGTGGTTA
>522
TCATCACTGGAGATGATTCTTGGAAAATAGCTGTCTAGACTAGCTAAGGAAACACTTCCG
GAGGTCACAAGGTGTCAGTACATGGAAGATTCTAGAACAGT
>523
TCACCCGCCTCACTTCTCTCTACCAAGAATTTGGTTTGAGTTTTTAAATTTGTACATTGT
TATTTCCTTACTTCTTAAATGGGCAGCGG
>524
CGATTTCTGTTTAAACCTTTCACAGTCACACAGTGTGCAATTCAGCACCGCAGCACAGGG
TGAATCAGCGTGTGCTCTTACATTAAACA
>525
CGTGTCTTATATGAAGGATACAGTCATTCCTTGGGTGCCCTTTGCTTGGAATCTTTAGTG
GGTTCAGAGAATGTAATTGTTGGTTTGGTT
>526
AAGAAATTTTATGAGTACAGGTCTAGGAAAACAACAAAACACGCCAAGAAATGTTTCTAG
GCCTTTCCCAGAGGCTTTAGGGTGGTAACT
>527
ACAGTGGAAAGCCACTGGCTTCTTCTGTTTACCACAGAAAAAGAACCACAGGAAGGAAGG
TAAGAGAGGAGAAGGTAGTTTCTACATTT
>528
CCATGTGCACACCATTCATATCTTGACCTACTGCTGGCTGGGACTCTGAATGTCAGAAAT
GAGAAAACACTGCCTGTCTTCCTGGAAGAA
>529
GGGAACAAAAGTAGCTGTGTCATGTGATGGATCTGACTGCGATGTGGTGCATGAGTCAAA
AGGAGACAGACATAGGTTACTGAGAAGGC
>530
GCTGGAGGGATTCCTGGAAAGAGCTGTACATTATACTCCCTTCTTAGAAGTTGATTCATT
TTATGCTACGGCACTGCATGTGACAAGGAG
>531
CAAGTGTGGGTATGGGCTACTTAAGAGGGCCCTGCTTAGGTGTCTTTCCGAGAGCCATGT
GTCTGGTTTTTCTGAGGAAGACAAGTCTA
>532
ctcaTCAGCGATTAAAAGCAGAGAAGAGGTGGGTTTCATCTCCAGTATAATGGCTCACGG
TAACCAGAGTTGATAGGTCATTCTCAGTT
>533
GTGTTTAAAGCTGAAGATATCAGAGTCATATAGCAAAGTGTTTTCATATTTCTCATGATT
CTGACGGTTTAGATTAAGTCCTTGACATA
>534
AGAAAGAAAACCCCCTTTTCACAGAAATGACATCTAGACTGACTCATGGTGGAAAAGAGA
AGCCAAGAGCAAGATTGGGTTTGAAGAAGA
>535
ATAGAGGAAGAAGGCCTGTTTATCTGATCAGTTCACTTACTATATACCTTGCATGGATTG
TTCTGTTCAAGGAACTAGAGGAGCCAAGT
>536
TACTGTCTTTCCATGTGCTTAAACCTAGGGCAGTTTCTGAGGCCTTTTACTAGGAAAAAC
AAACAACAAACAAAATTATCATGGATCTC
>537
GAAAGGGGAGTGCCTTCTTGACCTCGATCTTTATTGATCTTGGTATCAGCACTTGCAGTG
ACGTGTCCTGAGGGGGCGGGAGAAAGTTAACTAGGGCCTTATAC
>538
ACATTGAAACAGAATAGAATATGCTACAAATTCTTTGAATATGGAGATTGTGGTGAGCAG
ATAGGAATTCTTAGAAATTCTGGGTTGCCAGCCCTGCTGGTCCTTAGCTACAAAGTGCCA
AATGCCACCAAGAAAAATATAACAAA
>539
CTGTGTAGTAAGTAGTGTCTTTTAAACACATGTTAAAAAACATTCATCTCTGAATATAGA
AACGCAAGATTTCCTGGAAACAAAAATGC
>540
GTTGGGGAGCACACATCAGCCTCCGGGTCTGATCTGGAGATAACCTTCCTGGGAACCAGA
CACGGGGCGTAGTTCTGGGAGGAAGGAGGAGTCTCACAGAGCCACAGGCCCAAGGTGCTA
CTGCTGACTGAGGCTGCTTCCCTCTGGTGGTAACCGCTTGCCCTGCAACTCAGACCACGT
GGTTTCTAGGAAATGCACCTCCCCGGAGGAGAATTGAAACTTAGGGTGGGGACTGTAGAA
AGGGGAGGA
>541
GTCCGCGTCCGAAACCGGAAACTGTCGATCTGCGTGGGTTCCCTTCTCAGGAGTCCTCCG
CTGCGCGCCTAGGCGTGCAACTTCTGTTCCGCCGTGACTTTCGCCCGCGGTGTTCTAATG
GTAGTGTTTCCTGCCGGCTT
>542
CGTTACATTGCAAAACTAAAAACAAAACCAAAATTGGTATTTCTCAGAAAGGTAAGACAA
ATTTGACTGGAGGAGGATTGAAATTAGATGACTCAAATACCATGAATTCACCA
>543
GTAAGGAGAATTCTGTATATTGCGGGTTTggggtggagagatggttggaccgataagaac
tctcgctgctctttcaagaggattggtttctagcactcacaccatgcaatgtaattcac
>544
AGAGGTAAATTTTGCTTTTCCTTGTCTGGTTCAGGACTGCTTCTGAGAAAAAGAAGGTTG
TTAAAAAGAACAGTCACAAGAACTCTCTCAAGAATG
>545
CCAGAAGCGCTGCACTTTGCTGAAAGTGACATTTGTACAGTCAGACAAGCCACTCAGAAA
CGTGCCCGAGGACTTCTCGGTGAAAGCCAC
>547
GGTTTGAAAGAATTACTGCTCCTGACAAACAACTTCTAAAGTAGCCAAGATGTGGCTTCC
TATTTCATTTGAGAAAAACATTGACACTTC
>548
AGTTTTTCGAAGGTGAAGTCTGTTGCAAGAGTAGAAGAGCTTTTCACTAAAACTACAAAT
CCCAGCACTCCCCGCGGCAGACAGCCACA
>549
TCTCACAGAACACCCCAAATTTTACAGCCAACAGCTCCAATGTAATCCAAACGGTGTCAG
GAAACTTCCAAACTCCTTTTATGACTCAAAGATTATATTGAgggactagaaagatgactc
agaggttaagctgttctaggagatctaggttggtttcccagaac
>550
GAATGTATCCAGGAAACAGCAGAAGAGGTTACTGTCCTTGACAGGGAGCCATTTGAGTAA
AACTGAACTTTCAGTTTTCTTTCCCAGAAGGTGT
>551
AACACTCAAATTTTTTACTTTTCCACAGAGCTTTACAGTAAGTTCTGAGAAATGCTCTAG
TTCGTCTTATTGTCTGACTAAAACAACCACATGGACGCTTGCA
>552
TTTGTACAGAGACATGCACAGTAAAAGCCCACGGGTTCCTAGAAGACAGGAGGTTATGAC
TTGCTGGGCTTCCCAGGCTACAAGGCAGT
>553
TGTATTTGAAGGCATTACTTGGAAGATACATACTCAGAAAACAAGAAATGTATCATTCTT
CCTCCCACTCCCTTTCTCTCCTGTGTGTGCA
>554
AGGCTAAGTTCATATGTCAGTATGTGGAAAAGCAAAGAAATCATTGAAGACCTCACAGAC
ACCTTCTTCTTAGAATTGTGTCTGGCCTTTCCATGATATTCAGAGAATCTAGGCTAGAGA
ATCAAAACTATG
>555
TTTCTGTGTATGTGTTCCTGGTAATCTTTTTAGCCATCACATGATGTTCTACAGAAACTA
TTTCTAAATCTGTTaaatgactcagcagc
>556
AAATCTGATCTCGGGTTTTTTACCTCTTCTCGGGGGTTACTCTGATCTCTTCAAAGAAGA
TTCCAGAGAAGCTGGTGGGTCATATTTTCT
>557
GTCTTCATTTAGGCTTTTACCAGAAGTCAGTGCCTCAGTGGCTGCCCCTCGCCATGCTCT
TGCCCCGACCCTCTGTGACTACTTTATATA
>558
TACATAACATCCATACACACAGAGAGACACAGAGAGATTGagacacacagacagagagag
aaacagaaacagagacTCTAACATAGGAT
>560
AAACCACTTTTCCTCTGAAAGAACTCATCAGTCAGATTCTGACTCTGAAAAGGCCAGAAG
TTAACCAAGATGAAAGAAAATGTAAATGTCTGTACCGCTGCCTTTTTCTTGAGATCTC
>561
GCTTCAAAGAATTCTATAGCTGAGTCAAATGGTTTTCTGAGAATTGGCTTATGACTCTCA
GAACACCGAAATAAGGAGTTTAGGACATT
>562
GAGAACAAGCGTTAGTTTCTGTCTTCTTGAATTCTCATCTCTGTGAGAGTTCCAGCTCCG
AGAAAGGAGATAAGGCTTGAGATAAGTCT
>563
CTGCTCAGAGGGGGGAAGTTACTGACCTCTTAAAAGGTTCTGTACTTGTGCCATGCCTGT
CACCCGGTATATTCATAACAAGAATAGGG
>564
aggtgaccacactttgctgatagaaaagcaagagacaataatatctaaaccactcAGAAA
TTGCTCTGTGAAATAATGAAAACTTGCCCCCCTCCAAAGGTATTATAAC
>565
TGAATAGAAACTGTCTCAGTTTGACTGTTACTAGGAACAGAGAAGTCTCTACTTTTGTTC
AGAGATGAGAGCTGTTAGGGTTGGTGTTA
>566
GAAACTGAAACCTAAACTTATGAGCTGGCAAAGGAGTTCATCATCTTAATACTTCTGAGA
AAACTCAACTGACAAGGTTAGAAATCATC
>567
ATTTTACCAAATCTTAAGTACTTATAAAAAGAATGACTAACTCTTCTTTGGAAAAACTTG
TGATCAATTTGTATATGTGTTTATAAATA
>568
TGTTTTCTTTACATTTCATACCCCGTGCCTCCTGTCAGCCCCTGCTCCCTTCCAGCCCAC
CTTGAGAGCTCTAGGCAATGCCAGGAAGTA
>569
ATGTTTTGAGACATGTTATCAACCTTGGCTTTTCACAGACATCTTTGATACAGTGTTCTC
TGGACCTGGAAGCTTAGCTTGAGTCACTC
>571
ATATGTAGTAATGTGGTAGTTCTGTTTTAAATGTTACTCAGAATTTAGAGCCTGAATTCA
CAGAAAATACAAAACTAAATGCTTATTCT
>572
CAGGCGCCAGTTTCAGTTTCTGACGTTGCTGAATCTTCGGCCTCTTGTCTTTCTCTTTCC
AAGAATCTGCAAAAGTCGGTTTGCAAAGT
>573
ACAGCTGTCACAGAACTCTGTTAGATAGATAGGAACTGCTTTAAAAAGCACAACTTATGA
GTAGTTCGGAGAAACAAGGGCACCTTTCT
>574
tttcttcagttccaggaatctatgactcAGCTGAAGATATGCAAGGTTACCAGAGTGTAG
AAGCTAGGGGTGGCACCCTGCCCAGACTT
>575
TGATCTTTCAACTGTACAATACAACTTGGCTTTGAAAAGAAAATAAGCCAGCTTTCTGGG
AAGGGTTATCTTGTCCCAGCTTGAAAGTG
>576
AACTTTAAAGATTGTCTCTTTGTCACGGAGTTCTCAGACTGCAGCAGTTTCTCATCATCT
TCAAAAATAGTGTCATAATTCTTCTAAGA
>577
ACTGAGTCAGCCTTGCCTTTCCTAGAACTGAACAAGTGACTGTGCAAGTGGGTCATGGGC
GCTTTCCCAAATCTCCATCCTAGGAAGCT
>578
AGCACCAGACCTGGGATTTCTGAGAAAGAGTGCTGACAGCGTGCGTGGATTCCAGTCACA
GCCTGTGCTTCCCACAAGTGCAGAGCAGA
>579
CTCGGCCCTATGATTTCAGTCTTAAACCCTATGCAAAGTGTGTCCTGCCCACATAGAATG
AAGTGGTTTCCAGTTATTTAGAGTGAGAC
>580
TACTTGTCTTCTGGAAGGCTCTACTTTGAAAGTTACTGTTTTGATGCATTCGGTTTTAGA
ATGCCTGCCCCCTCTCAAAAATCACCTCAGCTCAGTCATTTCCTGGAGCTTTCATTACAT
CTTTCTCTTAAGAATTGGACTTCCAAGAAGTAAGGTTGATGGTATTGTGAACAGCAGCAG
CAGTCTGTAACTGTATGTGAAATAAACTCTAAGCTTCTCAGGGGGGATtttttttaagac
a
>581
aggcattttgaacatttctttgaagatGACGCAGTTTCCCTGAAGTGATGCTGGAATGAC
TGCATGGTGATACTGAGAAACACAGTACTT
>582
AGCGAGAGAGGGGGGTGTGGGCTCATTTCTTAGAAATATGAAATACGCAAATGCTAGAGA
AAAAAGTTAGCTCCATGCAGAGAGAGGACGC
>583
TGATCAGAGCATCCTGTCTGGCTCTCAGTCCTGTAGGAAATTGAAAAGCAGGTCTATCGT
TCTGAGTATCACCACCAGATTCAAGGAACCTCTGGCACA
>584
TGGAAGCCATACAAAGAATAATCATCTGTGTGTGATTCTAATCTGAGAAGTCAGATGCCT
ACATTTTCCCAGTAATCACCAGATCTTCATTCTGTTAACTGCTTACCAGCaatactggtg
aagtgtctaccatgtgccagaaactatgccaatgctaagactagtaa
>585
TGCCCTTTCCTGAGGAGGTAGGCCTCTCAGGAGTAAGGGAGGAAGTGGCTTTTCTGGCAA
AAAGAAACCACCAAAGGAGATTCTGAGAAATGCAGTTTTCTCAGTAACAGTTCTGTTTAC
CTGATCAAAGTCCTGCCCAGGCTAGGCCTAGGCTGTTGTTTTAGGACATCAGCAGCAACT
GCTCCATTTTTAGAGCTTGCTACAGACCTAAACATCAGGAGCCTG
>586
TCATGTTGTGTGCTGTAGCTTTAAGATCTCAGCCACTCTGAGGGCTTTCCTGGGGAAGCT
TGGTGAGGCTAAGGTTGGGGTTTGTGCGTTGGCTTCCAGGAACCATTAGTCAGATTTCTG
CATAAACAGAAGCTAGTACGTGTGACAAATTCGACAACAGGCTTGTGCATCCTCGGGCCA
TTTCTCTAAGTGGGCACTCCCCTGT
>587
GCTCTTGTATGAGTCAGCCTGCAAACAAGACATTCTAAGAAAAGTGTGTTTCTGTTGGGG
AAATGTCAATGAACAATGTATGCTTTTGAAAGTGCAAGAGCTTCATAGTCAACGTGAAAT
GCTGGGCTAAGATCTTCTAGTTT
>588
CCAGAAGCACTTTTACTGTTCTCAGAATCATTTATGCACTCACTTATTACTCACAGGAAC
ATCTGTGTGTCCCTTCAGTAAACATTACCAAGGGCCAG
>589
CAGATTTTACTCATGGAAATTCAGTTTATAACTTCAAGAGAATTTGTgggctagtgagat
gggtctgtcactaaaggcatttgtcaccag
>590
CTTCCAGGCCCTGGGCAAGCCGACTCTAGCACTCTGCAAAACCCCACCTCCCAAAGGAGG
GTTGAACTTCTTGGAACCCTTAAAAACTACCAGTGAACTTCAGGAAGTAACCCACGCAAC
TCTTTCCCAGAAGAGGTCAATGGTCACAGAATCGTAAGAAACACCACTCTGACCCCGGGA
CTTCCTGCCTC
>591
AGAAAGGGCGGAACACTAGAGCTCTGTATTTACTACCTCCAACTGACCCCGCTTTTCTAA
GAAGTCCGTGGGAGTGGCAGGAAGCTAGTGATTCACTTATGTACTGTGAGAGACAACAGA
TTGAGAAACAGAG
>592
AGAACAAATAAGATCACATGTGATTTCCGTCTGTTTTAACTAAAGGCATGTTTTAGATCT
CCTTATTGCATATTTCCTTTGTCTTTCTAAGAAATCAGCTCAAATAAATCATGAATGAGT
ATATGCAGACCTCCGCAGTGTGAACTGTGTTAGTGATGCTAA
>593
GGCAACAAACAGAAGCGCCACAACTGCAGGATGCCAGCAAGAGAAAAGGGTCGGTTCACC
GCAACCCCCAACATTTCCAGGAAGTCGAGTGGGGGCGGGGACAGGGAATCCTTGTCTAG
>594
GTTGGCAGCCTGCATTGCTACATTTTTTCTAGGAACTCTGAACACATTTCATTCTTGTGA
ATTTGCTTGTGCAATGATATTAAATAGAGTAATATGTTTACTTTGTTTCTAAGTCAAATG
AATTTGAGAATGGCGAAACTAAAGT
>595
TTTCTCATGATCAAGTGATCCCTAGTCTAAAGCATTTGTTCTGTCACAGCCTTTTCCAAG
AAAGCTGAGAGCATGACTCATCCTTATTAAAACCACTTGTGGCTaggctgaggcaggagg
att
>596
CAAGTTGATAGTTTCTTGCACAGGCTTAATCTTTTGTGAGTCATGACCATTTTCTGAGTC
TTTGTCCATGTTCTAAGAAGTTATTTTCT
>597
GCATTCTTTGATTAGATCTAGGTTTGTTCTGAGAAATGCAGGCCTGTGGTGATTTCAGTT
TCACACTGAATTCTCCCCTCATTCTTCCCCTCCTGTCCTCCCTTT
>598
ACTTGTCACCACAGATAATGTGCTCATACCGTGTTCATGTGTGTCACAAGCATGTTAGTC
ATACTGCCTTGTTCTTAGAACATGAAAAAC
>599
GACACCCCTGCAGAAGATTCATACGGAGATGGGGCTTCCTCTGTGCTATGAAGTATGAAA
CCCATTAGAACCCCAAATGACTCAACTAAACTGCAGATGACAATTACTCAACAGTCATGA
ATAACATGGCAGATTTCTCAGAAAATTCAGACATACTGGGTAAACTGTGACAGAAGGACT
GAAGAAGATAAAAGAATGACTTCTTAATTTTTCATGGTCATTTATGGATGTTTTTCGTCt
gtgtataa
>600
AACCCCGGCTGATGTGAGAGGGGAGCCTAACTCTGGAAATTCCGCACAAACTCAGAAAGA
GACTGGTACATCCCCACCTCCCACACGTCCACCTCATCTGTTCTGTTGAACATGCACAAA
CAAGACACAGCAGTTTAGCATGTTGCTACTGAAAGAGTGAGTAATGGGCTTCTAGGAAAC
AGGCTGCTAGTGGCTAAGAAGAGCTCATGAGGATACAGCTAGAACCAG
>601
CTTTTAAATAAAAATTTTCAAAATTACATCTGTACAAAGCAGGTTTTTAACATTTACATT
GCAAAGTTAAGATGAATTTCCTAGAAAAA
>602
TTCCTTCAGTTCACTTGGGCTGGGGGCGGGGAAACCCCCCAAAACAGAGCAGCCCAACCA
CTTTTCCCTCAGCTGTGATGCACAGATGATTTCCGAGAAGAGAAGTGAACTTTCAGAGGT
TTCTCGATCAGCTGCTGGGCGACATCCGGCATCCGGTCTAACCACGAATCTCAGATGTCA
TAGCAACACAGGTCACTGGGAACCCAAAATAGTCCTGCCCAGAGCTCTTTCCACTTCTCA
CTTGAGCATGTGCGGGAAAGGTGTCTGTCTGTCAGCCAGCACCTGCTGCTCTTCAG
>604
TTGTAGTTGGATACCTCACTTAAAAAATCACTTTCCCTCTTTTCCTGACACAGAAAGCAA
CTAAGTTCCTAGAATGCCTTGGTTGCAGAAGAGCTCACTTGCTTTCAGTTTCCATGAGAA
TCATGTTCCAGGAAATGCCTTTCAGGGGCTGAACTGTGTCAGGGTTGTCTCTCTGGCTGC
CCAGCAACTCTGCTAAGCT
>606
CCTGTTCTCAAGCAAGGTTCTTAGGAATGACTCACTCAATCTAAGAAATAGGACCCGGCC
AGCTTACTGGAACTCTCACCCATTACGCAG
>607
GGCTTCATTGCGTCAAGTGACATACCCACATGTGGTTAAGGCAGGAAGGTACCACGAGCT
CCCTCGAGAGAGGTCCACCTTGACAGCTACTGACATTGGCACCGAGAATCTGTTCGCTCT
CGATCTGACTAAGTCGTTaagat
>608
aataagaTGAAACAAAATTTAAAACAACGAACAAACACAGAGGCTGTGGGAAGTGACGTG
TTCTCATTTCTCAGAAATCCCTCATGAAGCAGTGAAACAGAAACAGGGAAACAACTGTGT
TGAAAT
>609
TTGAGAAGGAATTTGTGTTTGCGGAGCTCTTTGTTGATATTTAAAGTGGTTACAGAAATA
TGATCTAAAGGAGACATGACATTTACTGAAAAATGTTGAGTAAGAACGGGAGTGGCTTGG
TTTAGTGCATGCTGTTAGATTGGCTTT
>610
TTTCTCTCAAGGATTGATGGTGACAATTTCTACTTATCCACATAGTCTAGGTATCTAGAA
TGAGCAACCCTAGAACTCACACCTTCCAG
>611
ACCATTTGCTAAGTCATTGGCAAGTGTCAGGCCTCATATGGGCTGTTTTCTCAGAACTCT
GGAGAATGGGGCCAAAAGATTCTGAGTCAAGCACAGCCTGGCTGCTGCTGCTTCCAGCTT
AGAGCATAACA
>612
AGAAAGCTGCTAAAATTCCAGACAAGTAGAATCAGCGCACAGTATTAACTGCATCAAAGA
TTAGGATTATGTAAAACCTAATTAACATTA
>614
ATGAGAAAGAGAGAGAGCAGTTCTCAGAAAAGAAGGGGAAATGGTAAGAACAAAGAGAAG
TTTCTGAGAAGAGGAGGTTTGAAGGTAAGA
>615
tcaagtgtgtgtgaagttgacagttgaagctagAATAAGCAGTAACTTGGTTTCAATAAA
ACTGCATATCTAGCTATCTGATAATGGTTG
>616
TAACAAGGAACAGCCCTGCAGGTTTAGAAATGACAGAAGGAAAATACCACAGAAGCGCTA
GGGTGTTCTCAGTTCCTAGAACTTGGTTCTGTAGTATGCTAAGAATATACAA
>617
CAATTTGACTACAAACTTCATGTCTGTACCTCCTGATCACGATTACTGGACATTCTACAG
AAGTGCAGCGGCTGCCAAATGTAAACACTACTACAAGAAAAGTCTTAAGGTT
>618
GAAGTGGAAGGAGATGCAGAGGTTTCTGAGACTAAAAAAGCAACTGAAAATAGTGATCTC
CTTTAAATATCATTAGTGAAACCACACAGT
>619
ttctgaggttgatgacatcatctagcttacctttccctgtcataggaagactttgttgtt
tcctagaagatcTCAATGAAGCCTCAGAACAGGCAC
>620
TCTATTTCTGTCTAGTCTTAGTCACACGACAAGCCACTTGCATTTCCCTAGAAGCAGCGA
GATAAAGATCAAAGGTGTAACTAGCTCTTAAAGACGCTGAGGTGTATTTAAACTTCTGAA
GATGAGAATGTGGCAAAGTCTGAATTTTACAAAGCTGGAAACCTGAAGAAAGGAGCACCC
CACACTAT
>621
AGACAAACCATACTCAGAAACTCACCCCTCAGTGAGTCATATCTTAGAGCTTGACACCCT
TCCTCATTTGTTTTGGTTGTATTCATTTAGAGAGAGAGTGATAGTTTACAGTTTTGAATA
GGAAGTGAGTTAGGCAGAAATGAATTCATCCCTTTAAAAATAGTACTAGAAATTCTGC
>622
ATTCTCTACTAGACACTGTGTTGTAGTCATTGCTGGCTGAGGTTCATTTAGAATCTTCTC
AGATGTGTTGCTGATAAGGTTAGCATACG
>623
GCTTCGAGAGGGTAGTCTCTCCATTCAAGAAGCTGATGCAGGAGGACAGTCAGAGACCTG
GGGTGCAGGGTTCTTAGAAATCTGATTACCA
>624
GTGATGACACAGGGCTCCCCCCGCCCAGCCTGCGTTCAGTCTCTTGAGCACAGTCTTTCT
AAGAAGCGCTGATGTCAAGCAGTTCTAAGTGCTGCCACCAGTGACTCACACTGCCGTTGG
GGCCCACTGCCTCTTGGAGATGGCGAAGCTTAAAGTTGGGGGCCCAGCTGAGGGACTTCA
GTTTCATGAG
>625
TCCGTCATCCTTCCCCTAGTGTCATTTACCTCATCCGCAATACACATGAACAGAAGCAAG
TCTTTGATGGGTAGTACAGCTCTGAATGTCGACCTTCATGTGGTCCCCAGAGTATGTGAT
CAGGTCATCAAAGCCAATGTAAGCCAAGGTGGGGCATGATCGGGAAATGGGTTTATCTGT
CATCTGAGGGTTTCGAGGGA
>626
ACGGCTCAAGTTGCTGAACACCTTGGGAAACTACCACCTACTCACCCAGAGGAGAGCTGA
TTCAAATAGTAACCTTCTGCATTGGAAACCACCAGCTACTACTGCTGAGAGGTCCGTAAT
TCCAAGAACTCATCCAAACAGGCAGATCTAAGGACACACAGCTCGACACACA
>627
tccccctagcaaccgttaactgcccataaatcctcgtgtaggggtgggtcctgttgagcc
cctccccctccaCAAAACACGTGGTTAAGTACTACTTATCACTAATGGGATGGAGCCTTC
CAAGAAGGGGAAGATGACTTGGAACCAGAAGGACTTAGGTGTGT
>628
CCACTTGCTAAGATTCTTCTCCTCCAAGCTTACCTTTGAGTTCCAGTTGGTGAAATACAG
TCTTGTGATGCTTGTGTCTTGGTTACTAGGTGAAAACCGAAGGCCAGCCCTGACACTCAA
CCCCCAACATCCTAAGGGTTTTTTTTTTCATTTCT
>629
catgacttactgtgcaacctttgacaactcactttccctctctgaaacccaactgctatc
tgAGTTGATCTGCAAGTTCTCTGTGATGG
>630
CTGGGGATTCCCCACAGGGTCGGACTGCCAGGACCCTCTGCTGCTTGGAACACGTTCACT
GAATCCTGTGAAACAAACCACGAGGAAACCCAGGGAGCTGCTCGTCAAATCGAGGAGATA
ACGGCGAGCAGATGAAAATCTCTCTGCCCACCATCCAGTTTTGGAGCTGCTTGTTCTTGG
TAGTAGTCGCTGGCAGTAGGTACCTAGAAGTGGGTGGGACAGGAAGTCTGACATAGGTGC
TGACATTTGCTGATGTCATCAGCCTGAAAACATCTCCTCAGGTATAGAGCCTGTATCTTT
TGATCTTTGTGGTCCTTGTGTGGTTAGTACAGGAGCA
>631
TCCCCACACAGGAGATTTGTGAGGCTGATACATCGGGAGCTGTTCTTATCTCCCCACACA
CACCCCAAGCCACACCCCTTACCCTGTGTCACTTCCAGGAACCTCGCCTGCAGATGTATG
TCAGAAGAAAGTCTGGAAGGGATGAGTTGTATCACCGTCATTTCTCAACTTTAACTTTTA
TTTTATTTGCGTGGTGTGT
>632
TGTGATGGCTTCTTCTAGTGTAAGCTGGGACCTTCTTATCTTGCCATTTGGTTTCTGGTA
AAACTGAAGTCAGCAGTGGCTTCTTCCCCATTTCCTAGAAAAGAAAACCAAGGTCGAGTC
TGGTGA
>633
tcattccaaactgtccccgattctcaggatgagtaaacgtaGCAGCTCTGGGCCTCTGAT
TTCAAGTAAGAGGCAGAGATGCCAGGCAGCCAGGCAAGGGCTGCTGGGTGGGGGTGGGCA
GAGCAGT
>634
TGGCTCAGAGCTAGAGACTGAATTGATACTTTGTCTGTAGTTCTTAGTATCCATGCCAGG
AGACAGACATTACTGAAGCAAAGATGGCATG
>635
TTCCTTTTAAAGCAACTTCTACCATACAGTTATTTCAGACCAAATACCAATGTAGGTTTG
CATTGAAGGAGATGCATTTCTGGGAAACAC
>636
TTTCTATGGCTAAATATCTAACCAACCAACAAACAAAAACCAACCACAACAAAAAAacac
aaacagctttggggagaaatggtttattc
>637
GGTGTTGCCACACACACAGGCAAAATGTCAGGAAATGATCTTGTTTTCATAATCTGAGAA
CTTTCTGAGAAGTGGATGTCACAGACTCACAGAGATACGTAGAGATCAAAGGGAACAAAG
ACGCACAGTGAA
>638
AAACTCAACATTCTCAGAATACAAACTATGAATAAAGTTTTGTGAAGAGATTTCTGAGTG
CTTGTGAGATAACTTCAAGGAAACGAGAC
>639
AACTTAAATATGTGTGCTAGTTGAACATCATAAGCTTAAAGTTAGGAAACAAAAAGGTAT
TATAAGAGCACTAGTTAAAGAAAAATTGAAGTTCTAGGAAAGGGTCTGCTATTTCTTTTG
AACTACATCATTGCCTCACTGTCTGTAAAACACACACACTGAGCAAAATATGAAACTGCA
ACTTCAGTCAAAA
>640
ATTCACAGCTACTGCAAAGTTTCTTTTCTGCCTGGGGATTCTGACTCACACTTTTCTTCT
TTGAAAATTCATGTCATCTGTCTCTCATG
>641
TAGCTGCTGTTCTCTGAAGTTCAGACTATTCCTGGCACATGTGTTTCTCAGAACACCTTT
GACAGAGCTGCTGGTTGTGGTTAGTGTCTGGGTACCATCAAGAGGCTGGGGAATTCCTCC
AGCTCTGTGCATCC
>642
TCTCAGTATTTGACACAACCCAGTTTACCAAAATAGTTTGTTCACAGATGTTGATTTATT
ATGCCTCTTTCCAAAACATACTCAACTCTAACAAATGATTCATAATTTCTTGACAGTTTC
CTTTTGAGTGGAGATCACTACAGATATTTAAAAAAAAAACCCTCAATGTAATT
>643
TCTGTCTTCCATGTTGAAAGAGGGGTATCTCTTGCCATTCGAAGAAAACTGACTAGTATA
AATGAGTCAGTTCCTTGAAAACTGGCCCC
>644
TATTACTCATATGCTGTGCTTTTGTTTTCTTCCTTGAAATACGCTACAGAGGTTTTTAAA
GGTTAAGAAATATGTACCATTGAAAATTAGCTGTCTACACGGAGGAAGTTAAAGAAAAG
>645
ATCACCCCAAAAGCAGCTTCTCACTTTCAATGAGTTAAAACAATTCACCTTTCAAGTCAT
GCATCAGATATGTTTTGTGCTTTCCTTTGG
>646
CTAAGAAATCTCAAACGTACCCTGTTGACAATAAATAGAACCAGTCTTTTGGTGATAGAG
TGTGGGTGGCAAGGGTGGAGATTAGTCACT
>647
GAAGGCCTGGTGTGGGCAGCTCTGCCCCCACCCTGGGTGAGGTGTTTTTGCCAGATTCAT
AGCAGCTGTGGCTAGAGACCTCTTCCCAGGAAGAGCAGAGCGCCTCTTCCAAGAACTCTG
AGGAGGGCGGGTGGGAGGGTGCGCGGGGG
>648
CCCCCAATACTCCCTCTTTCCTTCTTCTGAGTTTTCCTTTCTCGCCCACAAGTTTCAGAT
TCCTGGAACCGCTCTCGATGACCTCACGCCCGTGACTTCACATCCGGAACCTTCTGGG
>649
TTCTCAAGTTTCTGTCTGTTGTGTAAGAGTCAAAGCCTGGTAACAGTGTTAATCTGAATA
TCTTCTTAGAAAGAGAGGAGTGAGTCAGATGGTGTGTAACTTAAACAAGTGATG
>650
AAGGGGCAGAGGGAGATGATGAAATAGGGATGCCAGAATCAACTTTGGTAGAACCTGTCT
TTTATCTCTTGTACTTGTTAGTGTCCAATC
>651
CAGGTCATGTGAACAAAGCTAGTTTGATTGTTACAAAAGAAAAAAGTTTGGAGATCTGAG
TAACCAAAAAGTATAAAAATACTAATGCTT
>652
CTTGTGGTTTTATTTTTCCTTGAATACAAGTAAAGAATATGGCTGTCTTATATTAACGTA
CATCATAAACAACCATCCACATCATTAAGTGAAAAGAGAAAGGCATGACTAAAATAGAGC
TGGGATGGCCCTGTGACAGTCACTAGACTTGTTT
>653
CCCACTAATTCGCTGTCTTTGAAATCACAGGGAGAACATTTACTTACTAGGAAAAACCTA
AGAAATATTTTCAGTGAACTGCTTTATTTT
>654
AACCTCACTGTGGTATGATAGAAAATAAAACAAAACAAAAGAGAAGAAAAACAAATATTC
GAGCTCTGTCACCAGTTCCCAGAAAGGTTCTCCAGGGAC
>656
CCTGTCCTCGTCTTTTCCAGTGAATCTCTCAAAGTCATTTGTAAAACTAGGTAGTATCTG
AATGAATGGTGATCACAGTCCAAGTCCAG
>657
TCTGACTTGTAATTACGGttatttgtgtggctgttgctaaccgggcttctgcttggaatg
taagttccacgaaggggggaggggcgtgtg
>658
ACACAACCCGTCAGTCCACCACAGTCAACATCAGAATTTCTTGGGAAATGCCTCATGAAA
GAGTTTTTAAAGAATAATATGACTGTGGA
>659
AGAAACCATGGCTTCTTACACCATGCAGTGCTTTCAAGGGCTAGCTCATGCTGCAGAAGA
CCAGAGCTTCACTGGAGAGTGACACGTCA
>660
TTGGCCTCTGAGTGCTAACTCCCGAAAACTAGCCATTTCCAGGAACTGAAACTGAAAGCT
GTTCGGGCACCAGGCCCCGCCCCTTGGGG
>661
TTTCCTAAGACAGGTAATGATGTCTTGGTTTGACAGTGGGGAAAGTCCTTCCACAAGTAT
GCAAACCTAGAGACCTTCCTTTTCTGCCT
>662
TGTTTTGATTCAAGCCCTTGATAACTTAGGGAGAGATGCATTTCTCAGAACATCACAGAG
TGAAGTTTAAATTCAAAGGCTTTGAAAGG
>663
tagggagactttgtaagattctcagtacagaagtgaaaggatgtgactcacttttatagg
aactccctgtgctAAACAGGAGTAAAGACTATTTTCTGAGAGGCTGCTAAGCAGTGGAGT
GTTGTGGTTAGATTATAGTG
>664
TTAACAGGGTGATTACCTCCCACATTTTCTAAGAAATCATGACTAACCAAGATGAAGAGG
GAGGTACTATTTTATGTTCCTGTGAAATTCAATTGGTTCTCTATGCAGACCTAGAATACA
CACTCTTAATTTGACATCTTGTTTTGACATTAAGG
>665
TCGAAAATTATATCTTTTAAAGTAAACTGATTATCTGACAGAGAACAATAACTGCAGCCT
ATCCATCCCTGTACGATAGCAAAGCTTTCTTTGAAGCTGAAACTTCTTTCCTGTGCTCAT
ACTTCAGAGAAAAAGATGCAGCTGATAAGATCTGAGAGGAAGGAAACAGTACTTCATGC
>666
gttttgtttttgtttttgttttCTTAGTAAAGTTCCGTGAGTATTTCTTGGAACTCAAGA
AGAGTCACATTCACTGTCATAGACAGTTGAAGTCTCTTGTGAGTTCTGAGAGCTCTTGCT
GTTGCTGGTTGTAG
>667
aaggacatgatttcacttttctttacatctgaatggcatttcactatgcatgtaTGAGTA
TGCATATACCACATAAGTAAAGCATTCATA
>668
ATGCTGGTGACCTAGAAAAACTACTTTCTGTGGTATTTCTAAGAAGCCTCTTGGTTCAGG
CGGCTCCTGTTCACTACACATATGTAGTG
>669
GCTTTGAGATGGGGCCGGGGTTTAGTCAAAGCAGTAACATGGTCTGACATAAAAACAAAC
CTCTTTCTCTCTCAAATTAAAATGCCGAC
>670
catcgagaactttaccaacttagccatttctctaTTCTCATTTCTTCATCTTGAATATCA
ATTGCTAAGTAAGACTTAAGTCATACATT
>671
AATCACTGTGATGATTTCCTGGGACCAACTGCTGCTTTAACTGGAAAAAGTTTGTAAACT
CATTAGTCGACCAACTTTAGATCTTAGAC
>672
GTTTAGTAACAAAGGGAAATGAATAGGCTCTCTTTGACATTTTGGCCAACAAGGGTCTTT
TTCCAGAATGCCTTTTCTTAGAACTTATG
>673
ATTGTTTTTTCATGGATGGTTTTAGTTTTCTTAGAACCGTGCCGACCTGGTGGTGACTGA
TTCTCAGAATTTTGACTTCTCTGCAACTG
>674
TTTTAAAAGAAACCAGTTCTATTTCCCAGAAACAACAACAGAAAATGTGTATTTTCTTGT
AACCATAACTCATGCATTGTTTAAAGGGAT
>675
TACCAAGAAACATGATCTCAGTAAATGGAAATACGCAGAACTACGCGATACAATCAATAC
TTCCTGTGGTAAGTGCATGAAGAAGATGAA
>676
ATACCATCAATGGTTTGCAAAGAGTTGTCTATAACCTTATCTTTGAATGAAAACACTTTT
TGATGACATCAAGTCTGAAAATGCTTGGAAACCAGT
>678
AGTGAATGCTCCTTCACTTTTCTAATATCACGTATTAACTTGTTTTCGTGGAATTCAGAA
TTGGTTGGTTCTATTCCGTTTAACCAGAC
>679
CTACATCATTTGTTGAGAACAACAGGAGAAAGAACTTGAAAGGCTCTAAGCCTTGAACAT
CCTCCTGAGCAAAAGCTACTGCAGTCACGTTCTTTGTAACATGGCTGGTATGAGCAATTC
TGTTTCAGAGAACCCCAAAGAATGGTAGACAAGACACATGAGACACCTTTGAAGGGTTCT
TGGAAACCTAACAGCCCTTAACTTTGACTGACACACAAATAGAATAGAAACACTTGCTTT
ACATTTCACTTGAAAAGGTGTGGGGTTGTAAGGGGTGGGTCAC
>680
GCCAGGAGGGACAAATGCCTTTGCATTCACAGAACCCAGGGCTAGGGGAGGTCGTGTGAC
CTATGCTTTCTTTTATTCCCAGATGCTCTTCTGGGAAACG
>681
CCGACATAGCTCACTGGTGAATTTGACTGCTTGCAGGTGCTAGGAACTTTCCAGGAACTC
AGTCAGCTGGACTGCGTCTTCCCGTCGCCCAGGGCAACCAGTTGCTAAGGAAGCTCTTTC
AGGCT
>682
TGTGCCTTTCCTGGAACCTGGATGCAGCTCTCAGAAAGGGCTGACCACAGAGTGGTGGCA
GTAACAGATGAGATTCTCTGGCAAGCTTTC
>683
GATGGGGGAGTTACCTTCCTATGTTCTTAGAAAGAAACCTGTCACTTCAGAGTGACAGAT
AGCAACAGAAGGGAAGTGGCCTGTGTTCTT
>684
CATGTTTGAGAACACGCTCATTCTGTGTGTCATCCTAGAAGCCTGGGACCTCAAGTGAGA
TTCCTCAGAACTCGAAGAGATCAATGAGCTCCTAAACGGTTTAACCAAAGGAGCTTGATT
TGTTAGGCGTCTGGTTGC
>686
tcatttccTGGAACCTTATCAACTCTTGCTTCTTTGAGTAAGAAGGAAACAAAGAAATGC
TCTGATTGCTCTGAGAAAGTGAAGTTGTGA
>687
GGGTTTCCAGGGAGGCAGCAGAAAGCCTGAGGACTCGCCCTCAGCCTCTGTACCCAGGAC
CCTTTCTTCGAAGTGCTTTTCATTTTGACTAAAGCAAGTACAGGGTAAAGTGACTTGTCA
TTTCTCAGTGACTTGTCAGTTCTCTCAGTGGGAAGTGAGTGAGTGAGTACATGGCAGGGT
GAGGGGGTGGGCCCAAAACTCCTTCTTATGTGGCAT
>688
TCACATGTATTATAAAGAATTCTTAGAAATGAGTTCCTTACTCTTAGAATTCATTCTTAG
AAATTCGTTACTGAGAAACATGCTAACAGAAGGAACCACACTT
>689
GCCATCGGGTGCAGCTCGCGGATTTTTTAAACACAACCGGGTTCCAGGAAATGCAGGAAA
AGGGCGGAAAAAACCAAGCCTGACTGGGGG
>690
TTCAGCACTTGTGGTTAGCCTGCTTCCGGCTGTGGCTTCAGTTAGTCTGTGTGCTCTGAC
AGAGGAAGTATTTGCAACGATGGGAAGTG
>691
CATCTAATCTCAAGCTGCAATACTGAAATGAATCTGTCTGCGGAGGTTCCATTCCAGGAA
GCAAagaaagaagagagagagagagacaga
>692
TCCTTATCTCTTCTTCGAGGTAGTCAGGTTCTAATCTGTATGCCTTCAGCTAAAGAGAGA
AACAGGTAAAACTACATATGGTGCCTACAG
>693
TTTCATACTGAGAACAAAGAATGAGAACAATAACAAGTTTCTGGTAAAACAATAAGAATG
AAACCTGAAGTTCGGGTCAGAAGGACCAC
>694
GGCTCCACACTGTAGACGAAGATTAGCTGAGATAGCTCAGTAAAGGCTGAGATCAAAGGC
TTGTGTCAGCCACAGCTCCTCTGTCAGAGC
>695
AACAGTGACATAGAACATCACAAGAAACTGATAGTGAGAACGGTTATCCCACACTATCAG
AGTCAACACATAGAAGTTCTGCTGTTATTT
>696
CTATGTTTCTTTTAATGACCTTTCACTGTGAATTAAAGTGAAGTGCAACTCGATTTTAAA
GGCCCTGTCATTTCCCAGTATTGGTTTTAT
>697
AATTTCATTTCTAGGTAAATGAGACATTTCAGTCTTAAGTTGGAAAGCCAGATGCTTATT
AGTCTCTTTCATTAAGCCATTTTGCTCAA
>698
ATTGAAAAACATGTTTGTAATTTCACACTTTCATTTTTACAATATTTTCACTTAAGCTGC
TTTCAAAATTTCAAACTGTGTGGTAGAAga
>699
TGAGGTGACTCATTTGAAACATCTAAAAACAAATCACACTAACCTTGTGTGTAACTAACT
GATGGATCCTCAAAACAGTTTCCTGTAACTTAAAGTTATGAACACAAAG
>700
CTCCTACGCAACTCAGACTGTGTGATCAAAGGCATTTATGACCTAGGGCTTAGTCTTCTG
ATGACTGGTAGGTTATCAGATTCTCCACATGTCATCATCCAGCTTGGGGGGTAGGAAAAG
TAGCTTC
>701
TCTGGGAATTCTGCTGTGCCCACTTCCTGTCTTCCTGGAGGTGCACAACCATTACAGAGG
CATGCTACAGCATGCTTTCTGTTTTGTTTT
>702
GAATTCACTAGAATTTGAGCTCCTTGATGGAAAATTCTGTGAAAGAAATCACCCAACTCT
ATTCTAGGAACTTGAGGTAAAGACACCCCAGCCAACTCATCTTAGCTTCTGTTTAA
>703
GCATTCGAGTATTTAGGGCTGAAAGTGTGTATCTCTCATTCAGCACACTATACATTTCTT
AGAATAGGTTTGAAGAAGGTTGGGTGTGGCCGAGTGAGTCCCTTTTCAAGTTTCTGGTT
>705
TGGAAGTGAGAAGGCAGTTGTGAGTTTACCTGGTTTTGCTAACTATGACTAAGTTGACTT
TCTGAGTCATAAGTTTAACATCTTCCAGG
>706
CTTCCCCAAGCTTGTTTCCCCTTCTGACTGGACTGTGATTTCCTGGAAGATGGAGGTAGT
CAAATTCTGGATCCCAGAGGCCAGACATA
>707
ATTCAGATTTAATTCTCAGCGTCCAACCTTATCAATTTACCTGCCCTGAAATTCTCTGAA
ACGCCTTGAATTTCAATGAACTGAACTGAAAGTTTCAATTCTGCACAGACGTTCACAGGC
ACAGAGCCACACTTTTCTCTGGCTGCTCTGCACTCTCTCTCTCTTCTGCCTGGTGATGAT
TTTGACATCAACTTCAG
>708
ttgtaagctaaaataaaccctttctcatctaagtttctttttgacagaatattttatcac
agcatcagaaatgaaactaGAAGAGTTTGTTGTTGGTTTCAGTAGCCTTTGGGT
>710
AGTCAGGTCACCACAAAGGCTCCAGTGTTTGTGATAGTTCTTAGACGGAGGATCTTGTTG
ATGTAGTTAACTACCCACTGGGTGGCAGGGCTGAGCCAACTCAATTCCTAAACTCGTGAA
GAAAGGATTTCTCAGAAAAGAACAAGTTTTCAGAAAAGGCTAAGGACTGAGTGTCCCGTC
TCCCTGGAGCCGTTACATCAA
>711
ccccaaacccTTTTGGGACAAAATTGCTTGTACTGAATTCTGTTTCTAGGTAAAATGAAG
AGATATTATTAGTCAGGAAGAAAATAAAA
>712
ATGAAAGTGGAAGTGAGGCCGGCAAGCAAGCAACAGCAGTGGAAGTGTGTTTCAGACGCT
GCTGGAGGCTGAGGAGACCAGAGCCACCTCTGAGGGGTCAAAGAGTTTAGTC
>713
GCCACAAACCCATGGTCATATCTGGAGATCAGCTGTGCCCCTAAGAAATAGGGTCTCCCT
GAAAGGCAAAATAATGGTTATCTCTCTTGA
>714
AAGAGCTCCAAAATCCTCAGCAGGATTATCAGGAGGATCAGACCCTTCCAGGAAAGCTAC
TCATTGCTCCACAGTCCTGCCTGTGGGTG
>715
ACAGAGGTGGTAGCAAAGGGCCCCAGCCCAGAGTTTCCGGCCCTGCGCCGACGGCGGCTC
CTCCCCCGTCTCCACGGCAACGCGACCCGCGCCGGAAGCTGCTCTGTCCAGCTTAGTGCG
CTCTGTCTTCCAGGAAACAGAGACTTCTCTCTAAGCTCGG
>716
AGAGCGGAAGTCCTGGCTTGCTCAAAAGCAAGTTCAGAGATGAGTACAATGTACAATGTC
GTCTGGCTTCTAGGAAGTCGGCGACTTAAA
>717
AGAGATGGTGGATAAGTAAGTTTCACTTTTGCAGGGCTTTATCTACATGTAACAGACCAC
TGCCATGAGAAAGGAAGTTTAAGACTTACAGGTAAAGAACCACTACCCCAATTCTGAGAA
AACCTGCTAGCTTATTAACTGTCCTTTCCTTTCCCTTCTCCTTTCTTCAGTAGTCTGATG
TGTACCAAAGTCATACTCCAATAACTTTAATTAGATTTATAAAAGCAA
>718
TGGTTCCTGTGATTAACCCAAGGTGGTAACAATGACACATACTCCTTTCCTAACTTGCTC
ATCTGTCTTGGTTTCATAATGGTGCAACTC
>719
GAGATAATTCTCAGAAGAGATTTGGTTTTGCTTTGATCTATTTTAGTATATAAAAATGAA
AAAAAAACCTGTTACCAGAATTACTTTGAC
>720
TTTCATCAGCTTGTGTATTATCTTGCAGTTCAATGGAAGTGACAATGGTTTCTCTTTGAA
AATGAAGTCTGGCACGTTTACCCACAGCTG
>721
ATCTGATATAGCTCTCCTTGCTTCCTTGATACCCAGAAGTTTGTGTGGTTATCAAGTTCT
CACAAAACAATGATCTTGTTAGATGTAATATGCAGTGTTTCAGAATCTGTCACCTTTCTT
ATAGTACAGGATTGGAACTTCACTGTTTTCTAAGCTAAGGAGAGACAGGATT
>724
CTTGGGTCACGTTGAGTTGGGTTCCAGGAATTGACTGCCACAACTTCATGCCTTCTGTCG
ACTGCAGATTAACTCGACTAAAGTACTGG
>725
aatGACCTGCCCCAGACCATAGTTATTTTTGCCCAATAGGGAACCTGATACAGTCCCTTC
CTCAGAGTCCTGCTGTGTACCCTGGCTTGG
>726
AGCCAGGGACATCTTTGACTCAGCCCCCGGCTTTGCTCTGGGTTCCTGAGTAAGAGCTGT
AGTTGACTTCGCAGAAGGAAACTCGCTGCT
>727
ATTCCTGGAAACCTTCTGACGTAGTGAATTGATTTGAAGTAGATTGAGGCTTAACTTTAG
AGTGACACAAAGTGAGAGTTCTGTTCTTGCTTTT
>728
TGTAAAAGGCACACTGATACCAGCCTTTCCATCCAGTATCAAGAAGACTAAACACAAGCT
GATTCATACTACAGTTACAAGAAATGTCACTGCTTTCTCAACCTGAGCATCTCTGACTGT
GT
>729
TGTGATACTACTGAGCTAGTTTACCTTTCTCTTGAACCCCTCCAAGCCCAGGAGGGCTCC
TCTTTCCTAGAATCCTGTTTCACCTGCATC
>730
TAGTGACACAAAGAGATGAGAACATTTCCCAGCTAACTAATATCAGAAATCACACTGGGC
AGCTGAGGACTCATTTTCTCGTTTCAGAAGAAAA
>731
GTGGGCGTTTTCTAAGCCAAGAGTGGTTGGGGTATTGCCCATCTGAGGCATCCCTAGAGG
TTATCTATTGGGCAAACTAGCAAAAGTGGGTAAATGTTACAAAGTACCAGGAACAGTACC
AAAGTTA
>732
GTGTAGATTACAAATAGTGAAGCCCTTTTCCTCTAGCCACTATGATGATCAAGAGCGAAA
GGCTTGTTTGTAATGTTCACTGAAAAGGCT
>734
AACCACTGCATATGAAAGTACTTCAGAACTAACTGTATATTGACATGATTTCAAAATAGT
TTGACAGAACTTTAAATGTATGTAGTAAA
>735
CACTGCACGTGGTGGCTAGGTGCATGCACGCACTCAGTATTCTGATTAACGACAGACCCC
CCCTCAGTAAACAGGGCCAACCACAGGAAGAAAAATGTTCAGAAATCAGAAGCAATGTTC
TCCGAATTTACTGTGTGCTTGGAGATCCCCAAAACTA
>736
CCACTGATCCTCTCAGATGAATACAAAAGGCGATTAGTCATTCTCTGCCTAGAATGAACT
CTTCTCGGAATTCATTTACTTAAACACTTT
>737
TGAAGTCAAGCATCAGGAACTATGAGTAATGTCCTGGGGATGTAAATGTACCGGGAAAGG
CCCATATTTACCCAGAACAGATCGACATTTGAATCTGGCTCTGACTACAGGATATGGGTA
GCAACTTTCT
>738
GATGGCTACGTATGTTTCCTTTGTAAGTTCTCGTTTCTGGGTTGGACCTTCTAAGTAATT
ACCAGGCCCCAAGAAACTACATCTGCACA
>739
AGCTCTGCGGCACGGCGTGACGTCTTGTGAGCTTAGCTCGCTCTCCTCGGAAAGGGCGGG
ACCAGAGTTTCTCAGAACCGTTTTAGCTGCT
>741
TCTTGTTAATCTTTTGAATTCAGGATGAAAAACTGTAATGAATGTAGTAGACTCAGTAGG
CTTGTTAAATGAGAAACTACATGAGGCTG
>742
GCTTTCATTTTCATTACATATAATTTCTGCTTAACGCTTTACACTGTAGATTCTTAGAAA
AGTCTTCTGTGTATACTAATTTAATAACTT
>743
GAAAGTGAAAGGAAGCTTTGGGGTAGACAGTGCCAGGGGTGAGTTCGAGCCCGGGCGGGA
CACGCCACCTAGTGGTAACAAGTGGCGCG
>744
TTTAGTCACCACTTCTTGTTATTCATACGGACTTCTTTGTAACAGGCTTTTGCGGCAACT
TGTAGAAAGAAGTGAAACTGGTAATTCGT
>745
CCCAACAGAAATGTTTTGGCTTTCTTGGGCCAATGCCAATATTGTGGTTTCTTTCTTCCC
GGAGTGCTCAAAGATAAGCTGAGACAGAT
>746
TGGGGTGTTTTTAACACAATGGGTAGAACCTTGCCACCCACACACCATCCTCTCCCGGAA
ATGCCATTTCCTCTTCCAGGAAACAAAGG
>747
tacaaaaggtaagtcattacaCAGAAAATGAGTATGTTCACTTCACATTATAAAACATTT
TCACTTTCAATTTTAGTATGTAAAAGAGA
>748
GACAGAGCAAGAGCCCCTGAtaagcctcacttccagataaaggaggtgaggtttgaggaa
atcacatgactcatctaaggtcgtgctgc
>750
GTTTAAAGTCAAAGAGCTCATAGCCCTAGGTCACACCCTTTTCCAAGAAACACTGCTGGT
CTGTGACTCCTTGGAAATGATCTTATTTGC
>751
TTACAGAAACATCCTTACCACACTCCACTTTCACTCTGAGCCAGTGAGGCTGTATTTTAG
TTTCATGAAAAAAAAAATAGAGTCAAAAG
>752
CAATGCTACTTAGATAGGAGCGCTTTTGGTGGCAGTATAGAGCAGTGCTGCGTAAGAGGA
GGGGTTATCTAAAATGTCATCATATATTGTTCTCAGAACCTAACGCTTACAGCGGAAATT
TCTCAACATTAAATGTCAT
>753
ATGTGGTTCAAGTATTACCATGAGAGCTTCAGTTGCTGCACTCACAGGAAGTTCGTGGTC
TCTGACAGGAAATTCTCAGAAAACAGTGAGCCAGAACTGGGGTAGAGGTTA
>754
CCATTTAAACCGCCCACCCCTGTGGCTCTGACCTGCCTCACCATAAGGACACATTCCAGG
AAATGCTTCACTCAGAACAAGAGTTGATGATGA
>755
CTTTCTCGTCACTTCCACATTGTCATCAGATCACACCAACCTGCGGTCCAGGTGGTAGAG
TCGCTGCTTATCCAACATGGGACTTGTGGCTTATGCTCATAGCTTTCCTGGAAGAAG
>758
GCCCCTGTGCAGAACTGTAGATCTGATGGGGAGATGGCTCAATCTGCAATCAAGGGCGGT
GCTTCTCGCCTGATTCAGGGAACTGGGGCAGACCCAGGTGACGCAATAGTGACTTCAGTT
TCCTCATTG
>759
CCACAAGGGGCCTCAGAACTACTGAGCTCAGGGAGTGAAGGATTCTCTGAAGAGCTGTCT
GATGATCTGGGCCTCTTCCAAGTAGGGACA
>760
TCCAAAGCCAGATAACATCCAACCACTGAGCTCTGACTCACTTCAGCAGAACAGGACTTA
CCATGGCCCCAGCCACAGAAGCTCTGCAGCCAAGCAAAAGTTTGAGGTGGCTGATGAAGG
TG
>761
CCGTGAATGACATTGCACCTTAAAGGAGCTTTAAGAAGAAAATGGATGACTCAATGTTCT
GTGTACTGCCAGTGTAGATCATCTATGGA
>762
TAATGATGCCAGGGCCAGTTATCAGTCACCAAGATTAGATTGTCTAGACTAGACTGATAT
TCTGAGGGTTCTTGGCAAAATGACTCATT
>763
CGCCCACAAGTACTCAGAACTACTACTGATTACGTGGGTTTGGTTTCTCCCATGGTGTAG
GAAGGTCCTGTCTTGCCTGAGCCGATCTCACCTCAGAAGCAAGCCCAGG
>764
GGCCTCCCTCTGCCTTCCTGGAAGTTGACATTTTAGAGGGTGATGCTGTCTTACATTCTA
GCAGATCTGGGTCCTCAGGAGCTGGCAGC
>765
CCCCCAGTATTCATGACTGCATTTCAATGACTCATAATTTCCAAGTATGATCAGCATGCG
AACAGGAAAGACTCGGTCACCAGGCAGAG
>766
ACCTGAACGGTTGTAACTCATAACTAGGCTTCTGGTTAACGTTTCATAAGAATGAGTTCT
GAGACTTGTTAAAGCTAAGTTTCACTCTC
>767
ATTGGGATCTTAAGAACCTAGTAGAGCGATGACAGCAGCATCACAGATTGTCAATCTGAT
GGTGAGAGTTAGAGCTGGTAGAGATAAGC
>768
TTTGCATATTTAGTCATATCTGCCAACTAATTTGTTTCTCAGTGGAACATATGTCCCCTG
TGGTATGTCTGATTTCTCAGAAAATAATTCAG
>769
AGATGGATGGGAAACCCGAGTAGGTTGGATCTGCGTTCACCAAAACTCTTTTCTCAGAAG
CTGACCTCTGGGAAGGCGCTCCGGATGCGGGGG
>770
AGAAGTTTCCACAGAACTGCAGTGGCTTCCTCTTTTCTTCTCTCCGTGGTTACTCACGAA
GGCCTCGCTCGTTTGGTGTGAGCTTGCAC
>776
GTAATATTCAAAGAACGGAGATCTCTTGCCTGGGTGTTGGTAAAATACTCGGAATTGATG
AGAGCAGACATTTTGCTGAATTCGGGTTTTACTGAGTACACATGGAAATGACTTACTTCG
CAG
>778
TATGGGTGACTTCCAGGCTGAAAGTCCTGCTTCGTAATCCCTGCTGCAAGACATTAAGAA
GCCGAGACCTTCATCCGCTGTGGTGTTTA
>784
GCAAGCCACTTTGCTCATCCAAATCACAACTGAAGTTTTGTATTCTCTGTGTCCAAAAAG
TCCCATGGCTCAGAGCATTTTGTTTTCTTCTCAGCAGATTATTCACCCAGCTCCTCAGTA
CAGGAAGGAGGGTGGTGAAGACTAACAAGCAAAACCACT
>785
aatgtgaaactcctttggttcaaccccaaacaccacaaCATAAAAGAGTTGTCTAGATAC
TAGAAGGATATTGGGACTTCTTGAGTTATTCTCTCTCCAAGAAAAGAGGTCTGGAATTTT
CAGGAAGGgtgatggctaatactagttgtcaagttcacacatctgggaagacgaaattag
ttgattgtctcca
>787
GTTCCTTTCCTACTTCTCTTACCACATCTGACTCTTGCTCATTTCGTTCTAAACTGGCTG
CTCCCAAAGATGTAGAGAGACAGAAGAAAGGAAGATATGGTATCTAGAATTTCTCAGCAA
TGTTCAGAGGAGTGAAAAATTGCCTTGATGTCTAACATCTGTA
>788
CCGCCGCAGTGCTATCGGAATCCTGTCCCAGGCTGGACTTAGCCATCACTGTGACAACTC
CTGGGCACCGCCAGCAAATTCCAAGAGCTGACCCACTGCGCTTCCAGGAAGCGCACGCGT
GACGCCGCTGCGCCTGCGCTGTCTTCTATGGCGCGT
>789
TGAACGACAAGATAAACATGTTCCAGAAAACTCATAGGAGGGGAATTTCAGGGCCTGTTC
AGGGAAGTCATTCAATGAGTTAATTTCAGA
>790
TTGAGAGTAGAGATCCAGGCTATGAGTCAGATGACGCACACATGTTCACGGAGGGAGACT
CTCACATCCGACCTACCTTCTTCCGTCCA
>791
tgtgatgactaatgcATGATTTTCCAGAAAGTAGCTCTGTGTCACAGTTCAAGGTAGGAT
GATGCACTAAGGATCTCAGATAAACTACA
>792
agttacaggaaagGAGTTCCAAGAATACTGGttatatttttcatttattatgcattttaa
ttaaaatttaattaCACCAAAAGAATTTA
>797
AGTGAGTTCTTTCCCATCCCGCTGTGCTCCACAGTGTAAGGCACTCTTACTACCCAACCC
TCTCAGCTGTACATCAGACACACTGCTTC
>799
TGTTGATGAAGTCCTCCAGCTTATCTACAGTCGCATTTCCTGGAAATAAGCAGGCAGGGA
TGGGAGTGGATTCGTCGAAAAAGCACACAC
>803
TGACTGTTCAGATACTGAAGTGGGCAGGTATTCCTCAGAACTGAGCACGGGTGAAGCAGC
CAAGAATTGCACTCTCATGCACAGTCTGTCTCTGCAGCATGTAGGTGGGCCCCAGATCCT
GTATTCTCAAAAAGCTCCAGTGGTTGCCAC
>805
TGACTGCGAGCGACCTTACGCACGCCCTGCTCGCACTTCCACGCATGGACCAGAGCCTTG
TGGGTAGGCAGCATCTCCTGCACTTCTAC
>806
cacacagtgaaacccagtcatgaacaaCTTGTGGACTTCCTAAGTGTGGTACCCAATAGA
ACAAGCAAGTGTTGGTCCATAGGTTTGGG
>808
TTTCTCCCCAAGGGTGAGGCTTCTAGTTAGCTGCTGATAGTCAAGAATGGTAACCAATTC
TTTGAAAGATACTGTTTGATTTCTGCCTC
>810
CTGAGAAGAGACTAAGAAAATCCTCTGACTAACTAGGAATGCAACTGAGTCATCTCTTCA
GGGTAACTTACttcattcattccattaac
>812
ATCTGCGCAGACTAGTAAGCGAAGCACGAGCTGGAGAATCACTCAGCGGAGCTCTCCACC
AGGGGGAGAAGGATGCATAGACCCTGCAG
>813
TAAAGGGTTAAATACTGCTAATAAGTAAGAAATCATGTGTCAAGTTGATAGTCATTATCT
TTCAATTTCTTCTTAGCACTCTGGATTCA
>814
GTATGTATGAGTCATGACCTTAATCTCCCTGAGGAGATCCTGAGTGATTCTGAAATTCTG
AGGCAAACCATGAGAGGCCTTTTGTACTT
