# Supplementary material for: Variable structure motifs for transcription factor binding sites
Source: BMC Genomics. 2010 Jan 14;11:30. doi: 10.1186/1471-2164-11-30 (PMC2824720; doi:10.1186/1471-2164-11-30)
Supplement: Additional file 2 — Data sets. A bzipped archive of the processed data sets used in the evaluations. [file 1471-2164-11-30-S2.BZ2 › variable-seqs/sequences-STAT5b-masked.fa]

>1
TCCTTAAAACTTTCCTCACTTTGATCACCAATGATGTTTCTGAAAGTGGTGAATGCTTTT
TAGTTTCTGAGGTTATACTCCTTCCTTAGA
>2
TCTGTTTATGAAGACATTACAGTGTTTTTTCAGCATTCCTGGAATCAGTGACTGAAGCTC
TGACCCTTGATGTGTTTAGTCTTTACATGTGTTCATCTCTACATCAAAAACA
>3
ACAATGGATTTATCTGCTTTTGTAGAGTGATTTCAGTTTTCTCTTCTCCGACATTTTAAC
TGAACCATATATTCTCAGAAAATGATCACTATACACAGAAGTGAGTGGGAGAGGCAGAGA
ATCAAGATGAAAGGTGTGGTTGAAAGAATCATTTCACTGTGATAGTTATGCCTATGTA
>4
TAATCACCTGGTGTCCGGCCTTTCCTAGAAACTTCTTGCATCACCACTTCTAAGAACCCC
AGTTCTAAGAATCAACAGAGCTCAATTCTCGGAATTTGAGCTGCGGGCTTTACCATTGCT
CCGCAGCAGGGGAGGACTCGGTGGCAGCGGCGCGCTCCGCAGCGCCCTCCCGGCCGGCAG
AATGCCTCGGGGCCGCGCCGCTCGCCGCCCTATAGTGCGGATCGTGGTTCCCGCAGCACC
GCCGCCCGGAACACCGGGGGTCCCGAGGCGGGCGCGCGCGGCTACAAGGCGACCCTCCCT
GCCCCGGGCCACCGATGGAACCGCCCGCTCCGCCGCCGTCACGTGGGCTCCGTGACGTCG
GCGTCTTCGCTGTAGCAAAGCTCGGCCTCTGGAATTCTGAGAACTAATTTGCTATTCGGT
GACATAAGAGGGAGAGTG
>5
GCAGGTGTTCCTGATAGGGCTGTCTCTGTGCCCTTTCTGCTTATTCTAGGGTGAGCCCTG
CCATTTCCAGTCATCTGAGTTCTAAGAAGAAAAAGCTTTGTGCCTTGTTCTCCCCTTTAA
TGTCATGCTTTATTCAGATAGCTGGCTTTGGTTTTTCTTTGAGTTCTCTGTATGATTCAT
TGTCTGTGTTTTGCTACATTTAGTTCTTACTAAAACCAGATGATTGATTGACCTTCAGAA
AGCAGCTACATTTTCATGCTAGTCTGTCACCTTTTATCAAATATTTTCTGTAAATAGGTT
GGAACAATGAGACATTTCTAAATTATAGGAAAAATTCTTCCATCATGTAAAA
>6
ATGATTATAATCTGCGGTAGAAAAAAACACTTGCTGTAAAAATACAGAATTTTTATTCCA
TAAAAAATGAATAAAAACAAGGAGTAATACACTTTACAAATAGATGCTGACTGTATTTTT
CCCATAGGAAAGTTTGAGTTGTTTATTTGCTTTGTTTTTGTTCTAAAGAAAGACTAAGAG
GCTAATACAGTTTAGAGGAGATATTTAGATAAAGAAGGAGTAGTTTTCTATTCCACTAAA
GAAAGATATTCAGAAATACAGTTCTACAGAAATCTGACTGATTCATCTTTGGAGATACGA
CTTGCTGTGGGATGAGTTGAAGGAAGATACACTACAAAGAATTATGAACAT
>7
TTTCCTCAGAAGTAGGGGAGAATTCTAAGAAGACCTAGATCAGTCACACAGATAAGAATC
TTTTCACATCAGATGATGTCAGAAGAACGTCCCATCTACAATACCGAGCAACACAGCCTC
ACCAACATCAACTCCAAATCTGGGCATCTTCAAAACTGCAGAACCTTTTAGACAGCCTC
>8
GGCCCGCTGCTCCTCCCCCACCACTAAGGAGCGCGCCAGGCTGCAGGCTGCCACCGCCAC
AGCCACAATGGCTGGGGCAGAACTTGGCATCCTGTGTTTCTTTGAATCTCGGTTCCAGGA
ACAATGCTGCTTCCTGTGTGTCTCTCCCCCACCCCCTTGCTTGCCCTCACCAGCTCTGCT
GCCCCCCTCTGCCCTGTCCGTCCTCCTTAGGGGAAGTTGGTGGGATGGGGAC
>9
GGCTGGGGCTTGGGGAAGCCCCCAGGGCTTAGAAGATGCTGCTGTTTCAGTCGAAGGCAG
GAAAGGCTGGGGCCTAGGAGAGAACCGCAGGCTAAGGGCTTAGACTACTGCGTTCTGGGA
AAGGGAGTCGGGTCCGGGGAACTGTGGGCCGCAGGGACTAGCAGGGAGCTGGGTCAGGCC
CAGGAGTTCCAGTGAACGGCCGAGCAATTCGTGGAGAGGGTGCAGCTGGGCTGTGACTGG
AAGC
>10
ACTCCAGACTCTGTGACCCCACTCCCCTGAGTCCCTTCTCTCCACTCCCTACCACAGGCC
ACGTCCTCTTGATTTCTTAGTAAAGCACTCCCGTCTGATGTGGCTTCCCCTGGGGGCAAA
CCTGATGAGTTCTCAGAAATGTCTGTACAGTGAGGCAGACCTGGCCTCCCAGCCAACCAC
AGCATCCT
>11
TCACCAAGGGGTGGGATAGGGAGTAGNNNNNNNNNNNNNNNNNNNNNTGGGTTTACTTCA
GAGATATTTTTCTAACTGGAGGAGGGGGATTTCAGTTTCATCACCTTCTGCCAAGTAAAG
AAAGATATATTTGCTACAATTTCTCTGAAAAGCTATTCCAAGAACCCAAATGTCAGTGGT
TGATGAGGTAGGCATAGGGGT
>12
CTCCCCGGATGCCTCTTTCATCCCCACAACCTCCACCAAAGTCAAATACACAGAAATCTG
CTCTGCCCGGGTTTCCACGAATCAGTCTCT
>13
CTCTCTCGCACCAACCACCTGACAGGCGTTGATGTTATCATCAGGCTGGAGGAAACGTGG
GGCGCCCTCAGTTCTTCTTCGAATCCTGC
>14
CACGCCACTGTGCTGCTTGCGGCGTCAAGAACGCATGCGTCTGAGCAGGCGCCACACCTC
GGCTTTAACTGGAATTGAACAACTCACAAACACGTTTCTGAGAACCTTTCTAGTTAGGTG
TGTGGCTCTTCTCCGAATCGCTGTCCCAGCTCTGCACGTGCTCAAGAGACTG
>15
GGGCTAGCGTCATGGGGTTCTGAGGGCTCAGGAATGGGCTTTTCTGACCTAGCACAGTGC
TTTTCTCAGAAAGGGCTGGGCAGGTGTGACTCACACAGTGCTGTAGGGTAATT
>16
CTGTGGTCTAACCGCTTTTCTGAGACTGAATTCTGGGTAGGTAGTGGTTATTTTCAGTTC
TAAGAATCATACTTTTGTGGGGGAGAGTACACAAGTTAGAACGCT
>17
CACTATACTCAGATTCTAGACACTGCCAGAAGCCTGTCATCGCTGCCAAGAATCTTATAG
CTACCCTTTCTGAGGAACGTGGGTGGTGTGACGTGTGTGGAAGGAGTGGGTGTACTGGTT
CTCCAGATCTTATCTCCCCATATCCTGAACCGTGGATGTGGAGGGAGATCACATAGACCC
TACAG
>18
TTTGTAAAGCCCTTGAAATACCACAGAACATCGTGACAGGCCTTCTGGTGTTTCCTGGAA
CTATTTACCTCAGTTCTGGGTTTTCTCAGTCT
>19
TGTACCTACCCTCTTTCCTGTTGAAGAAGCTTCTTGGAAATCCCACATGCCACTTTGATG
TCTGTCTCATGGCCACAACTCAGTTATAAGGCCATGCCTAGTGGCCA
>20
GCTATCTCTACTTCAGTCTCAAGCCACAACATGACTCAGACTAGATTTTGTTCTCTCTGA
ATTCTGCTAAAGAAGCATATGAGTTACAAATGTGACTAAGTAAGGAATTGTGTTTTCTTG
GTAAAGCTCTATAATGTTACCAGTACCTAGTCACTGTGTTTTCTACCTAACCTGCTGAAG
ATCTGCTTTTGGATTAGACCTGGGACTATAAGTTGGGTTCAAGGATGAATGGGGATGAAG
GT
>21
AGGCTTCATTGCACCTCAACAGAAGTCAGCATTCAACGACTGCGGGATGCTATGTATTGA
CTTCAGTGCTNNNNNNNNNNNNNNNNNNNNNNNNNNNNNNNNNNNNNNNNNNNNNNNNNN
NNNNNNNNNNNNNNNNNNNNNNNNNNNNNNNTGAAGATGTGCCTTTCCTAGTAAGTCTTA
AAGTCCGTCTTCTATCACAGCACACTGTCTACGTGTCTAACCTCATGATGGCAGAAGCTC
TTCTGAGAAGAAGTCTGAGGCACCTGGATGGTGCAA
>22
CCTGCAGCATAGGACAGATTTGCAAGACAGCTCATCAGGAAGCTGTGCTAACACGCATTT
TGTTAGTCAAATATGGGCAGAGGCGTATCTAGGCGGTTTTTACTGGAAAGTACCGACCTT
AAGCAGAAATCAGGAACTAACAGCCGCAAGTATTGGCAGCAGTGTCTGGAACGTTAAGCC
AGGGCTGTTTAACCATGTCAGGTGGTCCTACATCAATGACAATTAAGGTCGTGTTGGTTA
TGTCTAG
>23
TAAGTAGCTCAGTTGTCTTTGTACTTTAATTTTGTAGTTAGGTACCTTGTTTAAAAAAAT
CACTTTCCTATTTTGCTGACACAGAAAGCA
>24
TTTACCAAGCAGACACGGTTGGGGAGCACACATCAGCCTCCGGGTCTGATCTGGAGATAA
CCTTCCTGGGAACCAGACACGGGGCGTAGT
>25
TTGATTCCAAGATCAAAAGCATGTTGTTATAAATAGGTTTGGTTCTGATGTGAGTCAACT
TCTCAGAATCTAAAAATATTCTTGAACAT
>26
GTAAATTTTGCTTTTCCTTGTCTGGTTCAGGACTGCTTCTGAGAAAAAGAAGGTTGTTAA
AAAGAACAGTCACAAGAACTCTCTCAAGAATGGAACACAAGACTGGGTAACGGGATCCCC
TCTCTTATCTTGATCAAATATGAACTTCTCG
>27
GCTATTGGTGGTATGATAAAGAGATGAAACGTTTAAACAAAATTAAAACTTCAAAAGCCC
AACTACCATGAGCAGCATTGTCAAATACAGAAAGTTTCAAGTTAGCAATTCTGGGAAATC
ATAGCAATACTGATTGTTCTCTGAAAAACAACCCTTTAAAAGGAAAAAGCTACTGG
>28
TCAAGAGACTTCCCCGAAGAAGACCGGTTGTGCCTGGCGGGTGGGCAGGCTGAGCGCCTC
AGGGACCATGCTGTCCCCTTCCTCCTCTG
>29
GTTCAGATGACAGGAAGGGAAAGACTCGTGTTCTCTATCAGGTATTCTTAGAAATGCCAA
CTCATTTTTCTAGAGTATATATAGCACAAG
>30
TGTGATGATTCAGTAAGGCCACAACATTCTCTGAATTAAAATTAGGCCCCTTGCTTTCTC
AGAACAGAGGGAAATGCAGAGACAGACACTCTACTAAGAATGCTAAAGGGACTCCAGCAT
CACCGCCCGTCCCC
>31
CACTAGCACATGGAGGACTCCACCTAACACTATTTTGCATAAACTATCAGTTCATCTGGG
GACAGCTATTTCCGCTCATTGTGGTGATACCAGTGAACGTTGTATTTTCTCTGAAAAGTG
TCACACA
>32
AAATACATTAGTGATGTTTCACGTAACGGTGACTCATGGCTGTACTGACACAAGTAACTT
TCATTTTCAGAACACATGTCAGATTCATCTTTCATTCTACATTTTACCAAGAAATGATTG
CCAGATATAGAAATGTAGTGCAAAT
>33
TTTTTTTTTTTTTTCTGTGTAACAGTCATTGTAGAATTGCATCACTCAGAACGGTTAAAT
GTAATGTACAGTTCTTGGTAACATGGAAGGTACAGTGTGCTTTCTGTCTAGGATCAGGTT
TCCGGGAAGGGAAGGGCTCTCTGC
>34
ATTCTGAGAAACCCAATGATGGAAAAAGTCTACCTTATTTTGAAGCATTTGCATTTCCTG
AAGTCAAATGGCAGGCATACTGTAGTTTTTCTTC
>35
AGAGGTCATAACTTTTTCTTTCAAGAATTTTGTCTGGTGCAGTTAGGACAACAAGCTGTC
TTATAAGAAGGGGATTAAGTTCTGAAGAGCACCTGTCTGGCATG
>36
GCAACATTTATTTACAAATAAACCTCTGTGCTGTGTAAAGTCAGCTCTCATCAACCGCCC
ACCTGATTTCAACAGCAGTACCATCCTGCTTCTGAACGTGTCAGAGTGATGAAGAGTTAA
AACAGAAACCAGAGAGTTTCCTGTCTAATTCTTAGCTACTCCCTGGAATTTGTAATGTTA
CAGTGGAACAAATG
>37
TGCCTGGCTCTTAACTGTGACTCAGCGGAAGAAGACAAGGGAGGGGGGAGGGTTAATGCT
GGGGCCCAAAAGGGTTTTGCTTCTCATTTCTCTCTTTCCAAAGCACAGTCAGTTCCCAGA
AATGAAGGTACCCAGAACCAGAGAGACTTGAGGCTTTGTGGGGCCCTGGGTTCCCCAGCC
TGCCCACCTTAAAGGCACCATAAAGC
>38
TTCCGCCTCCTGCTCCCCCAGGCTTCCTGCACGAGCCTCAGTGACTGTGAAAAGTCATCT
CCTCTTCTAAGAACCCCGACCGACGTCCCCAGAATCCTCCCCAGGTCTCGCACCCTGCTC
CCTCTGCCCGGGAGTGGGGACCTTGGGACCGCCCCTCGGGGACTTGGAAAG
>39
AAAATAAAGCTAGCACTCAATCAGCAAACAGAAGAGAAATATAAATTTCCCTTAAATTCA
GAGTATTTGATAGTTACTGTTAAACTGAACTCAAATGACTCAGAACAGTACCTGAGGTGA
AGCCTATTGAAGTT
>40
AGCGGATGTACTTAGAAACGCTTTGTAAAGTCCTTGGTATTCGTGTGGTTCTTCCTAGAA
ACCGAGACGGTTTCAAGAGAAGGGTTGCAGCCCCTGAGCAGTAAGAGAACTCGTACTCTG
CAGTCATCTATTAAGGGATTCCTTTACAGTGGTCCTTCCTT
>41
TTCTGTCCTTTGTAGCAGATTCACTTTCAATCGAAATACTTTTAAACTTATGAGTCGTTT
CCTGGAACATGGGTGCTTTTAGATTCTGTGAAAAGTACCAAGCTTACTGAAGGCTGGTAT
>42
TTAGGGGAGGGTGGAGGGAAGTAGACTGTGGAGGCTGCTGCTTCTGAGAAGACCTGAGAA
GTCCCGAGAATGAGCCAGCTGCACACTTGATGTCTGACTAATCAGAATCTCAACTAGATC
TTGCAAAGCTACTGATATCCCAAAAGGGACTCCAGGTGAGACTGGCCTTGATGAATACAC
CATAG
>43
GGCGCTGACAGGTAGGCAGGAAACTACCGGATGGCTAACAAGTTCATTGCTCTCTTCCTG
CGCAGACCACAGCTCACGGATTCCAAGAGA
>44
ACACATCTAGTGAAGAAACCAAAACGTTTATAGAGAAATCCTTTTAAGTGGTTCTCCACA
GAATCATTAATTCAACAGGTATCATGTGC
>45
GACCTCGACGGAGAGCTGGGCCGGGAAGGGGGCGTCCGGGAGCCCGGAGAGACAGCGGTC
GTAAGAGCAGGCGAGTGTAGAGTCAGAGTTAGAGCCGCCTCGGAGGCCGCGCGCGCGGGT
ATTTACCCGGCCAGTACGCCCCGCCCCCCGATTCCTGGAA
>46
TCCGATAGTGAGAGGATGGTGCTGGCTGCGCAGGAGAGCGTGCGTACAGAGCCCTGTTCT
TAGAACAGCAGAGGTGATCCCCTTATCAGCACTTTGTTCTGAGGCGGCCGCTCTAGGAAG
CAGCCTCGCTCAGGCTCTTCACAGTATTTTATCTCCTGCGTAAGATCTCGGTTTCTTTCT
TAGAAAGCAGCACTGCCTTTTCCTGGAAAATCATTCCCTGG
>47
TGTTTCTGAGAACAAATAAGATCACATGTGATTTCCGTCTGTTTTAACTAAAGGCATGTT
TTAGATCTCCTTATTGCATATTTCCTTTGTCTTTCTAAGAAATCAGCTCAAATAAATCAT
GAATGAGTATATGCAGACCTCCGCAGTGTGAACTG
>48
TCCTCCGGAGCCAGCCCCTGCACAGCAAACTCCGGAGCTCAGCCCTGCTGCAGGGCTCAG
TGGGGTTGTTTCAGTTCCCTTTTTCGCAGAAGAGGAGTTCTTGGTTTCCTGCTGAGTTTC
CCCCAAGGCTTCCCTTC
>49
AACAGCAGATGCCTGAAAGCCTTCCCCCTTGCTGGTTTCCTGCCTTCTCGGAAAATCTTT
GCGTTAAAATAGATTGGATTACCCGACTCG
>50
GTTCATAATGAAACTCACTGTCAGGTGAGTCTTGTTTTGTTTTGAGTCCATTTACACAGT
TTCTCACAGTCCCTCACTGGGTGACTTAGGGGCACACTCTGGGGGTGAATTCTGGGAACT
CTAACTGATCTTTCAGGTTGACAAGAAGTGGGCTTGCTCTCCTCAGAGAATTTC
>51
CTCTTGTGGCTTCTGTTTCCTTCCTCCCTTCAAAGCTTGTGAGCTATCACCTCGGGAGCC
TCTCTCTGTCTTTTCTTGGAATTTGCCCAGGAGGTGACACCTGCTCTTCTGTTTCGATTT
CTCCTC
>52
AGTAAATGAGTAATGTGACCACAAGCACTGACTGGTGGAAATATTAATATTCTGTTTTGG
TTCTTAGAGGAAAATAAGGCAGGATATTGA
>53
TTGTGTTTTTAGCATGTTCTGTTTCTCACCTAGAAGTTACCAGTGTAGCATTTCTAGGAA
GGCACAATTGCATTCTTATCATAATGCAAG
>54
CACTCCCAGAAATACAGACTCAACTAAAGAGAATCAGACTTCTAGTCATAAGCCCTTCCT
TTCTGCACTTGAAGAACTGAAAGGTTTCTCTGTTCTTTTCTGAAGGAGGGGGTTTCCTGT
GTGTCTCACGC
>55
ATCAAGGGACTTCATAAAAATGAAACAGAAAAAAAGTGATATACCCACAACAAAGAGAAC
TTAATGTATTCTATAGAAGAATGTCTCAATGCTTGGAAGACCTCTATGGTTTGAAAGAAT
TACTGCTCCTGACAAACAACTTCTAAAGTAGCCAAGATGTGGCTTCCTATTTCATTTGAG
AAAAACATTGA
>56
CACACAGTAACCACGGCTGATGAACTCACGAGAAAGACCTTAGTTCATGAGCCCAGCCTT
TTCTGAGAAAAGGAAGAAAAAGGAAGCAATTCTTAGTAAAAGGCAAACCACAGGGCTACT
GTGTTCAAGACAGGCTGTACACATCAAACCACACACATATCAAAATGATGATCAGCCTGC
CTCATCCAGGATGTCAGTGAATTCGGAATTAGGGAGCAAGACTTTCCCTCATACCGAGAA
>57
TGCTAAATACTATATTTTTACAAGTTAATCTCTGCATTTCTAAGAATTTTTCTAGTGGGG
GAGAGAAGGAAGTCTCCAAACTTGTAGCTTTTATTTCCTGT
>58
AGTGCCTGACTCCACCATGAGGTGATCAGGAAACAAATTTATTTTCTCTTCTCTCTCTAA
AATGTGAGGTGGTTTTTCTGGGAAATGGCTGGTGTTTGATTAAATAACCCTGTCATCACC
TT
>59
GTTTCATAGCTGTGAACCTGTTTCTACAAACGTTTCCGATTTTCTATGAAACTACATGCT
CTCCCTTATCACGTGAATGCCATCAAAACC
>60
GAACACAAACTATCAGTACCAGGAAAAACCACTCACTACCTATGAGCTTTGATGAATACT
CGCTACAAAGAAATGATCAGTTAAGACCCA
>61
GCCATCTGAAGAACTGCACAGAACCTTGAATTTTGTGTGCTGTCTGTTCTTGTAGGAAGT
GCAGCTGAGAGGCTCTCTGTTGGAACAGAATAGCTGCTCACTTCTGG
>62
TCTTTTACTTTCATGGTTTTGACATGAAAAAGAAAATATTTCTAAGAAATAGGCCAGAAC
TGAACTTGGTGACTCATTTTCTCTTTTAGG
>63
TGTCAGGAAATGATCTTGTTTTCATAATCTGAGAACTTTCTGAGAAGTGGATGTCACAGA
CTCACAGAGATACGTAGAGATCAAAGGGAACAAAGACGCACAGTGAAGTGAGAGCGTCAT
TCTGTGAGCACA
>64
ATCCGCTGCCACACAGTATAGACGTGGGTTGATTTCCTTTTTTAAAAGAAACCAGTTCTA
TTTCCCAGAAACAACAACAGAAAATGTGTATTTTCTTGTAACCATAACTCATGCATTGTT
TAAAGGGATCTTCAGCCCTGTCGTTCCAGGCTTGCACAAACAAGAATGATCTTCAGACTA
GACAATGATCATCCGCTACTTTTAAAAGATG
>65
CAATTTCTCTTCCTTCAACACTCGGGTTTCTTAGAATGAAACTGAAAGCCCACAGGAGAA
ACTGCCACTTCTCCTTCCCCAGAAGGAGGAACTTGGACTCCCCTGACAG
>66
CCACAGAAATGTCTTCATTATTAAACTAAAGTAAGTTCTGGAAATGCATGGTGCCGGGTT
CTTTGAAATTAAGAGCAAGATTTTCTGATAAAAATTATTGACTAAAATACAGTTAACTTG
TTTGTCAC
>67
CCACCCGGCAAACAGAAATGCTTCTTGCTCCTCAGCGAGCAGCTCCTCCCCCAG
>68
AGGCACTGGGAATTTCTCAAATGTTCACAAGAATGTGGAGAAGGAGCTCTGAGTAATCGC
GATTGCGATTCTTTGAATTTCTTGTGGGAAAATGTCAT
>69
AGGAGAGGTCGCACCCCGGGCCTCGGGGACCGACGAAAGCAAACGTAGGGCAAAAAGCGA
AACCCGCCACACTCTTCAGCCTCCCACGCACCGTTCCGGGAACCCGTGAGCCAGACTTCG
CGGAAGCGCG
>70
GATGTTGTTAATCAAATGCATTTAAGAGAGCTGTGGCTTTTCACTTCCTCCCGTGATGTA
ACACTCTTACAATAGCAGGTTGACTGAGGCCTTTCTAGGAAACTATCTGATGACAATACC
CTCTGCTGTTGGAAGCTCTGTTAGTGTCTTTCTGCTGAGCTGGTAAG
>71
GCTATGGCAACTCATTTATGTCAGGCTAACTTTTTTTTTCCCTTAACTGCAATACCAGGA
AGCACTGTAGATAGAACTGTCGCAAAATATTAAGTATATATTGATTGCATCTGACCTTGT
TCCGCCAAAGATTCTCAGAATAAGCTAACAAACAGGGAGATGACATT
>72
GTGGGGTGCAAGGTGTGGCTGTTCTTTGTCTGAGCCACAGGGCAGGCCACCCTCCTTCCT
GGGCTGTACCACTGATGACTGAGATACGGAGCTGTTCTGAGAAGTGCTAAAAGATGTGCT
CATTGTGTTGACTGACGTCACGGAGGGAGAAAAGACTTTGTCTTGTG
>73
GAGCTGTGGCCTCCACCCCAGCCCTGTTTCCAGGAACTGATGGGCGGGCTGGGAGGGCAG
CCACCCCTCCCTTGCTCGGGGACTCTGTGTTCACTGCCTGCATCTGGA
>74
GCTGTTTTTCGGCAAGTGCTCGCACCAGGCAGCCTGCTAGGTACCCCACTCTGCAGAGAA
GAAGACCAAACGTCACACTGAGGTTTGAA
>75
TTAGCAGTGCTCCGCTAAAAATATGGCCCCCTCCCAAGAAATCCGTTTCTAAGATTTGAG
GGGAAAACTGTCTTTAGTTTTCAGAGAAA
>76
AGTCCAGTTCCTTCTCAGACCCTTTCTCTACCCAGAAAAGGCTAGGTAGCGGAGAGAAGA
TTCTGAGTAAAACCCTGCCGGTGGTTTTGA
>77
GTAAGTGTTGCTCAGCTCCTTTAACTGCTCCGCTGGTTCTTGGAAACCCTCACCACAAGG
ACCTATCGAGAGCAGTGTTGGAGCAGATA
>79
AGTTCTGAGACTTGTTAAAGCTAAGTTTCACTCTCAGGTCTGAGAATTCATAAAGGAAGA
AACTGTATCATGACTTACACTTGAAATCCT
>80
AGTCAGCAATAGGGACTTAAGATTTCTTAGTATTCCCTTCATTAATTTGTACCAAGAAAG
CTGCTTAAATTCACTTAGCACATTTCCACACACACACACACACAGGATTTCCCCCTCACT
TACGTACATGGGCGTTCTAAGTAAAACGGAAACAGGCCTGTTCACCTTAGAACTTCAGAA
GGCAGTTTTAGAA
>81
GTTCAGTGCGCTCAGCTGTTTGTGGCCTCCTGGAGGATGGGTGGTACTCCTCAGTCTACA
CACGGTGCGCGCTTCTCGGAAACGGAGGTTTGTTTCGCAGAGCTGAAACCACCTTTGTTG
TGTTGATTCCTGTCAGC
>82
AGGAGGCTGCCTGGATGGAGCCTCTCATCAGGAGATGCTGGCAGCTGCATAGATGAGCCA
CACAAGAGAAGCAGCCTTTGTCCCCACGA
>83
TGGGGTTTTATTATTTATTCTAAGAGCTCCATCACCATTTATAGCTTAATGGTAACACGT
TAAACTCTGAGTAGAAACAACCTACAAGAGCCTCGAAGTGGGGGCTGAGGCAGGG
>84
GGGCATTTGCCATACTTTGTCTTCTGTTCCTAGAAAGTGTCGGTCCGTTTCCTCTTACTG
CTGTGGTTTTAACATTTGATGAGGAAATA
>85
TGCTTGAACTTGAAAGCCATAAAGAACTCCGATTTCAAGGAAACGCCTGTTTACTGTACT
GATCCAAATCAGCAGCTCTCAAGAAAGGG
>86
TACAAAGAAGACTTTTGAGCTTAAAAACGGAAACTTGTTTTTCATTTACGTTTAAGTTCT
ACAAGATTCACAAACGTTCAAGCATGCAAAGTAATTCTGGGTTATCTAATAGAAATAACT
GTTACTGGTCTAAAGAAAACAACCTATTTCCCAGTATTTAGATCTGTTTCTAAGAAACTT
CGAACTGCTTTCATTTTCAGTAATAGTATCTCTTCC
>87
ACCCATCCCCAAAGAAGTAGAGGGAAGACAATCTGGTCTCCAGTTGCATCCACATTCCTT
CTTAACTTGTCCCCAACCCAGTCTTTTGCCTACTAGTCTCTAGGTCCCGCCCCACTCGGG
CACGTCAGTTCAGGGTCCCTGCACTTCAATAGGTCGGTCTAGATGCTCGTCTCACGTCCA
GCGATACGATTGGTCAACTCTAGGAGCTCCCGCCCAGTTTTCCTGGAAAGTTCTTGGAAA
TCTGTCAAAGGTGTTTCCTTTCTCGGTCCAAAGCACTAGACGCCTGCACCCCCGTTCCCC
TCCGGGCCGCCGCAAAGCCCGCGGTTCTAGGAAGATGAGGCTTCCGGGAAGGGCTGGGAC
GCAGCGGACAAAAGATTAGGAGGCGCCTGGCCCCGCCCCACCGGCCCAGCCCGTCCCCCC
TCGTCCTTCCAAGCTGTTCG
>88
TATAAGACCAAGGCCCTCAATTCCTTCAGTTCACTTGGGCTGGGGGCGGGGAAACCCCCC
AAAACAGAGCAGCCCAACCACTTTTCCCTCAGCTGTGATGCACAGATGATTTCCGAGAAG
AGAAGTGAACTTTCAGAGGTTTCTCGATCAGCTGCTGGGCGACATCCGGCATCCGGTCTA
ACCACGAATCTCAGATGTCATAGC
>89
TATCATTATCTCTAATCTGCCTTGCCTTCTGCTTCTTGGAAGAAGTGATAAAACCAT
>90
TTCTTAGAAACAACGGTTGCTTATACAACTGTTGCTTATAGCAGAAGGCAGCCTTTATCT
CTTCCAGTGATCTACAGAACTTGATTAAATCAGTTTGGGGCTTAGAGAGAAGAGGAAACT
ATAAGCAAAATTTAAAATCACGATT
>91
TAGTTGGATATCTTGTTGGAGCCTTTAAAAAAATCACTTTCCTATTTTGCTGACACAAAA
TGCAACTGAGTTCCTAGAAATGCCTCATTTACACAACAGCTCAGTTGCTTTCAGTTTGCA
TCAGAATCATGTTCCAGGAAATGCCTTTCAGGGGCTGAGCTTTGTCAGGGTTGTCTCTCT
GGCTGCCCGGCAACTCTGCTAAGCTGGAAGAGCAT
>92
CTTTAAAAAGTCTTTGGTTCAGATTTATAGATAGTTCAAAAGTGCGTTGGCATTTACGGC
TCTCCAACTTTTTAACTTGAGGGAACAATTCTCTCATTTTGCTGTCCTTTCTGAGAACTG
GTTGGTTTGCCAGCGCTGNNNNNNNNNNNNNNNNNNNNNNNNNNNNNNNNNNCAGCAGTA
CA
>93
ATCAAAGTCAGTTTATCAGTGAGCACCCGCCAGACCGCGGCTCTGGCGGCAGCCTGTGTG
CCCTCCCCACTCAGCTTCCTCTTTGAAATGCTCTTTTCTAAGAACTGAGAATAAGCAACC
TAGGCCGTGACTTCACTTTTCTCGGAACTGCTTTACNNNNNNNNNNNNNNNNNNNNNCGA
AACCATCACTTAGCTGGTTTTGGATCGCCTGAGTTCCCTAATTCTTTCTGTTGCATGTTC
TTGT
>94
AAACACTAATGGTGTATCCCTCTGCAAGTTCTGACCCAGCATTGCTTCCCTGGGTTCGTC
AAGTGCTAATGGATCTTTTTGCTTCTCACTCTCTCGTTTACATACTCGTTACCCAGAAAG
GAAAATAGTGTTCAAGCACTTTAAGTCATAGGAAACATTACTCCAGATTAGTCAAGATAA
GAGGCACACACATCA
>95
TAGCTCAAATTATACTTCCTGCTCATTTATTTTTAGATATCTCGAGTTTCATGAAATTGC
CTAATTTTGTCTAAATTTTCTTTTCCAAAGAAAAGTTACACACAATTCAGAGAAATCCAG
GTAACTTCATTTTGGTAAACTCGAAAAGCTACTATAAACTTTTTCAGTTTTGACTTTCAG
TTCTTTGAAATTCTGTGATCTTTCACTGGTAGTAGTGTTTGCTGAATTCTACAGATATA
>96
ACAGGGCCAACCACAGGAAGAAAAATGTTCAGAAATCAGAAGCAATGTTCTCCGAATTTA
CTGTGTGCTTGGAGATCCCCAAAACTAGAGACGGGAGCTGCTGCACCCCCAAGCCTTAGG
GGCACAAGCACCCACTGAGACCCCAGTGGGTCCAGCCTCTGC
>97
GTTTTGATGCATTCGGTTTTAGAATGCCTGCCCCCTCTCAAAAATCACCTCAGCTCAGTC
ATTTCCTGGAGCTTTCATTACATCTTTCTCTTAAGAATTGGACTTCCAAGAAGTAAGGTT
GATGGTATTGTGAACAGCAGCAGCAGTCTGTAACT
>98
AATAAGCAGTAACTTGGTTTCAATAAAACTGCATATCTAGCTA
>99
CACGGCAACGCGACCCGCGCCGGAAGCTGCTCTGTCCAGCTTAGTGCGCTCTGTCTTCCA
GGAAACAGAGACTTCTCTCTAAGCTCGGCT
>100
CGGGTTCTTTGCCAATACATCTGTGCAGTGATTCTGAATCAGAAACTGTCCCCACACAGG
AGATTTGTGAGGCTGATACATCGGGAGCTGTTCTTATCTCCCCACACACACCCCAAGCCA
CACCCCTTACCCTGTGTCACTTCCAGGAACCTCGCCTGCAGATGTATGTCAGAAGAAAGT
CTGGAAGG
>101
CAAAAGTCTCCTAAGGGGCCCTCGGTCTCCTTTCATCTCTGGAGATCTAAAGGAACAAAT
CC
>102
ACAGCACCATAGACATGCTCTGCTTCTCTGCCT
>103
AGTCCCCTGCAGCCCCATGACCACCCCCATTCCTGTGAACCGCTTCTGTTTCATCTGTTA
AGAAGTGATTAGTTCTGAGTAATGGGGGAGG
>104
AACACCTTTGACAGAGCTGCTGGTTGTGGTTAGTGTCTGGGTACCATCAAGAGGCTGGGG
AATTCCTCCAGCTCTGTGCATCCTGGAAGG
>105
GGAACTTTCACTTTCCAGGGGAATCAGGACACTTTCTGTACTCCCCTGCCCAGACATCAC
AGCTCTCTGTTCCCAACCACAATCATGGCGTCCATCCAAACCTGGAACCCATTTGCGTGT
TAAGTTATGCACTGACTCAAACTTAATGCCAAGATATGCACATTGTAGGTGAGT
>106
TGCATGGCCTTAGCGGCCACCGTAGTGAACTTGAGCTGCTTGGACTGAGTTTCCCGGAAT
TGCTGGATATGGTCTCTGGCGCTCTGGTT
>107
TTTACTACCTCCAACTGACCCCGCTTTTCTAAGAAGTCCGTGGGAGTGGCAGGAAGCTAG
TGATTCACTTATGTACTGTGAGAGACAACAGATTGAGAAACAGAGCCTCTACAGACCTGT
GGGCAGAGACCAGCTTTCCTATCCTTGAGGTTGGTACACAGGAG
>108
ACCACTGTGTTTTGTATGACTCAGTATTGAAAGATGGCTCCAGATATGAAGGTTGCTAGA
AGACGCTTATCAGTTAGTAGAAATCAGGCAGTAAAGGTTACAAAAATCAACATGATAAAG
GAA
>109
GAGGCATCCCATTTTAAGCTCTTCAAAAGAATTTGTCTTCTGAGAAATAAGCTTTTGTTG
AATGCTCAGTATTTTTTTGAAAGTAGAAA
>110
ATGAAGATAGATAAAGTGACTTAATAAATAAACCAATGCAGTTACGGTTACTCACAGCAC
TGTGGTTTCCTTTCTAAGAATAGTTAGGT
>111
CATTCAGTGCCAAACATTTAACCACCCACCTTCTTCCTGAAAATTTAAATAGTGAGTCAT
TGCTCTACAATCCGATGAAAGTGAAGTTT
>112
TGCTGTTATCTGTAGTCACTGAAATCTAGATTCTGTAAATCTGAAGTTACTGATTAGAAA
GACTTATGACTCATGCCCTTTCGGTCCCA
>113
GCCAGAACTGGGGTAGAGGTTATAGAGGATGCTGGGAAAACTATAGTAACTCCTGGAGTG
GACTGGGCCACAGACAGGATTTGATTTTG
>114
AGGCTATGTGAGCTTCAGGGAATCTTTGGGGACATTTTCACATCTTCCTCTAACTCTATT
GGTCATCTGTCAACCTCTTTTCTCCTTCCCCTTCCCCCACCATTAGTTCTAAGAAGAGGA
GCCTGACAGATGTGCTCATTTCTCAGAACAGGAAGCGGCTGTGCAGGGAGGAGATAACAC
CTCGCTGGGGAATGGAGAAGCATCCGGCAGAGCAAGGGAGGCCTTCCATCTGGCCAGCTT
TGA
>116
AGATTGAAAGAAAGAACGAGCTGGTGCCCACAACTCTTGATTCCTGGAAATGGTTGCACG
TTTTCACCCAAATCATACGCAGGTCATGT
>117
GTGTGGTTTTCAAAGGTATATTCTAGGAAATTCAGTTCACAGCCAGAAAGAGGATG
>118
CTCTGCCTGTTCTTGTATTCTACTTCCTGTATCGCATATCTTTGTTCCAAGAAATTAAGA
GTACCTGTCGTACTGCATCTCATGAGGAAGAA
>119
ATGTCTTGTTTAGAGTATATCTCACAGCTCCAAAGTTAAGTGTTGTCTGTTCAAAGCACA
TGTAAGTCCCCTTCTACGAAACAAGCGCC
>121
TTTTTGTGCATCTTTAAAAAATAGTCTATAATTCATAATTATGAGAAATAAGTGTTAAAG
GGTTAAATACTGCTAATAAGTAAGAAATCA
>122
GTCAGCGACAGGACCAGGCAGGGGAGGAACAAAGGTCAGCAGGAGCCTCTTGGGGTGATG
ACACAGGGCTCCCCCCGCCCAGCCTGCGTTCAGTCTCTTGAGCACAGTCTTTCTAAGAAG
CGCTGATGTCAAGCAGTTCTAAGTGCTGCCACCAGTGACTCACACTGCCGTTGGGGCCCA
CTGCCTCTTGGAGATGGCGAAGCTTAAAGTTGGGGGCCCAGCTGAGGGACT
>125
AGTTTAACTTTTCCACTTCCCCGCTGAAACACGATTCCAGGAAATGTAATGACGTCAGCC
CTTTGAACTCAATTAGCTGAAGAGCAGACCATTTTTTAAAGGCAGGAGGAAAGAACTAGC
AG
>126
TGAAAATCTCTCTGCCCACCATCCAGTTTTGGAGCTGCTTGTTCTTGGTAGTAGTCGCTG
GCAGTAGGTACCTAGAAGTGGGTGGGACAG
>127
TGGAACCTTATCAACTCTTGCTTCTTTGAGTAAGAAGGAAACAAAG
>128
CCGATTTCATAGAAAATGACTCAAGCTCGTGCTGCGAAAAGCGTGGGGTAGTGATGCTGA
GGAGCAAGCAATAAGCCAGAAGTCTCAGTT
>129
CTGGTTGTGGAAGCTTCTGGGGGAAAGAGTCATACCACTCCTCTGTAAGCAAATAACATC
CTGTATACCAGGAAAAAAAAACCCAACTT
>130
TGTTACCATCTTTTTAAGAAAACAGCTGAAAATCTCTACTCTGAGAAAAAGGAACTGCTT
CTGAGAAGAACCAGGTGAAGAGCCTCACCAGAGAAGAACGGAAGTGGATCTCAAAGCCTC
>131
TTACTGCCAAAGACGGCCAAACACGGGCACTTTTCATGAAGGTATCATCAAGTGAACTGA
TATCCCTATTAAATCTCACTCTGGTATCA
>132
GGAACATATGTCCCCTGTGGTATGTCTGATTTCTCAGAAAATAATTCAGAAACTTCCCTG
CTAATTTTGCTGAGTTTGGTTATGACAGTC
>133
GCCCCATGTAGGATGTATTCAGACTAAACAGAAAGTTCTCTTCTCAGAAGAGAGGAAGAT
CAAATGAAGTTAAGGGAAACCAGAATGACTCAGAACTCACAGCAGCAGATGGAAAATGGC
AG
>134
AGGGTTGAACTTCTTGGAACCCTTAAAAACTACCAGTGAACTTCAGGAAGTAACCCACGC
AACTCTTTCCCAGAAGAGGTCAATGGTCACAGAA
>137
TAATTCTCAGAAGAGATTTGGTTTTGCTTTGATCTATTTTAGTATATAAAAATGAAAAAA
AAACCTGTTACCAGAATTACTTTGACTCAT
>138
AAGTATTACCTCAGAAGAAAAAGATGTATACCTAAGTTCTGAGTAAATGAGATTTTGTTT
GTCAAGAAACCTCTGAATAATTTTTGACTCTGGGT
>139
TTTTTGCAGGGCACATGTGCTAAGCAAGTGGCCTACGGTTAAGCTACACTCCAGCCCTTG
ATGACTCATTTGGAAACTTCAGTAGAGCACC
>140
TGTCTGCAGTTTGCTTTTGCCCTCTAGCTGGGAAAGCTGCTGCTAAGCACACTCAGAGGG
GAATTACCCCATGATAACAGCTTTCAGGGAAGTCAGGTTCCGAGAGAAACCAACTCACT
>143
TGTCATAACCTGCCCACTAGTAAGTGTCCAGCCACCTGATAATGGGCTCATCAGTTTATA
CCCTGCCACTAGCTACATGGGTTCCAGGCA
>144
GCTGCTGTGCTCAATGGACCCAAAGCAGACTGCCTGGCCGCACTCCTTCCTCTGCAGTGT
GAACTGGGGAGAGCAAGAGGCTCTGAGAATCCAAACCACTCATGTACGTCATTCAGCTTT
CTTATCA
>145
GGTTGTGGTGGGACTAGGGGAAAGTAGAAGAGATTCTGCGAAATGTTCTAACCACAAGGG
TATCAAAAATAGAATGTTTGCTGTATGTG
>146
TCTTGCGTCAGACTGTGGTTGCAATAAGGAAATGGTAAAGACTGTGTTCAAGGAACTGCA
TTTGGTCGTAGCTCTCTTATTGTCACTGT
>147
TGAGTTTTCCTTTCTCGCCCACAAGTTTCAGATTCCTGGAACCGCTCTCGATGACCTCAC
GCCCGTGACTTCACATCCGGAACCTTCTG
>148
TGAGTGGATAGAAGCAAGCCTTTCTCACTACTCTGTGAACCCTGTCCCAGACCATGGTCA
GTTTCCTTGTTTTCTTGGAACTGCCCACTG
>149
CCCGGCCAGCTTCACCACCAGGGCCTGGTGGGCAGACAAGCTCTGCCTCCACTCCCAGGC
CCACTGCCAGTCACAGAAATGTATCTGGAG
>150
CAACCAGAAAAGTTTTCAGCTTCTCAGAAAAAAATGAATATCATTGATTGAGGGTTCTCT
TAATATACCATCCTGCCAAGACTGTTGAAG
>152
AATCACCAAAAATGGGAATTTTAAACATCACTGCAGA
>153
AGAACTGCAAGATTGCTTTTTTCCCCAGTGTACTTAGATCCTTCTGAGAAATGGTCTCAA
GTCAGCACTTACATTCTTCTCCTTTAGTG
>154
AATCCCATTTAAAAGATCTTCCATA
