# Supplementary material for: Variable structure motifs for transcription factor binding sites
Source: BMC Genomics. 2010 Jan 14;11:30. doi: 10.1186/1471-2164-11-30 (PMC2824720; doi:10.1186/1471-2164-11-30)
Supplement: Additional file 2 — Data sets. A bzipped archive of the processed data sets used in the evaluations. [file 1471-2164-11-30-S2.BZ2 › variable-seqs/sequences-p53-masked.fa]

>FR0000752
TGCACAAGGAGCGCACTGTGTGTAATTGTTCTGCCATTCACATCTTAGACCTGCAGATGT
TGCTCCACAGTGTCTGCACCAAACACACCTGAAATCCAAATCCCCCCGAAAAGTCTCCAT
TTTATTTTCTTAGTTATTCAGTAACTGTAATTCAGGAAGCTACATACGAACATAATGGGG
CAAATGATTTAATGTGTATGTGAAAATTTTTCTGCTTAGTGGTATGTATCATAGAATATG
TGTATTATTCAATTAAATAGGTATGGCTAATTTTTAAAAACTAAAGTGGTATGAGAAAGC
TCTGAACTTGAAAGACTAACAAGGCAAACAAACCCTAGAGAACCATTTGCACTTCACTTC
CAGCCTCCTTTGGGAACTGTCTGCAATGGAGGGTCTAGGCAGTAGGTGTGATAACTTATG
TCACAATCATCACACAGCAGGAGTCTTCCTGGGTCAGTTGCCTTCCCACAGGCCTCACAA
ACAGTGCACTCAAGACACCTCCAACCTTTGCTAAGAACCACTTTAGTGATCTGTAAAAGA
AACAACCAATCCATGTGATTTATGCATTAACCTAACATAATCAAATATACTATATAAATT
AATATGGTGCTTATGTACCTAGAAGCAGAAAGGGGNNNNNNNNNNNNNNNNNNNNNNNNN
NNNNNNNNNNNNNNNNNNNNNNNNNNNATGTTCATACACGCTTTTAGGAGCCTACTGAGC
AGAGTAATAGACAATGGCACATATTTTAATGCCTTTTTAAAGTCCACATAATTACCTTAT
GCTGTACATTTAATGTCCACTATATTTATAGATATAGTGACCAGATTTTAAAGAAATCAA
GTAAGCTTCACTATTATTGATACATAATTGAAAATACATCAACAAAATCTCCATCTACAT
TTCCATGCTTAGAATCAATAGNNNNNNNNNNNNNNNNNTTA
>FR0000754
GATACTAAGCTCTTAATCGGCATGTTATACTCTCCAGAGAACTTAGGTTCTAATGACATT
CAAAAATAGTGTGCTTAGTTATCACGAAGCAAACTTAGAGTAAGATAATATTCAGTCTTA
AAAAGTCTGTTGAAAGGACTATGAATAGGTTTCCTACTCTCATTCCTACGATGACTCATC
CAGGGTCAAGAACTAGAGTTTCACAAGACAGGGACAGAGACCAGAGGTCAAGTCCAAGGA
TGTTGTAAAGGCAGGGAGGAGCAGGTGAGTCCTACATGTCCAAACAGGCC
>FR0000755
GGTGGAAAGGTCTTAAAAGACTTTTGAAAATGAGATTTGTCAAATATTTCTTATTAGAGA
TGAAGAAAATAAGTGTNNNNNNNNNNNNNNNNNNNNNNNNNNNNNNNNNNNNNNNNNNNN
NNNNNNNNNNNNNNNNNNNNNNNNNNNNNNNNNNNNNNNNNNNNNNNNNNNNNNNNNNNN
NNNNNNNNNNNNNNNNNNNNNNNNNNNNNNNNNNNNNNNNNNNNNNNNNNNNNNNNNNNN
NNNNNNNNNNNNNNNNNNNNNNNNNNNNNNNNNNNNNNNNNNNNNNNNNNNNNNNNNNNN
NNNNNNNNNNNNNNNNNNNNNNNNNNGTAGGTAGTCATGCTGCAGCAGGCTTATTGGTTA
TCCTCTATGACATGTATTATTTTTGTTTTTGATCATTTCAAGAGGTTTCTAGTCGATAGT
GGGACAAAATTTCTAATTTGGGAACCTAATTTTCTCTTCAAATCTTCTTTACATCTCTAG
CTTATTAATACACCTCAGAAGTGTTACAGGAATTAATTAGCAGGATTTTGAAGAATATTT
TGAGGTATGCTGGGAAAAATCATGTCAAGTATCAATGATTAGAAGCTAAACAATCAATAC
TAGATATAGTAAAATTATATTTAAACTTCCATATGGCATAAATAAGTTATTTTAATGTAC
AGTCAATGTACTTTGTAAACTTGCATATAAAATATTTGAAAAAATAACTTGCAATATATA
AAATGTA
>FR0000756
AGAACACAAGCTCACTTGACTTTCAGTACATGAGAAATTAGCAAATAATATGTTTACCTC
CTTTTTAGACTCCTTGAATAGTGCTGTACTTGCAAGAGCCCAGTGGCAGAAAGGAAGTCC
TTCTGACATCAAAGCACAAAGTGTTGATTTGTGTAGGAAACTTTGGGGACATCAATATAC
ACAAATAAAAGAGTATTTCTGTAGTTATCACTATAGTCACTGTTCCACTTTTATTTCTCG
TGGCCACATCCACAAAATGGGACAATGTTTGGCAGCTGAGTTTAGCAGAACATTCTCAAC
TGAGGTTCCTGAGCAGTCACATAAATACTACAGTGAGCATGCCAGGGCATGTTTTATAGG
AGTCTGCTCTTCTTTACTTTAAGCTGTAAATGTACCTTATACAGCAGAGTACAAAAGACA
>FR0000757
TGTTAATATACCAAATGCCATTTCAGACCATATTGTTCTAAGCAAACAAATATTTGCTTG
TAAGCAGGCACAACACAATTTTACAGCCTGTGGTGACTTGGAATATTTTCACTTTCAACC
CTTGAACATCACCTTCATGAAAGGATTTCTGCATGATGGAGGCAGATAGGTTCTGATCGA
TGAAAGGGCAGCCCTTTTGGTGAGATCTGATGACAGGATTGTCTGCTAAGAGAAGGAGCA
CACGGCCACTGGGGCCTTCAATCTAGAAGCTGCCCTTTGGTATGAACAACTGGCCCAGAC
AGGTATTTATTTATATGTAACTCCTGCAAATATGGAGATGTCTAACTTCCAACAATCACA
CACAACTTAAACCCCACTAATTTCACCAATGAAAAATTCTAACATGCTAA
>FR0000763
ACACAATAGCTGGCAAAGACTTGGAGTTCTGTCAGGGTGAACCTCAAGTCCTTGCCTCCA
CGGAGCCCTGGCCTGCCCCCACCATCCACCATTCAGTTGTCCTGCCCCACACCCTCTCTC
TCTGCTCTTGCCCAGACTGTTATTTTGGTCAGGGTGACCCCTGCCCAGGGTTCTTCATCT
GTTGAACTTGAATTATGTCTTAAACACAAAGGCCCGCCCAGCTTTTGAGAGTCAGGGGTC
CCTAGCAGCTCCTTCTTACTCTAGTATCTCTGCCTTTGGTCAGTCAGAGAGCATTTGATG
AGTACCATGCTGGGCTGGACCCCATCCTGGCTGCCCTGGAAGATAGAGACAGGTCACCTT
GATCCCTGCCTGTAGCATTTGGGCTGGCTGAGATGGTGGAAGTGTGAACAGAATATTCCA
GTCCAGTGTCCTCTGTGGTAGGGATGGGGATGGACCCGGGAGAGGCCCTCCTGTTCCTGG
CAGGAGGTGGGACTCAGAGTTAAAAGTGAGGTCAANNNNNNNNNNNNNNNNNNNNNNNNN
NNNNNNNNNNNNNNNNNNNNNNNNNNNNNNNNNNNNNNNNNNNNNNNNNNNNNNNNNNNN
NNNNNNNNNNNNNNNNNNNNNNNNNNNNNNNNNNNNNNNNNNNNNNNNNNNNNNNNNNNN
NNNNNNNNNNNNNNNNNNNNNNNNNNNNNNNNNNNNNNNNNNNNNNNNNNNNNNNNNNNN
NNNNNNNNNNNNNNNNNNNNNNNNNNNNNNNNNNNNNNNNNNNNNNNNNNNNNNNNNNNN
NNNNNNNNNNNNNNNNNNNNNNNNNNNNNNNNNNNNNNNNNTAGCGAGGTTGAACTCTCC
CGGCTCAGCAGGACTCTAGGACTGGGAAGCCCCGTGGTTCCTCACCCTGTCCTCTGTGTT
GGGATGGGGTGGGGGTGCAGCAAGCATCCCTACATCAAAACAGGATGTTCAGATTTAGTC
TGCTCATCAGACTATCATCATCCACATCTGCAGTCATCACTCAGGGATGACAGCTTAAAA
TGCTACATGAGGAGCAAATAGGAAGGTCTGTTTTGCAAAGCCATGACAATTAATGGAGCT
CGTTAGGTTTGTGTCTAACTTGTTTTCCCAGACATCCCAAGAGACAGCTTTCTATGACTT
CCCATAAATCTGAGCAAGGAAGAAGGAATGAGAGCCACCCACGGGGCTCAAGGGCCCGGG
CCTGGGAAACAGCTGAGTCCCTGCCTGAGCGCCATGGTGCTGAGATCCTGTGACCTGCCC
CCCAGCAGCCCTGCCAGTCACATGGTTCTGCTTCACAGACAGGGCAGCCCAGAGAGGAGG
CTGGGGGGCTGGTGTCTGATGCCTCCCTGTTCCCTCGGGGTGTTGCCTGGGAGTGCAGCT
GTAGCGTGCATTCACCCTGCACAGAGCCAAGCCCTATGGCCGGAGAGCCAGTCAAGGGTG
GCCTC
>FR0000765
AGGCCATCCGACAAGTCTGGAGTGAGCCAGGTTGACCCCAATGACCAGCAAGATGGGTTG
TAGATAAGCAACAGGGATCTCTGCCAAAAGACATCCACCTTCCCCACACCCCCAGGCCCT
GTCTTTTCATCTCCTCCACCCTCAGGAGGCAAGAGCAGAGGGTCCAGGAGCCCAGATCAA
TCCAGTGCTCTTCCTCCAGTCTTTAGAAGAGGAAGAAAGCATCAAATGTGAACCAGGAGA
GAGCTAGGAGGCTGGTGGGAGAAGGGTCGAGACAAGCCAAGACATGACTGGGTTCATGGA
AGAGACATAGTAAGACAGCATCTGATGCCATGAGATCTAGTGGTGACAGACAGGGAGGGG
CAGAG
>FR0000766
AAAGGGAGAATAGGCACCAGAGAA
>FR0000767
GGCATTCTTTATGAAGCCATTTGATTAACTAGAATCATGAGCTTTGCAGGAGGAAATGAA
TAGTGGCAAGAATGACTTGCTTTCTGAGTAAACATAGCCTAGGGAAATGTTTTCCTGGGA
GAGCACTCTCCATTCTCCACCTCCCCTGGTGTGTCCTCTGACTAAGTAGTTCTTCCCGTA
CTGCATCGCTGCCCAGAATATTCTGAAGACAGCCTCCCACCCCACCCCACCTCATCATGC
TCTTCCAGGACAGCTACAGGAAGAAAAGGAGATAACAGAATCTAATGATGTCCCATAAGA
TCTCCAGTCAAGGTGTGAACATGAAGCTCCAGTGAGTAATGTGGTGTCTCACATCTATAA
ATGCCTTATGTGTGACTGATGCATTCTTGAGACATGTCCAGGACAAGTAGAATTAAGTCT
TGATGGCTGCCTCTGATGATCACACCCTCATCAGCAGTCTGATCTATGCTTTGTTTGCAA
ACCCGGACCTTGTTGTGGCCTGCAACTCCCCACAGGCTCTCTCCCCAGCTGTCAAGCCTC
TTCTAAAACACACTTCCCCTTTAGAGAGGGCCGTCTTCACTCATGTTAGAACCTGACACT
CCGAGAGACTTTCCTCTCACCAGCTGGTTTTGACTGTGGCAGAAATGTTGTTGACATAGC
AGATGGTCTTGATATTTCTGA
>FR0000768
TTTTTTGAGGGAGAATTTTCTGTGATTGTCGCAACTATTTGCAAGCAGCTTTCAGACATG
GTGTGTCCTGATTATTCCAAATAGTTGGGATAGTCCAGACTCTCAAAATAATTTCACCTT
GCCTGTGCTTCCTGGAGGTCTGGAGAAAGGAGACAGTAGGAGGTGACACCCTCTGGCTCC
TTCCAGTCTGGCGTGTGCCTGCCCTGGGAACATTGTTCAGAACATGCTGGAGAAGAGAAT
ATCACAGCCTGACTGTAGACTTTTGGGGATGTGNNNNNNNNNNNNNNNNNNNNNNNNNNN
NNNNGGTGTCACTTAAAACACCGGGACTTTTGGAGGCGTAGTAGAAGTTCTATGTAGCTT
CAGAATGACCCATCAGAAACAAATGTATATGAGTCTTTACTTACATTTGTGCCATATTGC
TTCCCCCTATATTTTTTTCCCTTTGGAAGCTCTGGCATGGGCCTTGATCCTGTGTTTAAG
CGCTGTGTGGGAAGCAGAATTTAAAAGGACTGTAGTAGTATTTCTAAAGAGACTTAACAG
GCTACATGTGAGAGAATTTTAGATTTCAATTTAGCAAACGTTTGATTTTCTAGTCTTT
>FR0000769
GTGTTAACATTGCAGATGTCCAGTTAATAGGAAAGGCCTCTGTTTCACTTTTCCCATAAA
ATGCAAATGAAATGGTATGTTCATTTGCATTTTATGCCTTTGCCTAGAATACTCCATCCT
TGGGACAGGTCAGTTCCCTAAGAATATTTTCACATAATGACTACTTCTGCTTCTCTATAA
AAACATCTCCTGAGCTCGTAACTTGGAGCCCTTGGGAAAAGAGAACCTCAGGGTGGAAAT
GGCTGGAGGCCTAGGGTGGCCGATGCTGTCGTCAGGGGCCAGCTGACAGAGACCTGAATC
GTATAATATGATATTCAATAGGTGGGTCAAAGGAGCCTGTTAGATTGAATTAACAGACTT
GCACTGGAGATGTAAACTGGAATAAGGAGCTCAGGAGAGAGGGAACTTAGGGTGGAAGTG
GGAAGGTGGAATGGATGGTGAGGTAAGTTTTCTATCCTCTGAGATGTGATCTCAGTGGCT
TCTTTACCCTCCACAAGAGGGTAAAGCGTCCCTCCCACTGGCACTTTAGAAAAATTCCTT
TTAGTTTTAAAGGCTTTCATTCCTGTTCAGAAGTCAATGCCCTTGACGGGGCTGATGTGT
TGAGCTGCTAACAGTCACCCATCCCAGTGTCAGGAAGATTTGATAGAGGAGTTTGGAGGA
GAGTGGGAAGGAATGACTGCTTAGGAGGGGAGAGAGCCTGGCAATGAAATGTGGCCCAGG
GCACCAGCCTGACAGCCCCGAGGGACCCCTGGGTGTGTTTGAGGCTTTCATAGTTCAGAT
TTCTGCATGCCCGGACACGCTCTCCACATGCCTTTCCTGAGGCCGTGTGTTCTGCTCCTC
CAAGAGAGTAAGCCTCTGGCCTGGTCAGGCCCACTTCCACCTCACTGGCTGCAGTGGGTC
AGGCCTCGGCTTTGGCTTCAGCTGCCTCTTGGTTTCCATTCCTTGTCTTCTCCCCGTCCT
CCACATCTGCCGCTCTCCCAAGCCTTGTCTTTTCTCCAGCTGCCCTCGACTGTCCCTCCA
TTTCTTTCTACCATGGCCTTAAGTCTTTGCGTCATGGATGTTCAGCATTTGCAGACATTT
AGCTTTACCTCATGTCATATTTACTGTAGGTTTATTGCCATGCGTGTGTATGTGTTCTCC
CTAACTTAGCATCTCTCAACGTGTGTCCCATGAAATAGTGTGATCAGATTAAATGCAAAA
CAAGTTTATAAACAAAGGGTAGGAAATGGTGGTTTTAGCAAAGGTTAAAAGCCTTTTTAA
ACCATTGGCCACTGCAGAGCTTTAATTCACACATGTAGATCCTGAGTCCCTGTGAAGAGT
TTCTCAGTGTTATTTACTTGTGCAAGAACCTGTTTTTCATCTTGTGGTAGGTAGTATTCT
GCAGGACCCAGTTTCCTGAAGGG
>FR0000770
CTCTGCTTCTGGTGACACAGTGCACTGTCAGATGCCTCGGAATAAACTATAAAGGTCTAA
AAACTGAAAGCATGACGCCAAGACTCCCCTAACCAGGTGCTGCCTATATGAAATGATCAA
GAAGAACAAGAAAGAAACCCTGAATTCTTTTTAACTAACAA
>FR0000771
GTTTTATTTCTGTATCTTGAATGCCTGGCAAATAATAGGATCTTTAATGAATCTTTGAAG
ATTCATTCCTATCTACTAAGTAGATAGGAAGATTAGAGGGAACCAGAGAAAAGGACCAGT
GCAGCCCCAATGAAAAGAAGCCAGTCCTTTCAGCCTTCTCTGTTCTTCTGATCCTGTATT
TGAGGGCCAAATCTCCATGGGCTAGCCTAGGAACCTAAACACCACTTAGACTTTAAAATT
TCAAAGCTGGTTTATGTGTTTCCAAGTTCCAATAAACTTATTCAGAGTTCTTCCCATTCC
AGCCTTCTATGAGTGTGATGTAGACATTCTTGGAATGCAGGTCCCATTTCTGCCTACGTG
TGGTCCAGCAGCAGTCTAATGAGCAGCGTAGACAGGCTCAGGCATGCCAGGGTTCCTGGC
AGAAAGCTTCTGTGTGAATAAGCATGTGCTCACAGAAATGAGACCTCTGCTGGGATCATG
CCTGTTATTTATCACCCAAATTCATAGTCTTCATATCTAAGATTAACATTTCTAGGTGTC
TCACTACACCCTGGTCTAGAAATTCTTGGAGTTAAAGGGACAGAAAAGGCAGATGATGAA
TTCCTACAGTTCTCTAGAACTTGATAATTGAATTTAAGAATGCTACAGAGAAATTTCCTC
ATGAGATCAAGTTCCCTGGTGGTTCCTGCAGGGATATTCAACTCTCGTGTTCTCTTTCTT
GCTCAATTCCTGTGAGGTGGGCCAGACCAAGTAGACCAAAGGCCAGCTCTGGGAAGGTAA
TATATTGAAGATACTGGGTCAGTCAACTTCAGCCGCCAGGCTCTGTGTTCCTACAGGATC
ATTAAGTATTGCAAATCCGCGTTAGTCCCAGCACCACATGTGTTGCCCTGGACATCTCAA
AGTTAGGACTGTTTTTTAAA
>FR0000772
ATTGATAGCTAAGCTAGAACTCTGAAGTCTACCATGGCAACTTCTTAAGTGGTCTGAGAA
CCCAGTTGTGTTCTGTGGCAAAACACAGCTTAGGGATCCATACCCAGCCCTCCTGTCAGC
TGTTCACCTTCCAGTTCTTCAGAGACATGTGTGGCAGTGACTTTGGCCACATAGCTGGCT
GTGCCCTTTAAAGGCATTCCTTGACACAGATATGTGGACTGGTGACGTTGCTCTCCAGCC
AGGTGTTCTTCCCAGCAGGCTGGCCTGGCTGTCTCCTGCATGCCTGTACTTGTTTGTCTC
CCTGCTCCCTCTCCTGGGCCTGGCCAGAGCTACTTGCAGCAAACAAAAGCAGGATATTGG
CAATGGAAAGGAGGGTGTGTTCTGGTGCTCCCATGCCCTGCGGCGCACATACCATTGCAA
GGGCGTAACAGAGCCCAGGCCTGCATTTGGGTGCAAATAAGTCTGCACACAGAAGAAAAG
AAGGACCTGGTGACCAGGAGCCATGGAACCCTTGTGCTCCCCTACCTGGGCTACTGGTTC
TTGCCACTCCTACCATTTTCAGTTTGG
>FR0000773
GTCCAGAATTTCAACGACGGGCAGGGCTGGCCTCACAACAACTCCTCTCCTACATTGTCA
GGACAGGGAAGGAGCCCAGCTCTGTTTCTTCCAGTCCTCTGCTCCCAGTTACCCATGTTC
CAAACCGCTGCTTCTGGTCCTTCGAGTGCCACACCTGTAACAGGCACAGTTGAAACTATC
TCTGCCATGTTGGTGACACTATAGCTGTGCCCACTGTTGTCTCTGGGAAACATAGCCGCC
ACATCACTGCATCTATACTGGCAACAGAGCTGGCAAACAGGGCTCTGTTGACTCACTGCT
AGTCTGCAACCTGTCCAGTAGGAGCTCCTTAAACATGCCTGGACAAGGGCAAAATGTACT
ACTCATCCCACTCCCTTAAGCAAAAAAGTCAGAGAGAAGCATTTAGTGTCTAAGAACCCT
GTCCCAGGAAGGGAGAGGTATTGAGGTGAAACATAGGTCGTGTCTATACAGTCTGGGCAA
AGTGGATGTAGAATGACAGAATCTGGTTAGCATCATTCAGAGCTGGTACGGAAGCCTGGC
TCTCTTCTAACTGTATTTGGCCATGGCCTTGGAAGCCTCCGTGGATGACCAAGTGTGTAT
TTCACTCGTCTCAATGCTATGTCTGAGGCAGTGGGCCTAGAACATAGCCGTGGCACACTT
TTCCCTC
>FR0000776
GATTATGCTAATTTTTAGTTTTGTTTTCTCAAAGAAGTGTTAATTATTTGTCATCAAATT
ATAGGGTAACTCTGCAATATATTTAGTAAGAAAGGTTCTTTTTCTTTCCTCATAATAACA
AAGGGTAACAACATAATCACATAATCACACAACAACATAATAACAACAGGCAAAACACTA
GCAGCAGAGAGTTAAGTAAGAACTTCATTTAAGTAAGGAGTTCAGCGGTAGTGGAGATTT
AGTCGCCAAGGAAGTCTTGCTTACGGCTTTGGTTCCCCTAATCTGGCGTGTAAGCTTTGA
GTCAGGGTCTTTGGGTGGGACAGTCTGAGCTACGGCTTTCCTGGCAAATTTGACATGACT
TAAAAAACTTCAGTGTTGACCAGTGATTAGTCCTGGGCCACCCAGGATTTAGACACCACC
TGTTTACTTGTAAACATGCAGTTATTGCTGAGCTAAAAAAACTTGCATTTGTATTCACAT
TTGGGTTCTCCAAAGAGGTGAAACTGACCCGATGAAACACAGTAAAACTCAAGAAGGACA
TGGCCTTTGAATAAGCACTGTCACCCAGAAATGAGCCCCCGCCCCTCCNNNNNNNNNNNN
NNNNNNGAGCCTTCCAAGCATTGCCATACCACAGGGCTGGGCAAGAATGAGCCAGGACCA
GCGTCTGATGGACTCCTGGTAGAACGGTAAGCTGTGGCTCTCTGTGGACATGTCACTGGG
AGAGAGCATGTTGGGACTTGTTCTATGGGGCTTGGTCTCCAGGGAGCTTGAAAGGGAGAT
GTTATTTTCACAACTATGTGTTCTGAAGGAAAGTGAGCAAAGATGCATTTCTGAGACTTT
AATTCTCCCCTAAAAACAAANNNNNNNNNNNNNNNNNNNATTGTCTTAGAAAACCTGCCT
ACAAATTACACATATGAAATCAGTACCGGGTTACTTGGGGGTGGAAACAGGTGGAGCATG
ATGTTTTGCGTAACCTCTTGCATACA
>FR0000778
AGCTCACCAGAAAGTGCCCTTTATTTTCAAGGTGAACAAGCATGGCCCACATCCAAATGA
TCCCACTGCCCTGGCCACGTCACTAGAAAGACATTTTTTCCAGAAAGTCGTCCTTTCTTC
AAAGCTTAGAGAACAGAGGAGGAAGAGTGAGAGGAACATAGAAATGCTAAAAGCTTCACG
CATTGTTTAAGGTGAATAACAAGATTTACCCTTTGTACTTAGGTGAAATTTTCTTCACTT
GGTCTCAGTGGCATTTTGAGTTGATGCTAAGAAAATTAGGTTAAAGTGATTCTTTCAGAG
AANNNNNNNNNNNNNNNNNNNNNNNNNNNNNNNNCCCAGAGCTTGTGCGGGGTGTCACAT
TCCTCCTTTGGATCCAGACCTAAAATCACATTTCTGTTGCGCCTCCAGTACTGGAACTGA
GGACATCAGCTCGCTGAGGACAGGAGCCAGTGGTGAGACAGAGCCTGGAAGAAAAAGACG
GGCCTGGAAGGCAAAGCGTGGTCCTTGCCCACGGTGGAACCCTGCCAAGTGGACTAGGAA
GAGATGGGGGCTGAGCTGCCTTCTGGGGAAGGTGGGTCCTCTTATCTAGGAGTGTTTTGT
TTTTCTGGTCACTGTGACAGGTCAGGGCATGCAAGGATGAAGGTAGTTGTCAGATGCTGG
GGCCTGGGGGAGAATGAGTAGGAGAGAGAAGAGACCACAAGTCGGGAGGAAGGTGACAGG
GAGGGAAGCCGACCCGCCCAGGAGGCCTAGTTGCGAAGAACACATGTATTTCTAGGAAGG
ATTTTGACATTCTTTTGCTGTGGTGTGTACATTACGAGCCCCCTCCCCCACTTCAGTCTC
CCTACCACCTCCTTCCCCCCACTCCCTTCAGAAAAGTCTGCGTGTTTCTCC
>FR0000779
CGCCCAGTGAGAGCCAGCACATGTCCTCTCTGTTCTGGAGGGTTTAGTTGGAGGATAGTT
CAGTTTTGGGGTAGGGAGGCAAGACCACTTGCCCAGTCCCAGGTGTATTTTCCAGAATGT
GTATCTGCCAGGGCAGGATGGTCTATGAACAAAGGCTTGGAATAGCTGTCTGTCCTCAGG
CATAGCTGGGATTCCAGAAGACCCAGGCCTCACCCAGGCGGGCAGGGGCGGGGCTCAGGG
TACCGTCCTGGCATGTTCTAGGCATGCCTCTGGCCCAGCAAGGAGGGAACACGGTGAAGC
AACTGCCACTCCAGCGACCAGCGCCTTCCACTGCCCCAGGCCCCAGCTCCAGAGGTCCCA
CAATGCTTCCATTGTCCACTGCTCTGCCCGGCTGCCCCCCAGGGAGCAGCTCAGAGCCAA
GAACCTGGGCAGGGCCCTGATTCCTGGGGCACAGACTGGGTAGAAGAGAGAAGAGCAGAG
TGGTCAGATTCACAGAAAACAGCCATGGAACTTGGAGAA
>FR0000780
ACCCCGGTCCTGCCAGAATGTGTCAGAGGCTGAGCCAACCCGTGAGGTCAACCCTGTAGA
CAGCTCAAGGAACCAGGACTTGGATCTGGCTTTTGCCCTCTGCTGTCCACAAAACTGGGT
GATGCTCTTTCCGATACGGTACGTGTTTATAG
>FR0000781
GTGTTCCTTTCATGACCTGTAAGGACAGAGTGGTTGGAAACCAGAATGAAAAGTTAATTT
GAGGCTTAATGTGCAATAGAACACTAGAGTCCATGAAGGTTCTATCCTGACCTATTTCAA
ACCCGTCTCAGGCCCATCACCTGTCCGAGGGGAAGACAAGGGAATACTGCTGACATGAGC
AAGAGTCTCACAGATGGGAGGGAACCGCTCGGATAACTGCTGGCTTTCTCTTCCAAAGCT
TACAGCTACTGCCCTGCTTGACCAAAACTCAGTTA
>FR0000782
ATTTCTCAGAGATTCAGTCTTGCACAGAATGTCAGGCAACCAGTTTTCCAACTTCAGGTT
TCTAAGTCGATTTCTTCTCAAGTTCTATGCATCT
>FR0000784
CACTGCAGACCTTCTCAGGCTGGAGTCCCCCTGCAGGGTACCCGCCGTGGGCCCCTGGCT
GGCAGTTTTACTGGGGTTCAGTTCTAGAGGAGGCAGGGCTCCCAGCCCCAAGCCTGTCCA
AGACGATTCTCTACCCAGAGGATCCCAAATGTTTCTCTCAAAGGAATGCCTTCCACCGTC
CCTGACAGAGCACNNNNNNNNNNNNNNNNNNNNNNNNNNNNNNNNNNNNNNNNNNNNNNN
NNNNNNNNNNNNNNNNNNNNNNNNNNNNNNNNNNNNNNNNNNNNNNNNNNNNNNNNNNNN
NNNNNNNNNNNNNNNNNNNNNNNNNNNNNNNNNNNNNNNNNNNNNNNNNNNNNNNNNNNN
NNNNNNNNNNNNNNNNNNNNNNNNNNNNNNNNNNNNNNNNNNNNNNNNNNNNNNNNNNNN
NNNNNNNNNNNNNNNNNNNNNNNNNNNNNNNNNNNNNNNNNNNNNNNNNNNNNNNNNNNN
NNNNNNNNNNCCCGGCTTCTGCCTCCAGGGACTGTTCTTAGGGACGCTCTAGTTCCAAAG
ATACTTTCGGCCGTAGCATCCTGGTTGAAAAACCACATAGAGGAACAA
>FR0000785
AAGAATGCCTGCGAAAGCTGC
>FR0000786
ATAGTTTTTAAAATCAACCCGGACNNNNNNNNGAATAATGTGTGCCCCCCGCATTGTGAT
TGTATAGCTGTGGAGAAGTAAAGACTCAGGGCCTCTTGCGGGCAACGTGGTGACGGTCAT
ACCTCGCCAGCATCCCTTGCCTGCATTTGCATTTCTAGGAGTCTATTCTCAGATTTGCTC
AATCCTGTTTGAAACCACATCTGGCTACATCTGGACCTGTGCGTCCACGTGTTTCTCTCG
CCCTCTGGTCTGCATGTGTCCCCATGCTGTCCTGCACTTCCTCTGCCATTGGGGCCTTGC
TGTTCCCACCGGCCCTCCGCCCACCCAGCCCAGCACACGGAGCTCTGGAGGCCGCGTCTC
TGTTCTCTGCTCTGCATC
>FR0000787
GAAAATACATGTCTGTGACTCATGNNNNNNNNNNNNNACTCCAGGGTGTGCTGAGGAGTC
TCTCAGCTGCCCCGGGGTCCTCGAGCAGGGGAGGGAGAAAGGCTGGCGCTGCGCCC
>FR0000788
TGCGTGTTTCCCTAATTGGAGAAAGCCCTGTTGTTTTGCCTTTGGTATCTCGGCATGTGG
CAGAGGCCTGGGCGGACACTTTGGGCTGGTAATTCGCCACTAATGACAGTCCCGTCTACA
GGGCTACTGTTCTGATTGTTTGGTGTTTGAGTTATAACCTAGGGTTGTGATTATGTTTAA
GCCCAGTGATTAAAGTCCCCTGTGGTTACACAGGAAAGGCAGGAAGTACCGGCCTATCAA
AAACATTAATAATAGTAATAGAAATCACTCATTCTGCACAGCAGGCCTGCGCTGAGTGTT
TCACACGAATTGTCTC
>FR0000789
TGGCCGCTGTCACCAAGCACCATGTCCTCCAGGTGTGCTCCGCTTCATTCCTGCTTCCTT
TCGTTGTGGGCTGTTTGTGTCCTGGGACAAAGTGGCTGAGAGTAGAACCCAGACCTGCTT
GGGAGGGGAAGGTTGGAGGGGCCCTGGGTGGGCTT
>FR0000790
AAATGAACAAAGGACAAATAATCCCACAGAGTCCCTGTCTCCCTCCCGCCCCAGTGCTGG
GGTTCAGGGCCTGCTCC
>FR0000791
AGGGCCCTGGAGGTGAGTGGCAATTNNNNNNNNNNNNNNCCTGGAGGCGGGGCAGGCCCT
GGAGGTGAATAGCAGCTGGGTATGCCC
>FR0000792
TCCCTTTCTGGGACAGCATGTCACTTTCCTTGGTGTCACCAATCATCTCCCTTAGGAGTC
TGTGAACCACCCACTCCCTCCCTCCCCACCAGACAGGTTACCGGAGCGGGCGTGTCTG
>FR0000795
CCACTTGCCCATATCCAAGTTTTAAATAACCCAAGGTTACAAGTAAGGACACCAGGACAT
AAACACTTCCCCGAGCCCTATTCTTTAGTGGCTTTGTCGATAGGCTGTGTAGACATGGAT
GCCCACCTGAGCCCATTGCTCAGTGTCTGTATGGACAGGTGGTGTGGACATGGAAGCTCG
CCTGAGTCCGTCCCTCAGTGTGTGTGTGTGGACAGGTCGTGTGGACGTGGACGTTTGCCT
GAGTGCGTCCCTCAGTGTCTGTGTGGACAGGTCGTGTGGTCATGGATGTTTGCCTGAGCC
CGTCCCTCAGTGTCTCTGTGGACAGGTAGTGTGGACATGGACATTTGCCTGAGTCCGTCC
CTCAGTGTCTCTGTGGACAGGTCATGTGGATGTGGACATTTGCCTGAGTCCGTCCCTCAG
TGTCTCTGTGGACAGGTCGTGTGGTCATGGATGTTTGCCTGAGTGCGTCCCTCAGTGTCT
GTGTGGACAGGTCATGTGGACGTGGATGTTTGCCTGAGCCCGTCCCTCAGTCTCTCTGTG
GACAGGTCGTGTGGACGTGGATGTTCCCCTGAGCCCGTCCCTCAGTGTCTGTGTGGACAG
GTCATGTGGACGTGGATGTTTGCCTGAGCCCGTCCCTCAGTGTCTCTGTGGACAGGTCTT
CTGGACGTGGATGTTCCCCTGAGCCCGTCCCTCAGTGTCTGTGTGGACAGGTCGTGTGGT
CATGGATGTTCGCCTGAGTCCGTCCCTCAGTCACTCTGTGGACAGGTCGTGTGGACGTGG
ACATTTGCCTGAGTCCGTCCCTCAGTGTCTGTGTGGACAGGTCATGTGGACGTGGATNNN
NNNNNNNNNNNNNNNNNNNNNNNNNNNNNNNNNNNNNNNNNNNNNNNNNNNNNNNNNNNN
NNNNNNNNNNNNNNNNNNNNNNNNNNNNNNNNNNNNNNNNNNNNNNNNNNNNNNNNNNNN
NNNNNNNNNNNNNNNNNNNNNNNNNNNNNNNNNNNNNNNNNNNNNNNNNNNNNNNNNNNN
NNNNNNNNNNNNNNNNNNNNNNNNNNNNNNNNNNNNNNNNNNNNNNNNNNNNNNNNNNNN
NNNNNNNNNNNNNNNNNNNNCTACACAGCCCCATCTGCCTTCAGCAAGCACAAGGAGATA
TCACACACCAGGGTGAAACAGTCACAGAGGCCGCCAAAGCAGCCACATCCAGAACTTTCT
AAAGGTTAAAGGGTTGCATGGATGAAGGTATTTATTAAAAAGTTAGTAAGTCATGTTGAA
GAACTCATTTTTAGAAGTTCTTCTGAGAGAGCCCACACCTCACTTTTCCTGATGTACCGG
TCACAGGGCTCTG
>FR0000796
GATGAGTCAAAGGTCAAGAGCCGAAGAGCCAGTCCTCACTGGGGTGCAGAGGGCTCTTTG
GGGGCAGAGCGGGCACTGCATGGACCCTGCACCCTGGAGCTGATGTTCAGGTAGTGGGAG
GAGGTGGCCGGCCAGGNNNNNNNNNNNNNNNNNNNNNNNNNNNNNNNNNNNNNNNNNNNN
NNNNNNNNNNNNNNNNNNNNNNNNNNNNNNNNNNNNNNNNNNNNNNNNNNNNNNNNNNNN
NNNNNNNNNNNNNNNNNNNNNNNNNNNNNNNNNNNNNNNNNNNNNNNNNNNNNNNNNNNN
NNNNNNNNNNNNNNNNNNNNNNNNNNNNNNNNNNNNNNNNNNNNNNNNNNNNNNNNNNNN
NNNNNNNNNNNNNNNNNNNNNNNNNNNNNNNNNNNNNNNNNNNNNNNNNNNNNNNNNNNN
NNNNNNNNNNNNNNNNNNNNNNNNNNNNNNNNNNNNNNNNNNNNNNNNNNNNNNNNNNNN
NNNNNNNNNNNNNNNNNNNNNNNNNNNNNNNNNNNNNNNNNNNNNNNNNNNNNNNNNNNN
NNNNNNNNNNNNNNNNNNNNNNNNNNNNNNNNCCCAGCTGCAGAGGCCCCACAGCGTTAG
TTGGCCACTGGGGGCGGCTGGAGTGGGGAGGGGCACTTCAAAGGGCAAAGAAGTAGCAAT
GTCATCTGGCAAAAGTGACATTAAATAACTGCAATTAATACAGAATTGAAACCTAAATAC
TTACATTCTAGGAAAGATA
>FR0000798
GAATGACCAGCTGTGTGACAAACCAAAACTCCAGGG
>FR0012365
TGGGAAAGTTCTTCAAAGATTATAAAAAGTCACAATTTCTTACTATATGATTGCTATCCA
CGATTTATATATATACGTGANNNNNNNNNNNNNNATTCCAAATCAGTTATCCTAGCNNNN
NNNNNNNNNNNNNNNNNNNNNNNNNNNNNNNNNNNNNNNNNNNNNNNNNNNNNNNNNNNN
NNNNNNNNNNNNNNNNNNNNNNNNNNNNNNNNNNNNNNNNNNNNNNNNNNNNNNNNNNNN
NNNNNNNNNNNNNNNNNNNNNNNNNNNNNNNNNNNNNNNNNNNNNNNNNNNNNNNNNNNN
NNNNNNNNNNNNNNNNNNNNNNNNNNNNNNNNNNNNNNNNNNNNNNNNNNNNNNNNNNNN
NNNNNNNNNNNNNNNNNNNNNNNNNNNNNNNNNNNNNNNNNNNNNNNNNNNNNNNNNNNN
NNNNNNNNNNNNNNNNNNNNNNNNNNNNNNNNNNNNNNNNNNNNNNNNNNNNNNNNNNNN
NNNNNNNNNNNNNNNNNNNNNNNNNNNNNNGCACTCTGAGAAAAGCCAGCCTGATACCTA
GATTACAGGGTTCACAGCCTTAAAGGTTAGTAGAGGTTTACCNNNNNNNNNNNNNNNNNN
NNNNNNNNNNNNNNNNNNNNNNNNNNNNNNNNNNNNNNNNNNNNNNNNNNNNNNNNNNNN
NNNNNNNNNNTTTNNNNNNNNNNNNNNNNNNNNNNNNNNNNNNNNNNNNNNNNNNNNNNN
NNNNNNNNNNNNNNNNNNNNNNNNNNNNNNNNNNNNNNNNNNNNNNNNNNNNNNNNNNNN
NNNGTCCAACAATGATACTTGTGGAATAAGAAGCCAGGTATTGTCTCTCCCACTAATATA
TCTATTGTCAGTTAATTTCAAGGTCTCCAACCCTGGAACAAAGTTAGAAGAGGAAAGTTT
TGCTCCCCAT
>FR0012366
TATTCTTGTTGGTAGAAGTGTTCACTAAAGTATTCAGTGAACAAGTAACCAGTTTGACTG
AACTTACTTTGGGGAGATTGGGTAAAGATGTGGGTGGAAGTTAAATTATGATTTTCACAC
CACTTTTAAAAGCACAATAACATGNNNNNNNNNNNNNNNNNNNNNNNNNNNNNNNNNNNN
NNNNNNNNNNNNNNNNNNNNNNNNNNNNNNNNGCCCGTACTTAACTGGAGTATAAATTAT
ATTTATCTTCTAGGTGGTGAAGGTGGTGCAGTGTATCTAGCAGATTGCCTGATAGCTGTT
AGACTAGATGAGACACTCCATAGTCAACTAGTTGAATTAATGGATTAANNNNNNNNNNNN
NNNNNNNNNNNNNNNNNNNNNNNNNNNNNNNNNNNNNNNNNNNNNNNNNNNNNNNNNNNN
NNNNNNNNNNNNNNNNNNNNNNNNNNNNNNNNNNNNNNNNNNNNNNNNNNNNNNNNNNNN
NNNNNNNNNNNNNNNNNNNNNNNNNNNNNNNNNNNNNNNNNNNNNNNNNNNNNNNNNNNN
NNNNNNNNNNNNNNNNNNNNNNNNNNNNNNNNNNNNNNNNNNNNNNNNNNNNNNNNNNNN
NNNNNNNNNNNNNNNNNNNNNNNNNNNNNNNNNNNNNNNNNNNNNNNNNNNNNNNNGGCT
AATGGATTAATTCTAACTTTGACATAGAATTAACATTTCTGTTATTTGAACAAGGAAGGA
CTCTTAATCTGGTTTATTCTAGATCTGTGATCCTGTGGTCATTTAGTAGGTGTGGAGAAC
TATTAACCGTTTTTGAGCAGTGTGATTATGAGTTAAATGATACCAGATGATTGGAAATGG
TTAAATGTCAGATGCTTAAATGGAGTCAGATGGTAGGAGCTAGCCACAATGTAAAACACA
AATTGGAGATGAAGAGAATGGAAATATGAGGCCCATCTTAAACTGGTCTAGGCTTAAAGA
GATGAGGTATTAGAAATCAGAACTTTGATGGTTACTTTTGTAATACAAAAACAATGACTT
GTGAGGCAGCAAAGAAGCCAGTAAAAACNNNNNNNNNNNNNNNNNNNNGCTTGGTCAGAG
ATCTTTGGCTGTTGGAGAAGAGTAAGAATACTAGTCACAAAACCATTTCCCAGTTGTTTT
TAACTTTATCTTTGTGTTAAGAGCCCATAGAGAATAATAGTAGTACTTAAATATTGTGGG
GGAAGAAGCATCCAATGATGACTAAGGTTTCTTCTCTGGACTATGGAAATAATGACACGA
TTGAAAGAAATAGGGGAAATCCAGAGAAAGGCACTGACTTTGAGAGAAAGAGGAA
>FR0012367
CTAAAAACGTTTTCTAAAAGGCTTGGGCTGGTGGGAGGGAATCCCTGCTGGGCCCGGCTT
ACTCCATGGTCATGTCCAGCAGATAGCCACCAAAGTCTTAGCCCATTGTGGGATGCTGGG
CCCAGGGGTGCCCTGAGGCTTCCAACAGCCCCTGAAGATAGGCTGTGTCCTGGGAGGAGC
AGAGCCCACTGAGGTGAAGAAGGAGGTCTCCTCTTCTGCCCTCCCCATCCTCCATAAAGA
TGGTGTTTATGGTTGTTTGGAAAAACTGGACTGTGGCTGGGCCCCAGACCAAGGCCGGAG
TGGCCTAGCTACCCAAGGGGACAGGAGCCTGGCCTCTTAGGAACTTGTTCTGGCATGTCC
TGGCAGGAGCTGTGTGATGCTGGGTGGATTGGCACTCTCAGAGCCTGGGTTTCCATCCGT
TGGGGGTCACTCAAATCGGGGGTGTAGAGCGCCCAGCACGGCGCCTCCCACAGTGCAGGG
CTGCCAGCTCCCGAGTTGGCTGCTCTTGGTCCTGGAGCCCCATCATCACTGACCGCGTTT
CCATGGGTAGAGCAGCGTGGCTTCCTGCATGCCAGAAGGGAGAG
>FR0012368
TTGAGATATTGTTGTTTCTCTAGAACTGAGCCAAGAGCTGTCCTTGCCTTGTGCATGGTA
TTTTCCAGGTGGTTTGGACCCACTAATACGAGGCCTTCTTGCAAGACCAGCCAAACTGCA
GGTGCAGGATCAGCTGATGAACGAGGAGCTGACGGAAAGGCTCTTTGTGCTGTCCAATTC
CAGCACCTTGGATCTGGCGTCCATCAACCTGCAGAGGGGCCGGGACCACGGGCTGCCAGG
TCTGCCAGTTCCTTCCCTTGCACACCTCATGCAGCTGCTGCGGGATTTGCCGAGCTAGCA
ACCTGCTGCTAGAGAGACTGATTTAGAGGAAAACAATCACAAATCTGAGGCCTTCTAAGC
AACGGCTCTTAAAGGGCTCCAGTTCATTCAGCTAAAGTGGCCACTTCCAGCTTTTCTTAG
AGATAGAAATGGCACGAAGAGGGTGGTTCTGAACCTCCCAGGAACGTATGAGCTGGGACC
TTGAGAAACAGCCGCTTCTAGTAGAGGGAGGAGGGAGTGCGCGGGCAGACAATGGCAGGT
CTGTATCTGGTATCCCGGGAAGCTCCTGGGATGGCTAGAGTGCCCCCCTCCCCTTCTCCT
CCCCACCACAAGGTCCCAGAGCCTGCAAAGATCATTCCGTCACATCAGGACTGCTGTTAA
CTAACTGGTCCAAGCTGGCCCCTGGCAGGAGTGGCTGCTCCTCTCAGGCCAGCAGCCCCC
TGTGCTCCCCACACCCCACCCGGCTCCTGCCTTTCCCAGGCCCCACCCGGCAGCCTCCTC
CCTGACCTGCCCAGTTTCCAACTCCCTGACCTCAGGCCCACCTCAGCCTTCCCTCCTCTG
GGCTCCTAGGTGGTTCGGTTGTCTGGTCAACCTGCAGCACCTGTCTAGGCCCGATCCCCT
GACACCTCCTATTCTGTGTGCAGCTCTGTTCTCTCCACGTACCCTGGGAGCTTGGGAGGT
GCCCTCCTGTTGTGTGTGGGTGACATGTGAGATGGACAGTGCTGGCANNNNNNNNNNNNN
NNNNNNNNNNNNNNNNNNNNNNNNNNNNNNNNNNNNNNNNNNNNNNGTCTTCCTCACCAG
TGGCATCTGGAAGGGCTGGGATCAGCAGCCACACAGGCTGTGAATATCTGGGGACTAAAT
GTGAGTTGGGAGGATGCAGAAGGGGCCCCTATGTGTGTCAGGATAACGCACACTGTCCCC
CTCACTCCCTGCACCCAAACACAGCTGCTTTCTTGTTGCCAGAGCTCAGGGAGCACAGCC
TANNNNNNNNNNNNNNNNNNNNNNNNNNNNNNNNNNNNNNNNNNNNNNNNNNNNNNNNNN
NNNNNNNNNNNNNNNNNNNNNNNNNNNNNNNNNNNNNNNNNNNNNNNNNNNNNNNNNNNN
NNNNNNNNNNNNNNNNNNNNNNNNNNNNNNNNNNNNNNNNNNNNNNNNNNNNNNNNNNNN
NNNNNNNNNNNNNNNNNNNNNNNNNNNNNNNNNNNNNNNNNNNNNNNNNNNNNNNNNNNN
NNNNNNNNNNNNNNNNNNNNNNNNNNNNNNNNNNNNNNNNNNNNNNNNNNNNNNNNNNNN
NNNNNNNNNNNNNNNNNTTGCCTCTGGCTGGGACCCCCTTTGCTGCTGGCCCTGCTCAGG
CCCCACAGCTTGATCTCCTCATGTTCCCACTGCTGACTTCCCCAAGCTAACTGTGCCACA
GAGTGGGGGACCCCCTCCCGGCTCTCACAACCCCCACCTTCCTCTGCTTCACTTTTCACC
AACTGAAATATGGCCAAAGGCAAAAACCCATGTTCCCACTGGCCTGTGGGNNNNNNNNNN
NNNNNNNNNNNNNNNNNNNNNNNNNNNNNNNNNNNNNNNNNNNNNNNNNNNNNNNNNNNN
NNNNNNNNNNNNNNNNNNNNNNNNNNNNNNNCCCTCACNNNNNNNNNNNNNNNNNNNNNN
NNNNNNNNNNNNTTTGGGCAAATAAACGCTGACAAGGACAGAAGGGCCT
>FR0012369
CACACTTTTCTTTGTGTGCCAGTGACTCCTGGCTCCCCAGAGCCAGCGCTTGCTTTGCAG
TCCAACCTCAAGCATTCCCCAGGCGACCTCAGAGGAAGCGTCCCCATCCAGGAGCCCCAC
CAGGGTCTCCATGAGGCTGCTGGCTGCCAAGCCACCGTCTCGGGGCCTCGGGACTGGCCT
CGGGCTCCAGCTCTGTTTGGTTTTCTCCTTCCTGCCCTGGAACCTCAGACGCCAGTCTGG
CTGTGAAGGCGCCCATATACTGGGGAAAGTACAAAGCCCCTACACAGCTGGCTGCAGAGA
ACCGCGCGCAGGGCACGTAGCTCAGCTGTACCCTGGGGCCAGCGTCGAGCCACCCCCTGC
ATGTGTCCCCTTGCTTGCCTAAAAGCCCCACTAGGGCAGCCTCTGGCCCTTCTCATCCCA
GATTGAGTCAGACTAGGAGACAGACCCATACCCTGTGCAAACACCAGAAGGACGTACAAG
TCCCCACACGCCCAGGGCCGCGTGTGACCGGACGGGCCCAGACGTGCACATGCATGCCCA
CACGTCCTCCTGCTGTGGCCCGAAAGCATCCTCGGAGCCTGGGCTATGTCCTCCACACTT
GCTGCCTGACCAGCCCCGTGGGGCCGGCCCCGCTGGGACAGGTTTTCCCGTTAAGCATTA
ACCACCAGCAGATAAGGGCTCTGAGGGAACGCCCTGACCTGGGATGGCTGCTCCTCGGTA
GGCCCAAGTCATGGATCTGACTAGAGTGACCAGACCAGACTAACTGGCAGAGCAGAGGGA
GAGGAGCTTAGGCTATAGGCTCTGCTCGGGGGTCCAACTGAAGCAAGAGGCACTGAGGTT
AGACCAGAGTGA
>FR0012370
TGCCTTCATGTTTCCCAGCTCTGCTGTGCTGATGCCTTTGTCTACGCCATCCCTTTCTGT
CCCCTGCCCGTGCCTGGAAGACCCCGCAAACTCCAACTGACCGTAACCCTATCCGTCCTG
CGGGAGAAGGTCCTTTCTGCTCTGGGCTTCTGCAGGNNNNNNNNNNNNNNNNNNNNNNNN
NNNNNNNNNNNNNNNNNNNNNNNNNNNNNNNNNNNNNNNNNNNNNNNNNNNNNNNNNNNN
NNTCAGNNNNNNNNNNNNNNNNNNNNNNNNNNNNNNNNNNNNNNNNNNNNNNNNNNNNNN
NNNNNNNNNNNNNNNNNNNNNNNNNNNNNNNNNNNNNNNNNNNNNNNNNNNNNNNNNNNN
NNNNNNNNNNNNNNNNNNNNNNNNNNNNNNNNNNNNNNNNNNNNNNNNNNNNNNNNNNNN
NNNNNNNNNNNNNNNNNNNNNNNNNNNNNNNNNNNNNNNNNNNNNNNNNNNNNNNNNNNN
NNNNNNNNNNNNNNNNNNNNNNNNNNNNNNNNNNNNNNNNNNNNNNNNNNNNNNNNNNNN
NNNNNNNNNNNNNNNNNNNNNNNNNNNNNNNNNNNNNNNNNNNNNNNNNNNNNNNNNNNN
NNNNNNNNNNNNNNNNNNNNNNNNNNNNNNNNNNNNNNNNNNNNNNNNNNNNNNNNNNNN
NNNNNNNNNNNNNNNNNNNNNNNNNNNNNNNNNNNNNNNNNNNNNNNNNNNNNNNNNNNN
NNNNNNNNNNNNNNNNNNNNNNNNNNNNNNNNNNNNNNNNNNNNNNNNNNNNNNNNNNNN
NNNNNNNNNNNNNNNNNNNNNNNNNNNNNNNNNNNNNNNNNNNNNNNNNNNNNNNNNNNN
NNNNNNNNNNNNNNNNNNNNNNNNNNNNNNNNNNNNNNNNNNNNNNNNNNTGTTGNNNNN
NNNNNNNNNNNNNNNNNNNNNNNNNNNNNNNNNNNNNNNNNNNNNNNNNNNNNNNNNNNN
NNNNNNNNNNNNNNNNNNNNNNNNNNNNNNNNNNNNNNNNNNNNNNNNNNNNNNNNNNNN
NNNNNNNNNNNNNNNNNNNNNNNNNNNNNNNNNNNNNNNNNNNNNNNNNNNNNNNNNNNN
NNNNNNNNNNNNNNNNNNNNNNNNNNNNNNNNNNNNNNNNNNNNNNNNNNNNNNNNNNNN
NNNNNNNNNNNNNNNNNNNNNNNNNNNNNNNNNNNNNNNNNNNNNNNNNNNNNNNNNNNN
NNNNNNNNNNNNNNNNNNNNNNNNNNNNNNNNNNNNNNNNNNNNNNNNNNNNNNNNNNNN
NNNNNNNNNNNNNNNNNNNNNNNNNNNNNNNNNNNNNNNNNNNNNNNNNNNNNNNNNNNN
NNNNNNNNNNNNNNNNNNNNNNNNNNNNNNNNNNNNNNNNNNNNNNTANNNNNNNNNNNN
NNNNNNNNNNNNNNNNNNNNNNNNNNNNNNNNNNNNNNNNNNNNNNNNNNNNNNNNNNNN
NNNNNNNNNNNNNNNNNNNNNNNNNNNNNNNNNNNNNNNNNNNNNNNNNNNNNNNNNNNN
NNNNNNNNNNNNNNNNNNNNNNNNNNNNNNNNNNNNNNNNNNNNNNNNNNNNNNNNNNNN
NNNNNNNNNNNNNNNNNNNNNNNNNNNNNNNNNNNNNNNNNNNNNNNNNNNNNNNNNNNN
NNNNNNNNNNNNNNNNNNNNNNNNNNNNNNNNNNNNNNNNNNNNNNNNNNNNNNNNNNNN
NNNNNNNNNNNNNNNNNNNNNNNNNNNNNNNNNNNNNNNNNNNNNNNNNNNNNNNNNNNN
NNNNNNNNNNNNNNNNNNNNNNNNNNNNNNNNNNNNNNNNNNNNNNNNNNNNNNNNNNNN
NNNNNNNNNNNNNNNNNNNNNNNNNNNNNNNNNNNNNNNNNNNNNNNNNNNNNNNNNNNN
NNNNNNNNNNNNNNNNNNNNNNNNNNNNNNNNNNNNNNNNNNNNNNNNNNNNNNNNNNNN
NNNNNNNNNNNNNNNNNNNNNNNNNNNNNNNNNNNNNNNNNNNNNNNNNNNNNNNNNNNN
NNNNNNNNNNNNNNNNNNNNCATTGGGGCCACAGCGGCACCTGCAGCCCCTCTCTGGGTG
CAAACCTGGTAGGTGCTAGCAGTTTGCACATCTCTGTTCCATGCATGGCCATGGCAGTGA
GAGGGGCAATTATTTCAAGCATTATGCAGAGAAAGAAATGGAAGTCCAAGGTCATGCAGT
GGCTGAGTAACAGCCTCAGCACCCAGCCCTGGGTTCCTACCACCTCCCTCTTACCTGACA
CTGCCCAAAAGAATGCAGTGAAGAAAGACAGGGNNNNNNNNNNNNNNNNNNNNNNNNNNN
NNNNNNNNNNNNNNNNNNNNNNNNNNNNNNNNNNNNNNNNNNNNNNNNNNNNNNNNNNNN
NNNNNNNNNNNNNNNNNNNNNNNNNNNNNNNNNNNNNNNNNNNNNNNNNNNNNNNNNNNN
NNNNNNNNNNNNNNNNNNNNNNNNNNNNNNNNNNNNNNNNNNNNNNNNNNNNNNNNNNNN
NNNNNNNNNNNNNNNNNNNNNNNNNNNNNNNNNNNNNNNNNNNNNNNNNNNNNNNNNNNN
NNNNNNNNNNNNNNNNNNNNNNNNNNNNNNNNNNNNNNNNNNNNNGACAGGGATGGGGTG
GGGAGGAGTGAGCTCACAGTGAATTAGGA
>FR0012371
TCTTGAATCCCAGCCAGGTTATATACCACCCCATTGCCATGTCCTGTCCTGGCCAGAATG
CATGCTGTTCCCCCAAGCCTCGTGGGAGTGAGGCCATGGGAAACAGAGATGAGCATGTCT
GGACAAGTCTGTGATGGTAGTGGATGAGAATAACCCATGGCAAAACACGCACATTCATTA
AGAAATAGGGCGACAGATTCCCCGTTGGTGAAGCACTGAAAGGTCTATTACTCTCATAAT
ATTGCTGTTTTATTTTAATCCACCAGAGCTACCATGCAAAACTTTCCTCCTGTGAAACGC
TCCAGATAAAGCTCCTCTAATCTCCCCTTCCCTCATGTCCTCCAGCTCAAACCCACCTTC
ATCCCCCAAACCAATCTGTATCATGCCTGTTATCAGAGAGGCACAGAAAGATGGGCAGTG
CCTCCGTTGTCACCATTNNNNNNNNNNNNNNNNNNNNNNNNNNNNNNNNNTCCAGGCTCC
ACGACTTCACAGTCTTACTGTTGTAAATATCATTGTACAGTTTGTAATCCTCAAATAATC
CCATTGTCAGAGGCCTCGCCTGATGGGCCTTCTCACCCTCGAGAAAGGCCAGGGAATCTA
GAAGGGGCAACCCTTCAAGGAGAGCTTCAGGGTCATCTCTGTGTGAGACACTATTGTATA
TTCCTGTAAGATTGCATTTTTATCTAAGGAATGATGTTATTTNNNNNNNNNNNNNNNNNN
NNNNNNNNTAAGAATTGCAAATAAATTTCTTAACAATGTCTACATTGACTTCATTGTATC
TTCCCTCTTCCTTATTTCTTCCTTTCTCCTGTTTCCTAGAGGTCACAAATACAAACTTCA
CTCAGTTATCTCAACTGTCTGGGATCCCCAAAAGGAAGAAGACTGGAGAGAACACAGGAA
ATATGAATCCAATGATAATACCTAAGTCCATTCAGCAGTTAACCCATCCCCTATTTCTTC
CTTCTCATGAAAGAGTTGACAGAAAAATGGCCAAAAGTTAAAAAGGAGACAAAATCAGAG
GAATTAAATGGCTAATTCACATGGATTAGACAGGAAAAGCAGTCTCTGAAATTGGTTTTG
AAAGGACAGAAGGGAAGAGGGAT
>FR0012372
CTTTCTTCCTTTATGGTCCAGAGGCGGGAATTCCACCCTGGTGTGAACCTGCCAGGACTG
CCCTGTGCACTCCAGGAGTCCAGGAGTGAGACCCACGCTGGAGTCTGGTGGTGGGCATGC
GGGTCTGGGCACAGGCTCGGTCTGCATAGAACCCACGTGGTCCCAGCAAGGTGGGGCCCT
GCTTCCCATGGTGATGGGAACCATGATGCTTGAAAATCTGCATGTTCAGGCCCATNNNNN
NNNNNNNNNNNNNNNNNNNNNNNNNNNNNNNNNNNNNNNNNNNNNNNNNNNNNNNNNNNN
NNNNNNNNNNNNNNNNNNNNNNNNNNNNNNNNNNNNNNNNNNNNNNNNNNNNNNNNNNNN
NNNNNNNNNNNNNNNNNNNNNNNNNNNNNNNNNNNNNNNNNNNNNNNNNNNNNNNNNNNN
NNNNNNNNNNNNNNNNNNNNNNNNNNNNNNNNNNNNNNNNNNNNNNNNNNNNNNNNNNNN
NNNNNNNNNNNNNNNNNNNNNNNNNNNNNNNNNNNNNNNNNNNNNNNNNNNNNNNNNNNN
NNNNNNNNNNNNNNNNNNNNNNNNNNNNNNNNNNNNNNNNNNNNNNNNNNNNNNNNNNNN
NNNNNNNNNNNNNNNNNNNNNNNNNNNNNNNNNNNNNNNNNNNNNNNNNNNNNNNNNNNN
NNNNNNNNNNNNNNNNNNNNNNNNNNNNNNNNNNNNNNNNNNNNNNNNNNNNNNNNNNNN
NNNNNNNNNNNNNNNNNNNNNNNNNNNNNNNNNNNNNNNNNNNNNNNNNNNNNNNNNNNN
NNNNNNNNNNNNNNNNNNNNNNNNNNNNNNNNNNNNNNNNNNNNNNNTGGACATAACTAT
TATTAGAAAACAAAATCTGTGTGTTCCAANNNNNNNNNNNNNNNNNNNNACAACCTCTGA
TTCTGGGTG
>FR0012373
TGGGCAT
>FR0012374
TTAAACATACNNNNNNNNNNNNNNNNNNNNNNNNNNNNNNNNNNNNNNNNNNNNNNNNNN
NNNNNNNNNNNNNNNNNNNNNNNNNNNNNNNNNNNNNNNNNNNNNNNNNNNNNNNNNNNN
NNNNNNNNNNNNNNNNNNNNNNNNNNNNNNNNNNNNNNNNNNNNNNNNNNNNNNNNNNNN
NNNNNNNNNNNNNNNNNNNNNNNNNNNNNNNNNNNNNNNNNNNNNNNNNNNNNNNNNNNN
NNNTTCTGAGAGNNNNNNNNNNNNNNNNNNNNNNNNNNNNNNNNNNNNNNNNNNNNNNNN
NGCCCTTTGTAGCCTAACACTATGTAAGCTGAATATCACACTCCTGTGGCCCATAGCCTG
CTAATGCACAGCCTCTGATATAGATGATAAGTGCTATAAGATTCAGAGGCAG
>FR0012375
TTGAGCAAATATGTCTTCTCTTCCCTTTCCCAGAAGATTTCACTGTGTGGCACTAACACC
GGTTCCCCTGGTCCCCAGGGTACAGAGCAGAGGGGGAGCAGCTGGTCCTGCAAAGAGAGG
GCCCAGGTCAGAGTTTTGAATAGATAGAAAAGAGGGTGCTAGGCACAGTCAGGGAGAAGA
CTGAGCAGGAGTTCAGTCCTTCGGTTCCTGTCAGCACAGGTGCCAGCATAGGTGGGCACA
GCCATGGACCCCATCACGGTAAGAAGCCTGCTCCCCTACCTTCTCCCATTCTGCTCCCAT
TTCTACCCATGAATAAAAGAAAAGATTGGCCCAGAGGCACTGCAGGGGCATCCTAGCTGC
CAAGCAGATGGCTGACATCACTATGTAGGTGGGAGAAGAGCCCTTGGAACCCTGAGCTTG
GGCCCAGAAGAGAAGAGCAGTGAGGATGGGGCCGGGCCTGGTAGAAGAGAGGGATGAGGC
AGTGCCAAGGGGGAGAAATGCCCCCCAAAGCAGGGGAGGGCAAAGCGGGAGGATTGGTGA
AGAAAGAGTATGTTGGGATCCTGCTGGGGCCCTGGTCAGAGCGGAGGGGCTTGGCAAAAG
CCCACACAAAACCCTCCTGTGTGGACATGTCCGGGCCTGCCTGTGGGAGAGGCTCTAGGA
CTTTAAGAGGGAAGAGCAGCTGGGAGATGAAGTCAACAAGAGGGGAGCTGGGTCGGAACA
GATCCTGTGCACCCGTATGTGGGGTTAGGCTGCCAGGGCAGCCCACCCCTGCTTTAACCT
ACCCTTGCTCAAGGTACCCACAGGTAGCTCTGCTGTTGGGGGGCTCCTGTGAGGGTAGAA
GTCAAGCTGAGGAAGGGGCCCCCGGTCAGACCCACCTGAGGAAGGGGCCCCCAGTCTCTA
CCCAGTGGGGGAAGAATAGAAAGCCCCCACTGTACAGTGTCAATTTTCCTAACCTGAGAA
TCTACACAATAAAATGGTGAATGAGACAATATTTGCCAGTGTGTGTTTGGGACAAGGAAG
AATATAATGGTGGCTGGATATAGAGGGTTAAGTGCTAGAACATGG
>FR0012376
CAGGCTTGAAAGCAATTAGCCACTACATCTGCAGAAGGCAGTCTGAGCTGCCGCTATTAC
TACTGCTGCTGCAGTAAGTACACTAACTACTATGTGCGTGTCAATCCATTTAATATACAT
ATGCAATCTCATTAAATTAAAAAGTTTAAAAAAGAAATTCATAANNNNNNNNNNNNNNNN
NNNNNNNNNNNNNNNNNNNNNNNNNNNNNNNNNNNNNNNNNNNNNNNNNNNNNNNNNNNN
NNNNNNNNNNNNNNNNNNNNNNNNNNNNNNNNNNNNNNNNNNNNNNNNNNNNNNNNNNNN
NNNNNNNNNNNNNNNNNNNNNNNNNNNNNNNNNNNNNNNNNNNNNNNNNNNNNNNNNNNN
NNNNNNNNNNNNNNNNNNNNNNNNNNNNNNNNNNNNNNNNNNNNNNNNNNNNNNNNNNNN
NNNNNNNNNNNNNNNNNNNNNATG
>FR0012377
GCTATCTAATTTATGCTGAGAGCACAGCTAGGGAACATGCCCAGGCATGCGGCTTTTACC
TACTGAGCTGGACAAGATTGTGGAAGTGAAAGTAAAATTTGAAGATTGGATGAAAGATGT
TAAAATCATGGGAAGGCTGAATAATTTGAGAATACTCAGACATCTCATAGGTGAGGAAAA
TGACAGTATTAACATTAATACAAAGAAGGTGATCAGTCAAAACATTCCTCACGAGAAAAG
GTCCTTTGGCAAATACTTTCCTTTAAAGTAAATGAATATAACANNNNNNNNNNNNNNNNN
NNNNNNNNNNNNNNNNNNNNNNNNNNNNNNNNNNNNNNNNNNNNNNNNNNNNNNNNNNNN
NNNNNNNNNNNNNNNNNNNNNNNNNNNNNNNNNNNNNNNNNNNNNNNNNNNNNNNNNNNN
NNNNNNNNNNNNNNNNNNNNNNNNNNNNNNNNNNNNNNNNNNNNNNNNNNNNNNNNNNNN
NNNNNNNNNNNNNNNNNNNNNNNNNNNNNNNNNNNNNNNNNNNNNNNNNNNNNNNNNNNN
NNNNNNNNNNNNNNNNNNNNNNNNNNNNNNNNNNNNNNNNNNNNNNNNNNNNNNNGTGAA
TGAGACTGACTAGTTAATCAAGCCTTTCCAGCCTTCCACATGAGCCCAATAAATTGACCT
CTCAGCCTGAAGACGCATCTGTGGAAATTTCCACCAATGATAACCTGAAGAGTTTGCTCC
TGCCGCCTCGTGGGCAGCACGCCAGGCGTCTTCCCTCAGTAGTTAAGTCAACCTGGCTCA
TAAAGCAATGGAACAAATGCGATTTGTGTCCCCATATCTTGCGGAAGCCAAAGTAGAGAA
AATAGCCTAGATCTTTTCACCGATTTTCTGCGTCAATCCTCTTTGATTAAGTAT
>FR0012378
CAAATGCATATGTATCTTAAGGCCTGATAGCTGACAACAGTGGGCCCAAACCACTTGTGA
TGAAAATATGTACCTGTCACTACCTACGGTAGGGTTAAGCAAACAGATAGATAATTAAAT
AAAACCAAGAAAAACGTGAAACTATAAGGCAAGAAGTGCCTTAATTTGAAACTCTAACCA
ACTCAAGGCAATNNNNNNNNNNNNNNNNNNNNNNNNNNNNNNNNNNNNNNNNNNNNNNNN
NNNNNNNNNNNNNNNNNNNNNNNNNNNNNNNNNNNNNNNNNNNNNNNNNNNNNNNNNNNN
NNNNNNNNNNNNNNNNNNNNNNNNNNNNNNNNNNNNNNNNNNNNNNNNNNNNNNNNNNNN
NNNNNNNNNNNNNNNNNNNNNNNNNNNNNNTTAATATNNNNNNNNNNNNNNNNNNNNNNN
NNNNNNNNNNNNNNNNNNNNNNNNNNNNNNNNNNNNNNNNNNNNNNNNNNNNNNNNNNNN
NNNNNNNNNNNNNGAACAAGCCTGGGCTAGTCTACTGGAAGATGAAGGAGGTGAAGGAGA
GCCAAGAGGCAGCCAAGCCCACTGAAGCTGAGCCACTCAATTCTTAATCACCCCCAGCAC
TGAGGATGCAGAGAACAGAGTGCCCCTGATGCCTACGTGGGAGGAACTCTGCAATCACA
>FR0012379
TTTGTTAGAACAATTTCCTCTTCAAAACTTAACTCTCTTGTTGTAAGTTGTAAGANNNNN
NNNNNNNNNNNNNNNNNNNNNNNNNNNNNNNNNNNNNNNNNNNNNNNNNNNNNNNNNNNN
NNNNNNNNNNNNNNNNNNNNNNNNNNNNNNNNNNNNNNNNNNNNNNNNNNNNNNNNNNNN
NNNNNNNNNNNNNNNNNNNNNNNNNNNNNNNNNNNNNNNNNNNNNNNNNNNNNNNNNNNN
NNNNNTTCGCAAAGTGCGTGTTTACCCTATCTGGAAAAGTTTAAGTCTTTTTCCCTATTT
GGAGNNNNNNNNNNNNNNNNNNNNNNNNNNNNNNNNNNNNNNNNNNNNNNNNNNNNNNNN
NNNNNNNNNNNNNNNNNNNNNNNNNNNNNNNNNNNNNNNNNNNNNNNNNNNNNNNNNNNN
NNNNNNNNNNNNNNNNNNNNNNNNNNNNNNNNNNNNNNNNNNNNNNNNNNNNNNNNNNNN
NNNNNNNNNNNNNNNNNNNNNNNNNNNNNNNNNNNNNNNNNNNNNNNNNNNNNNNNNNNN
NNNNNNTTGGGAAGAGGCTGGACAAATTTGGAGGAGCATCTTAAAAGCCTAGACTCTGAT
>FR0012380
AAAAGGATTCAAGTGTGCCCTCAGGACATAGAACAATTGCTGTAGGNNNNNNNNNNNNNN
NNNNNNNNNNNNNNNNNNNNNNNNNNNNNNNNNNNNNNNNNNNNNNNNNNNNNNNNNNNN
NNNNNNNNNNNNNNNNNNNNNNNNNNNNNNNNNNNNNNNNNNNNNNNNNNNNNNNNNNNN
NNNNNNNNNNNNNNNNNNNNNNNNNNNNNNNNNNNNNNNNNNNNNNNNNNNNNNNNNNNN
NNNNNNNNNNNNNNNNNNNNNNNNNNNNNNNNNNNNNNNNNNNNNNNNNNNNNNNNNNNN
NNNNNNNNNNNNNNNNNNNNNNNNNNNNNNNNNNNNNNNNNNNNNNNNNNNNNNNNNNNN
NNNNNNTCTGCAATAGGTTNNNNNNNNNNNNNNNNNNNNNNNNNNNNNNNNNNNNNNNNN
NNNNNNNNNNNNNNNNNNNNNNNNNNNNNNNNNNNNNNNNNNNNNNNNNNNNNNNNNNNN
NNNNNNNNNNNNNNNTTTGTTATAAACANNNNNNNNNNCTAATTTTGAGGAAAGTAAAAA
GGAAAGACAAGTGCAAAGACAAATATAGCAAGCACCTGTGTTTCCTCCACACAGGACCAG
CGGTGCTTAACCCTTCTCATGTTTGCTTCAGGCCTGTTTTGTTTTGTAAGTAAGAATGGA
AATACTGGAAGTCAAGGTACAGTGGCCTTTGACCTCCTCCAGTCACGCATTTTTCTACAT
TCTTATGTGTATAAACTCTCACCCATCCATGAACGTGACTAGTGTAATTTTGCACACTAA
AAATAA
>FR0012381
GGTGTGNNNNNNNNNNNNNNNNNNNNNNNNNNNNNNNNNNNNNNNNNNNNNNNNNNNNNN
NNNNNNNNNNNNNNNNNNNNNNNNNNNNNNNNNNNNNNNNNNNNNNNNNNNNNNNNNNNN
NNNNNNNNNNNNNNNNNNNNNNNNNNNNNNNNNNNNNNNNNNNNNNNNNNNNNNNNNNNN
NNNNNNNNNNNNNNNNNNNNNNNNNNNNNNNNNNNNNNNNNNNNNNNNNNNNNNNNNNNN
NNNNNNNNNNNNNNNNNNNNNNNNNNNNNNNNNNNNNNNNNNNNNNNNNNNNNNNNNGGC
GGGG
>FR0012382
CTAGAAAGACAACGACCACTCTGCTACGCCTGCAACCGTTTAATGCCGCCGCGTCCGCAA
GCGCGCGCTCTCACCCTGCGCCGCGTTGCGACGTCACCACGCTGTCCAGCCCACGGCCTT
GCGGGGAAGACTTTAGGGCCAATCGTGTCCATGCTCCCCGCGAGGCCCGCCCCCTAGAGC
ATACATTGGAGGAAGCGGGCGCAGGGCGGGGCAGCGTCGCGCAGGTCTCCCCGCCTCTTT
GACTCCTGAACCCGGCCGCAGAACAAGTCCGGGCATATGTGGAGATCGGGTCCCGGTCCC
GGCTCGTCAAGCCCCAGCTTTATGGTGGCTCCTCAGCCTCCCACTACGTGGGTAGAAAGT
TTCCAGCCACGAAAGTGAAAGTGAAATGCAAATCAAGCCTACCGGGAGGAAAAGCCTCCT
TGCAGCCTGAAGAGAGTACAGCTGCTGCAAATATGCACTTTATTTTTCAATTACAGAATT
GATGCGCTCGTAGGTGTCACAAGATAAAGAGGTGAATTGTTCTGTTAAACTTAGCTCCCT
ATCATCCTCTTAACATTCCCCCGCCAGCTCTTATAATCACTCAATCGTTCATTGTATAAA
GCTTTTAAAGCTTTTTTAAAAGTT
>FR0012383
CTATTCTATCTGAGCAGCAACTATCAAGTTAAATGATTTATTACCTAGCTGCTAAACTAA
ACTTGTTTCTGTATGCAAATTAAAATAACTGAGGGTTTTATAAAAACTATCTTGAAGTAG
GTATCTCAAAGTGATGTGGTATATTAGGTAATAAAAAAATGTACGTATGGTANNNNNNNN
CCTGTTAAAGAGAGTGAAGGGTGAATCACTTAGACACAAGGAGAACAGAGTTTAGAGACC
ATACATGTCTGGGCACAGCCCACGTGTATCTACATGGCAACACCTACTCCTGCTTGGTAC
ATTTGGGTTTTGGCAAAACTAAACCTCACACTGGCTTTGGGCCTTATCTATCAAATTACA
AAAAGTGGGTATTGGTGCGACTCTGGAAGGGATCCTCAGTCCTCAGTCATTGTCTTCTTG
GGAAAAGATAATTTGGCCCAAAGACAGTACATTTAAGGCAGACACAAGAATTTGCTNNNN
NNNNNNNNNNNNNNNNNNNNNNNNNNNNNNNNNNNNNNNNNNNNNNNNNNNNNNNNNNNN
NNNNNNNNNNNNNNNNNNNNNNNNNNNNNNNNNNNNNNNNNNNNNNNNNNNNNNNNNNNN
NNNNNNNNNNNNNNNNNNNNNNNNNNNNNNNNNNNNNNNNNNNNNNNNNNNNNNNNNNNN
NNNNNNNNNNNNNNNNNNNNNNNNNNNNNNNNNNNNNNNNNNNNNNNNNNNNNNNNNNNN
NNNNNNNNNNNNNNNNNNNNNNNNNNNNNNNNNNNNNNNNNNNNNNNNNNNNNNNNNNNN
NNNNNNNNNNNNNNNNNNNNNNATGTCCTCAGCGGAAGGTCAAACTCTGCCATTTTAAGT
TCTAATCGGAAAGTTGTTGCCCACAAGCTCAAGATATTTCCTTGTTAGGAAATTTCCCCT
CCCTGTCACNNNNNNNNNNNNNNNNNNNNNNNNNNNNNNNNNNNNNNNNNNNNNNNNNNN
NNNNNNNNNNNNNNNNNNNNNNNNNNNNNNNNNNNNNNNNNNNNNAAATCATTAGAGTGA
CTGAGCTTACTTTCTTGATGGTGACCTTCGCATTACTGCTGAGTGTAAAGGTGAAAACAG
AGCATGTTTTGATCCATAAAATTATGAATATTTGCACTAAAATTTTATGCCCATCTCCTG
ACAAATTATCTTCCCTCTTTTATGTGGAAATAAAAATTCTGAGTTTTAGCCAACTCCTGA
AATTTACTTATGAA
>FR0012384
TCTGCATAAACAAAAAGAGGCAGCTTGTGAACTGTCTGCTGAGATGGCAGAGGAAGAAAG
CACTGAGTCTGGGAGAGGGGTAACCTTTAAAGAAGAGAGGTTTGCAAAAGCAAAAAGCCT
TGCTTGTTTCCTAGAGGGACCATTCATTTCTTCAATCTAGGTACCTCCATCACCTTCCTN
NNNNNNNNNNNNNNNNNNNNNNNNNNNNNNNNNNNNNNNNNNNNNNNNNNNNNNNNNNNN
NNNNNNNNNNNNNNNNNNNNNNNNNNNNNNNNNNNNNNNNNNNNNNNNNNNNNNNNNNNN
NNNNNNNNNNNNNNNNNNNNNNNNNNNNNNNNNNNNNNNNNNNNNNNNNNNNNNNNNNNN
NNNNNNNNNNNNNNNNNNNNNNNNNNNNNNNNNNNNNNNNNNNNNNNNNNNNNNNNNNNN
NNNNNNNNNNNNNNNNNNNNNNNNNNNNNNNNNNNNNNNNNNNNNNNNNNNNNNNNNNNN
NNNNNNNNNNNNNNNNNNNNNNNNNNNNNNNNNNNNNNNNNNNNNNNNNNNNNNNNNNNN
NNNNNNNNNNNNNNNNNNNNNNNNNNNNNNNNNNNNNNNNNNNNNNNNNNNNNNNNNNNN
NNNNNNNNNNNNNNNNNNNNNNNNNNNNNNNNNNNNNNNNNNNNNNNNNNNNNNNNNNNN
NNNNNNNNNNNNNNNNNNNNNNNNNNNNTTCCTATTCTGTCATTTTGAT
>FR0012386
GGNNNNNNNNNNNNNNNNNNNNNNNNNNNNNNNNNNNNNNNNNNNNNNNNNNNNNNNNNN
NNNNNNNNNNNNNNNNNNNNNNNNNGAGTAATGGTCGGTGCACATAAAAGACTAAGCATG
CACAAAAGTGTGCACACAAAGATAAAGGCTGGGTGTGTGCACTTGAGGAGGCTGTGCTCA
NNNNNNNNNNNNNNNNNNNNNNTTATGGGTACTGGTGGTAGGTGGTTTTTGAGTTGCATA
TGCATCTGAGAGTCCAGATAGTCTCTGAATGTAAAGAAAGCTTGGTCTTGTCTGGGCTTG
TCTGGGCTTGCCCCCTGAGCGGATGAGACACACCCCGTCTCAGCCTATTTGAATAACGGC
AAAGTGTTAAGCCAATTCTCAGGGAGGAAACAATCTTGCAAATACAATATCATCTTGGGG
CTGGAGGAGAGAAGAATCTGCCACAGGTCTGCCAGTGGAAGTGTTTGCCTTCTCTGGGTC
TTGTGTGGTCCCATCAGAGAACCAGGGTATATAAGACAGACACCAGAGAACAGCTTCACT
AAGACCAGAAGACCCCAGCACCCTCTTCCAGAATGCCCTGGGTCTTGCATGGCCCCCATG
GGGAAACCAGGGTATATATGAGAAAGACGTCAGAGAACAGTTTCACTAAGACTGGAAGAG
CTTACTTCCCTCTTCCAGAATGCAGTATTTGGAGCAGGAGAATCTGCTCTTTAATAGCTT
TCAGCTACACAGGTTTCAGTTCCTCAAAGGCTGCACTTCTGAC
>FR0012387
TCTTCTTTTTATCTGTTTTGNNNNNNNNNNNNNNNNNNNNNNNNNNNNNNNNNNNNNNNN
NNNNNNNNNNNNNNNNNNNNNNNNNNNNNNNNNNNNNNNNNNNNNNNNNNNNNNNNNNNN
NNNNNNNNNNNNNNNNNNNNNNNNNNNNNNNNNNNNNNNNNNNNNNNNNNNNNNNNNNNN
NNNNNNNNNNNNNNNNNNNNNNNNNNNNNNNNNNNNNNNNNNNNNNNNNNNNNNNNNNNN
NNNNNNNNNNNNNNNNNNNNNNNNNNNNNNNNNNNNNNNNNNNNNNNNNNNNNNNNNNNN
NNNNNNNNNNNNNNNNNNNNNNNNNNNNNNNNNNNNNNNNNNNNNNNNNNNNNNNNNNNN
NNNNNNNNNNNNNNNNNNNNNNNNNNNNNNNNNNNNNNNNNNNNNNNNNNNNNNNNNNNN
NNNNNNNNNNNNNNNNNNNNNNNNNNNNNNNNNNNNNNNNNNNNNNNNNNNNNNNNNNNN
NNNNNNNNNNNNNNNNNNNNNNNNNNNNNNNNNNNNNNNNNNNNNNNNNNNNNNNNNNNN
NNNNNNNNNNNNNNNNNNNNNNNNNNNNNNNNNNNNNNNNNNNNNNNNNNNNNNNNNNNN
NNNNNNNNNNNNNNNNNNNNNNNNNNNNNNNNNNNNNNNNNNNNNNNNNNNNNNNNNNNN
NNNNNNNNNNNNNNNNNNNNNNNNNNNNNNNNNNNNNNNNNNNNNNNNNNNNNNNNNNNN
NNNNNNNNNNNNNNNNNNNNNNNNNNNNNNNNNNNNNNNNNNNNATTTTTTAAAAATTAA
AACNNNNNNNNNNNNNNNNNNNNNNNNNNNNNNNNNNNNNNNNNNNNNNNNNNNNNNNNN
NNNNNNNNNNNNNNNNNNNNNNNNNNNNNNNNNNNNNNNNNNNNNNNNNNNNNNNNNNNN
NNNNNNNNNTGAATGGGTGGATTTTATCTTTTGAATGGAAAACACTCTTCATTTTTAGCA
TGCCAGTATGCAAAAAAGTACTTGAATTTATTTTTCTTAGTCCATTGATTTAAATCCCAC
ATGTATTCTTTTAAATCTGTCACATAAGGTGCTGTGGTGGGTACAGTAGTGGATCTAGAA
AGTGTGTTCAGCCTCTGCCACTCCTGAGGGCCCATTCATTC
>FR0012388
ATCTTTTCCTCTATGATAAACTTTTGGTAGGGCCTTCTATTTATGAAGTGAGCCATGCTC
TTTTCATGACCCTATTTGTTCAAGGCATAGTGGGTAATACTGAGATGAAGCAGGCACTGA
CCCTACCTTCAGTTTGTTGGTTAGTACAGGGCATTGCATACAAAGAGTTATCATACACGG
GGAAAGATTCATGTACACTTTATTATTTCAGCCAGACTTTGAAGGATTAAATTGGGAGAG
GAGAAAACACCATAAGCAAAGGGAACAGCATAGACAATCATGGTGTGTATATAGGAGCGG
GAAATAATTCAAGATTGCCAGGACAGAGGTTGCATGGAGTGAACTGTAAACAGAAAGAAA
TAAATTGTGACCATATCAAACTGTATCAGAGGTTAAGCAAGGAAGTCCAGAGGAGAGAAG
AGTTGAAGACTGTGAGGATTCTTNNNNNNNNNNNNNNNNNNNNNNNNNNNNNNNNNNNNN
NNNNNNNNNNNNNNNNNNNNNNNNNNNNNNNNNNNNNNNNNNNNNNNNNNNNNNNNNNNN
NNNNNNNNNNNNNNNNNNNNNNNNNNNNNNNNNNNNNNNNNNNNNNNNNNNNNNNNNNNN
NNNNNNNNNNNNNNNNNNNNNNNNNNNNNNNNNNNNNNNNNNNNNNNNNNNNNNNNNNNN
NNNNNNNNNNNNNNNNNNNNNNNNNNNNNNNNNNNNNNNNNNNNNNNNNNNNNNNNNNNN
NNNNNNNNNNNNNNNNNNNNNNNNNNNNNNNNNNNNNNNNNNNNNNNNNNNNNNNNNNNN
NNNNNNNNNNNNNNNNNNNNNNNNNNNNNNNNNNNNNNNNNNNNNNNNNNNNNNNNNNNN
NNNNNNNNNNNNNNNNNNNNNNNNNNNNNNNNNNNNNNNNNNNNNNNNNNNNNNNNNNNN
NNNNNNNNNNNNNNNNNNNNNNNNNNNNNNNNNNNNNNNNATGTGATAAGATTGAAGACA
GATAGGTAATGGAGAGAATGATAAGAAATAGAGAG
>FR0012389
TTCCCCAAGTTCTTCAAGTTTTACTTATTTTTGTGCTGTAATAGGAAATTATAAGTAAGG
TTCAGATATTTGTTATTTAATAATGTGACTTCTGATTCATACTTAACAGTATTTCAGTAT
GTTTAATTCTGGTTTTGTATAATGATTTAAAATCCAAAATAGCAGNNNNNNNNNNNNNNN
NNNNNNNNNNNNNNNNNNNNNNNNNNNNNNNNNNNNNNNNNNNNNNNNNNNNNNNNNNNN
NNNNNNNNNNNNNNNNNNNNNNNNNNNNNNNNNNNNNNNNNNNNNNNNNNNNNNNNNNNN
NNNNNNNNNNNNNNNNNNNNNNNNNNNNNNNNNNNNNNNNNNNNNNNNNNNNNNNNNNNN
NNNNNNNNNNNNNNNNNNNNNNNNNNNNNNNNNNNNNNNNNNNNNNNNNNNNNNNNNNNN
NNNNNNNNNNNNNNNNNNNNNNNNNNNNNNNNNNNNNNNNNNNNNNNNNNNNNNNNNNNN
NNNNNNNNNNNNNNNNNNNNNNNNNNNNNNNNNNNNNNNNNNNNNNNNNNNNNNNNNNNN
NNNNNNNNNNNNNNNNNNNNNNNNNNNNNNNNNNNNNNNNNNNNNNNNNNNNNNNNNNNN
NNNNNNNNNNNNNNNNNNNNNNNNNNNNNNNNNNNNNNNNNNNNNNNNNNNNNNNNNNNN
NNNNNNNNNNNNNNNNNNNNNNNNNNNNNNNGCAGCATTTCTCTATTATAATTGTTAGGA
ACAGAAATAATTAATCTGTGTCCTAGACTATTTGTAAACTCTACCTCAATGTAAATGTAG
TTTTATAATTAAAATGAAGGATCATCAAGAATCTAGCTATTACNNNNNNNNGAAAATTAA
TTTTCCTCCAACC
>FR0012390
ATCCTAGGGGATTTGGCTGTCTGCTGCCTCTATGACTACCTTACCTACCATAGAGATGAA
GGTTCCTCACACTAA
>FR0012391
GNNNNNNNNNNNNNNNNNNNNNNNNNNNNNNNNNNNNNNNNNNNNNNNNNNNNNNNNNNN
NNNNNNNNNNNNNNNNNNNNNNNNNNNNNNNNNNNNNNNNNNNNNNNNNNNNNNNNNNNN
NNNNNNNNNNNNNNNNNNNNNNNNNNNNNNNNNNNNNNNNNNNNNNNNNNNNNNNNNNNN
NNNNNNNNNNNNNNNNNNNNNNNNNNNNNNNNNNNNNNNNNNNNNNNNNNNNNNNNNNNN
NNNNNNNNNNNNNNNNNNNNNNNNNNNNNNNNNNNNNNNNNNNNNNNNNNNNNNNNNNNN
NNNNNNNNNNNNNNNNNNNNNNNNNNNNNNNNNNNNNNNNNNNNNNNNNNNNNNNNNNNN
NNNNNNNNNNNNNNNNNNNNNNNNNNNNNNNNNNNNNNNNNNNNNNNNNNNNNNNNNNNN
NNNNNNNNNNNNNNNNNNNNNNNNNNNNNNNNNNNNNNNNNNNNNNNNNNNNNNNNNNNN
NNNNNNNNNNNNNNNNNNNNNNNNNNNNNNNNNNNNNNNNNNNNNNNNNNNNNNNNNNNN
NNNNNNNNNNNNNNNNNNNNNNNNNNNNNNNNNNNNNNNNNNNNNNNNNNNNNNNNNNNN
NNNNNNNNNNNNNNNNNNNNNNNNNNNNNNNNNNNNNNNNNNNNNNNNNNNNNNNNNNNN
NNNNNNNNNNNNNNNNNNNNNNNNNNNNNNNNNNNNNNNNNNNNNNNNNNNNNNNNNNNN
NNNNNNNNNNNNNNNAC
>FR0012392
CAATTCATTGATGTCTTTCATGAGATATACAGCTGTAAACAAATAGAATTCCAGCTTCAA
ATGAATCAAGATTTTATACAAAGGCAGGATTTGCAGGTCTGTGTATGGGAAAGGGAGAGT
CTTGCCCCAAATCAGTCTTGATGTCTTCATTCTAGGTAGTCTTTTTGAAAAGATGGCAGT
CATGCAGAAGACAATACAATACCAATTTTGTTCCTTCCTTCACGTCCAATGCACAACTCA
ATACACACACCAGGGTTTTAGGCATTCTGCAACCTTTAAAAGTTTGAAAAACACACGTTG
CTTTACACATGTCCAGGCATGTTTATGTACAATGGCTGGGAGTAGAAAATAATTTGACTT
TTAGGGAATGGTATTATTCTTGGCAGAAAAAGTATCATTTGTTGAGTTAATNNNNNNNNN
NNNNNNNNNNNNNNNNNNNNNNNNNNNNNNNNNNNNNNNNNNNNNNNNNNNNNNNNNNNN
NNNNNNNNNNNNNNNNNNNNNNNNNNNNNNNNNNNNNNNNNNNNNNNNNNNNNNNNNNNN
NNNNNNNNNNNNNNNNNNNNNCAAACTGATGCTATATCCCTTTTGCACAGGATCTTATAG
TCCCTAATCATAAATCCTTCATATTTTGAAAGATAAAAGGCCATGTTTAGAGATGTCCAT
GACTTCAGNNNNNNNNNNNNNNNNNNNNNNNNNNCGGCTTTACTTTACAAGGATGGAGTA
GTCTTTGCTG
>FR0012393
TTTTTGTGTTATTGGGCCCAATATCCAGGAAAAT
>FR0012394
ATTTTTCGCATGTTACTTATCAGATTCTTGTAGTGAATCTAATTGCTCAGTCATATCTTT
TGGGGCACAGTACTCGGATAAGTCTGTCTGCAAAGTTTCTAAAAATGATTAAACTATTAG
AGATATCCCNNNNNNNNNNNNNNNNNNNNNNNNNNNNNNNNNNNNNNNNNNNNNNNNNNN
NNNNNNNNNNNNNNNNNNNNNNNNNNNNNNNNNNNNNNNNNNNNNNNNNNNNNNNNNNNN
NNNNNNNNNNNNNNNNNNNNNNNNNNNNNNNNNNNNNNNNNNNNNNNNNNNNNNNNNNNN
NNNNNNNNNNNNNNNNNNNNNNNNNNNNNNNNNNNNNNNNNNNNNNNNNNNNNNNNNNNN
NNNNNNNNNNNNNNNNNNNNNNNNNNNNNNNNNNNNNNNNNNNNNNNNNNNNNNNNNNNN
NNNNNNNNNNNNNNNNNNNNNNNNNNNNNNNNNNNNNNNNNNNNNNNNNNNNNNNNNNNN
NNNNNNNNNNNNNNNNNNNNNNNNNNNNNNNNNNNNNNNNNNNNNNNNNNNNNNNNNNNN
NNNNNNNNNNNNNNNNNNNNNNNNNNNNNNNNNNNNNNNNNNNNNNNNNNNNNNNNNNNN
NNNNNNNNNNNNNNNNNNNNNNNNNNNNNNNNNNNNNNNNNNNNNNNNNNNNNNNNNTTG
TCACCAACTACTTCTTACAGCAAAACCAAAAGGTAATAAATAACAGTTAGCAATTCTGAG
GACCTATTGCATCCTGTGCAATTTAAATCCTTCTCTCACTATCCTACTCTTCAACAGGTA
CTTGGACTCACTATCAAAAGGTAAACACTACACTTCGAATTTAAGGAAATTTTCACAAAT
CACAAAAGGTTCTGGAGATAATGTTTTATTTCAAAATACTCTGAGATGAATATAAACAA
>FR0012395
TACACACCTGGCTCACATATTTCCACACNNNNNNNNNNNNNNNNNNNNNNNNNNNNNNNN
NNNNNNNNNNNNNNNNNNNNNNNNNNNNNNNNNNNNNNNNNNNNNNNNNNNNNNNNNNNN
NNNNNNNNNNNNNNNNNNNNNNNNNNNNNNNNNNNNNNNNNNNNNNNNNNNNNNNNNNNN
NNNNNNNNNNNNCTGAATGCTGTTGCCTCCATATGCTTCATCCATTATTGTGGGAAGGGG
TAACTGAGGATCAGATACCTGCTCCCCAAGGAAGCCCTTTCACCTCGATTGTCCACCCTG
GACAGGAGTTGAGCAACATGTTTGGACTTGTCTGCCTCTCCCCTGCAGATTCTCAACCAG
GGCTGATGTCAATCTTCTTCATTCACATCACACAAGCAAAAGGAAACTATTTGTGAGTGT
CAGGTGGAAGAAAAAGTAAGGTGTGGAACA
>FR0012396
GCTCCTGGATAGTCCTTCAAGAGGAATGTTTGCAAGCACAGGTACCTTCCCTCTTCCTCA
GCCATGACTACACAGCATTTGTGGCTCATGCAGGAAGACACAGGGGCTCAGAGGAGTGGC
CATTTGTCCCAAAGATATCTCAGAACTGGGCAGAGGCAGAACTGGCTAACATAACTGCAG
TGGGCCGTTTAGCCCCCTTAACATGACTTGGTATCTGCTAGAGTTTCACATGCATGTATG
CAGAGATCCCAGCCACCTCTGGGCTCCAGGAGCCTAGTGTGGATGCAACAGGAAGGCCCA
GGCTCTGGAACCTTCTGCAGAGCCTAGCTCATGTCCCCCACCTGACGCAGAAACAGGGAG
GTGCTGAAGCATGTGCCCTGTCTGTGCTACAGGCCCCATCCACGTAACCTGAGAGAGGGG
GCCTCAGGAGCACTGGCACCTGCTGCTCCAGGCCAGGAGCAAGGAACTCCAGGGACCACC
TCCCCTCAGTCTCCTTCCCCACTGGCGGCTCACAGGCTGGACAGGGCTCCAGCCAGCAGG
GGGCGCGCGCGTTCACCTCGGGGCCAGGTTGGCTGAAAGCCCCTCTCCCGTTCCCCTCTT
CTAGAGCAAAAGTCTTCCAAAGCCTTGACCTCTTAGACAACGCTACTTTAGTGACCGAAG
CACTTTTCCTTTCCCTTTCATGCGAGTTTTTTGCAACCATGGGTGGCTAGTATCAATGCC
TCCACTTTCAAGGTGAGGAGAGGAACTGGGGAGGTTGAGCATTTGCTGCAATATCACCGT
GGCCAGCAGCGCAAGAGAGCCAGGGTCCCCATTTGCCACCCATGAACCAGTCGGCCTTCC
TCGCCCCACGCTGGAGATAGAGGAGGGAAGAAAGAACTAGCCGAGCAAAACCCCAAAAAA
GGAATCCTTTCTCCCCAGAGATTATGAAATCAAAGAACATTTTGTTGCTTCTTGGAAATT
CTTCCCCTTACGGAGGCTACACAATTGAACAGGGTTTTCATTATTATGACTATGATTATT
AAAGTTGTTGGTCTAGTTCCCGCCTCCTTCTTTGCAAACTTTCGCACGGACTGAGAAACA
CAAGCGTTTACCTGGGTGCATGCTGGGACGGGGCGAGCAGGTAGTGCAGGCTTCCAGGCC
TCTCCTGCCCCGGAGCTTGGCTGCAGGACTCCCGCAAAATCTCCAAATGCCCCCGATCTG
CGTGGTCACCGAGAAGCAGCCCGGCTCGGAACAAGCCCAGGCAAGCCCAGGCAGAGCCCG
CCGCCGGGTCCTCCTTCCTGCTCGTGCCACCAGGCCCCGGGGCCGCGACGCGTCTCTCCA
GCCCGGGATCCGGGGAGCTGGGCTGTCCCCAGACCGACGGGACAGCGGCATCTCCTCCAC
CTGAAAAGGAAAGAGGACCAGGTGGGGGCCAGGCAGGGCGCATGAAGGCGGCGCCAGCAC
CGCGCGATCCGAATCACGTCGGTGCGGGGGAGGGGTCGGAGCCTGGCCTCGGCCTAGGGC
GCAGATGCGGTGCGCACCGCAGGGGGGCGGCGTGGGGTGCGGGGCCAGTCCCGCCGGGCA
CGGGGTCCTGGTCCTCATCCCCTTCACCGCCGCCGCCCGCCTGGGCTGGCGTTTCCCCAG
CGAGAGCGCGTAGTTTGCGCAGCGCCCCTCGCCCACGCCGCCGCTGGGTCGCGGGGCGCG
CCTACCCAGAGCCGAGGTCCCGGACTCCCCGGCCATCGCGACCCTTCCGGGGACTCCTCG
CCCCTTCGCGGTGGGACCAAGGCCCNNNNNNNNNNNNNNNNNNNNNNNNNNNNNNNNNNN
NACCGTACAAAAGCAAACAGAAAC
>FR0012397
TGNNNNNNNNNNNNNNNNNNNNNNNNNNNNNNNNNNNNNNNNNNNNNNNNNNNNNNNNNN
NNNNNNNNNNNNNNNNNNNNNNNNNNNNNNNNNNNNNNNNNNNNNNNNNNNNNNNNNNNN
NNNNNNNNNNNNNNNNNNNNNNNNNNNNNNNNNNNNNNNNNNNNNNNNNNNNNNNNNNNN
NNNNNNNNNNNNNNNNNNNNNNNNNNNNNNNNNNNNNNNNNNNNNNNNNNNNNNNNNNNN
NNNNNNNNNNNNNNNNNNNNNNNNNNNNNNNNNNNNNNNNNNNNNNNNNNNNNNNNNNNN
NNNNNNNNNNNNNNNNNNNNNNNNNNNNNNNNNNNNNNNNNNNNNNNNNNNNNNNNNNNN
NNNNNNNCCCTGGGCCCANNNNNNNNAAGAGACAGGGCTAGGAGAACATGTAGATATCTA
ACCTGATAGGGTTAGATATCTCATCACCTAANNNNNNNNNNNNNNNNNNNNNNNNNNNNN
NNNNNNNNNNNNNNNNNNNNNNNNNNNNNNNNNNNNNNNNNNNNNNNNNNNNNNNNNNNN
NNNNNNNNNNNNNNNNNNNNNNNNNNNNNNNNNNNNNNNNNNNNNNNNNNNNNNNNNNNN
NNNNNNNNNNNNNNNNNNNNNNNNNNNNNNNNNNNNNNNNNNNNNNNNNNNNNNNNNNNN
NNNNNNNNNNNNNNNNNNNNNNNNNNNNNNNNNNNNNNNNNNNNNNNNNNNNNNNNNNNN
NNNNNNNNNNNNNNNNNNNNNNNNNNNNNNNNNNNNNNNNNNNNNNNNNNNNNNNNNNNN
NNNNNNNNNNNNNNNNNNNNNNNNNNNNNNNNNNNNNNNNNNNNNNNNNNNNNNNNNNNN
NNNNNNNNNNNNNNNNNNNNNNNNNNNNNNNNNNNNNNNNNNNNNNNNNNNNNNNNNNNN
NNNNNNNNNNNNNNNNNNNNNNNNNNNNNNNNNNNNNNNNNNNNNNNNNNNNNNNNNNNN
NNNNNNNNNNNNNNNNNNNNNNNNNNNNNNNNNNNNNNNNNNNNNNNNNNNNNNNNNNNN
NNNNNNNNNNNNNNNNNNNNNNNNNNNNNNNNNNNNNNNNNNNNNNNNNNNNNNNNNNNN
NNNNNNNNNNNNNNNNNNNNNNNNNNNNNNNNNNNNNNNNNNNNNNNNNNNT
>FR0012398
GNNNNNNNNNNNNNNNNNNNNNNNNNNNNNNNNNNNNNNNNNNNNNNNNNNNNNNNNNNN
NNNNNNNNNNNNNNNNNNNNNNNNNNNNNNNNNNNNNNNNNNNNNNNNNNNNNNNNNNNN
NNNNNNNNNNNNNNNNNNNNNNNNNNNNNNNNNNNNNNNNNNNNNNNNNNNNCAGACACG
TCTTGTGCCATAGCAGAAGAACCACTTCTACCCGCTCCCTTGCGAATTGTGCATCTACCC
TANNNNNNNNNNNNNNNNNNNNNNNNNNNNNNNNNNNNNNNNNNNNNNNNNNNNNNNNNN
NNNNNNNNNNNNNNNNNNNNNNNNNNNNNNNNNNNNNNNNNNNNNNNNNNNNNNNNNNNN
NNNNNNNNNNNACA
>FR0012400
AGTTCAAATAATAAGAGAAATCAAAAGGGTGAATCCTCTAATACAATAATCTCAATTTTT
ACCACACTCAGCCAAAAGGCTGAGAAGCGATTCTCAATTTTTACTGAGTTTATTTTCCAA
AAGATGCAGTAAAGAACAATAATTTGCAATCCCCAAACCACCTACCAACAATGTCTTTAA
CAAAAAGTTTATTTTCTTTTTCTTTTGGCTTTTGGGAAGCAAATGTTTGAATATATAAGT
AATATTATTTTTCTACAGCAGGAGAAAGAATGTTAATTGTCTGAATTGACCTATAACTGT
ATACACGTTGGGCATATGCATGTNNNNNNNNNNNNNNNNNNNNNNNNNNNNNNNNNNNNN
NNNNNNNNNNNNNNNNNNNNNNNNNATACATCCCTGATCTCCCTTCAGACTTGTCCGGAC
ATGTTGACCACACAGTAACTCACTGTTCTGTACATACAGAAAGAAGTGGGACCACCAGGG
CTTTTCAATCTTGTGCCAAAGGTGGGAAATATATGCCCCAATGAAAAGAAAAGAGAACAA
GAAATATTTGGAAAAAACGCAAGAAACTAATTCATCAAAGGACTCCATCTAGCCCATCTT
GCATACAGTAAACAGGTTTAGAAAACTCTATCTTGTCATATCTCAAACAATTATTTCAAG
CTTCTATTTAATAAACATTTCCTGTTTGTACTTTAAATGTGTAACATCCCTACCCATTTC
ATCTGTCAGTCAAATTGCCAACATTTATTAAGTAACCTCAAAGTGCCTAAAACGATTATA
ACAAATAACTGTCAAGGAATGCAGAAGAAACACGACTTAGAGCCAGGCTCTGAGCTTCTG
AGTTGAGAGTGGGGGCGGGAATGGGAGAAAGAGGTTGAGTTTAATTTATGAAAAGTTTCA
AG
>FR0012401
TTTTTAATTTGCATATGTGAACACAATGTAAAATAGCTAATTGTGTTTGTTACTAATTGC
ATTTTTAATTCACTATCACAAAGATTCTGCCTTAGCCAACACAACAGAAGTGCTATTATA
GAACAATTATCACTTCTAATGTGTCAAGACCCAGGAAAATAAGGCACTTCAGACATCATG
GACCCTTACACTTCCCTTAATGTTCTGGATGTGCCCTTGTCCTCGAGTCAAGGTTTATGC
CATTTCCTCAAGTTTGCCTGGTGACAGTCTCTCCTCTTTCACAACTCAGCTCAAGCCTCA
GTCCCTCAGGGAAGATTTTCAGGCCCCTGGATAGAAATAGTCACATTTTTCTACGTGCTA
CCGTGGCACCACACAATTGCTGGTCTGAACATCAAACTCACTTTCCCGGACTTGTCTGTG
CATGTCCATACCCTCTGCTCACCTGTGTGCTCCTGGAAGGCNNNNNNNNNNNNNNNNNNN
NNNNNNNNNNNNNNNNNNNNNNNNNNNNNNNNNNNNNNNNNNNNNNNNNNNNNNNNNNNN
NNNNNNNNNNNNNNNNNNNNNNNNNNNNNNNNNNNNNNNNNNNNNNNNNNNNNNNNNNNN
NNNNNNNNNNNNNNNNNNNNNNNNNNNNNNNNNNNNNNNNNNNNNNNNNNNNNNNNNNNN
NNNNNNNNNNNNNNNNNNNNNNNNNNNNNNNNNNNNNNNNNNNNNNNNNNNNNNNNNNNN
NNNNNNNNNNNNNNNNNNNNNNNNNNNNNNNNNNNNNNNNNNNNNNNNNNNNNNNNNNNN
NNNNNNNNNNNNNNNNNNNNNNNNNNNNNNNNNNNNNNNNNNNNNNNNNNAATGCATAAA
CAGGTACCTTAGCCATAGCCTCTCCAGAGGGCCAGATGCAGGGTCTTGTATAGAATGGTG
TGCATAGGTGCTTTCGGCTTGCAGTGAAGAAGTTGTGGGACTTTTCTTGCGGCCATATTA
AGCATTCTTGTTTTGCATATTGCTTTGTAACAGGACATACACATGGCAAAGTCTTCTAAG
AATGCTTTTATTTCTACTTCTATACAACAGAAAAAAGTTG
>FR0012402
ATTCTCTTTTTGTTTGTCTATCCTAAATTAGCATAACAAATTTATAAATTTTCTTCCCTC
ACATTTTCAATGTCTATTTTGCATTATTTGCAGATAAGCTTAATTTTCCCTTGTTATTCA
ATCATTTATGCTTTCTGATTTATAAATTCAGCATTCAGTGCCTTTCTGATTTAATGACAA
TGAATTGTTGACTTGTACTTCCCAGTCTTCCTTATATCACAATTACTAGAAGATAAAGAG
TTGGGGATAACTAAACATACTCAGTTTATCCTGACCAAATAGATATTTCTCCATTTCCTT
CTTTATCACACATAGTACTTCCACTCAGCTATGTCAGGAGCCTCTCTTTAGTCTCAGCCT
TCACACTCAGTAGAATTTTGGTTTCATTTTTTTCTTCTG
>FR0012403
CCNNNNNNNNGNNNNNNNNNNNNNNNNNNNNNNNNNNNNNNNNNNNNNNNNNNNNNNNNN
NNNNNNNNNNNNNNNNNNNNNNNNNNNNNNNNNNNNNNNNNNNNNNNNNNNNNNNNNNNN
NNNNNNNNNNNNNNNNCC
>FR0012404
TGTTGATCAGCAAAAGGAAGAAGTTACAGATCACTCATAATCCCCCTGCCCCAAAATTCA
TGTTTTGTTACACGTCTTNNNNNNNNNNNNNNNNNNNNNNNNNNNNNNNNNNNNNNNNNN
NNNNNNNNNNNNNNNNNNNNNNNNNNNNNNNNNNNNNNNNNNNNNNNNNNNNNNNNNNNN
NNNNNNNNNNNNNNNNNNNNNNNNNNNNNNNNNNNNNNNNNNNNNNNNNNNNNNNNNNNN
NNNNNNNNNNNNNNNNNNNNNNNNNNNNNNNNNNNNNNNNNNNNNNNNNNNNNNNNNNNN
NNNNNNNNNNNNNNNNNNNNNNNNNNNNNNNNNNNNNNNNNNNNNNNNNNNNNNNNNNNN
NNNNNNNNNNNNNNNNNNNNNNNNNNNNNNNNNNNNNNNNNNNNNNNNNNNNNNNNNNNN
NNNNNNNNNNNNNNNNNNNNNNNNNNNNNNNNNNNNNNNNNNNNNNNNNNNNNNNNNNNN
NNNNNNNNNNNNNNNNNNNNNNNNNNNNNNNNNNNNNNNNNNNNNNNNNNNNNNNNNNNN
NNNNNNNNNNNNNNNNNNNNNNNNNNNNNNNNNNNNNNNNNNNNNNNNNNNNNNNNNNNN
NNNNNNNNNNNNNNNNNNNNACGATGTCCTTCTTGTTACTCATCTTTTGTTGTTCTTACG
TATTGGGTGGTAAATCT
>FR0012405
CCTGCTAGAGACTTAGGGCACTTTAATGTCCTTTGCACACTCTTGCCTTGAATAATAGTG
ACTGTTAGGCCTTTTCATTGGAATTCCCAGGACATTCAAGTTATTGCATTTTTTATAGCC
AATATTAATTCCNNNNNNNNNNNNNNNNNNNNNNNNNNNNNNNNNNNNNNNNNNNNNNNN
NNNNNNNNNNNNNNNNNNNNNNNNNNNNNNNNNNTAA
>FR0012406
TAAAGCATCAAACNNNNNNNNNNNNNNNNNNNNNNNNNNNNNNNNNNNNNNNNNNNNNNN
NNNNNNNNNNNNNNNNNNNNNNNNNNNNNNNNNNNNNNNNNNNNNNNNNNNNNNNNNNNN
NNNNNNNNNNNNNNNNNNNNNNNNNNNNNNNNNNNNNNNNNNNNNNNNNNNNNNNNNNNN
NNNNNNNNNNNNNNNNNNNNNNNNNNNNNNNNNNNNNNNNNNNNNNNNNNNNNNNNNNNN
NNNNNNNNNNNNNNNNNNNNNNNNNNNNNNNNNNNNNNNNNNNNNNNNNNAGCATCCATT
TGAATGGTTGGATCATGAGTTATGTCCATTTCTCAGTTAAATAAATATTACCAAGCTGTC
TTCTAAAACTGCCTAACCAAAATTATACTCTCACCAAAAGATAAGCACTCCTATGTCCTC
ACATTCTTGCATTATTTTAAAAACCTTGGCCAATCTGATGAACNNNNNNNNNNNNNNNNN
NNNNNGTCAGCAGTTTGTTATTCCCTACATACAGACTCATTATCACCAGCTGCCCAGAGT
GGCTGACCCCTGTGAAATGCAGCCAGTTGACTGGTACTTATAGCTTTAGTTTTATTTCTA
CAGGAATAGAGCCTCAACCTGCATTCTCA
>FR0012407
GCAAGTAAGGCAGTGAGCAAGTAA
>FR0012408
CTTGACTTCTCTTTTGTAAAAGCAATCCCCTTTTCTCTTGTACCTCAAGGAAACTGCTCC
CATAATTTATGAATTAATACTCATTCCACATAAATGTAATTTGGATATAGTCCCTGAAAT
GTAAATATCTAGGATAATAGTATCCTGAAGAAAATAGCCTTTTGGGAAGTTTTAGATTCA
GGACCTTTCAGGCTATGAAAGAGTTACTTTATCTTTTGTGTGTGGCCATTCATTTAAAAG
GTTATTGGATCCTCTGGATTTTAGAAGATCTTTGAGTTCAGCCCTAGACCCTGTGTTATA
TCTAGAAAAGCCTTTTCTAGGGTTCTGTGTGTTCTAAGCTGGTATTTTATTAATGTGGTT
CAGGAAAACATATCTACAGTATGGAAGTCAAAGCCATTCCTTTAAATAAAACTGAGGTTA
TATAGTCATGCATTTAATAATAGTGATAGATGCAGGAGGCATGCAGANNNNNNNNNNNNN
NNNNNNNNNNNNNNNNNNNNNNNNNNNNNNNNNNNNNNNNNNNNNNNNNNNNNNNNNNNN
NNNNNNNNNNNNNNNNNNNNNNNNNNNNNNNNNNNNNNNNNNNNNNNNNNNNNNNNNNNN
NNNNNNNNNNNNNNNNNNNNNNNNNNNNNNNNNNNNNNNNNNNNNNNNNNNNNNNNNNNN
NNNNNNNNNNNNNNNNNNNNNNNNNNNNNNNNNNNNNNNNNNNNNNNNNNNNNNNNNNNN
NNNNNNNNNNNNNNNNNNNNNNNNNNNNNNNNNNNNNNNNNNNNNNNNNNNNNNATAGCA
AAAACAACTTTCNNNNNNNNNNNNNNNNNNNNNNNNNNNNNNNNNNNNNCATAAGTTATG
AGAATGGGACATCTAAAATACCTAATGTTTAGCCACTGAACCGAATGTGGTCAATTTCGA
CGTGTTGGGTATCTTCCCAGAAGCAGATGGGAAGGAATTTGGAATTACTTCTATTACTCC
ACAATTTTAGGCCACTCAAGTGTACTAGTTTCTCTGGACCTCTGAAGATGGCTTTACTAG
CATGGGCCTGCTACAGAAAAAGGGTGTTTATCAGAGACTCCCATGTAACAAATCACCCCC
ACCGTCCATGGTGTAGGTTTTAGGCTGTGAGATAAACTGACCTTTTGGATAAGGTGTCTG
ACCTCTCCCCTCTCCTGACAGTGATTTCTCTTCCCAGACAGCTGCGCTTACAAACAAACT
GCTAGGTAGCAGTAGCACTTTGACAAATGGAGCACAACCCGGATCCTTTGTTTCTTTGAA
TTCAGCCAACAA
>FR0012409
CACTGCATCACTCTACGTCCTGGTCCGTCCGTCTGTCTTCCTGGGACACAAATAACTGCC
TTCTCCGAGTTCAACCCTGAACATCTGTATCCTCTGGACAACGGGGAGCGGGAAAAAAGC
TACGCAGGAGCTTGGATCGGGCGAAGCTCGCGGGAAACCGCTCTGGGTGCGCAGGACAAA
GACGCGGGGACAGCGGGGAGGGCCGGCCGCAGCCTGCCGGGCTGCCCCCACGGCGCGGAA
CGCGCGCAGCAACCTCCACCAGGCCTCCGCGTCTGGACTCCCGCCCTGCCTCTGGGCCTC
CTCCGCCCACCGGCGGCGTCTCCCGCGAAGCCCGCTGGGCCTCGCTCTCACCCTCCTCCT
CCTCCTCACGCCGGGCCTTGCTCTTGGCCTTGGATTTCTGGCTGCGCAGTTCGCGTCCCC
GCGGCTCCCCGCCGGCCGCGCGTTTCCGAGCCATGTTGCTTGTCTGGGCAAATTCCACTT
CGCGAGTGACGCACCCGGCCGCGATGCGCTAGAACGCCGGCCCCGCCCCGAGGCGGTGCG
CTTGGCCACGCCCCTTCGTTGGAGGCCTAGTCACGCCCCTAAAGGAAGCTCCACCCCATA
CCCGTGGCCACTAAAAAACTGCGGGAAGCAGGAAAGAGCACAACAGGTTTCTCTCTATTT
CCGGTGTATTGTATCCTCACGTTTCCGGAGATTGACGTTGCTCTTGTGTTCTCGCGAGAG
GCGGGAAAGGGCGCAGGGTTTGAAACATGGCGGACGACGTAGACCAGGTAAGTGTATTTT
AAGGAGGTCGCTCGAAGGAGCTTCTTGTACTAGGCTGCTTTTTCCAGACTCAGGAAAAAT
GGCCAGTCGTGCCTCCTCTCTCCAAGTCACCATGGCCTAATCCACCCTGTCCTTTCCGTA
ACCCCCCCTCCGAATTTTGCCGTAGGCCCTGAGACCTTTTCCTGTTAGAAGCCCACCTGA
TGACTATTCTCACACTCTTCGCTTCATTTTTTTAAATCTGTAGATTATTATCCTTAGCTA
CCTCATGGAGCTGTCAGGATTCCAATAGAAAGCCAGGTAATAAAGTTAGGAGTTGTTATC
ATTAGTGAGCGCAACAATTNNNNNNNNNNNNNNNNNNNNNNNNNNNNNNNNNNNNNNNNN
NNNNNNNNNNNNNNNNNNNNNNNNNNNNNNNNNNNNNNNNNNNNNNNNNNNNNNNNNNNN
NNNNNNNNNNNNNNNNNNNNNNNNNNNNNNNNNNNNNNNNNNNNNNNNNNNNNNNNNNNN
NNNNNNNNNNNNNNNNNNNNNNNNNNNNNNCAAGGAACTGGTATGCAGAATAACAGATGG
TCCTAGAAGCTTTTTCACCT
>FR0012410
ACCTGATTACGGGAAAGGGGAGTGATCTGCTCACTGACCCCCGGCTGGGCTTTTCCCTGC
CAGTGAAATCATTTGAAATTGTCCAAGGAAATCAGGAACCTGAGCCGACGCAGAGTCACC
GAGCTTGGTGCCAAGCACTGGGGGAGCTCCAGTTACAGAAAACAAGTGGAATCCACAGGC
CCCGGGCTGAACGTGGAACTAATTTGGGAGGCAATGAGAAAGAGCGGAACATAACGCGGA
GCCCGGGAGGCAGGTCTGCCCTGAGTCAGGACGCCATCCGGGGGGGTATCTGGGGCCCCT
TGAAATTTTCAAGGTCCTGCTTCTGAAGTGGGGAGAGCCGGGACATGATGGGGACCCACT
TCGGAATCTNNNNNNNNNNNNNNNNNNNNNNNNNNNNNNNNNNNNNNNNNNNNNNNNNNN
NNNNNNNNNNNNNNNNNNNNNNNNNNNNNNNNNNNNNNNNNNNNNNNNNNNNNNNNNNNN
NNNNNNNNNNNNNNNNNNNNNNNNNNNNNNNNNNNNNNNNNNNNNNNNNNNNNNNNNNNN
NNNNTCATAGAAGGCTCAGTACCATGCCAGGCACGTAAGCCACTCTCAGGAAATCAGACA
TGTCGAGACATGACATCGGGGGTTGGGGGCAGCATTAGAGGAGCAAAGACCAGTAACGTC
TCCCCCATTCNNNNNNNNNNNNNNNNNNNNNNNNNNNNNNNNNNNNNNNNNNNNNNNNNN
NNNNNNNNNNNNNNNNNNNNNNNNNNNNNNNNNNACGCAAAAGGAAACAAATAGTGTGTA
CCTAATTGCAATCATCGTTTGAAGGATAAGAACAGGGTGCTTGGATAAAAAAATAACTGG
GGCG
>FR0012411
TGATACTAAGCTCTTAATCGGCATGTTATACTCTCCAGAGAACTTAGGTTCTAATGACAT
TCAAAAATAGTGTGCTTAGTTATCACGAAGCAAACTTAGAGTAAGATAATATTCAGTCTT
AAAAAGTCTGTTGAAAGGACTATGAATAGGTTTCCTACTCTCATTCCTACGATGACTCAT
CCAGGGTCAAGAACTAGAGTTTCACAAGACAGGGACAGAGACCAGAGGTCAAGTCCAAGG
ATGTTGTAAAGGCAGGGAGGAGCAGGTGAGTCCTACATGTCCAAACAGGCCCACAGGTGC
ACAGTCCAGGGAGTTTAATTTCAAAAATATGGGTGAGGACTTACAGGAGAAATCACAAGC
CAGTCTGAGCTACAATATTTATGCATCTAGGCAGAGTCCCTGAGCAACAAATGTGGGGTA
TCAAGGTTAATAATGAGCATGATGGTGAGCCAGAGCTCTGCAATGTGATATGAGCCCTCA
GAATTCCTTCCCAAATCCTGTGATGACACTAAGACAAGTCACATTTAAAGGGAGCAGACT
ACCTGATTGCAGTGGGGAAGTGAAGGGAGCAAGTATTTCTACCAAGATGTGTATCTGCTA
CCATTTAATAATATAGCCTCCAATGAAGAATAACCTATATCTAAAATCAGTGAATTAGAT
TCCTCTAAATGCCCCCTTTGACTTAACCACAAACAGAAGAAAAAAACATCAAAAGAACTA
GAAGAATCAGTCAAATGAGCTAAGGCAACCTTGGGAACATCACAGAATATTCAAGGGCAG
AAATAGACGAATAGCTCCTTTTGCAGCTGTGAGGATAGCTGCTGACTGCTGAGCAGGATA
AGAGGGACACCAGTGTGGGGAGAAAGCACTTGAGCCTGACTGAAGCTTAGGTTAGGGTCA
CCAGTCAGTTAGTCTGCCCATAAAAGTCCATTCACTAT
>FR0012412
GAATTGCACACCACCATCATCAAACTTATGCTTTATCCTGACCACAGACATGTTCGGGCA
CGTTCGAGATAAGNNNNNNNNNNNNNNNNNNNNNNNNNNNNNNNNNNNNNNNNNNNNNNN
NNNNNNNNNNNNNNNNNNNNNNNNNNNNNNNNNNNNNNNNTGACACGCTTTATACATTGC
TAGGTCTTGGTCCAGAAACAGTCATTTCGTACTTTTTATCCATCTGCTGCTTCTATTCCT
GGACTGGGGTGTGGCCTTTTTCCTTCAAACTTCATTTTTTCTATTAAAAAATTTAACAGA
ACAGGGAGGAGCCTCATACCCACTTTTGTGACTTTCCGTTCCTCTTTGGAATTTGGTCTT
AGGGACATTGGCTTGATTTTCTTAATCTTACTCATACAAACCTTTATAGAGATTAGAAAT
CTTTAAAACATAATTTGGCTATGGACAAGAAAAAAATCAAAATACTTTGAAATGTTAAGT
ATTTGGGGGATAGTAGGCTTTTTCTCTCTGTCTCTCTCAAATATGGTTATAGATACATAG
AAATCTGTAGGCTGCCAGTCAGCTAGAAAGAAGCTAATAAAATGCTTAAGGTCTTATACT
TTTTTAAAAAATT
>FR0012413
CTGTATATTTACACCTGGGTCCTGGTTACACCTGAAATATGTTATACCCGGTTACATCTG
GTATATCATTCCAACTGAGGTCATGTAGAGCTGGTCATGTGTGGAGTTCATGTGTGGCCA
AGGACATTTGGGGCATGTGAGGGGCTGTTTTGTTCTTGTCGCAGGTGCTGTTTGACACTG
CCGTTTTCTCCTGCTGGTCACATCTGGGCCATGTTTGGGGGTTGTGTGAGGTCTGGGACC
CAGGGTCCCTAAGTGAACTGTCTGAGACATTATTTGAGTCTTGTCTGAGGCATGTGTTGT
AGTATGTTTGGGTCATACGTGAGGAACAGTCTGGGTCACGTGTTGGCTATGTCTGGGTCG
TTAAAGGTACCATATTTATATTCAACCTGGAGCCTGTATGTGGAACACGCTTTTAAGNNN
NNNNNNNNNNNNNNNNNNNNNNNNNNNNNNNNNNNNNNNNNNNNNNNNNNNNNNNNNNNN
NNNNNNNNNNNNNNNNNNNNNNNNNNNNNNNNNNNNNNNNNNNNNNNNNNNNNNNNNNNN
NNNNNNNNNNNNNNNNNNNNNNNNNNNNNNNNGAGAGTGCTGGGACAGACAGGGTGTCCT
AAGTCCTTGTGAAGGCATTCTGTAGAGTGCTGAGCGTGTTCAGGGTTTGCAGAACATGTT
GGATCATGTAGGAGGCATGTCAAGGCATGCTGGAGCCCTGACATAGCTCCTACGTGCCAT
GTTAGGCAGTGTCATTGCTGTGCTGTGCTGCCGTAGCCTGGTCTGGTCTTCCCTCCCCTC
CCCCATCCTGCCTTCTTCCTCTCCCCTTGACCCTCTTCTTGCTATGTGGGGCTTGGA
>FR0012414
CCTTCTCATGTACCCCTCTTGCTGGTCGCTTGTGTTTATGGCGGCTGATGCTTTTGACAG
TTAATGTCACATCTGAGGCAGTGCTCCGTAACCCCAGCCTTGGGAGGGCACTTTTTGGGG
CAGAGGACAGAGTGTCCTGTTATCTTTTGGTCTGGTTCCAGGCAGGAGCCCTTTCTCTCA
GGGACTGCTTATTTTATGGGAAGGAGATCAGAGTCTGGAGCCCAGTAGCTTTGGGCTGTC
TCTGTGTCCCATGTGATCCATGAAAACAGCACATGAGAATCACCAGGCCCAAAGGGGAAC
TCTGGGAGACCTGGTCCTGGCCCCTAACCTCAGTCTCAACTGGTTGAATCACTGGTGGAC
CACCTTGGATTGCCTCTTCTTGCCATAGGAAGCTGGTTGGGAGTGCTGCCAACTTTCTTG
ACCGCAACCTGCATTGCTCATCTTTTGTTCTTAGGGGACTGTGAAGGACAAATGGCATCT
CTCCCAGCCACCTTCACATAAGACAGTGGGCTCAGCTCAGGCCCAGCCAGGTCCATCACT
GGAATTCAGACATGTCTGAACTTGCTGGAGTAGATGAGAACCCCACAGGAGCCAGAGCAG
CCCGGGGCCAGGGCCTCCTGGGAAGACTCGGCCTGAAAGTAACCTTTGGTGACCACACCT
TGCTATCCAGTGGGCAGGCAGATGCTGTCCTTTCCTCAGACTGGCCTGCAGGCTACAGCC
GTGCCCATCTGCAGAGATAAGGTGGTTTGCCCTCAGGACGCAGATGGCAGAGAGGCCTGC
TTCCCGTTCATATAAGTAAAATCTAATAGTATCTACTTTTTTTATTGTTGTT
>FR0012415
CCATTACATTACTCTGACCATCTTTTNNNNNNNNNNNNNNNNNNNNNNNNNNNNNNNNNN
NNNNNNNNNNNNNNNNNNNNNNNNNNNNNNNNNNNNNNNNNNNNNNNNNNNNNNNNNNNN
NNNNNNNNNNNNNTCTGTTGTCCTTTCACCCCAAGGCTGCAAGTGGGACCTTGGCTTCAA
ATAACTCACGTGCATGATGTTCACACTCTCATTGAAAATCTTCATATAGGGCTTCAGGAT
GTTGAAATGGAAGGCAGGCGTCAGCATCCGACGGTGGCGGCTCCACTTGTCACCAGCACT
CAGCAGGAGCCCATCCCCTAGCAGGGCAGCCAAGGGCCATGGGCAAGGACCTCTCCCTCC
CCTGGCCCCCCAACGTTTTTCCCAACCCTGTTCACCTGCAGATACTCACCCAGCCAGGGC
TCCAGGAAGCTGTAGAAGAACTTGTCCTTTGGTGCAATGGCAGCTGACATAAATGAGGAC
AATCAGGGGCCATGGAGGCAGGTGAAAGAGGGACTTTGGGGGTGGGTGGAGGCTCCCAGC
AAGAGGTTTGCACTTCTCCCACTCTGAGCCCCACATAGCAGGAAGAGGGCCAAGGGCAGA
GGAAGAAGGGAGGATGGGGAGGGGAGGGAAGACCAGACCAGGCTACAGCAGCACAGTACA
GCAATGACACTGCCTAACATGGCGTGTAGGAGCTATGTCAGGGTTCCAGCATGCCTTGAC
ATGCCTCCTACACGATCCAACATGTTCCGCAACCCCTGAGCACAGCTCAGCATTCTACAG
AATGCTTCACAAGGACCTAGGACACCCTGTCTGTCCCAGCACTCTCNNNNNNNNNNNNNN
NNNNNNNNNNNNNNNNNNNNNNNNNNNNNNNNNNNNNNNNNNNNNNNNNNNNNNNNNNNN
NNNNNNNNNNNNNNNNNNNNNNNNNNNNNNNNNNNNNNNNNNNNNNNNNNNNNNNNNNNN
NNNNNNNNNNNNNNNNNNNNTCTTAAAAGCGTGTTCCACATACAGGCTCTGGGTTGAATA
TAAATATGGTACCTTTAATGTCACAGACATAGCCAACATGTGAACCAGACTGTTCCTCAG
GCATGACCCAAATATACTATAACACATGCCTCAGACAAGACTCAAATAATGTCTCAGACA
GTTCACATAGGGACCCTGGGTNNNNNNNNNNNNNNNNNNNNNNNNNNNNNNNNNNNNNNN
NNNTGTTTGGACCACCAGGAGAAAACGGCAGTGTCAAACAGCACCTGAGACAAGAACCAA
ACAGGCCCTCACATGCCCCAAATGTCCTTGGCCACAGATAAGCCCCAAACTTGACCAGCT
CTACATGACCCCAGTTGGAATTAT
>FR0012416
AGCAGAACTCCCTTTTTAGTATCATTATACTGGGTTATGTTTTGNNNNNNNNNNNNNNNN
NNNNNNNNNNNNNNNNNNNNNNNNNNNNNNNNNNNNNNNNNNNNNNNNNNNNNNNNNNNN
NNNNNNNNNNNNNNNNNNNNNNNNNNNNNNNNNNNNNNNNNNNNNNNNNNNNNNNNNNNN
NNNNNNNNNNNNNNNNNNNNNNNNNNNNNNNNNNNNNNNNNNNNNNNNNNNNNNNNNNNN
NNNNNNNNNNNNNNNNNNNNNNNNNNNNNNNNNNNNNNNNNNNNNNNNNNNNNNNNNNNN
NNNNNNNNNNNNNNNNNNNNNNNNNNNNNNNNNNNNNNNNNNNNNNNNNNNNNNNNNNNN
NNNNNNNNNNNNNNNNNNNNNNNNNNNNNNNNNNNNNNNNNNNNNNNNNNNNNNNNNNNN
NNNNNNNNNNNNNNNNNNNNNNNNNNNNNNNNNNNNNNNNNNNNNNNNNNNNNNNNNNNN
NNNNNNNNNNNNNNNNNNNNNNNNNNNNNNNNNNNNNNNNNNNNNNNNNNNNNNNNNNNN
NNNNNNNNNNNNNNNNNNNNNNNNNNNNNNNNNNNNNNNNNNNNNNNNNNNNNNNNNNNN
NNNNNNNNNNNNNNNNNNNNNNNNNNNNNNNNNNNNNNNNNNNNNNNNNNNNNNNNNNNN
NNNNNNNNNNNNNNNNNNNNNNNNNNNNNNNNNNNNNNNNNNNNNNNNNNNNNNNNNNNN
NNNNNNNNNNNNNNNNNNNNNNNNNNNNNNNNNNNNNNNNNNNNNNNNNNNNNNNNNNNN
NNNNNNNNNNNNNNNNNNNNNNNNNNNNNNNNNNNNNNNNNNNNNNNNNNNNNNNNNNNN
NNNNNNNNNNNNNNNNNNNNNNNNNNNNNNNNNNNNNNNNNNNNNNNNNTAGTTTGCTTT
AGTTTGATTCTTATGTTGTTAAATTACATGTTTTTCTTCTCCCTTCTCCTTTGGTGGTTA
ACACTAACTGCACAATATTTGTGGTTTTGAATCCTTTTTCCTTGCCCCTAGATGTCCCTT
TCTTTTTAAGTTTGTTTATCAAGTAGTAGTTACTTAATTAATCTTGGTTAAGTGAATGGC
TATACTTCCTTTATTCTGGTGTATCAGGGCTTCCCCAAATTACCAGCTCCCTTTTTCATT
AAGTTATGTGTTTTTGNNNNNNNNNNNNNNNNNNNNNNNNNNNNNNNNNNNNNNNNNNNN
NNNNNNNNNNNNNNNNNNNNNNNNNNNNNNNNNNNNNNNNNNNNNNNNNNNNNNNNNNNN
NNNNNNNNNNNTAATATCTTGTTGGCAACATCCAAGTAAATAATTCAACTATCACAACAT
AACCACTGGATTATGTGCCAGGGCCTGATAGACAATGAACACCTAAATATTTATTTACTG
ACTTGGGTAAGAGTTGTAATATTGATCTGTTAAGGTTCAGTGGAGCCCAGAGGAAGACTT
AGTGGTTGAGGAGCTGGAGAAAGTTGCTCAGAAATGACATTGACTTGGATATTTGTNNNN
NNNNNNNNNNNNNNNNNNNNNNNNNNNNNNNNNNNNNNNNNNNNNNNNNNNNNNNNNNNN
NNNNNNNNNNNNNNNNNNNNNNNNNNNNNNNNNNNNNNNNNNNNNNNNNNNNNNNNNNNN
NNNNNNNNNNNNNNNNNNNNNNNNNNNNNNNNNNNNNNNNNNNNNNNNNNNNNNNNNNNN
NNNNNNNNNNNNNNNNNNNNNNNNNNNNNNNNNNNNNNNNNNNNNNNNNNNNNNNNNNNN
NNNNNNNNNNACTCT
>FR0012418
TATTATGTGTCAAGCACTATCTAATAATATCCATTATTTCCTCCAGTGTTCACAACTTTG
GTGGGGAAAGATTGAGTCATCAGGACCAACTTTCAATTGTCTAGGCACTTTGTGATGTCT
GAGTAAGTTAAAAGAAAAAGACCAGTGTGCCTGGAAATAACTTAGGAGGTTTTATTTTCT
TTGAATAGCTGAAGAACCACATAGGAAGTTGTCAATGCAGATTTTAATAACTTACATAGA
CCACAAAAACCCCTTCCTGTAGCACAGCATTACTCAGACCTTTTTTCCACTTTTAGTCCC
TTGTGTAGACAACATCATAACCACCCATAGCATTTGACAGGAGCTGGAGGGATTACCCTG
GAAGAGACAGGCCAAATCACCTGTCACTGCTCTATTTGTCTGCTACTGAAAAGCTGCTGA
GTCCTCTCCTTGTGATGTCTTAACATCTTGTGACACTCGGCTTTACAAGACATTTTGCAT
TTGTCTTGTTTCCCAAAGCCATCCTCACTTGGGACAAATATCCAGAAACACAAGGTCCTA
CTTATCAAATACATGAAAGGTGAAGAGTATTTTAAGACTGNNNNNNNNNNNNNNNNNNNN
NNNNNNNNNNNNNNNNNNNNNNNNNNNNNNNNNNNNNNNNNNNNNNNNNNNNNNNNNNNN
NNNNNNNNNNNNNNNNNNNNNNNNNNNNNNNNNNNNNNNNNNNNNNNNNNNNNNNNNNNN
NNNNNNNNNNNNNNNNNNNNNNNNNNNNNNNNNNNNNNNNNNNNNNNNNNNNNNNNNNNN
NNNNNNNNNNNNNNNNNNNNNNNNNNNNNNNNNNNNNNNNNNNNNNNNNNNNNNNNNNNN
NNNNNNNNNNNNNNNNNNNNNNNNNNNNNNNNNNNNNNNNNNNNNNNNNNNNNNNNNNNN
NNNNNNNNNNNNNNNNNNNNNNNNNNNNNNNNNNNNNNNNNNNNNNNNNNNNNNNNNNNN
NNNNNNNNNNNNNNNNNNNNNNNNNNNNNNNNNNNNNNNNNNNNNNNNNNNNNNNNNNNN
NNNNNNNNNNNNNNNNNNNNNNNNNNNNNNNNNNNNNNNNNNNNNNNNNNNNNNNNNNNN
NNNNNNNNNNNNNNNNNNNNNNNNNAGACTATATAAAAGTAGAAGTTACTAAAAGGTTTT
TATTGAATGGATAAAGAAACACAGTGGAATATATCATCATTCAAACTGGAAAGGAAGAAA
TATGAAATGTGCCTAAACCTGGAAAAGCAAAGATTCTAAACCTCCCTTGGTTAAATAAGG
AGCATAGAAAACACCCTCAGTTCTGATGCAGGTCTTTAACATCTACCTCAACTGCTTACA
CTATGACTATAAATGCTTATTATAATGATAAAAGTCCACACAACTTACTTCTAAATAGCA
AGTGGAATTTTGACCTAAAGATTGAATGCTCCATTTCTAGATAAGGGCTCTCACTCAGGG
GTCACTTCCTTTCAGACTGAGTTTCTTTCTAGNNNNNNNNNNNNNNNNNNNNNNNNNNNN
NNNNNNNNNNNNNNNNNNNNNNNNNNNNNNNNNNNNNNNNNNNNNNNNNNNNNNNNNNNN
NNNNNNNNNNNNNNNNNNNNNNNNNNNNNNNNNNNNNNNNNNNNNNNNNNNNNNNNNNNN
NNNNNNNNNNNNNNNNNNNNNNNNNNNNNNNNNNNNNNNNNNNNNNNNNNNNNNNNNNNN
NNNNNNNNNNNNNNNNNNNNNNNNNNNNNNNNNNNNNNNNNNNNNNNNNNNNNNNNNNNN
NNNNNNNNNNNNNNNNNNNNNNNNNNNNNNNNNNNNNNNNNNNNNNNNNNNNNNNNNNNN
NNNNNNNNNNNNNNNNNNNNNNNNNNNNNNNNNNNNNNNNNNNNNNTCTGGCTTTGCTGT
GCCCTGACATGCCCAAACATGCCTTGTACCATAACGGACAGCCTCTCCCTTCCCGCCTAA
TTAGCCATATTCAATTTTAATGGTAGCCAATTGTGTCACTTTGGATTGTGCAGTACAGCT
CCAGCCAATGGGGACACAGAAGCAGGGAATAACTGCACTGGGGATAAAAACCCCTTCCCT
CCTTTGTTCAGTGTCATCTCGCAGTGGCCAGAAGTGCAAGCAGCAGCCTTCCGAAGAAGT
AAATTTGCCTTGTTGAGAAATCCTTTGAGTGCTTGTTTCCCGTGTGACTCCAAGCTCTTG
TTTCTAACA
>FR0012419
GCTCTTACAGGAAATCACATAAAGAAATAAGACTCTTAAAGTGCCTAACTGACAAGCAAA
ATTTAAAAGCAAACTGCCCCCTTTACTGTTCATGTATTCAGAACTAAAGTGAAGTTGGAA
TTATGTGAGAGATGCAGTGAGAGATTCAGCAAGCATTCTTACAGTGTAAACACAGCAGTT
CAAGTTGTGATGTTCACCCAACATCAAAGCCATCTATCCAGAACATGCAGGGGCAAGCCT
CCGCCAGGGAAGACCTGTCTGTGTCAAGTAGATTGCTCTAACTCCCCAAAATAACCAGTG
TGTGATTTAAATCACAACAGTATATAATAAACTCTGGCTTTATCATGCTAATTCCAAGTG
TTCAAAGCCATTACTAAATTTCTGAGGCTGGCCNNNNNNNNNNNNNNNNNNNNNNNNNNN
NCAGTAACTTTTCTAAAAGGCAGCAGCCTCATGTATTTCAAAGATGTGTACACACAACCA
TGCATCTAACACACCTGTAGGGCAAAGCAGGCCTCACCTGGGTGAGGAGAGTGCCCCAGC
TACTAGAAATTTTAAGATACAAATGAAACTAGATTAAAAGAAAAAAAGCCATCTGTCTCA
TCAAGGTTGAACAAGATATATCAGGCAAAGNNNNNNNNNTGCATAGATTCAAAATGCGAA
CAGT
>FR0012420
AACCAGATTATTAGATTCTTCAGTATGTGTCATGTTTTCCTGCTTCTTTGACTGCTTGAT
ANNNNNNNNNNNNNNNNNNNNNNNNNNNNNNNNNNNNNNNNNNNNNNNNNNNNNNNNNNN
NNNNNNNNNNNNNNNNNNNNNNNNNNNNNNNNNNNNNNNNNNNNNNNNNNNNNNNNNNNN
NNNNNNNNNNNNNNNNNNNNNNNNNNNNNNNNNNNNNNNNNNNNNNNNNNNNNNNNNNNN
NNNNNNNNNNNNNNNNNNNNNNNNNNNNNNNNNNNNNNNNNNNNNNNNNNNNNNNNNNNN
NNNNNNNNNNNNNNNNNNNNNNNNNNNGCTTGATATTCTAAGATTTGATGCTGGAGCTTT
GGTGTCAATGCTCAAAAGTGCCCAAAGACACCACTCAACCTCAGTGTCTATGCACACCCA
AGCTTTTGCAACAGGAGAGGTAGAGACAGCAGAGATGAATGT
>FR0012421
TCAGGCCCCTCTGAAAGCACAAAGCAGCTGAGCTCGGTAGGTGTCCTCAGCATGCACCCC
TGTGAGGACAGGAGGGAACCCTGTTCACTTCCCAGAGCTGGAGCAGGACCCCTGCAGACA
GCAGCCACCAGCAGCAAGACAGGTGAATCCCTTGCAGGGCAAAGGACTCAAGCTCCTAAG
GACACAGGTGCCCAGCCCCCTGGCAGAGTGCAGGCCAGTCCACCTCCAGACACTCAGCCT
GCAGGGCAGGGAGGAAGCCAGGCAGGACCACCCTGGGAAAGGAGTCTTTTCATACCAGAG
GCGCCTGAGAGGAAAATCCCATTGTGAAACCAAGTCCCCACCCAGACTCCTTCTGAGAAC
ACACAGGCCATTGGTTATTCAACAGGCAGCTCAGCAAAGGCTGCAGCCAAGAGCTCAGGC
AGCTGCAAGGCCCACGGGGCCTGCTAGGAACACAGTGGGGTGCTGGGGCTGTAGTACCCC
ACCTTCAAAACAGCCAATCGCAAGGCAGGGGCTGGGCTCCCCTGGCCAATCCTCTCCAGG
CAGCTGGCAGCCGACATGCTGAGGCAAGCCTCAGACATTCCGTTCCCAGGGCTGGAGGCC
TCATGTGACTGCCTTTCCCTCCCCTTCCCAGGCCAGCCACCAGGGGAGGGGCAGGAACAA
CCACCAAGGCCTGACCAGGTCCACAGAGGGACTGTCCCAAGCCTTATGTGGGTCAGGCCC
GGCTGCTGTCAGGGTGCAGGGGACCCAAATACATAGGAA
>FR0012422
AGAAGTGTTTNNNNNNNNNNNNNNNNNNNNNNNNNNNNNNNNNNNNNNNNNNNNNNNNNN
NNNNNNNNNNNNNNNNNNNNNNNNNNNNNNNNNNNNNNNNNGNNNNNNNNNNNNNNNNNN
NNNNNNNNNNNNNNNNNNNNNNNNNNNNNNNNNNNNNNNNNNNNNNNNNNNNNNNNNNNN
NNNNNNNNNNNNNNNNNNNNNNNNNNNNNNNNNNNNNNNNNNNNNNNNNNNNNNNNNNNN
NNNNNNNNNNNNNNNNNNNNNNNNNNNNNNNNNNNNNNNNNNNNNNNNNNNNNNNNNNNN
NNNNNNNNNNNNNNNNNNNNNNNNNNNNNNNNNNNNNNNNNNNNNNNNNNNNNNNNNNNN
NNNNNNNNNNNNNNNNNNNNNNNNNNNNNNNNNNNNNNNNNNNNNNNNNNNNNNNNNNNN
NNNNNNNNNNNNNNNNNNNNNNNNNNNNNNNNNNNNNNNNNNNNNNNNNNNNNNNNNNNN
NNNNNNNNNNNNNNNNNNNNNNNNNNNNNNNNNNNNNNNNNNNNNNNNNNNNNNCCAGAA
GTGTTTCAACATGGAAATTTTCCTTAGCCCTTCTGTGGTTGTCATGGCTTAATGT
>FR0012423
GTNNNNNNNNNNNNNNNNNNNNNNNNNNNNNNNNNNNNNNNNNNNNNNNNNNNNNNNNNN
NNNNNNNNNNNNNNNNNNNNNNNNNNNNNNNNNNNNNNNNNNNNNNNNNNNNNNNNNNNN
NNNNNNNNNNNNNNNNNNNNNNNNNNNNNNNNNNNNNNNNNNNNNNNNNNNNNNNNNNNN
NNNNNNNNNNNNNNNNNNNNNNNNNNNNNNNNNNNNNNNNNNNNNNNNNNNNNNNNNNNN
NNNNNNNNNNNNNNNNNNNNNNNNNNNNNNNNNNNNNNNNNNNNNNNNNNNNNNNNNNNN
NNNNNNNNNNNNNNNNNNNNNNNNNNNNNNNNNNNNNNNNNNNNNNNNNNNNNNNNNNNN
NNNNNNNNNNNNNNNNNNNNNNNNNNNNNNNNNNNNNNNNNNNNNNNNNNNNNNNNNNNN
NNNNNNNNNNNNNNNNNNNNNNNNNNNNNNNNNNNNNNNNNNNNNNNNNNNNNNNNNNNN
NNNNNNNNNNNNNNNNNNNNNNNNNNNNNNNNNNNNNNNNNNNNNNNNNNNNNNNNNNNN
NNNNNNNNNNNNNNNNNNNNNNNNNNNNNNNNCTAAGATGTTTAAATGTATTATCAGTGT
ATAAAGATAATATG
>FR0012424
CATTCTGCACACAGTTTTTGCTTGATGTAATAGATACCAGATACATTCTGGAGGCTTGTT
TCCACAAGGGGGCTGGCTGGCTAGAGGGAGGCCAACTGTGAAGGTGTCAAGGACATGGAG
CTTGATAAGAAAAATGGTGAGGCCATTAAGAGCCAGGAAACCAGAAGGAAGAATAGATTT
GACGAATGAGNNNNNNNNNNNCCCATGCAGATTGGGGTGCAGATGGGTCTCACACCAGTG
CTATCTAACAGACTGCTTGAAGTCATTCAGCACATTTTTCCTGGGCTCCATCTATGTGCC
AGTTTTGTGGATCCCCAGGGAACAGAGGCTGGGGTGGGGGTAGTAACATAGTAGAATCAT
ATGAGTTCTTGACATGGACATGATGGGAGAAAAGA
>FR0012425
GNNNNNNNNNNNNNNNNNNNNNNNNNNNNNNNNNNNNNNNNNNNNNNNNNNNNNNNNNNN
NNNNNNNNNNNNNNNNNNNNNNNNNNNNNNNNNNNNNNNNNNNNNNNNNNNNNNNNNNNN
NNNNNNNNNNNNNNNNNNNNNNNNNNNNNNNNNNNNNNNNNNNNNNNNNNNNNNNNNNNN
NNNNNNNNNNNNNNNNNNNNNNNNNNNNNNNNNNNNNNNNNNNNNNNNNNNNNNNNNNNN
NNNNNNNNNNNNNNNNNNNNNNNNNNNNNNNNNNNNNNNNNNNNNNNNNNNNNNNNNNNN
NNNNNNNNNNNNNNNNNNNNNNNNNNNNNNNNNNNNNNNNNNNNNNNNNNNNNNNNNNNN
NNNNNNNNNNNNNNNNNNNNNNNNNNNNNNNNNNNNNNNNNNNNNNNNNNNNNNNNNNNN
NNNNNNNNNNNNNGAATACACTGGGTTAGAAATAAATTTAGAATTTGCCAGGATATGGGT
AGTTTAATAAAAATGGAGGCCCACATTCTCTTCCCAAAGGAAAATCTCTTCACACATCCA
ATAACTTCCTAGTTTCTAGCTATCATACCACAACAAAAAAGCATATGATATTTTATAGTC
TGGGAAACTCATTTAGCCTAAAATTGGTTAACTCCATGGGGCATATTTGCATTCTATGTC
TTATCTTAAATGCTG
>FR0012426
AGGAGCTGAGGACTATATCCAGCACCCACACCTTAAACTTGACTAGATGCAATTACTCAA
CCATACACTCACATTTTCCTCAGCTGGCCACTGAGGTCAGAGCCAGCTAGACTGGACTTC
CTGCTGCTGCCCTGGAGATCCCTGTTGGCACTGGAGACTCCTGGACACAGAACGTGTTAT
GAGTCAGAAGCAAATGTGGAATTCTCTACTTCCTGCCGTCACCCACACGTGGGGCGTATC
C
>FR0012427
AACCTTTTAGAGTTTTAACAGATGTTGCTCCGTGGCCNNNNNNNNNNNNNNNNNNNNNNN
NNNNNNNNNNNNNNNNNNNNNNNNNNNNNNNNNNNNNNNNNNNNNNNNNNNNNNNNNNNN
NNNNNNNNNNNNNNNNNNNNNNNNNNNNNNNNNNNNNNNNNNNNNNNNNNNNNNNNNNNN
NNNNNNNNNNNNNNNNNNNNNNNNNNNNNNNNNNNNNNNNNNNNNNNNNNNNNNNNNNNN
NNNNNNNNNNNNNNNNNNNNNNNNNNNNNNNNNNNNNNNNNNCAGTTGATTGACAGCTTC
TTAATTCTAAGAATGCCCCCAACTTAAAAGCAGCCCTGGAGGGTCCCCTTCTTCCGTGTC
ACCCCCAGTGTCTTGTGTGAGTTGTCACCGGGCCCCACTTGTTTTCCTCTGAAGCATTCT
GACAGCTCTGCTCGTGGCCCCTGCGTTTAAGAGACAT
>FR0012428
TNNNNNNNNNNNNNNNNNNNNNNNNNNNNNNNNNNNNNNNNNNNNNNNNNNNNNNNNNNN
NNNNNNNNNNNNNNNNNNNNNNNNNNNNNNNNNNNNNNNNNNNNNNNNNNNNNNNNNNNN
NNNNNNNNNNNNNNNNNNNNNNNNNNNNNNNNNNNNNNNNNNNNNNNNNNCGCCACCACA
CACATTATTCTCATCCCCAAAGAAAAACCCATAT
>FR0012429
TTCCTCCTTCTCTACAAAAGCTCCGGTTGATTCGAGGGAAGTGGTGAAAANNNNNNNNNC
TCCCATTTTCCTCCCTGCATCTGGGGACACAGCTGCCGTGACCAGGGAGGCCAGCCTGGG
AGGTCCAGATGCCCAGGGAGAATCTTGGTCTGGTGAATCCATGAGCTGCGATACCACGGC
TGGGGCCATATGTTCACCTGCTTTCCTGTCCGTTGGTGAAGGAATTTCAGAATTCATTTT
ATATCCAAGACTGGCTTTTACCAAATTTAAAAGCCTCTCAATGCGTCCTCGACCTTGAAC
TGTGCTCAACAGCCTGGCCCTTTCTGGGGCCACCCTGGGATATGGCTGGCTGGCTGGNNN
NNNNNNNNNNNNNNNNNNNNNNNNNNNNNNNNNNNNNNNNNNNNNNNNNNNNNNNNNNNN
NNNNNNNNNNNNNNNNNNNNNNAAATAGTGCTAGTTTGGGCACAGAGTAATTTATATTCC
CTTTGGTTAAAATGCAGGCTTTTTAGCCAACAACAAAAGTGTTTTCCCCCCACCCCCACT
CGCCCACCAGGGTGATGCCACTTTTGCCTCCTGCCCTGAAAATTGGACTTAAGATGCCAT
GTCTTNNNNNNNNNNNNNNNNNNNNNNNNNNNNNNNNNNNNNNNNNNNNNNNNNNNNNNN
NNNNNNNNNNNNNNNNNNNNNNNNNNNNNNNNNNNNNNNNNNNNNNNNNNNNNNNNNNNN
NNNNNNNNNNNNNNNNNNNNNNNNNNNNNNNNNNNNNNNNNNNNNNNNNNNNNNNNNNNN
NNNNNNNNNNNNNNNNNNNNNNNNNNNNNNNNNNNNNNNNNNNNNNNNNNNNNNNNNNNN
NNNNNNNNNNNNNNNNNNNNNNNNNNNNNNNNNNNNNNNNNNNNNNNNNNNNNNTTGGAC
TTAAGATGGCATGTCTTTGTTTTAGGGCCAAAAATGAGGCCCCCTTGCTTAAGGCATGGG
GTCCGTGGCCAGGCAACGGGGTGGGACTGCTGCCCCAGATGTGGCCATGGGGGTCGTGGT
CCTTTCAACACCAAGCTATGAGCTGTCGCCATGGAGACCAGGGCCACCTGTGGAAAGGCG
GATTTTGTCTGCTTTTGACTTTTCTTTTTTAATATGTAAAACTCCACATCAGCGGAAANN
NNNNNNTACTTCTGGCCTGGAGCTTCAGGGTTTTGGTGCTGGGACGAGTTTGTTGTTCTC
CTTANNNNNNNNNNNNNNNNNNNNNNNNNNNNNNNNNNNNNNNNTGGAGTTGGCAGAGCT
CTGCATGTCCCGGCATGTCTGAGCAGGAGGAATTCCGGGCGGCCAAAGGGTTTTATGTAG
ATTGCTTTTGGACACTCGCCCAGGAGTCAGGAGTTGATTTTTATCTCACTTCCTGGTAAC
CTTGAACTTACCAGGCAGGGATGAGATGACGTAAACTTCCTCAGATGATGTAAGTTCAGC
CACATCTTGCTGCCCATTAGGGAGAGAGGACGACCCCCACAGTGAAAGTAATTGAGTGAA
ATGCACGTTCTGGAAATCAGTTTCTATTTTGGCCTGGAGGAATGTGGCTATACTGCTTCC
CTGAGTGTGACACAGTTGGAATCTAATCTTGTTGGTTTCCCAACATCTAGNNNNNNNNNN
NNNNNNNNNNNNNNNNNNNNNNNNNNNNNNNNNNNNNNNNNNNNNNNNNNNNNNNNNNNN
NNNNNNNNNNNNNNNNNNNNNNNNNNNNNNNNNNNNNNNNNNNNNNNNNNNNNNNNNNNN
NNNNNNNNNNNNNNNNNNNNNNNNNNNNNNNNNNNNNNNNNNNNNNNNNNNNNNNNNNNN
NNNNNNNNNNNNNNNNNNNNNNNNNNNNNNNNNNNNNNNNNNNNNNNNNNNNNNNNNNNN
NNNNNNNNNNNNNNNNNNNNNNNNNNNNNNNNNNNNNNNNNNNNNNNNNNNNNNNNNCAG
TTCTTTCTTAAAACAGCTGAGAGTTTTGTTTTCTTCAGCGTTCACCTTCCTTGTCTCCAG
TTCCGATGCTGGCAGTGGTTCCTACCTCTGTTGGGTTTCTAGATAGTTTGGGAACGGGGT
TGATGGGTTTCTGTGAAACACATTTTCCAAGTCTTGGGCTTTCTCTGGAGGGGAAGGTGG
ATGCTGGCGGGTGACTTGCAGTGGGCGCCTGGCAGTGGGTGTGGACTGTAACTGACAGGT
GGAAATGAGTAGGGACACTATTGTTCCCTCCATGCCAGCNNNNNNNNNNGCTGGAAATGC
CCCCTCCACACCCCTGGTAGCTCTGTGTCCTGAGAAATCCAGAGTGTGGGAGACATCA
>FR0012430
CCCCTTGGGATGAGGGCTGCACAGGCAGTTAAAGGGTCCAAGGATCATCCCAGGATATGG
CTGAGAGGCTGCAAGAGGCTCCATCCCCTAGAGGCCCCCTCCGCCCTCGCCTGGGTGCTC
CCAGCCTTACTCAAAGGAGCAGGTCNNNNNNNNNNNNNNNNNNNNNNNNNNNNNNNNNNN
NNNNNNNNNNNNNNNNNNNNNNNNNNNNNNNNNNNNNNNNNNNNNNNNNNNNNNNNNNNN
NNNNNNNNNNNNNNNNNNNNNNNNNNNNNNNNNNNNNNATCTTATAAAGTAGCTGTGNNN
NNNNNNNNNNNNNNNNNNNNNNNNNNNNNNNNNNNNNNNNNNNNNNNNNNNNNNNNNNNN
NNNNNNNNNNNNNNNNNNNNNNNNNNNNNNNNNNNNNNNNNNNNNNNNNNNNNNNNNNNN
NNNNNNNNNNNNNNNNNNNNNNNNNNNNNNNNNNNNNNNNNNNNNNNNNNNNNNNNNNNN
NNNNNNNNNNNNNNNNNNNNNNNNNNNNNNNNNNNNNNNNNNNNNNNNNNNNNNNNNNNN
NNNNNNNNNNNNNNNNNNNNNNNNNNNNNNNNNNNNNNNNNNNNNNNNNNNNNNNNNNNN
NNNNNNTGAGGATCTTGGCCTCCATTCTTGCCCTTCCACTCCATTCCAACTGCTGAGCCT
CTCACACCCTCTGTGGCTCCCTTTCGCCTACAGGAAATAGGATTTCTGTACTGGGCATTT
GAACCCCATTCCCTTGTTTCTGCTGACCCCCAGCAGTCTCAATATCCCCTACTTCCTCTT
CCCAGAACCACCCTCCCCAAAGCCCTTATCGATGCTTGGAGGATTCCTATGCATCCCTCA
AAATCCAAGGTTTGGGAAAGATGCTGCAGTGGTCTCAAGACATCCTCAGTGTGATGACAG
CCTGGGGTGGGGGTAAGGGGGCAAAGTACAGCACCAGAAATCCCAACTGAGTCCCCCCAC
ACGTCTTCCACCTTCCCACCCTCTCTTTCGGGTTCTGGCTCCCTGCCTCCAGGCAATCAC
CAGTTTTTACCAGGAGTGCCTCAGACCTGCCCGGACATGTCCAAGTCCCCTAGAAGCAGG
GAGGGGTGGGTGAGGCTGTCACCTCTCCCTTCCCTGTATGGTGCTGATAAGGGCGTGNNN
NNNNNNNNNNNNNNNNNNNNNNNNNNNNNNNNNNNNNNNNNNNNNNNNNNNNNNNNNNNN
NNNNNNNNNNNNNNNNNNNNNNNNNNTGGAAATTCTCCAGATAT
>FR0012431
ACATGCATCATAATGCCTTACCTTGTACCTTGATTTGCTTTCATTTTTACCATTTAAAAT
TCTGCTTCTGTACTATGTCCTACCTCCCCTTACCCTTCATTATCCTTAAAATTGTGTATT
CTTAATGAAAACTATATTGTTAGGTGACCATAGAAATATTGTTATTTTAGATAGTTGATT
CTGTAGTGTTTTCAAGAAATTATTTCATATTTAGAATAATTTTGCAAAGTGAGTTAGTTT
AAAAGTAGTTCTTTAAGAAACAGGTAAATTTCAAAACACTTCTTTCCAAAATCTTTTATC
TCAAAACTTGCATTAAAATGAGAAAATATGACATCTCTTAAAAACA
>FR0012432
CTTATTAAATATTAAGTTTAGGTTTTTCTACCCTACCTTCCCAGGGATTTGATGGATAAA
GTACTAACTGGTATTGTGACTTGTATGTTACAATAAACAATCTGTCAATTTCAATTTTTT
TAATAATCGAGAGAGTTTTGAACATCACATGAAGTTTTTTGGCAAGTCAGATATAAAATA
CACGAAAAGACAAAAAATGTGGCAGCTATGCTATTCACCTTTCACATTTTGCCTATCTTT
TTATCTGAAGTTTATAGAAAAGGCATTTTACTAAATTCAAAGTGAGAACTACTAATACTA
CACCTACATATGACCTCCTTATGGTGGACGGGTGTCAGCCAAAGCAGTTAAGTTTCAAAA
TGGCTATACTGATAGACTTTAACTCAAAAACTATAATCATTATTTGGTCATGTTTTGGTT
GGATTACAATCTACAGAATGGGAAAACTTGCATCAGATTTCTAGTTCTTTCCAGCTTTAA
GATCCTATCATTTCCATCATCCTGTAAGATGTTATCTCTTTTTATGCATACTTTCTTTAA
AGTCCAAGTCACTCAGAGAATGAGGTCATTATGCTGCTATTGATCTTGCTCACCATGGCA
ATATCAACACACAGAACCTAAATAAAGGAGCCTAAAATAAAAGTGCAAAATGTAACACAG
CTGCCAATTTTAGAGAATTTTTCAGAAGTATGTCATTTGTAGTATAGTAGGAATCTCAGC
TCCAGTCTAAGCTGGGTCTGTTGCTGGGCTCAAGCATGTCTGGGCATGTCTGGCAAACTG
GCGAGGCAGGACTACAAGAAACCTGCTGCCATGGGGGCTGAAGCTGCTTCCTGGAACAGA
ACTCATTTTAGTGGAAGAGAGAATTAGAGAAGCCCTACAAGAAAGACTTAGTCATTGAAT
GGAGAGTAACAAATGCAGCGTGGGGTAGCTGTTACTCAAATCTGTCGCCAGTCTAGGCCC
ATGAAAGCATGTCTGGATCCCTAAGAGAAACAGAGCTCTGAGTAAAAACATAAAGGGCTG
TTTCACTAAAAACCATATGATATTGGGCACAAGCAGTCTGCTTCGGGGTTCCCCTAACAC
AATGATCTCCATTTCTTCTGACTGTACTATGACTTTGGCTGTTTTGTTTGTATCCCAAAT
TTTNNNNNNNNNNNNNNNNNNNNNNNNNNNNNNNNNNNNNNNNNNNNNNNNNNNNNNNNN
NNNNNNNNNNNNNNNNNNNNNNNNNNNNNNNNNNNNNNNNNNNNNNNNNNNNNNNNNNNN
NNNNNNNNNNNNNNNNNNNNNNNNNNNNNNNNNNNNNNNNNNNNNNNNNNNNNNNNNNNN
NNNNNNNNNNNNNNNNNNNNNNNNNNNNNNNNNNNNNNNNNNNNNNNNNNNNNNNNNNNN
NNNNNNNNNNNNNNNNNNNNNNNNNNNNNNNNNNNNNNNNNNNNNNNNNNNNCCCAGAAG
ACAAAGTAAACACACACACACAAATCCTGGTAGGTGTCTGCAGTACCTAGAATAGCAGAG
CAGAGGAAGGGGTCCTGGGAGAGGATTTGACTTAGTGAGAGACCCTTGCCCTTCTGGGAC
TCCCAGAAGGCTGGAGATGTCCTGACTACCTTAGTAGGCTTGGTAGGTAGATGAACCAAT
GAAATTCAAATTATTGTTGCTAATTTGACCCCATCAGTGCTGTGGTTGATGAGTTTGAAT
ATGACTCCTAATCAAATAGCCCTTATGCAATAGTGTGTTATTGGGCAACTTACAATTACC
TATAGCATCACACGTTCACCAAGCTGGAAAAAAAGAACTGTAGAACAGTGATTCTCAATT
TGTGAAAGACCAGTATTT
>FR0012433
CCTGGCTCCCAGGAAGCCTCTGCCGAGTCAGGACAAAGGGCATCTTAGCGGGGCAGAAGG
CATGAGTGCTGGCTGGAGGGGAAGTGGGTACTAGGGCCATCCTGGCTAAGTCAGCCTGCC
AGGCAGGATGGCAGCAAAGTGCAAGTCATGGTGAGTTAGGCACGGGCAGCCTCACAGCAG
GAATGCCCGGCCCTCCTAGCCCAGGCGGAACCTGCCTGAGTCACCGCCTGGCTGCAGCCC
CAGCTGCAGAGCCTCTGCAGACCAGCCCACACCCCGGCCATCCTGGAAGGGACACAGCGG
GCATGCCAGGAGGACATGCCAGGGCACGCTTGGGTTGGTACTGCCAGTCTCTTGGGGTCT
GGGAAGCCCCGTCCTGGATCTTAACGGACACGGAATGCACCCTCATCACACATGAAATAT
AATGTTTACTCGAAAAATGCAAAGAAAATTTAAGTTTTGTTTCTTCACAATAATCACACA
AATGTAATTTTACAAACATAATACACATTGTTTAGCTCAGACTTTTTCTTTTGTACGTAC
TTGGTTTGCCCCTTTCTCAATATGAGTGTCTCATCTGTAATCCACAATATTTTCCCTAAG
TTTTTCTCAGTGCTTATTTGACATACACAAAAATGTACATGACACACTGGAAGCTGTCAG
CATTTTAAAAGCAGAGCCTCATCATGCACCCTCTTCTGCATCTTCTGACCCCACTCCCTC
CGGGGCGGCCGGGAGCTGGAGTCCATTCCTCCTCATGGCCGTGTGAAAGCAGTGGTAAGC
ATGTAGAATGTGCAAGCAACCACAATGTTCCCCGTGGATGGGAGACCACTTTGCCTTCCA
CTTTGGATCAATGCTCCATGGGCCGCTTTGCATGTCTTGGCGTGTGTATTTCTGCGTGTT
AGATCCCAGGGATGCTGGCTTTGTCAGTCTTCACAGGTGTTGCCGGTGACTATCCACCAA
GGTGGCCCTAAGGGGCTGTTGTAGTTCCAGCTGGCCTGGCAGTGTGTGGCACTCTGCCGT
TTCCCTGCCGCCTAGTGGCTGGTGCATTCCTCACTGTGCAATGGCCATTGGCATTTGCCC
ATTTCTTGGAAGGGTTTGTGTTTTCCTTGTCAGTGTCTAGGAGCTCTTTGTATATTACAG
CCATCTGCATCACTAGTATTTTCCTGAATCTATCATTTATCCACGGACTTTATTTATGGT
ATATTTTGTTATATAAAAGTTTTTATAAAGCTAAATAGAACTCTCCTGTTTTAGTTTAGA
TTAGGAGGGTACTCCTTGC
>FR0012434
CCAGTCCANNNNNNNNNNNNNNNNNNNNNNNNNNNNNNNNNNNNNNNNNNNNNNNNNNNN
NNNNNNNNNNNNNNNNNNNNNNNNNNNNNNNNNNNNNNNNNNNNNNNNNNNNNNNNNNNN
NNNNNNNNNNNNNNNNNNNNNNNNNNNNNNNNNNNNNNNNNNNNNNNNNNNGTAGTAGCA
TCTCCCACAGTCCACACTGGCCAACAGACAATTACCACCACCCAGCCTGTCACAGATGCC
AGTGTCCTAATGAAGGCTGTGTCCTCCAATGGCTTCTCAGGTCTTGCATAGTAATTCAAT
TCCAACATTCCTGC
>FR0012435
TTTACAAACTTGTTAGTATTAAACATTTGTATATCTATTGAATACTTTAACTCATATATT
TAAATTTCTTAGTACCAAATTAAACTTATTATAAAACTAAATAAACTTCTATTTACTGGA
AATTGTATTTCTTGTTTATATTCTCATTACAGTTTATAGGTAGGCACCGCTTATCATTAT
TACCATTGATAGTATATTGAAACCCTTGTTGTAATTCCAGTTGAGAGAAATCAAGAAGTT
GTACAAAGAAGTTTTACCAAGAGAAGAATTCAACTAGACACACATCCATACATACTTGCA
TAACCTATGAATAGTGTTAAGACTATATTATTAAAAGTATTGGTTAATTAATAATTAAGT
ATACAGAACTTCAAATAAGTACTACTTCTATTATTTGACCTCCATTTTCTGTTCTAGTAT
TTTTGTTGGAAGCCATAAAACAATTTGTATCATGTAAGACTCAGAAAAATAAGAAAATTT
GCACAAACTTGGAGAAAATCTAGAGTAATTATACCTTCTTTAAGATAATAGNNNNNNNNN
NNNNNNNNNNNNNNNNNNNNCAATTTACTTGACATTTATATTTCTATGGTAAATATTGCA
GACTGGCAACAGATGATAACTTCAAATAGTGTTCTAGAATGTCATTCTAGCTTGCATAGC
ATAATTTTTTCACAGATGTTCTATAATAGTATTCCAAAATGCTACTTAGCAACAACAAAA
GCAATGGCATTACACATTTTAACAACATTACTGCTCTTAATATTTCCCCCAAATCTAAGA
AATAGAAATGGTAAAAGGNNNNNNNNNNNNNNNNNNNNNNNNNNNNNNNNNNNNNNNNNN
NNNNNNNNNNNNNNNNNNNNNNNNNNNNNNNNNNNNNNNNNNNNNNNNNNNNNNNNNNNN
NNNNNNNNNNNNNNNNNNNNNNNNNNNNNNNNNNNNNNNNNNNNNNNNNNNNNNNNNNNN
NNNNNNNNNNNNNNNNNNNNNNNNNNNNNNNNNNNNNNNNNNNNNNNNNNNNNNNNNNNN
NNNNNNNNNNNNNNNNNNNNNNNNNNNNNNNNNNNNNNNNNNNNNNNNNNNNNNNNNNNN
NNNNNNNNNNNNNNNNNNNNNNNNNNNNNNNNNNNNNNNNNNNNNNNNNNNNNNNNNNNN
NNNNNTGGTAAAAGGATGTGGNNNNNNNNNNNNNNNNNNNNNNNNNNNNNNNNNNNNNNN
NNNNNNNNNNNNNNNNNNAAGAGTAACATTACTGAATGAGAGAATGATTATTAAAACAGT
TGTAGTCTAATGTGCTTTTCAGTTAAATAAATTATTCCTTCTCATGTCTTAGTAAAGGGA
CAAATCTGTTAATCCAATTTATATTGCCTCCTAGGCACTTTTTACAGAAACCAGGTAACT
GGGTCTTTCATCAAGTT
>FR0012436
AGCCTGTTTTTACGAGCAGGAAAGTAGGAAACAAATCCTTGTGATCAAAACATAATTGGA
ATTTCTATTGTTATTTTGGAGTCCATTGTTCTGAACTGTTTCAGAATAGACTGATTATTA
AATTTGTCTAGTAATAATATTTTAGTTTAGAGGTTTTTTGATTATTTTTCAGTGTTGTCA
CCTTTTNNNNNNNNNNNNNNNNNNNNNNNNNNNNNNNNNNNNNNNNNNNNNNNNNNNNNN
NNNNNNNNNNNNNNNNNNNNNNNNNNNNNNNNNNNNNNNNNNNNNNNNNNNNNNNNNNNN
NNNNNNNNNNNNNNNNNNNNNNNNNNNNNNNNNNNNNNNNNNNNNNNNNNNNNNNNNNNN
NNNNNNNNNNNNNNNNNNNNNNNNNNNNNNNNNNNNNNNNNNNNNNNNNNNNNNNNNNNN
NNNNNNNNNNNNNNNNNNNNNNNNNNNNNNNNNNTTCATCATCTTTTTCTGNNNNNNNNN
NNNNNNNNNNNNNNNNNNNNNNNNCACATTCAGCAGTGGGAACTGACTGTTTTTTGTCAC
TATAGATTCCTTGCTTTTCTGCTTGTTTACAGTAGGGAATTTCTTTTCTGTTAACTT
>FR0012437
GTTTGCAAGAACTAGAAACATGCTCAGGTTATCTGAGTTCATGGGAGTTTATTGTAAAGA
CAAGAAAAACTTCTGCAGACTCCCAGTGAGGGCTCCCAGAGAAAGGACTATTATTCATAA
ATGAGGAGGTGACCTCAGCAGCTGCAAAAAAGAGAACGGCCTTGGGACCTGTCTACCACT
GAAGTATTCTCCCTCCTTTACCTCTTCTTCCTGCTTTATTCTCTGCTCNNNNNNNNNNNN
NNNNNNNNNNNNNNNNNNNNNNNNNNNNNNNNNNNNNNNNNNNNNNNNNNNNNNNNNNNN
NNNNNNNNNNNNNNNNNNNNNNNNNNNNNNNNNNNNNNNNNNNNNNNNNNNNNNNNNNNN
NNNNNNNNNNNNNNNNNNNNNNNNNNNNNNNNNNNNNNNNNNNNNNNNNNNNNNNNNNNN
NNNNNNNNNNNNNNNNNNNNNNNNNNNNNNNNNNNNNNNNNNNNNNNNNNNNNNNNNNNN
NNNNNNNNNNNNNNNNNNNNNNNNNNNNNNNNNNNNNNNNNNNNNNNNNNNNNNNNNCTC
TTCCCTCTTCCTTCTCTCTGTGATTTCTATTCATAATTTCTTCCTGTTGCNNNNNNNNNN
NNNNNNNNNNNNNNNNNNNNNNNNNNNNNNNNNNNNNNNNNNNNNNNNNNNNNNNNNNNN
NNNNNNNNNNNNNNNNNNNNNNNNNNNNNNNNNNNNNNNNNNNNNNNNNNNNNNNNNNNN
NNNNNNNNNNNNNNNNNNNNNNNNNNNNNNNNNNNNNNNNNNNNNNNNNNNNNNNNNNNN
NNNNNNNNNNNNNNNNNNNNNTTTCCTCTTTCTACTTCTGTACTCTTCTGTCACCTGTAT
TTGCTGCTTCTGATGCTCAGAAGAT
>FR0012438
ATTTAGTGGAGAGNNNNNNNNNNNNNNNNNNNNNNNNNNNNNNNNNNNNNNNNNNNNNNN
NNNNNNNNNNNNNNNNNNNNNNNNNNNNNNNNNNNNNNNNNNNNNNNNNNNNNNNNNNNN
NNNNNNNNNNNNNNNNNNNNNNNNNNNNNNNNNNNNNNNNNNNNNNNNNNNNNNNNNNNN
NNNNNNNNNNNNNNNNNNNNNNNNNNNNNNNNNNNNNNNNNNNNNNNNNNNNNNNNNNNN
NNNNNNNNNNNNNNNNNNNNNNNNNNNNNNNNNNNNNNNNNNNNNNNNNNNNNNNNNNNN
NNNNNNNNNNNNNNNNNNNNNNNNNNNNNNNNNNNNNNNNNNNNNNNNNNNNNNNNNNNN
NNNNNNNNNNNNNNNNNNNNNNNNNNNNNNNNNNNNNNNNNNNNNNNNNNNNNNNNNNNN
NNNNNNNNNNNNNNNNNNNNNNNNNTTTCTAACAAGAGCTAGCCTGGAGGCTCCTCATGG
GCATTTGTCTCTGGTTTAATGCCTTCTTGCCACTGTGGTGAACCTGGAGACCCACCGAAG
TCTCTGGAATCTTTCTTGCCAGCATGGCACTGCCAACCTTCAGCTCAGGCTTGCTTGCAG
GGGAGGAATGGTTTCTGGAAATGGAAGACATCTTTGCTGTGTGTTCCCAAGCACAAGCAA
CATCCCCATTTCCTTCTGATCTGCTGGACTTCTTAGAGGTTTTGTCACCTCTTTGGAGGT
CCCATTGACCCTCCTCCACATATACAAAGGGCCCTCCCTGCTCAAGGGCATCTTTCCCAC
TTGGAAGGAGCCCACAGGGCACTGTCCAGGGGAACTACTCCTGGGCCTCTTGGTCTCAGT
TCTGAAATCTGATTTCTGACTTGTGAGGTCTCATTATTGTTCTTGTTTGTCCCATTTACC
TGTGTGTCAGG
>FR0012439
CTAATTTATATATCTATTTATGTATGTTAATAATAGTAAGCCTGTGTACAATTAAAAAGT
TTTGTTATTATTTATCGAGAGTGGGGCCAAGTGGCCCATAGGTAGCATTAGATGGTGCAA
TACTGTCATGAAAATGGAAGGAAANNNNNNNNNNNNNNNNNNNNNNNNNNNNNNNNNNNN
NNNNNNNNNNNNNNNNNNNNNNNNNNNNNNNNNNNNNNNNNNNNNNNNNNNNNNNNNNNN
NNNNNNNNNNNNNNNNNNNNNNNNNNNNNNNNNNNNNNNNNNNNNNNNNNNNNNNNNNNN
NNNNNNNNNNNNNNNNNNNNNNNNNNNNNNNNNNNNNNNNNNNNNNNNNNNNNNNNNNNN
NNNNNNNNNNNNNNNNNNNNNNNNNNNNNNNNNNNNNNNNNNNNNNNNNNNNNNNNNNNN
NNNNNNNNNNNNNNNNNNAGGAAGTAGGATGTGAGAGTAAATTTAGTACTAGATATTTTT
AAGAAGGG
>FR0012440
GTATCATGNNNNNNNNNNNNNNNNNNNNNNNNNNNNNNNNNNNNNNNNNNNNNNNNNNNN
NNNNNNNNNNNNNNNNNNNNNNNNNNNNNNNNNNNNNNNNNNNNNNNNNNNNNNNNNNNN
NNNNNNNNNNNNNNNNNNNNNNNNNNNNATAGTCACTAACACNNNNNNNNNNNNNNNNNN
NNNNNNNNNNNNNNNNNNNNNNNNNNNNNNNNNNNNNNNNNNNNNNNNNNNNNNNNNNNN
NNNNNNNNNNNNNNNNNNNNNNNNNNNNNNNNNNNNNNNNNNNNNNNNNNNNNNNNNNNN
NNNNNNNNNNNNNNNNNNNNNNNNNNNNNNNNNNNNNNNNNNNNNNNNNNNNNNNNNNNN
NNNNNNNNNNNNNNNNNNNNNNNNNNNNNNNNNNNNNNNNNNNNNNNNNNNNNNNNNNNN
NNNNNNNNNNNNNNNNNNNNNNNNNNNNNNNNNNNNNNNNNNNNNNNNNNNNNNNNNNNN
NNNNNNNNNNNNNNNNNNNNNNNNNNNNNNNNNNNNNNNNNNNNNNNNNNNNNNNNNNNN
NNNNNNNNNNNNNNNNNNNNNNNNNNNNNNNNNNNNNNNNNNNNNNNNNNNNNNNNNNNN
NNNNNNNNNNNNNNNNNNNNNNATNNNNNNNNNNNNNNNNNNNNNNNNNNNNNNNNNNNN
NNNNNNNNNNNNNNNNNNNNNNNNNNNTC
>FR0012441
TGCTCAGGATATTCNNNNNNNNNNNNNNNNNNNNNNNNNNNNNNNNNNNNNNNNNNNNNN
NNNNNNNGGACAGATTTACCCAAATACAATCTTTAAATGGTAGGATAATTGCTAGATGAA
AAAGAAAAGTTTGCACTGATACATAACAAACTCGTCATGGTGGNNNNNNNNNNNNNNNNN
NNNNNNNNNNGTGGTTTTTTAAACAAATTGCTAGACATTTCTGAGCCAGAAGCGAGGTGA
TTTCTCTAAGATGACTCTGGCTACTTAGGACTCTTATTCCTACCTTCAACTGGTTTGTTG
GAAAATCCATGTACAATTTAGTATTTATAAAACTTTGCCAACTGCTATAATAATGGCAGC
CACTGAAATTACGTTGTTAATGAAGTGTGGACCAGGAGCCAGAAGTGTAGCAGGAAACAG
ACACTAAACAGAAGTCAACGTCAGTCACCCGGGCCTCCCCAGGTCTAGGGAGCTTTCATG
GACCTCTATGATCCAAACTAAAAGATCTTTGAAAACCGGCAGTGGGACAGAAGGTGTTTT
TTATGAAAGGCTGGAGCTTTAAACTTTGCCTAAAATACTTGGCTTCCTCCAAATAGTGCC
TGGATAAATTGGGGGTCGTCTTCAAGAGGAATTCTCTCTGAGGATAAGCTCTGAGTATAC
AGTAAGTTTAAAATGAAGAGCACAATCATTCCTGTAGTTATTAGAGATTAGTCATATCAA
GGCCTGTCCCCTTCTCCACCCGCAAAGAGAGCAATGACAAAAATACATGTCCAAACATGC
CCTCAAAGACTTGTAGTTTTACTTAGGCTTCAAAAATACACTGAAGCTCTTATAAGGGCT
TTTGGTATGGAAAACAACCATCCTAAGTAAGTTTTTTAAAAGACTTTTTATGCTTTAAGA
CTACAGCTAGTAAGCCATAAGTACAACTCATTACAATTTCAAATGGCAAGGGGTTAATTC
TTGGAAGACCATGGTACAAGGGAAGCAACTGTGCGAGCTGAATTATCTCAAAACAAGGAC
TGTACCATGTGGAGGGCCTGGTTTCCAGATTTGTGTTCCTAAAGACTAGAATGCTGAAAG
AAACAAAAGGCCCAAACTTACACAAACCCCACATGCTCACAGACTGGCAACTCTAATTCC
CAGGCACGCTGACTCACCAGGGTTTACTGCTCAGCTCCTGCTGCTGAGTGAGGCATGGGC
ACCCAGCGAGATAAGAGGATTTCCTGGCCTCCATCTGACCCACCTACCCCAGGCCACTCA
CCCCGCCCCCACTGGACAGATGCTTCATCCTAGCAGCTTCCTCCAAATCCTGGCGCCAAG
GCCTTCAGGTAGGGACAGAACAGATGGGGCTCCCAAAGAGGCCCTAATCCCATTGAGCCA
ACCAGCCCTCCATGTAAGAGTATCTTTTGACTACCTGACACAGCAGAACCAGCTGAAACC
TGAAAGCTTTTAACATGACCAGCAGATGAAAAAAAGGAGAAGAAAATTAGTTTCAACAGA
TGATCAATCAGCAAATGCCAGAAGGTTGGATCGTTCTTCCACTCTGGTCTCTTTCTTTGA
AATGCCCCCATTCCATTGAGTGTTGAGGCGAGTGGTGGTCTAAACCCAGAAGAAAATATC
TCCAGATC
>FR0012442
TATTAGAAATAAACATGATAAATGATGCTCAAGAGCTAATATATCTGTCAAATATCAAAT
ACACTCAGNNNNNNNNCTGTTTCAGACACAAAAACTATTAAGACCCATTTGGGCATAAGA
GCCATCTTGCTTTGTGGTTTACACCAGAAATTTATTCTTATACTTTTTAAAATTTATCTT
TTCTAACTCCTCAAATATTCACACAGATATTATTTTACAGATTTTAAGGCCAGGAGTTAG
TGGATAGAATCATTAGAGTTGTGTCCATCGTGATTAAATTGGTTAGAAATTTAAAAATTC
ACCCATGTGTCTTTGTATGAAGATACACCATAACTTGTTATTTTACGGGGTTCCTGACTA
CATAATAGTTTGACTGTGACAGTAACACCATTTTAGCATCAGGACGGTTTTGCTAGGAAA
TGCTACATAAAAATGGAAATTATTCCTGAAGCAGCGAGGGATTGGTTCCCAATGCAGATT
ACAGGTACAGTTACTATTGCCTAAACATGCTTGGACATGTTTCTACAAACCCATCCTTGT
CTTTTTATATAAAATATTCCTTTTGCACTAAGCTAAAATTAAAGCAAGCTGTATGTGACA
TTTATTGGTGACTTATACAGTAGACCCTTAACATTCAGGACCAAGCATTCTGTTTTTAAC
TATTTCTTCATACCGTGAAAGTCTGTGGAGAGAAGCAATTTGAATTTCCTGAGGCTTCAA
TTTGTGTTTGAATAGCTTGTACTCTTAGGCTCAAATGGAGGATCAAGTCATTTATTTGAT
GAGGGAGCTTAGCCAGCATCTCGGCATTTGTATCTCAGTGTAATATAGAGTAAATCTCTT
ACAATTTTTTAGTTGTAAATTACCAGATCTTTGTTTCTGTATGGAAGATTGTCACCGAAA
GGAAAGCTAATTATTAATGGCATGACCTTTGTGAATTTGGAGATTTATAGACAATAAGGA
TCTACTGTGTTAATATTTGAACAGTTGTCAAATAACGGTTATTTTGATTTTTGGTCATTT
TCTAACATGTAAAAAGTGTGATTCACACCAGCATGAGTCATTTTGTGAATGTTCAAAAAA
CACGATTTATGTTTGAAGTGTATCGTGTTCAGTTTAGATGACTGAACTGCTTTATAGTTG
CAGCCCAGACATCACTAATCTAACAGATTTCAGACGACTGTCAGATTAGGTGTGTTGTAT
TATTAGAGACACAGTATGTTTTCAGGCCAATTTCAGAACCAGTGGAGGAGTTTGGTCATT
CTTAGCCCCTTCTGACAGGATAAGTGTTGTCACAGAGACCATGGTGAAGGCTGACACAGA
ATCATGGGACTTCATGGTCTGGTCCTAACCTGTTTCTCTGATTTTACATTTCATTCCTCT
CCAAGGATGCACTTATTTCAGCAGTATCTTTGTTGAATAATTTCCCCTATCCCTAACCCA
AACTAGCACTATCAAAAGCTTCATAATTACCTGTCACCTGGAATCGCCTTTAATCACCAT
TAATTCATTGTTGCTCACTAATGTAGAGGTTAGGAAATGGGAGGTAAAT
>FR0012443
GTTTAGGCACAGCTCTGTCTAATAACGACAATAACCACCACCTGTTGAGCTCTAACGATA
CACAGGCCACGTGT
>FR0012444
TGGCAGGCATGATGTCAGAACCAGAGGCAGTAGTCTGAGAAAGCAAGGAAAGAAGGAAAG
CTGCCTGAGGCTAAGGACAGGCAAAGTTCCTCCATCTTTTCTCCTTTCTAGATATTGACT
GGTTTTTCCAGCTCGGTGGAGCTGTCTACATAGAATTAGTATGCATGTCTGAGTACCATG
TGCATACTCATACCTGTAATATATGTCTTTCATTCTTTCAGAGCAACAATTACAGAAGAT
AGAAGTTTCTTTGTTAAAAATGTTGATGTAAATTGGTCTAGGAATTTTAGGATGCCGTGG
TTGGGAGGGCAGCATCATAGTTCAGCAGAATTTGCTTACGCTTAAAAGGCTTATTTGGGT
TATGTGACNNNNNNNNNNNNNNNNNNNNNNNNNNNNNNNNNNNNNNNNNNNNNNNNNNNN
NNNNNNNNNNNNNNNNNNNNNNNNNNNNNNNNNNNNNNNNNNNNNNNNNNNNNNNNNNNN
NNNNNNNNNNNNNNNNNNNNNNNNNNNNNNNNNNNNNNNNNNNNNNNNNNNNNNNNNNNN
NNNNNNNNNNNNNNNNNNNNNNNNNNNNNNNNNNNNNNNNNNNNNNNNNNNNNNNNNNNN
NNNNNNNNNNNNNNNNNNNNNNNNNNNNNNNNNNNNNNNNNNNNNNNNNNNNNNNNNNNN
NNNNNNNNNNNNNNNNCCTGGTTTGTGTGGCTTTTAAAAGGATCTTTTTAATTTAGCAGA
TTATAAAATATGGTACCCTAATAATAGGCTTCTACTTCCTCTGATCATATCTTTACATAT
AAATAACATGTAGCTGATGACAGTTCTATACTCCCTAAATGTTAAGTGAGTAAACTGCAA
ACAACTGTAGCTCCTTCTTGACCAGATTTGGGGCTCCATGGAAGGGGAAGTGCTGGCACT
GGTACAGAGGCACCAATGAGGCAGCTGAGGGAGTTGGCACTGCCATGCTGCCCACCTCCT
GGGAGCCGTAGGCATCCTTCACATGCATTTGCAGGCACCTTCGGAAGTCGTATGATATAT
TCTGTAACTTCAAAAAGTAGAGGATATACACAGTCACCATGACGAAAACTGAAATAGAAA
GGAGCTAAATCTTTGTGTTACTGATTTAAGGTTAAGAATGTCTTGGATGACATTTTGGAG
AAACTTCCAGAAGAGTTCAACATGGCAGAGATAATGCAAAAAAATTCAAATAGAAGCCCA
TATGTTCTTGTTTGCTTCCAAGAATGTGAGAGGATGAATATTCTCATTCGGGAAATACGT
ATATCACTTGAACAACTGGACCTTAGTTTGAAGGTAAGCTTAAAGTGAGGCTATAGTAGA
CTTCAGCACATTGGAAGATATTCACTGTGTGGCTTTTTTTCTCCATGCAAGGGGGAATTG
GCATTATCTCCTGCTGTGGAAGCCCAGCAGTTTGCATTGAGTTATGACACGGTACCAGAC
ACTTGGAGCAAACTGGCTTATCCTTCTACTTATGGCCTAGCCCAGTGGTAAGCTACCCCA
TCCTCACTGCCACTGGCCCTGAGCAGCCTCGGTGCTGGGTTAGTGTTCTGAATAATGCTT
CCTAAGAACTATGCAGACGGAGCTTTGTGACTGTTCTCAACCTGTAACCGTAAAAAATTC
TTCCACCAATTTCATTTGA
>FR0012445
CTACTTAGCATAATTTTGAAATACAAAA
>FR0012446
CTCCTTTCCATAAGGACAGGTGACACACAAGCTTGCCAAGTCCATGTGACTGTGGTGTTT
TCAGGGCCACTGCTGAGGGAGAGGCTCCCCCAGCTCCCTACCTCTGGCTGTGGGGAGCTG
GAGGGGTTCATGGCCCTTTCCTCTAAAGCAAATGTCCTTGCCCATCTCCAACCTCACCTT
CCCCCAAACCACAGATGCTCTCTGTTTGGGAAAATAAAATAGCATAATATAAACAAGATA
CCATCTTCAGAGACCTTTCAGGGTTCTGGGAGCAACTGGGGGCAGGATACGCCCTGCCTG
AGCCTCTGGTTCCTGAGCAAACAGAGAAGTCACATCTTGGGCAAGGTCCAGTGGTTCCTA
TCTCAGTTTGTAAATTCAATATGCTTATAAGGTAAGCTACCAGGAGCCCACTTTTAAAAG
TCAGCAGGGTTAAGTAAAAGAAGCCAGACTCAAAAGGCTCCTTACAGAAGAAGGACATGT
CTCAGGAGTTTGATCCAGACCTCTATAAGCAAATGCAGAAGTTCGGGAAGGCAAGAAACA
CAAGTACATCTTGNNNNNNNNNNNNNNNNNNCTTTGTGCAANNNNNNNNNNNNNNNNNNN
NNNNNNNNNNNNNNNNNNNNNNNNNNNNNNNNNNNNNNNNNNNNNNNNNNNNNNNNNNNN
NNNNNNNNNNNNNNNNNNNNNNNNNNNNNNNNNNNNNNNNNNNNNNNNNNNNNNNNNNNN
NNNNNNNNNNNNNNNNNNNNNNNNNNNNNNNNNNNNNNNNNNNNNNNNNNNNNNNNNNNN
NNNNNNNNNNNNNNNNNNNNNNNNNNNNNNNNNNNNNNNNNNNNNNNNNNNNNNNNNNNN
NNNNNNNNNNNNNNNNNNNNNNNNNNNNNNNNNNNNNNNNNNNNNNNNNNNNNNNNNNNN
NNNNNNNNNNNNNNNNNNNNNNNNNNNNNNNNNNNNNNNNNNNNNNNNNNNNNNNNNNNN
NNNNNNNNNNNNNNNNNCCTTGACAAAGTGAAGTTGGATGTAGATTTTCTTGGAGCAAGT
AAATACATGCAATCTCCTGTCTCAAATGCTAGCAACATACCAGACCACTCTGCTTCATTT
TGGAGAGAAGACTTCTCACACTATGGCAGCCATCCATGAGAGCTTCACAGGTTATCAGCC
ATATGAAGTCACTACTTTAAAGCACTTACAAAACCCTCTGAAAAAACTAGTTGAGAAAGA
AGAAAAGAAGCTCACCCAGCAGGAAAGCACAGATGTAACAGTGCAGGAGCTGAGTCAATT
AATTTCATTAGAGGATGAAAACCACGACAAGGAAAACACTGAAGATGGAAA
>FR0012447
ATCTCTCTTAGAAATGCTTCCTTGGTTTTTCCTTGCCTAAGCACTTAGATTTTGCAGCTC
ACATTTACCCAGAGTATACTTAGCTTTTAACCTCTCCCAAAACTGGCCTCCCTGTCCCAA
TAATTATGCACAGTAAAAGTCAGTTCAATTCAGTAAATGATTATTGAGTATCATCAACAA
ACCAGGGAATCATCATTGGTTTTAAAAGAAAGAAACAAAGAAAAGAATTTTTAAAACCCT
AAGCTATCTTAGGCTTCTGATCTCAAGAACTTCCAGTCTTATCAGAGAAACTAAGCACTC
ATAATAAAAAGTCTAACAAAAATTTATATGTGTATGTGCCAAGATAGGGGGGTGGGTTTC
CTGAGGGCTGGAGACAGGACAGGTATGACCATGCACAGCCGCATTCTTTGGCAGAGAACA
CACATGATTCCCCCAAATATGTTTCTGGAAACGGAATTGAGTCTGTTCTGTGCTGAGATC
TTTGACTTTCTTGAGGACAAAAGCCCCCTTGGCAGTTAGCATCCTTGAGCGGGGGTGAGG
ACAGAAACAGGAATGAGTCAGGCGTGAGTCACCCAAGACTCTCACTCAGCCCCAAGAGGA
TGGAGTGACTCTGAGTCATGCCGAGGCATGTCTTTAGCATGTGCTCCAGCAGTGTGCATT
TATGGCAAGGTGAAAAATACATTTTTGCACATGTCACTAGGAAAATGGTACCTTCTTCTC
AGGCATGGCAGATGAAGTAGGAAAATGCCCGCCTGCTCTCTGGTATCTTTAGAAATACTC
ACACCCATCCAGCCTATGTAGGATACAATGTTTTTCATGAAGTTTTATGAAGATTCTGTT
TTTCCCAAAGGAGAAATAGCCAAAGCTGTGTTTATTGATAGCTGTGATGAGGAAAATGAA
GGCCAACAGGTAGCAGTGGGGTCTGGTGCTGTTTATACCTTTTAGGGAGGTTCCTTCAAG
TCTTCATACCACCCATTACAAGGAAAACTTTAGCATCCGCCTTTCAGGGTTTCCAGATCT
TAGAGCTACTGTGAAGGGGATGTGTCTTCAGAGAAGGGGTGGGCAAAACCAGGAGGTT
>FR0012448
CCTTTGGTGGCCACAGGAGGGTGTGGGACAGAGATATGAGGCTAGAGACAGGCAGGGATG
GGCACCTGGAGGGCAGGCATGTGGCTTTTACTTGAACCTAGGTGTTGATTTGTGATGGTT
TGGGGGAGGCTGGTGGACAGCTGGAAGGCTAGTGTACTGCCCTGTGCCACCTGATGGAGC
TGCCATCATAGAGTCAGAGACATAAACAACTTTAGGCCTCGACTCCTGCAAGATGTGCAA
TAAAGAAAACCTGTCCATTTCTGCATTTCTGAAAGCAAGAACACCTGGTCTTTTGGCATG
GTTTCCTTTCCTCCAGCCTTAAAATAATCTGTTGAATTGAAACAGAAACCTAACAAAACA
GGTATTAAAACACACACATAAGCCACTGAATGGGAAGACAAAAGAGAATGAGGGGGAGGC
AGCAACTCAGGAACAATGTTAACAAGCAGGTCAATGTTATGGCTAAACGTAGCTATGGCC
ACAATCATTTCTGGGTGTAAGATAAGTGGATACTTGTCTAGACATGTTGACTGAGAACAT
TTTAATCAGCTGACACAGGCATTTGTGCCTTCCGTCCATGGGCAAGAGCTGGCAGGGGAT
GCCCAGTGCCTGCATGACAGCCAATGTTGCAAACATGTGGTCCGAGTGCCTCAAAGAGGC
CCCTGATGTCCAGATGGGCTAGAGTATGAGAAGCACAAGATGACCATGGGATAAATATTT
TTATTTTGCACTTTGCTCTTTCTCTTGCAAATCAAGCAATAGCAGCAGCAGCTGTAGCGG
CATTATTCAACGCTTCCAGAGAAAACAGCATGGAGAGATGACAGTACTTGGGGGTCTTTA
GCTGGGTAATCCACTTTCCATATAAAGAAACTCAGATCAGGTAGAAGATGCTGATGACGA
CACTCATCTCAGTGGAATGGGCTGCTGCTTTATTCTGTCCTTTTCCTGGCAACCCCCTTA
CCACAGGAGTCTTGGTTCCCTGCAGGAAAGGAGCCCACTGCTCTGAAAATCTTCCTTGCA
CATGTTCTACCTGCTTAGCCTCCTGACCCAGAGGAGATACTGTTTTGCTTTAAGGAGCTG
AAAACTAGGCTGAGGTGTGGCCACTCTTAAGACAGGGCAGAACCGGGGCCCTTAGCCCAG
CCTGAGGGGTAGGAGTGGGGAAGCCTCTGCAGGTTCCTCCTGGTTCTACCTG
>FR0012449
GTAGGGATGGGGATGGACCCGGGAGAGGCCCTCCTGTTCCTGGCAGGAGGTGGGACTCAG
AGTTAAAAGTGAGGTCAANNNNNNNNNNNNNNNNNNNNNNNNNNNNNNNNNNNNNNNNNN
NNNNNNNNNNNNNNNNNNNNNNNNNNNNNNNNNNNNNNNNNNNNNNNNNNNNNNNNNNNN
NNNNNNNNNNNNNNNNNNNNNNNNNNNNNNNNNNNNNNNNNNNNNNNNNNNNNNNNNNNN
NNNNNNNNNNNNNNNNNNNNNNNNNNNNNNNNNNNNNNNNNNNNNNNNNNNNNNNNNNNN
NNNNNNNNNNNNNNNNNNNNNNNNNNNNNNNNNNNNNNNNNNNNNNNNNNNNNNNNNNNN
NNNNNNNNNNNNNNNNNNNNNNNNTAGCGAGGTTGAACTCTCCCGGCTCAGCAGGACTCT
AGGACTGGGAAGCCCCGTGGTTCCTCACCCTGTCCTCTGTGTTGGGATGGGGTGGGGGTG
CAGCAAGCATCCCTACATCAAAACAGGATGTTCAGATTTAGTCTGCTCATCAGACTATCA
TCATCCACATCTGCAGTCATCACTCAGGGATGACAGCTTAAA
>FR0012450
ATTTTTGGTTTACAACAGTGAGAAGTGAGTTGGGGGAGAATTGGACTTTTGTTTGGGTTC
TATTTTATACACATCTCTATTGTTTGGATATTCTGCAGCAAACATTACAAATTTTTTTAA
ATGCTGAAGTCAAATTGATGCCTTCAAGTCTATGAACGCTGTCATCCCAGCAAAGCACAG
TGCACCTGCTTTCCCATGTGTTCTGGGCATGTCCTCACAAGTTGGGGTGAGACAGAGTTG
ATCCCTCTGCCACTCTGNNNNNNNNNNNNNNNNNNNNNNNNNNNNNNNNNNNNNNNNNNN
NNNNNNNNNNNNNNNNNNNNNNNNNNNNNTGCAGGCAGAGGCATCTCAGAAGCTCCAGAG
TCACTGGGAAATGGCACATGGGGTGGCAGGAAGGTGGGAGGGGGAGAGAACAAGAAGGCA
CTATGTTAGCAAAACTCAGCATGAGGGAGGGCCAGCTGCAGCCCAGCTCCTTGGCTGCAA
CCACAAGGGAGGGCAGGGAAAGAAGAGGAAGGAAAGAAAAAAGGAGAGGAGCCAGGCCTG
GTGGTT
>FR0012451
CTAGTATCATACTGATATCATCCTAGTGTTTATTTGCACTCTATAGATTTCAAAGNNNNN
NNNNNNNNNNNNNNNNNNNNNNNNNNNNNNNNNNNNNNNNNNNNNNNNNNNNNNNNNNNN
NNNNNNNNNNNNNNNNNNNNNNNNNNNNNNNNNNNNNNNNNNNNNNNNNNNNNNNNNNNN
NNNNNNNNNNNNNNNNNNNNNNNNNNNNNNNNNNNNNNNNNNNNNNNNNNNNNNNNNNNN
NNNNNNNNNNNNNNNNNNNNNNNNNNNNNNNNNNNNNNNNNNNNNNNNNNNNNNNNNNNN
NNNNNNNNNNNNNNNNNNNNNNNNNNNNNNNNNNNNNNNNNNNNNNNNNNNNNNNNNNNN
NNNNNNNNNNNNNATGNNNNNNNNNNNNNNNNNNNNNNNNNNNNNNNNNNNNNNNNNNNN
NNNNNNNNNNNNNNNNNNNNNNNNNNNNNNNNNNNNNNNNNNNNNNNNNNNNNNNNNNNN
NNNNNNNNNNNNNNNNNNNNNNNTGTTGGGAATCAAAGGAAGTT
>FR0012452
CCAAGGAACCCCAAACAATGGCATTGGCGATGAGCGGCCCCGCACGCGTAGGGGCGCAGC
CGCTAAGGAGGGGAAGGGGCCTCTCCAGCTGCGCCCGCGACGACTCCCGCGCACGGAACG
GAACCACTGGGCCGCAGCGACCACAGGGGAGTTCTTCGCCGGCCGCAGGTTCAAAGCGAT
CTGCAATGAGCGCCTTTAGGAATTCATTCGAAGGCGCAAAAGAAAAAGAAATTAAGGCAG
GAACTGAGNNNNNNNNNNNNNNNNNNNNNNNNNNNNNNNNNNNNNNNNNNNNNNNNNNNN
NNNNNNNNNNNNNNNNNNNNNNNNTCAAAGTCCGACGACCTCTCCGTGGCTTCACGCAGC
TTACTCGGGAATTCCCTCCTTGTCGCCCTCCCCCACTGGATTCGGGAATTTACACCAAGT
GGAGCGCGCGCTCTGTTCCCTGGCGGCCCAGGTCGCTCCTGCCCAACCCGGGGACCCATC
TCTTCCCCCGACTCCGACGACTGGTGCGTCTTGCCCGGACATGCCCGGCCGCAGGCGACC
CGGGCCACGCACCCCCGCCGTGTCCCCCTCTCTCCCTGCCCTCTCCAGGCGCCAGGCACG
CTCTTCCCCAGCCAGGGACCGCGGCGGGGACTCACCAACAGCAGGACCGCGGCGACAACG
AGCACAAGGGTCTTGGGGACCCGGGGCCCAGGCCTGGCTCCCCGCGCCTCCCTGGGTCCT
GGGCCGTGCCTTTTCCGGGCCCCCGAAGCGGCCGGGGCGTTCTGTCCCCGTTGTTCCATG
GCGGTAGGGAACGCTCTTATAGTCTCTCAGGCCCGTGGGTTTCAGCCCTTAAAGTAGATC
GGGCATCGTCGGTGTATTTTGTGGGCGCAGAGATTGCGGGGTTCTCCGGCCGCGTGCTGA
TTTATGTGTCCAGGCTGACTTGGGGCGGCGCGGCTGTACTTTCACTGCCTCCGGGCAGGC
GTCATTCGGGGCGGGGCGAATCAGATCCAATGTGCAACTGCAAATTCCACCACAGGTTGG
TGACAATAAATAAGAGTCTCGTCAACGCAATCCTCCGCAAGCGCGTCCAAGTGGGGAGGG
GAGGGGAAGGGACCGGAACTAACCTTCGCCCTGGCGGCTGCGCCCCGGGCTGTGGTTTGT
TTCTGGGTCCTGTCCGCGCCAGGACAGGCACCGAAACTTGGGGGAAATGAGTTGAGGGAG
GCACTTGGGGAGTTGACGCCTCCCGGGGTCGCGCGCTTGGCTGTGAACAGGGTCTTGAGG
TTCAGAGTCCGCTTTCCAGGCGCGTCTTGATCTTCTCCCCTTCCCAGGGGCACCTGCCCC
TTCTGNNNNNNNNNNNNNNNNNNNNNNNNNNNNNNNNNNNNNNNNNNNNNNNNNNNNNNN
NNNNNNNNNNNNNNNNNNNNNNNNNNNNNNNNNNNNNNNNNNNNNNNNNNNNNNNNNNNN
NNNNNNNNNNNNNNNNNNNNNNNNNNTGTGGTTTATTTTTTGAGACAGTCTCTCTGTGGC
TCAGATTGGTGAGCGGTGGTGTGATCCCGGCTCACTGCAACTTCCGTCTCCCAGGTTCAA
GCGATACTCCCACCTCAGCCTCCCATGTAGCTGGGACTACAGGCCTGCACCACCACGCCT
GGCTAATTTTTGTATTTTTAGTAGACACAGGGGTTCACTATGTTGGCCAAAAGACCATCG
AACCCAGCTTACACTCACACCTAGTCCACAAATGTGCCTGTGTCCCTGCACCCTTGCTAC
ACTTAGCTTTCATTTGTCA
>FR0012453
TCTCTTTGATGTTCTATAATTGCACTATGATGTCTCCAGTAGAAATATGGATTTGTCTTT
AATTACATTGCTTGAGATTTGGTGTTTTCCTTCAATGCTGAACACTCTCAGCCATTATTC
CTCAACACAGCAGTGTCTGGGAGGTGGAGACAATACACCGATCACTGCAGACAGGGCTCC
ATATGCGTATGCTGCAGGGTTGGGAGGGAACTCTTAGGGGTACTCCTGTTTGAGCCTAAA
CTCTGCTAGGATTCAGTACATGTCTGGGCATGCCTGACCACCCAGGCCTGCTTTTACGAG
GGATTCTATGGGAAGGTGTCTGGGAGGTGGGGACAACNNNNNNNNNNNNNNNNNNNNNNN
NNNNNNNNNNNNNNNNNNNNNNNNNNNNNNNNNNNNNNNNNNNNNNNNNNNNNNNNNNNN
NNNNNNNNNNNNNNNNNNNNNNNNNNNNNNNNNNNNNNNNNNNNNNNNNNNNNNNNNNNN
NNNNNNNNNNNNNNNNNNNNNNNNNNNNNNNNNNNNNNNNNNNNNNNNNNNNNNNNNNNN
NNNNNNNNNNNNNNNNNNNNNNNNNNNNNNNNNNNNNNNNNNNNNNNNNAGATGAGAAAT
GAAGGCAGTTAGTGTGAGCTTTTGTGGTAG
>FR0012454
GGAATTCCGACAAAGCACATTCCACCCCATTCAGAGTCCTGATGTGGAANNNNNNNNNNN
NNNNNNNNNNNNNNNNNNNNNNNNNNNNNNNNNNNNNNNNNNNNNNNNNNNNNNNNNNNN
NNNNNNNNNNNNNNNNNNNNNNNNNNNNNNNNNNNNNNNNNNNNNNNNNNNNNNNNNNNN
NNNNNNNNNNNNNNNNNNNNNNNNNNNNNNNNNNNNNNNNNNNNNNNNNNNNNNNNNNNN
NGAAAAGTGCTTATGTATTGCTGCTTTGGGGTCCCTTGTTGATATCATGTGAACAAGCCT
AGGCTTGCCTGCTAGGGATAAGAGACATATGGCCCAGCCACCTCTGCCAAAAGCCAACCA
ACTACCAACCAACTTTCAGAAACACAGCCATCCAGTTGACTAGCAGCTGACCACACATGC
ATGAACAAGTTCAGTCAAGACCAGCAGAAGAACCACTGTGCTGAGCCCAACCTAAATTGT
CATCTCACCAAATTCTGAGTTGAATAAATTTAAGTGATGTTTTAGTTTTAAGCTCTTGAG
TTTTGGGTTGATTTTTATTTAGCAAAAGCTAACTGGTATATACATTTCTCTTTAAAGCCC
TCAGAGTCCTGGAGAAGGCCCTGGGATACCTCCAGCTTGATAGTCAGATTGCCCTGCAGA
CACAGCCAGACCTCCCCTTACCACCCTTTCAACAGGTCCCTCAGACAGCCTTCTCACAAT
GTGCTGAGTCCTGACTTATATCCTCTGCAGAACAGGAGATACTGACCATACTGCCTCTCC
ACCTCTCAGTGCTCCAGCTGACGAAAGCCCTGGCTCTCACCCATTCCCGAACACCATGGG
ATACAAACCATTAATCCCTGTTGTTTTTGGGTCCCCAAGATGTACAGGCTGCCATCTGCT
GGGTCAGAGAGAAAGGCCATTCTGTGGAGCAGAGAGAAACAAGGAGACCAATGGGTTCTT
GCCCCCTGGTTTCATGAAGGCCCCAAATTCCTTCCAATTTCTCAGCTACTAGGAGCCTGT
TCTTGTAGGAAACAT
>FR0012455
CTCTATTAAGCCTCCACTGTACCTTTAACTTCATAATTACAACAGTCATTATACTGTATT
AAATTTGTTACATTTGTCTCCTTATTAGAAATAAGCCTCTGGAGAGCAGAAGGGCAGACG
TTATATTTTACTCACTCTTAAAGACTTAGTACAGATCTGGCNNNNNNNNNNNNNNNNNNN
NNNNNNNNNNNNNNNNNNNNNNNNNNNNNNNNNNNNNNNNNNNNNNNNNNNNNNNNNNNN
NNNNNNNNNNNNNNNNNNNNNNNNNNNNNNNNNNNNNNNNNNNNNNNNNNNNNNNNNNNN
NNNNNNNNNNNNNNNNNNNNNNNNNNNNNNNNNNNNNNNNNNNNNNNNNNNNNNNNNNNN
NNNNNNNNNNNNNNNNNNNNNNNNNNNNNNNNNNNNNNNNNNNNNNNNNNNNNNNNNNNN
NCAGATCTGGCATATTCTAAGCATGCAATAAACAAATGCAGAATACAAAACAAGAAAAGC
A
>FR0012456
AAGCCTTAGTGGGAGAGATGGCACAGAATTGCTATATAGGATGTGAATGCTCACTCAAGG
GACAGAGCATACAAGGAGACCAGAGAAACAGACCATGGGAACACTAGAGGGAACAAAAGG
ATAAGAGGCAGTTTGGGTCAGGGAAGGCTGAGGCTTGAAGAGTGAGTTGGAGTTTGCCAG
ACACAGAAGAGACCCTTGGAAGCAAAGAGATCATGGTATGTCCTGTGCAGAGTTTAATGA
GCACAGCGTGTGTAGGGGACATGCTTGGACATGAGACAGCTGGGGCTGAATCAATGAAGT
ACCTGGTTAAGATGTTTGGACTTAATCCTGTAGGCACTGGGAAGCAACTAAAAGGTAAAT
AGGGAAGTGACATATCAAATTTGCACTTTAGGCAAGTCCAATGAGAAGGGTTTGAGTTCC
ATCTTATGAAAAGCTGCTTCTAGATGCCCTGCAATTTATACAGCTGCCATATATTAATCT
CCTACTGTGTGCCTGGGCATGCCCATACATGNNNNNNNNNNNNNNNNNNNNNNNNNNCTC
TACTGGCTCTTAACCTGCCTCATCCTATGCCAAGNNNNNNNNNNNNNNNNNNNNNNNNNN
NNNNNNNNNNNNNNNNNNNCAAAGCCATTAAGATGAAGAGATTGCCATTGCTGTTGCATT
CAGCAACTGGGAGTCCCTGCAAATTTGGGAAGAGCTGGTTCAGTGGAGGGCACGGGCACT
GGGGTGGTGACTGATTGAGAGGTAAGGAA
>FR0012457
GTATGAAGTAAATATCAAGTCATCTATTTCAAAACAAAATAAGACAAAATCTCCTTCAAC
TATTTACTCTAGAGTAGTCATCCCATCGTTCACTTTTTCATGTCGAGNNNNNNNNNNNNN
NNNNNNNNNNNNNNNNNNNNNNNNNNNNNNNNNNNNNNNNNNNNNNNNNNNNNNNNNNNN
NNNNNNNNNNNNNNNNNNNNNNNNNNNNNNNNNNNNNNNNNNNNNNNNNNNNNNNNNNNN
NNNNNNNNNNNNNNNNNNNNNNNNNNNNNNNNNNNNNNNNNNNNNNNNNNNNNNNNNNNN
NNNNNNNNNNNNNNNNNNNNNNNNNNNNNNNNNNNNNNNNNNNNNNNNNNNNNNNNNNNN
NNNNNNNNNNNNNNNNNNNNNNNNNNNNNNNNNNNNNNNNNNNNNNNNNNNAAGTTTTTT
AAAACAATAGCCTATGCCTTACCTTCTCTTAATTCTTTCCCCTACAATTTCACTAAGACT
GCTTTTGCTAAAAAGACTAAACATCTTTTTTAAATTTTATTCTATTTTTGAAACTAAAGA
TCTNNNNNNNNNNNNNNNNNNNNNNNNNNNNNNNNNANNNNNNNNNNNNNNNNNNNNNNN
NNNNNNNNNNNNNNNNNNNNNNNNNNNNNNNNNNNNNNNNNNNNNNNNNNNNNNNNNNNN
NNNNNNNNNNNNNNNNNNNNNNNNNNNNNNNNNNNNNNNNNNNNNNNNNNNNNNNNNNNN
NNNNNNNNNNNNNNNNNNNNNNNNNNNNNNNNNNNNNNNNNNNNNNNNNNNNNNNNNNNN
NNNNNNNNNNNNNNNNNNNNNNNNNNNNNNNNNNNNNNNNNNNNNNNNNNNNNNNNNNNN
NNNNNNNNNNNNNNNNNNNNNNTGNNNNNNNNNNNNNNNNNNNNNNNNNNNNNNNNNNNN
NNNNNNNNNNNNNNNNNNNNNNNNNNNNNNNNNNNNNNNNNNNNNNNNNNNNNNNNNNNN
NNNNNNNNNNNNNNNNNNNNNNNNNNNNNNNNNNNNNNNNNNNNNNNNNNNTGAG
>FR0012458
CATTGGATGGTGAGATAGCCCCTTCCCACCCTCACCCCACCAAAATGTAATTTGGAAATG
TGTCCAAGAAATGTCCCACATTGAGCAAGTCCTCCCCGATGTCACAGAGTCTAAAGGCAA
AGTGGGGCACACACAGCATTTTCTTTCATGTGGGCAGGGACATGTCACTAAGTGAATGGT
GAGCTTTCTCTCAAAGAGGGGAGCCAAATGCTATGCCCCGTCTTCCTTTGAGGTGGGAAG
AAGAGATGGGGAAAAGCCTATAGAAACAAACCTTTGTAGTTTTTGTTAAAGTAGATTATA
AGATGAAAAAGTTCTTCTAAAACAAGAGAGAGCTTGCGTTGCTCTATGTAGCTTCATATC
CCTGACAGAGTTAGGCAAAGAAAGATTTATATTAATGCCTTCCTCTTTAGCTTTCTTAAT
CCTCAGAAACCAAAGTCTCCAGAAGCTAGACTCCTCAGGAGCTCCTTTCCCTTTGATATG
GTCAGCTGTCCCCACTGGCAAGTGGGGAAGAAAGAGCCCTGCGTTGGTTTCAAAATGGGC
ATGTTTAAACGTGCCCTTGATTTTAGCTGCAGGCCTGTGTTATGAGAAAACATGGTCCTG
CCCTATTCGAGGCTGGTCACTTAGAAATAGCTTTTGCCTTAGTGTCAGCCTGAAAATACC
TTTG
>FR0012460
GTATTAATATACATGTCAGAGGATGGCTTCTATTACTGGGTTCATTTGCTAGTACAAAAT
AAAAAATAGGGGATTTGTCTCCTGAAGGGGAGAAACAAAGTGAATTGTGGTATACTGTTA
GGAATAGATAANNNNNNNNNNNNNNNNNNNNNNNNNNNNNNNNNNNNNNNNNNNNNNNNN
NNNNNNNNNNNNNNNNNNNNNNNNNNNNNNNNNNNNNNNNNNNNNNNNNNNNNNNNNNNN
NNNNNNNNNNNNNNNNNNNNNNNNNNNNNNNNNNNNNNNNNNNNNNNNNNNNNNNNNNNN
NNNNNNNNNNNNNNNNNNNNNNNNNNNNNNNNNNNNNNNNNNNNNNNNNNNNNNNNNNNN
NNNNNNNNNNNNNNNNNNNNNNNNNNNNNNNNNNNNNNNNNNNNNNNNNNNNNNNNNNNN
NNNNNNNNNNNNNNNNNNNNNNNNNNNNNNNNNNNNNNNNNNNNNNNNNNNNNNNNNNNN
NNNNNNNNNNNNNNNNNNNNNNNNNNNNNNNNNNNNNNNNNNNNNNNNNNNNNNNNNNNN
NNNNNNNNNNNNNNNNNNNNNNNNNNNNNNNNNNNNNNNNNNNNNNNNNNNNNNNNNNNN
NNNNNNNNNNNNNNNNNNNNNNNNNNNNNNNNNNNNNNNNNNNNNNNNNNNNNNNNNNNN
NNNNNNTACACTCAAGCCAGAAGGGTAATTTAATAAAGGTCATCTGGTTAATAAATCCCT
GATCTTACAAAATGAAATAATCCACAGTTTTTCTTTTGGGCTACATAATGTCCCCGAAAT
ACTTATGTGATACATTAGCTTATTCACAAAGAAGCTTTCTTTTTGGTGGAAAATGTAGTT
TTTTACGCAAATGTGACCCCAAAAGTACCGTTTTGCAAAGGAAAAGGCTGAATAAGCTCT
TGATCCTAAAACTGTCTTGAGCTTAGGTTAATTGAGCTATGGAATGATTATAAAGAAAAC
TCCTGGCCCTCTCTCTTGATCCTATTCTTGTTTGGGTTGCTATTAAGAAGAAACAGCAAA
ACTGGGTTCATACTCTCATACTACTTGAATGTGGACTCAACAGAAATTACCTATAAAGTA
GATTAACCAAAATTAAATTACAACAAGGTGNNNNNNNNNNNNNNNNNNNNNGTGGTATTC
TATAAATTTCCGCATTTTTTATGTTTAATTGGGGACTTTCATTGTTGTTTCTTCACTTGG
TTCCTGGAATTTTCTTTGAATAGTTTCTTGAGTCTGTCTTTCAAACAGCATTTTTTGGTT
AAGCATTCCATGGAAAAAGCCTGCTTATGGAGAAAGATCAAAGGTTTTTTAATTGGCTAG
AAAGGTACCCAACTGAAGAGAAAAGGAATGAAAACTAAGGTTTTGGGATTGTTGTGAAAG
GAATGAGTAGAATTCTTAGAGATTGTGACATAAAGGAAACCTCAGCTTATGCTTAAGAGA
AGGGAAATGTAATATGTATGTGA
>FR0012461
ATATTTCAGAATAATGCGTCTGTGATTAACACCCTGGGCTTCTTCACAGTATTGATTCTC
TGGGCCTGATGTGGTAAGCAAGCACACCAGGGATCACAAGGTCATTTTCTAACTTGCCCT
GAGCCTGTGGCTTTTGTGGTTATTGCCATCTGCCGCTGTTGTTATTGCTATTGTTGTTAC
TGGATCTCATACACAGTCTGGAGCTAAACGTAAAGCCTCATCCTGCAGGCATCATTTCAC
GCGACTGCCACAGTCTTCTCCCAAGGATAAGCTGTGATGTCACTTCCCGTGGCCGGCTGG
CCTACAAAAGCCTGCTGTCATTCTGTCATGTGGTTTTGCCCAGGGTTGGCACAGGGGCGT
GCCCAGACATGCAGCAGCTTTACATTGTTTCTCCCTCACAGAGCTTGGGCATATCCCATC
AAGAATATGGCTGTGGCTGTGCATCCTAATAAAAGGCTGGAGAAATAACTTTGTGTTGTG
ACTGTAGCATTAGCCGCAAATGAAATAACTACCCTGTGCACACTCTCATTCTGTTTCTCA
AGATGTTGAAGATATAAGTATAAAAGTGTTGTTGTGTCCATAGCT
>FR0012462
ACATTCAAAACTAAACACCTTTCTCTAACATGTTGCTTTAATTATTTAAGCATTCTGCCT
GGGATATTTTCAGTTAGTCATGGGATTTTTCATAAAACTCTCCCAATATATCTCCAAGTG
GCCAGGCTTTTCAATCACTGCTTCCCTCCATGTGTATTTNNNNNNNNNNNNNNNNNNNNN
NNNNNNNNNNTCTCCACTTAAATTGAACAGGTTTATTTCTTTACACAAGAATTCTTACAA
ACAGCCCGGTTTTCTCCACCATATGTCCACTCCTTCTCTGCATAGCTCAATTTTGATTCT
TACACTATATTTTACATATTCTTACACTCTGATACGATCTTGTCTCTTATTCTTTATGGC
TCTGCTCTGTAATTTTGTTGTTGTTGTTCTGAAATATAGTTGGACATGTAACTTGTACAT
GACACACCTTAGCAAGGAGGCAACTCATATCTCAGATGTAAGTGAAAGAAGCACTCTCCA
GGGGTTTCCTATGGGAGTGGTCAGCACGCTGGCCTCATTGGTGGAATGGCCTAGTTACGA
AAACAGCAGGAGCTTTTTGCCTTCCAGAAATCTGGACCATCTCACAACCCCCAGACAGTC
TCAGCTACAAGGAAAAGTGATAATTCCATCCCACTTTTATAANNNNNNNNNNNNNNNNNN
NNNNNNNNNNNNNNNNNNNNNNNNNNNNNNNNNNNNNNNNNNNNNNNNNNNNNNNNNNNN
NNNNTTAAAATCTCTGACACTTTAGCTGGGCAGGTCTAGACATGTCCTCCTTTGCTGGGA
TGTGCCTTTTTCTGTCCCGGAATACCCTAAACTTGACATTTTGGCAGC
>FR0012463
GGAATCCCCGACAAGCCCCCAGAATNNNNNNNNNNNNNNNNNNNNNNNNNNNNNNNNNNN
NNNNNNNNNNNNNNNNNNNNNNNNNNNNNNNNNNNNNNNNNNNNNNNNNNNNNNNNNNNN
NNNNNNNNNNNNNNNNNNNNNNNNNNNNNNNNNNNNNNNNNNNNNNNNNNNNNNNNNNNN
NNNNNNNNNNNNNNNNNNNNNNNNNNNNNNNNNNNNNNNNNNNNNNNNNNNNNNNNNNNN
NNNNNNNNNNNNNNNNNNNNNNNNNNNNNNNNNNNNNNNNNNNNNNNNNNNNNNNNNNNN
NNNNNNNNNNNNNNNNNNNNNNNNNNNNNNNNNNNNNNNNNNNNNNNNNNNNNNNNNNNN
NNNNNNNNNNNNNNNNNNNNNNNNNNNNNNNNNNNNNNNNNNNNNNNNNNNNNNNNNNNN
NNNNNNNNNNNNNNNNNNNNNNNNNNNNNNNNNNNNNNNNNNNNNNNNNNNNNNNNNNNN
NNNNNNNNNNNNNNNNNNNNNNNNNNNNNNNNNTCTTTTATATCTTCTCATGCCTGTATG
TATTATATGAACTGACATAAAGGGAGTCTTTTGGCCTTTCCTGAGGTCGTATAGTGTTAT
GTTGGATTTTGCATACCTGAAGTAGAGAATCTTGTTGAGTAATAATATGAATGCTTGTTT
AACAATGTAAGCCCTTTAGTACTTACATGGTCATCTTAGGATGGATTTATATCCATTTGT
TTTTACAAGATTAAAGTTTTCTTANNNNNNNNNNNNNNNNNNNNNNNNNNNNNNNNNNNN
NNNNNNNNNNNNNNNNNNNNNNNNNNNNNNNNNNNNNNNNNNNNNNNNNNNNNNNNNNNN
NNNNNNNNNNNNNNNNNNNNNNNNNNNNNNNNNNNNNNNNNNNNNNNNNNNNNNNNNNNN
NNNNNNNNNNNNNNNNNNNNNNNNNNNNNNNNNNNNNNNNNNNNNNNNNNNNNNNNNNNN
NNNNNNNNNNNNNNNNNNNNNNNNNNNNNNNNNNNNNNNNNNNNNNNNNNNNNNNNNNNN
NNNNNNNAAACTTCCAGCCTTTTTTTGTTTTAAAAAAGTAGAGTTTTGAANNNNNNNNNN
NNNNNNNNNNNNNNNNNNNNNNNNNNNNNNNNNNNNNNNNNNNNNNNNNNNNNNNNNNNN
NNNNNNNNNNNNNNNNNNNNNNNNNNNNNNNNNNNNNNNNNNNNNNNNNNNNNNNNNNNC
GGAATTATAAATACCATCTTGTAAACTGCNNNNNNNNNNNNNNNNNNNNNNNNNNNNNNN
NNNNNNNNNNNNNNNNNNNNNNNNNNNNNNNNNNNNNNNNNNNNNNNNNNNNNNNNNNNN
NNNNNNNNNNNNNNNNNNNNNNNNNNNNNNNNNNNNNNNNNNNNNNNNNNNNNNNNNNNN
NNNNNNNNNNNNNNNNNNNNNNNNNNNNNNNNNNNNNNNNNNNNNNNNNNNNNNNNNNNN
NNNNNNNNNNNNNNNNNNNNNNNNNNNNNNNNNNNNNNNNNNNNNNNNNNNNNNNNNNNN
NNNNNNNNNNNNNNNNNNNNNNNNNNNNNNNNNNNNNNNNNTAAACTGCCCTTTTT
>FR0012464
GCTATTAA
>FR0012465
GCCTTAATTTGAAAGAATGAAAAAATGCCAAACCAAAATAGCATTTATTATCAGTGAGAG
TTGTAACTAACATGATTTTCAAATTGACTCAGACTTTACCATGTGAAACATACCGTTGTT
ACTAATGAGTCNNNNNNNNCTGTAGCCACCATTATAGCNNNNNNNNNNNNNNNNNNNNNN
NNNNNNNNNGTCAGACAAGATAGAATGTATTATTCTAGTATATATTTACAGTGGACCCAT
AGTATAGTTTTCTATTTTACACATCCCATGTGAGTGTGAAAGTTGGCTACTTGCAACTTC
TCAGAGATATTTACATATAATTTATAAAAATCTGAATTGATTCAAAGTTAAGAAAACAGA
ATCACTCAATTACATTGGAAAATGTTCAAAGAATAACCAGTAAAGGCAATAAAAATGCTT
CNNNNNNNNNNNNNNNNNNNNNNNNNNNNNNNNNNNCTAAGAAAACACAATAAAATTTGT
TGACAATTACTAAAAATATCAGAATATCTCATATATGATTAAGTAAAACTCAGTTGATTG
ATAGTATACTCAATTAAATTAAGAGCAATAAAATGCTGGTGTACCAAGGGGGTTGATAAA
TAACACCACTCTTGTATGCCCAAGTTCTTAATCAAATGAGAAACTGGATAAGAAACCAGT
AAAGTTAAACCAGATTCTACATGATTAGTGCTTTCTTGTGGGGAAGGGAGCTTATAATGC
TAGATTCCAGAATTGTTCAAGGGTGTTCTGTCTAAACAGATTCTTCCCCAGGAATAAGCT
GTTTTACTATGGGCCAGAGGAAACAGCAGTGCATATGGCCTTTGAGAATCTCTTAGTTCC
AAAGAAAAATAAAACAGAGAGTTGTATTCTTTATAAAGAATTTGTCTTCCTCAACTTATC
AATTAACATTAACTCATCTACACATCATGAATAGAATGAAATTAGGAGTGGATAGGTAAC
AAAGTGTTACAGTGAGGAAGCATCAGTAATAGAGATAGAGCATTCTCTCTTCATGTGAGA
CAGTGCATCAATGAGGAGAAATCTATTGTATTAATATTACCTCCAAAAATGTTAAGATAA
TGTCATTAATTATTTCAATGGATGCTACAAAGCCCAGTATAATATGTAAAGATAAAATTG
TATGAAATGTCTCAATTTTTATTAACTTGATCATGAAATTAAATAAAAGCAACTAAGTTG
TAAAAAATTGGAAAGCCTGATACAAAATAATTTAAATGACATAATTCTATGTCTTCGAAA
AAAATTAAAGTTTAAGAAATCAGTTAAGTATAAGTATTTATACAAAGTTTATAACCTGTC
CTTATACCAGCAAAGTACTTAGAGAGTAAATGATAGATAACAATGTTTCATTATTGCAAC
AAAATGGAAGGAAGAAAACAATAAATAGAAAGGGTTCTATAAGACAAATACACGATCAAA
TGGAACAAAATTAAAGAGCNNNNNNNNNNNNNNNNNNNNNNNNGTGTATAATAGGACAAG
AAGACTAAATAAAATCTATATTTGTTTTCTTTATATGAACACTAAATAACAAATATTCTA
AACCTGTCTATTAAAATTAATTTATTGTTTGGATAAAATTCTTTTTTATAGTAAGTGGAA
TATCAGAAAGCAGACTTAATAAAGTTATTTTAAAGTTAATCTCNNNNNNNNNNNNNNNNN
NNNNNNNTACAACCCTGAAATTCTGGTTCATCTTTGGCAGTGAAAGCTCCCCATAGTCCA
TCCATCCTACTAATTGTAACTATAAACTTTGAATACNNNNNNNNNNNNNNNNNNNNNNNN
NNNNNNNNNNNNNNNNNNNNNNNNNNNNNNNNNNNNNNNNNNNNNNNNNNNNNNNNNNNN
NNNNNNNNNNNNNNNNNNNNNNNNNNNNNNNNNNNNNNNNNNNNNNNNNNNNNNNNNNNN
NNNNNNNNNNNNNNNNNNNNNNNNNNNNNNNNNNNNNNNNNNNNNNNNAACTTTGGATAC
ATTTTTTAGAGTNNNNNNNNNNNNNNNNNNNNNNNNNNNNNNNNNNNNNNNNNNNNNNNC
AAGTTAGNNNNNNNNAAGAGATGCCAAAATTTGAAAAAGCAACTGTTATTAAAGTGATTT
GCATTANNNNNNNNNNCCTTGGGATATTTTTTCCCATTCACAGAGTGGAAAAGCATAGGT
GACTACAAGTCTTGCTAGACACTCTGCTGTCAATTTGGCTAGGNNNNNNNNNNNNNNNNN
NNCAAGTAATGGACATTCNNNNNNNNNNNNNNNNNNNNNNNNNNNNNNNNNNNNNNNNNN
NNNNNNNNNNNNNNNNNNNNNNNNNNNNNNNNNNNNNNNNNNNNNNNNNNNNNNNNNNNN
NNNNNNNNNNNNNNNNNNNNNNNNNNNNNNNNNNNNNNNNNNNNNNTATGTCCAAAAAGC
CAGATCTAACTTCTTATTGCCTACAAGGAATCAACTTTGAATATAAAGAAAATGGTACAA
ATTAATAGATCAATAGCCATTCCCCAATATAAAGAACACAGAACAATGAATGAGACTAAA
GAGATACTTTGAAACAGAAAAATAAGGAAACCTCAAAACGTGAAGGACAATATTAAAAGG
TCTAACGTATTTGTAATTTCGGTACCCAAAGTTAAAATTGGGGCATACTTCTAAATACCC
AAAGACTTTCAAAATCTGCAGTACAGTCAATGACATACATTTACGAATGAAAGAAGCTCA
GCAAATTCCAAATAGTGTAAGTGGGAGCAAAATGCCTNNNNNNNNNNNNNNNNNNNNNNN
NNNNNNNNNNNNNNNNNNNNNNNNNNNNNNNNNNNNNNNNNNNNNNNNNNNNNNNNNNNN
NNNNNNNNNNNNNNNNNNNNNNNNNNNNNNNNNNNNNNNNNNNNNNNNNNNNNNNNNNNN
NNNNNNNNNNNNNNNNNNNNNNNNNNNNNNNNNNNNNNNNNNNNNNNNNNNNNNNNNNNN
NNNNNNNNNNNNNNNNNNNNNNNNNNNNNNNNNNNNNNNNNNNNNNNNNNNNNNNNNNNN
NNNNNNNNNNNNNNNNNNNNNNNNNNNNNNNNNNNNNNNNNNNNNNNNNNNNNNNNNNNN
NNNNNNNNNNNNNNNNNNNNNNNNNNNNNNNNNNNNNNNNNNNNNNNNNNNNNNNNNNNN
NNNNNNNNNNNNNNNNNNNNNNNNNNNNNNNNNNNNNNNNNNNNNNNNNNNNNNNNNNNN
NNNNNNNNNNNNNNNNNNNNNNNNNNNNNNNNNNNNNNNNNNNNNNNNNNNNNNNNNNNN
NNNNNNNNNNNNNNNNNNNNNNNNNNNNNNNNNNNNNNNNNNNNNNNNNNNNNNNNNNNN
NNNNNNNNNNNNNNNNNNNNNNNNNNNNNNNNNNNNNNNNNNNNNNNNNNNNNNNNNNNN
NNNNNNNNNNNNNNNCTC
>FR0012466
TTCTTTGCCTTTATCTGCATTGCCACCTGGAAGCTCCGTAATGTCAAGTCCTGGAAGATA
TTACTAACCTGTTTCCATTATGGGTGTAGTAGAAATATAAGTAGGTCACTGTTCCTAATT
CAGAAACTGAAGAGAGTCAAGCTGCCATGGTGACAGGTTCTGTATAAAAACACCCACCTC
TGAACCTCTTGGAGAGATGTGATGATTTGGTCATTGGATGTGAAGGGGATAATCTGCCAG
CTGGTTTATTGCATTGGCTAGAAATAGGAGATGCAGAAACTAAAAAGCTCTCAAGAAGTC
ATCAGATGAGAAGGAAATTAATGTAGCATAGTGATTCTGCTGTAGAGGAAAGGCTAAAGG
TGAGACTCTTGAATATGTGCACCATTTCTTCTGCAGCTCTTGACTTGGATGATCCTTCTC
AGTGTGATCCCACGAGTGTTTGGTGATGATCTGATAGTAGAAAGGGCAGAGCGATTTAAC
TTTGTGCACATCTTCCTCTGACTTCTCCATCTTTCTAACATGCCTGTACGTGTGCCTTTA
TCATTGGCATTCTGGAGTTAGGGACATGACCTTTTCTACAGTCCGGATGAGGAATCTCCA
ACTATGACTTTTCATTGTGACTCACGTCTGCAAAGAATGAATAAAGAAGAATTTGTTGGC
CAGGAAGTGTGTACTATGCAGAGAGAAATAATTGTTGTTGGGAAAGAAACTTTTGAAGAA
CCAGAATTNNNNNNNNNNNNNNNNGAAGAATGAAGGAAGTCTATCAAGAAAAGGAAGAAC
CAGAAGTGATCTGCAGGGTGTTGCCTGGAGATATGGGAAATAAATCAAGAACAGAGAAAT
GGGAAAAGATAAAATAAAAAACATTGCCGGTTAGGACCAGCTGGGGTCCTAGGAAAGTGG
CAGTTCCAGCGGGGCTTGGAAAGCTACTGAACCACTCACTTATGCACACACAACTGCCCC
GCCCTCTCCCCTTCTTTGGCCCCCATTCACCTGGTGTAGGAGGGTCTGACACCCTCACCA
GGGAGAGTGCTATTTGGCTGTTTTGAAGGCGAGACCTTGAAGCGTGGGAGAGCTTCGCCT
CTTTCGTAAGCTGATGTTGCGTAACCTCCCGGAGAGTCAGGACCNNNNNNNNNNNNNNNN
NNNNNNNNNNNNNNNNNNNNNNNNNNNNNNCTTAAATGCTGGACCTCAGAAAAATGGCTT
ATTGTGAAGGGTTTAATGGAGCATAATGAAGTAAGTGCTCAAAACTGTTGTTAATATATG
CCAAGAGTTATAACTAAATTTGTAAAAAGCACCTTCTTATACTCTCAGGCAAACTTTGAA
CCCGAGCTCGGCTTCAACAGGGAGCTGGACTCTATCAGTGGCCCCATGGGGGAGCTGGGC
AGTAATCCAAGGCTCCGGGTGGGGTGTTTGAAGCAGCTGCAGATCCTCGTGAAGGGCTCT
GGGTGCCCATACATTGTCCCTATGGAGTTTCTGTACTTAAAGCCCCTGANNNNNNNNGTA
AGCTGCTCCAGCTGGGATGTCTGCACACTCACACATGTTAACCTAGAATGGATTCAGGAA
CTATTTTAACATTTACATGGATAATGGGTTGCTTTGTTAAGTCATATGTAAATTTTTATT
TAGCTCCTAACCATCTCCTGTACACAAGACACTGGACTCACAGGAGTGCAAAATGCAATG
GTGTTAGGGGTTTGTATGGATATGTTATTCGTGCTTTATGACAACTCAGAGAGAGGTAGG
TAATATTACCAGTTTTAC
>FR0012467
TTTATTTTCTTCACCAGAGAAAGAACTGTGTAGATGTAACACAGTATTGAAAGTCAAGAG
ACTTCAATTCTTGGTCTGGGTCTGGAACTAATTGAGTATGATTTTTCAGACACTCTCTCT
TTTAAAAAAATGTATTTTAAGCAAAATCTCTACCTATGGTAAGGATATAATCAGAATTCT
AACAACTATTGTGTCTTAGTCATATTCAAGATGAAAAAACTGNNNNNNNNNNNNNNNNNN
NNNNNNNNNNNNNNNNNNNNNNNNNNNNNNNNNNNNNNNNNNNNNNNNNNNNNNNNNNNN
NNNNNNNNNNNNNNNNNNNNNNNNNNNNNNNNNNNNNNNNNNNNNNNNNNNNNNNNNNNN
NNNNNNNNNNNNNNNNNNNNNNNNNNNNNNNNNNNNNNNNNNNNNNNNNNNNNNNNNNNN
NNNNNNNNNNNNNNNNTATATTCCCTCTTTCAGTGTTCCTGGGAGCTCCTTAATGAGCCA
AAACACAAAGCCATTCTGACAGAGAATGCTGGCTGTCAGCTGCATTCATTCAGAGCTAAG
TGATCTGATCCACACACCAGCCTAACAGCCAAAGTGATCTCACTAAAATGACCAATATCA
CTGCAAANNNNNNNNNNNNNNNNNNNNNNNNNNNNNNNNNNNNNNNNNNNNNNNNNNNNN
NNNNNNNNNNNNNTTCGTAGCTACCAAAAGCCCATATGCAGGAGAGCACAGAGGGCAGAA
AGATGTGAAGAGAATCACGAGATGGCCCAATGACGAAAGGGGAAGAGCTGGAAGGGAGTG
CCATGAGCCCCTGTTGAAATCCCTCTGGCTGCAGTGTGGTGAGTGGATGGCAGAAGAGTC
ACAAAGGATGTGGGGGAAGAAGCTGTGAAAGGATGCCAGAAGAGATGTGATGTGACCTGG
CCCTGGGTGGAAGCAAGGGAGATGGGAACAAAGGCATAGCTTCCAGAGAGGTCAAGATGT
CAAACCAGTGTTTGAGGCAG
>FR0012468
GTGTTAACATTGCAGATGTCCAGTTAATAGGAAAGGCCTCTGTTTCACTTTTCCCATAAA
ATGCAAATGAAATGGTATGTTCATTTGCATTTTATGCCTTTGCCTAGAATACTCCATCCT
TGGGACAGGTCAGTTCCCTAAGAATATTTTCACATAATGACTACTTCTGCTTCTCTATAA
AAACATCTCCTGAGCTCGTAACTTGGAGCCCTTGGGAAAAGAGAACCTCAGGGTGGAAAT
GGCTGGAGGCCTAGGGTGGCCGATGCTGTCGTCAGGGGCCAGCTGACAGAGACCTGAATC
GTATAATATGATATTCAATAGGTGGGTCAAAGGAGCCTGTTAGATTGAATTAACAGACTT
GCACTGGAGATGTAAACTGGAATAAGGAGCTCAGGAGAGAGGGAACTTAGGGTGGAAGTG
GGAAGGTGGAATGGATGGTGAGGTAAGTTTTCTATCCTCTGAGATGTGATCTCAGTGGCT
TCTTTACCCTCCACAAGAGGGTAAAGCGTCCCTCCCACTGGCACTTTAGAAAAATTCCTT
TTAGTTTTAAAGGCTTTCATTCCTGTTCAGAAGTCAATGCCCTTGACGGGGCTGATGTGT
TGAGCTGCTAACAGTCACCCATCCCAGTGTCAGGAAGATTTGATAGAGGAGTTTGGAGGA
GAGTGGGAAGGAATGACTGCTTAGGAGGGGAGAGAGCCTGGCAATGAAATGTGGCCCAGG
GCACCAGCCTGACAGCCCCGAGGGACCCCTGGGTGTGTTTGAGGCTTTCATAGTTCAGAT
TTCTGCATGCCCGGACACGCTCTCCACATGCCTTTCCTGAGGCCGTGTGTTCTGCTCCTC
CAAGAGAGTAAGCCTCTGGCCTGGTCAGGCCCACTTCCACCTCACTGGCTGCAGTGGGTC
AGGCCTCGGCTTTGGCTTCAGCTGCCTCTTGGTTTCCATTCCTTGTCTTCTCCCCGTCCT
CCACATCTGCCGCTCTCCCAAGCCTTGTCTTTTCTCCAGCTGCCCTCGACTGTCCCTCCA
TTTCTTTCTACCATGGCCTTAAGTCTTTGCGTCATGGATGTTCAGCATTTGCAGACATTT
AGCTTTACCTCATGTCATATTTACTGTAGGTTTATTGCCATGCGTGTGTATGTGTTCTCC
CTAACTTAGCATCTCTCAACGTGTGTCCCATGAAATAGTGTGATCAGATTAAATGCAAAA
CAAGTTTATAAACAAAGGGTAGGAAATGGTGGTTTTAGCAAAGGTTAAAAGCCTTTTTAA
ACCATTGGCCACTGCAGAGCTTTAATTCACACATGTAGATCCTGAGTCCCTGTGAAGAGT
TTCTCAGTGTTATTTACTTGTGCAAGAACCTGTTTTTCATCTTGTGGTAGGTAGTATTCT
GCAGGACCCAGTTTCCTGAAGGGCTGCTGGAATTCACTTAGGCTCTGGAAGGGTAGAAAC
CACATTGTCCTTCACTGTGGGATCCCCGTGTTAGCTGAGGGCAGTGCTAGGCAGGGCGTA
AGTCATTCCTGAGTAAGCTCTTAGGACAGTTGCTTGNNNNNNNNNNNNAAAAAAAACCTT
TTAATTNNNNNNNNNNNNNNNNNNNNNNNNNNNNNNNNNNNNNNNNNNNNNNNNNNNNNN
NNNNNNNNNNNNNNNNNNNNNNNNNNNNNNNNNNNNNNNNNNNNNNNNNNNNNNNNNNNN
NNNNNNNNNNNNNNNNNNNNNNNNNNNNNNNNNNNNNNNNNNNNNNNNNNNNNNNNNNNN
NNNNNNNNNNNNNNNNNNNNNNNNNNNNNNNNNNNNNNNNNNNNNNNNNNNNNNNNNNNN
NNNNNNNNNNNNNNNNNNNNNNNNNNNNNNNNNNNNNNNNNNNNNNNNNNNNNNNNNNNN
GATATAGATGCAAAGTCTTAGACCCAGATGATACCTATGCTCCTCCAAAGCAACTCTTTA
TCATTGGCCAAACCCCATAAATGTATAAGTAACCAAAAGCAGCCATTCATCTGGAAACCT
CCAAGTTGTGTGGCCAGGTTAAAAATACCTTGGAATACTGGTTGCCGTTACCATGATTTG
ACCTGGGACTTCAGGAAGCTGGCTGAGCTGTGCTGGAGTGAGCCGGGTCTTGAGCCCTTT
CCTGGAGGTCAGAGGTGCCTGAGCTGTTGACATAATTGGCTCATCCCTCTTGCTCATCCT
TTTTCTAGTTGGAGGTCTCAGCATTTCAGACTACTCATTGTTTAATAACTGTAGAACATT
CTAGAGTGG
>FR0012469
TGGCCCAGCCTCGAAAAAAGCCCCTGTGCCATGGCATTAAACTTTCCAGTGGTGTAAGNN
NNNNNNNNNNNNNNNNNNNNNNNNNNNNNNNNNNNNNNNNNNNNNNNNNNNNNNNNNNNN
NNNNNNNNNNNNNNNNNNNNNNNNNNNNNNNNNNNNNNNNNNNNNNNNNNNNNNNNNNNN
NNNNNNNNNNNNNNNNNNNNNNNNNNNNNNNNNNNNNNNNNNNNNNNNNNNNNNNNNNNN
NNNNNNNNNNNNNNNNNNNNNNNNNNNNNNNNNNNNNNNNNNNNNNNNNNNNNNNNNNNN
NNNNNNNNNNNNNNNNNNNNNNNNNNNNNNNNNNNNNNNNNNNNNNNNNNNNNNNNNNNN
NNNNNNNNNNNNNNNNNNNNNNNNNNNNNNNNNNNNNNNNNNNNNNNNNNNNNNNNNNNN
NNNNNNNNNNNNNNNNNNNNNNNNNNNNNNNNNNNNNNNNNNNNNNNNNNNNNNNNNNNN
NNNNNNNNNNNNNNNNNNNNNNNNNNNNNNNNNNNNNNNNNNNNNNNNNNNNNNNNNNNN
NNNNNNNNNNNNNNNNNNNNNNNNNNNNNNNNNNNNNNNNNNNNNNNNNNNNNNNNNNNN
NNNNNNNNNNNNNNNNNNGTAACATAAGGATAGGAGAAAGGCTTGAACCACCAAGGGGAG
ATGTTGCCAAGATATTCAAGCAGCTCATGGAGGATGGGGCTGGGCCAGTGTTTTCTCAGG
TCCCTTGGGGGGGTTCAGAATGGTGGGG
>FR0012471
AACTTCAGGAACTGTTAACTTGGAATATGCAGTGATGCATGTTCCAGGATGCAAAAATCA
ACTCCTTTAAAAAATCCATAATTGTATTTTATACAGTTTTGTATAATGACTTGATATTCA
GAATTACAACCTGAGGTCCTGTACAATCCTGATGTGGCTAAGTCATCAATGGAAGATTCC
ATTCTAATCAGCCCTTATTTAGTGCCAAGTATATCTTACTGGGTTTTATTGTGTCTTGGA
CATGTCCAGCCAGTTCTGACATGTCAGGGCCTGTCCGAATGCCCGAAGGGATGGGCCCTC
TAGTGCACTATTTCTATGAGTAAACAAGGTAATTGGGAAAAGAAAAGCCAAAAGAGCACT
ATACCATCTGCAGAAGGATTTCTCCTTGATGGGAGAGTTGGGTGTATAAGTTTGAGAGGT
AGATGAGGCTATTAGAGAAGACAGACTGTTGGCTTTATCTTGAAGAAATCATATGAAGTT
ATTCCTTCTGGGGCAGTGCCAGAGGCTTAGGAAGGTAGGGCCG
>FR0012472
CTAAGAAACAGCAGTTACTATTGACTATTGCTTAATTGTACAAACATGACAATTTTCTCA
ANNNNNNNNNNNNNNNNNNNNNNNNNNNNNNNNNNNNNNNNNNNNNNNNNNNNNNNNNNN
NNNNNNNNNNNNNNNNNNNNNNNNNNNNNNNNNNNNNNNNNNNNNNNNNNNNNNNNNNNN
NNNNNNNNNNNNNNNNNNNNNNNNNNNNNNNNNNNNNNNNNNNNNNNNNNNNNNNNNNNN
NNNNNNNNNNNNNNNNNNNNNNNNNNNNNNNNNNNNNNNNNNNNNNNNNNNNNNNNNNNN
NNNNNNNNNNNNNNNNNNNNNNNNNNNNNNNNNNNNNNNNNNNNNNNNNNNNNNNNNNNN
NNNNNNNNNNNNNNNNNATATATTTATTCANNNNNNNNNNNNNNNNNNNNNNNNNNNNNN
NNNNNNNNNNNNNNNNNNNNNNNNNNNNNNNNNNNNNNNNNNNNNNNNNNNNNNNNNNNN
NNNNNNNNNNNNNNNNNNNNNNNNNNNNNNNNNNNNNNNNNNNNNNNNNNNNNNNNNNNN
NNNNNNNNNNNNNNNNNNNNNNNNNNNNNNNNNNNNNNNNNNNNNNNNNNNNNNNNNNNN
NNNNNNNNNNNNNNNNNNNNNNNNNNNNNNNNNNNNNNNNNNNNNNNNNNNNNNNNNNNN
NNNNNNNNNNNNNNNNNNNNNNNNNNNNNNNNNNNNNNNNNNNNNNNNCATAANNNNNNN
NNNNNNNNNNNNNNNNNNNNNNNNNNNNNNNNNNNNNNNNNNNNNNNNNNNNNNNNNNNN
NNNNNNNNNNNNNNNNNNNNNNNNNNNNNNNNNNNNNNNNNNNNNNNNNNNNNNNNNNNN
NNNNTCCCAGTACCATT
>FR0012473
AGGGTTTCTTCTATAGGTGACTNNNNNNNNNNNNNNNNNNNNNNNNNNNNNNNNNNNNNN
NNNNNNNNNNNNNNNNNNNNNNNNNNNNNNNNNNNNNNNNNNNNNNCTCTGTGATCCCTT
TGGTTTGGAGCTGGGCATGCCCTCAGGCTGGCGTTCCCAGGTGCATTTGGTGTTAGGCTA
TAGAGGGACCCCTTA
>FR0012474
GCAGAAAAAGGCTAATCCAGACCCTGAATCAACATACTAATTTATAAATCGAGTCTCAGG
TAAACACGGTTGTTTCTCCTTGTGCCTTATGCTGGAGGTCAAATGCTTACAATAGCCTAA
AATGACAAGTCGAGACATGTTTTCGTAATTGGAAGTTAAAAAAAGAAATTCCACCATCTG
TTGATGAAAAGAAAAGTTTTGCAATAACTGCTGTCATTTCTGAAGAAACATCTCTAAATT
CTTCAGAAAACAGTCATGGTGCTTATGACAGCTAAAAATCATTTGGGGCACCATTAACTG
ATTATGAACTACCTGAAGAATCATGCTCATACTTAAAAGGGCCACATGGAATCCTTTTAG
CAGTTTCACAACTGTCTGGGGTTATTCATTGCAGACTGAAAAATGTTGCTTTTTCAATTC
CAAGTAAGTCAAAATGAATGGGACAGCAGATAGACTGGAAG
>FR0012475
GTCAATCCTCACTTGAAAACAGTGAATATATTGTGTACTTGTAAAAAGAGGAGGCTGAGT
AGCAGAAAAGCAATTAAAAGGTTTGATTTTGGGTAGGAGAAACAAACATCTTTTCACTCA
GATTTCAGAATGAGGGGGCATAGATTCCATGGAAACCTGAAAAAGTACCATTATACCTGT
GATACAGTCCCAGAAGGAGGCTGCTACCTGGCCTGTCCCAGTTCCACTCCAAATGACATT
TTTCCATGTTGGGATCTGCTTGTCCCTGGTGTTAAAGAATGTCTCCTGCAACACTTGCAA
ATGTGGGGTGAGTTGGGCCTACAATGGCTCAAACTACCAATCAATTCAGTGTAAGGATTA
CCCAGAGTGGTTGTGTGAAATTTCATTACCCAAATAGCCTTTTGGTTGACTGTTTTTCAA
TTTCCAGTTGACTGTGGCAGCAGTAATTTTTCTGAGAGGTTGTCTCAAAAATTTTCTGCT
AGAAGAATGTCTTTCAATGGAATCCTATTAGAACCCACTAAGATGCTGTTTGATGAATTC
TCCAGAAAGTTTTTCTGTAACCTTGCCACCAAGTAAAAGACTACTAGTATGCCATTTGTG
AGAGACAAGTTCACCTACCAGATTCCAAAGATTGTATGCATGTATCTCTTGGGACTCAAC
AGAAGGCAAAGCTGGCTCACTTCAGTGAAAAGAAATTTATGAGGAAGATTTTGCTCCCAC
AATCCATGAGGGACTAAAGGCCTAAGATTGGGAGCACAGAGAAACCAAAAGAGCCCCAGA
GGGACAAGAAGCAGACACCAGAGCAATAATCTCATGGTCTAACATGTCTGGGCAGGTCAC
CACTACAATAGATGGCCTTCCAAAATTTTCTTTTCCTGCCCTCATTCTCAAAGTCTAAAG
TCCTAGAGACTCTTGTTGCTGGTATGGACAGTGGTGGTGAGAGGAAGGAGCTGGAATCAG
ATTTGGATAATGGAAAAAGCAGTTTGCTATCATTATTCCACCCCATGGAGGATAGATTCA
TCCCTAAGAAAATCAGAGCATTGTTAGGAAAGTGAGTGAATGCTGGTAGCCAAATATAAT
GTTTTCTGTTACAGCACATCACAGGATCAAAACCTCCAGGGTACAAATTATTTATATTGT
TAATCCAGGACTATAAGCTTACATGCATTAATTTCCAAATAATGCCCTATAGATAATGAA
TGTATTTTAAGTACTTAATTGTTGCTAGTTATCTCTTGCTGTATAAGAATAATATTCCAN
NNNNNNNNNNNNNNNNNNNNNNNNNNNNNNNNNNNNNNNNNNNNNNNNNNNNNNNNNNNN
NNNNNNNNNNNNNNNNNNNNNNNNNNNNNNNNNNNNNNNNNNNNNNNNNNNNNNNNNNNN
NNNNNNNNNNNNNNNNNNNNNNNNNNNNNNNNNNNNNNNNNNNNNNNNNNNNNNNNNNNN
NNNNNNNNNNNNNNNNNNNNNNNNNNNNNNNNNNNNNNNNNNNNNNNNNNACTCCATCAT
NNNNNNNNNNNNGGGAAGAA
>FR0012476
TCTGGCAGGCAAAGGACAACTTTTAATTTAGGCACAACCTAAAATTTCTCCCTCACTTCC
AGGAGTTATTCTNNNNNNNNNNNNNNNNNNNNNNNNNNNNNNNNNNNNNNNNNNNNNNNN
NNNNNNNNNNNNNNNNNNNNNNNNNNNNNNNNNNNNNNNNNNNNNNNNNNNNNNNNNNNN
NNNNNNNNNNNNNNNNNNNNNNNNNNNNNNNNNNNNNNNNNNNNNNNNNNNNNNNNNNNN
NNNNNNNNNNNNNNNNNNNNNNNNNNNNNNNNNNNNNNNNNNNNNNNNNNNNNNNNNNNN
NNNNNNGGATTCATTTTGTTCTCATAAGATATTAATCATTTGGACACATTGACAAGCAGG
AGAGGAAAATCATGTTCATTTACCCACCACTCTGATAGTGCAAAATCAAATAACACTGAT
CCTGTTCACTGGAGATGAGTCATATAGCCAGAATCTGTTAGCAAGTGGTAATGCCTTCTC
TGGAACTTTGCCTGCATTTGGGACATGTTGGGACATGCCAGCATTATGCAAGCAACAGTA
CCTTGCTGATGTCTGTGTGGCTTTCCTAATCATTTTGGTATGGTTAAGAGTAGAAAATAA
TCACATGCTTTTCTATCCTATTATCCTTTTACAAACAAAATTGAGATATTTAAACATGAG
ATCTTAAAAATGGTGGGATTAATAGTTTCACCAAATAATACATTGAAACAATACAAGTAG
AATAAGGTTTAAAGAAATATGCACA
>FR0012477
CATGCACCTACTATGTACCCAC
>FR0012478
TATTTTACTGTTCAACTCAGTGTATTTCTCCTCCCCCTTATATAACTAAAACAATATTAC
CAAAAAATAATACTATCCTTACTTTGTGTAGCATCCTTACTCTCATATTTTCACTCTATT
TTACTATATTTTCATTTTTGAAATATGTTCTTCATATGAACAACTTGGTCAGTTTCATTA
CCCAGCAATGGTCTGTGAACAGCATTTTTGAAAAGAGGGCAATAGATTGTGAGCCAAATG
CAGGGGCTATGTCTACCTACGTTTAACAACTCAACACTGACTGGCACGCACTAAGTTTGA
TGAGTAAATTAATGACTGTATCTTTCACAATTAAAACAATCCCTATATAGGATTTTATAC
CCATGTTGCAGAATNNNNNNNNNNNNNNNNNNNNNNNNNNNNNNNNNNNNNNNNNNNNNN
NNNNNNNNNNNNNNNNNNNNNNNNNNNNNNNNNNNNNNNNNNNNNNNNNNNNNNNNNNNN
NNNNNNNNNNNNNNNNNNNNNNNNNNNNNNNNNNNNNNNNNNNNNNNNNNNNNNNNNNNN
NNNNNNNNNNNNNNNNNNNNNNNNNNNNNNNNNNNNNNNNNNNNNNNNNNNNNNNNNNNN
NNNNNNNNNNNNNNNNNNNNNNNNNNNNNNNNNNNNNNNNNNNNNNNNNNNNNNNNNNNN
NNNNNNNNNNNNNNNNNNNNNNNNNNNNNNNNNNNNNNNNNNNNNNNNNNNNNNNNNNNN
NNNNNNNNNNNNNNNNNNNNNNNNNNNNNNNNNNNNNNNNNNNNNNNNNNNNNNNAGTAT
TTGGCTGTTGAATAAATAGATAGGCAAGACCTTTCAGACTTTGAAGGAGGCCTGGGATAC
TTCTGTATTTGCCATTTGCTAATATAATATAAATAAATACATGTGTAACAAAGTTATAAT
ATTTTAGCTTATTGAAATGTTCATATTAACCATTAAATTAGAAATGAAATTATGCAATTG
ACAGAGAATCTGCAAGATCATTGATTCAAGTACAAGCAATATAGTCCATTATTGAGAAAC
AATATGAGTTTAATGAATACCTTCTCTTATCTTGGCAAG
>FR0012479
TCATCCCTGAGGCAGACAGAGAGGGAGTCATTCGCTACGTCATTGGGGTAGGGAATGCAG
CTCTCAGGTTGATGCTTCTGTGGAGGGTTTCTATGTGGATCCATCCTCCCTTCAATTTGC
AAATATTATTAAAATCAAAGTGACATGAGAGCTAATGCTAGCTCATATACACCGTATCAG
CTATCTGTTGCCACATCAA
>FR0012480
TGCCTATAGTNNNNNNNNNNNNNNNNNNNNNNNNNNNNNNNNNNNNNNNNNNNNNNNNNN
NNNNNNNNNNNNNNNNNNNNNNNNNNNNNNNNNNNNNNNNNNNNNNNNNNNNNNNNNNNN
NNNNNNNNNNNNNNNNNNNNNNNNNNNNNNNNNNNNNNNNNNNNNNNNNNNNNNNNNNNN
NNNNNNNNNNNNNNNNNNNNNNNNNNNNNNNNNNNNNNNNNNNNNNNNNNNNNNNNNNNN
NNNNNNNNNNNNNNNNNNNNNNNNNNNNNNNNNNNNNNNNNNNNNNNNNNNNNNNNNNNN
NNNNNNNNNNNNNNNNNNNNNNNNNNNNNNNNNNNNNNNNNNNNNNNNNNNNNNNNNNNN
NNNNNNNNNNNNNNNNNNNNNNNNNNNNNNNNNNNNNNNNNNNNNNNNNNNNNNNNNNNN
NNNNNNNNNNNNNNNNNNNNNNNNNNNNNNNNNNNNNNNNNNNNNNNNNNNNNNNNNNNN
NNNNNNNNNNNNNNNNNNNNNNNNNNNNNNNNNNNNNNNNNNNNNNNNNNNNNNNNNNNN
NNNNNNNNNNNNNNNNNNNNNNNNNNNNNNNNNNNNNNNNNNNNNNNNNNNNNNNNNNNN
NNNNNNNNNNNNNNNNNNNNNNNNNNNNNNNNNNNNNNNNNNNNNNNNNNNNNNNNNNNN
NNNNNNNNNNNNNNNNNNNNNNNNNNNNNNNNNNNNNNNNNNNNNNNNNNNNNNNNNNNN
NNNNNNNNNNNNNNNNNNNNNNNNNNNNNNNNNNNNNNNNNNNNNNNNNNNNNNNNNNNN
NNNNNNNNNNNTTTCAAG
>FR0012481
CTTCTCTCCTGGCACTATGTTGTCAGTTCTTTCATCCTGTATGAATGTTTAAGTCCTTTC
ACAAGAGTGAATAACTAGATAGATTCTAATTGTTAAAGTATTCTTTCCACACACCCAGAA
ACCTAATTTTGTACTCAGGCTTAGCCTGCAGAGTATTCAGCAAATGCTGTTGCCTGAGAG
AAAATGGACACATGCACAAAAGACATGTGTGTCTTCTGAAAATACAGAAAGGTGTCATGA
AAAACAAGTAATAACATCCCACTGGCTGGGCATGGTGGCTCATTCCTGTAATCCCAGCAC
TCTGGGAGGTGGAGGTGGGTGGATCACCTGAGGTCACGTGTTCGAGACATCCTGGCCAAC
ACGGTGAAACCCCATCTCTACTAAAAGTACAAAAATTAGCTGGGCATGTTGGCACATGCC
TGTAATCCCAGCTACTGGGGAGGCTGAGGCATTGGAATGGCTTGAACCCAGGAGGTGGAG
ATTGCAGTGAGCCGAGATCGCACCACTGCACTATACAGCCTGGGCAACAAGAGTGAGACT
CCGCTAAAAAACTTTTTAAAAGGCCGGACACAGTGGCTCACGCCTGTAATACCAGCACTT
TGGGAGGCCGAGGCGGGTGGATCATGAGGTCAGGAGATCGAGACCCTCCTGGCTGATACA
GTGAAACCCCATCTCTACTAAAAATACAAAAATTAGCTGGGCTTGGTGGCGGGCGCCTAT
AGTCCCAGCTACTCGGGAGGCTGAGGCAGGAGAATGACATGAACCCAGGAGGCAGAGCTT
GCAGTGAGCTGATATCGCGCCACTGCACTCCAGCCTGGGCAACAGAACGAGACTGTCTC
>FR0012482
ATAGTTTCCCCCCAAAGTTGTCCTCGTTCAAGCTATCAGTGACACATACGCAGGGGCTGT
TGATTTATGCCTATCATGAGGCATCTGCCTCTCTTCCTGGGAGTGTGAGACTCATGCCAA
AAGCTTAGCGGTGGTCTGCAGTGGCCTCATCTAGGGCTGCTCCTGGGAATGCACTGGAAA
GAGAAGCCCCCTTCGAGGCTTCTCTGGGTTCATTTCCTTTAAATCCAAAGCCCTTCTTTG
GGTTCATTTCCTTTAAAGCATGGCCAGGTCAGCTTCAGGCNNNNNNNNNNNNNNNNNNNN
NNNNNNNNNNNNNNNNNNNNNNNNNNNNNNNNNNNNNNNNNNNNNNNNNNNNNNNNNNNN
NNNNNNNNNNNNNNNNNNNNNNNNNNNNNNNNNNNNNNNNNNNNNNNNNNNNNNNNNNNN
NNNNNNNNNNNNNNNNNNNNNNNNNNNNNNNNNNNNNNNNNNNNNNNNNNNNNNNNNNNN
NNNNNNNNNNNNNNNNNNNNNNNNNNNNNNNNNNNNNNNNNNNNNNNNNNNNNNNNNNNN
NNNNNNNNNNNNNNNNNNNNNNNNNNNNNNNNNNNNNNNNNNNNNNNNNNNNNNNNNNNN
NNNNNNNNNNNNNNNNNNNNNNNNNNNNNNNNNNNNNNNNNNNNNNNNNNNNNNNNNNNN
NNNNNNNNNNNNNNNNNNNNNNNNNNNNNNNNNNNNNNNNNNNNNNNNNNNNNNNNNNNN
NNNNNNNNNNNNNNNNNNNNNNNNNNNNNNNNNNNNNNNNNNNNNNNNNNNNNNNNNNNN
NNNNNNNNNNNNNAAAGGCCTTAGCATCATCTTAAGCAGTCACAAACAGACCTGTCAAAT
TCCTACCAACCTTTTCTTTCCTCTTCTTTTCTTTGCCCTGACATTTCCTGTATTTGGGCC
TCTGAAGATTCAAAGAATAGAGTCCCTAACTTACCCAGCCCATCCCTGCCTTGAGTTGGT
CTTTGACCCTTTAATAACTGCGCCCTTCCATTTAAAAGTAAAATATTTCCTTGTTAAGAA
GACATGTGGTTGGATTATTGCTTCTGCTTTTCACAAAGCCATAGAGTAAAAGCCAAGCCT
CAGGATTTGGAGAGGAGGGATGAGGTTGAATTTTATGATCTATACTTCTCTCTTGGCAGC
CAGGCAGGATTTGAGGGAGCAGGACCCTGTTAGA
>FR0012483
GGAATAGTGGATGAGCCCCCAGAAAATTGTTAGAAATAAAGNNNNNNNNNNNNNNNNNNN
NNNNNNNNNNNNNNNNNNNNNNNNNNNNNNNNNNNNNNNNNNNNNNNNNNNNNNNNNNNN
NNNNNNNNNNNNNNNNNNNNNNNNNNNNNNNNNNNNNNNNNNNNNNNNNNNNNNNNNNNN
NNNNNNNNNNNNNNNNNNNNNNNNNNNNNNNNNNNNNNNNNNNNNNNNNNNNNNNNNNNN
NNNNNNNNNNNNNNNNNNNNNNNNNNNNNNNNNNNNNNNNNNNNNNNNNNNNNNNNNNNN
NNNNNNNNNNNNNNNNNNNNNNNNNNNNNNNNNNNNNNNNNNNNNNNNNNNNNNNNNNNN
NNNNNNNNNNNNNNNNNNNNNNNNNNNNNNNNNNNNNNNNNNNNNNNNNNNNNNNNNNNN
NNNNNNNNNNNNNNNNNNNNNNNNNNNNNNNNNNNNNNNNNNNNNNNNNNNNNNNNNNNN
NNNNNNNNNNNNNNNNNNNNNNNNNNNNNNNNNNNNNNNNNNNNNNNNNNNNNNNNNNNN
NNNNNNNNNNNNNNNNNNNNNNNNNNNNNNNNNNNNNNNNNNNNNNNNNNNNNNNNNNNN
NNNNNNNNNNNNNNNNNNNNNNNNNNNNNNNNNNNNNNNNNNNNNNNNNNNNNNATTCTT
AACA
>FR0012484
TTTTGGTATTCCTTCATTAGTCAGAGCTGAAGATCTACATATATGTCTACCAAGCAAGTG
TGCATGTCCCACTAGCCAGTTNNNNNNNNNNNNNNNNNNNNNNNNNNNNNNNNNNNNNNN
NNNNNNNNNNNNNNNNNNNNNNNNNNNNNNNNNNNNNNNNNNNNNNNNNNNNNNNNNNNN
NNNNNNNNNNNNNNNNNNNNNNNNNNNNNNNNNNNNNNNNNNNNNNNNNNNNNNNNNNNN
NNNNNNNNNNNNNNNNNNNNNNNNNNNNNNNNNNNNNNNNNNNNNNNNNNNNNNNNNNNN
NNNNNNNNNNNNNNNNNNNNNNNNNNNNNNNNNNNNNNNNNNNNNNNNNNNNNNNNNNNN
NNNNNNNNNNNNNNNNNNNNNNNNNNNNNNNNNNNNNNNNNNNNNNNNNNNNNNNNNNNN
NNNNNNNNNNNNNNNNNNNNNNNNNNNNNNNNNNNNNNNNNNNNNNNNNNNNNNNNNNNN
NNNNNNNNNNNNNNNNNNNNNNNNNNNNNNNNNNNNNNNNNNNNNNNNNNNNNNNNNNNN
NNNNNNNNNNNNNNNNNNNNNNNNNNNNNNNNNNNNNNNNNNNNNNNNNNNNNNNNNNNN
NNNNNNNNNNNNNNNNNNNNNNNNNNNNNNNNNNNNNNNNNNNNNNNNNNNNNNNNNNNN
NNNNNNNNNNNNNNNNNNNNNNNNNNNNNNNNNNNNNNNNNNNNNNNNNNNNNNNNNNNN
NNNNNNNNNNNNNNNNNNNNNNNNNNNNNNNNNNNNNNNNNNNNNNNNNNNNNNNNNNNN
NNNNNNNNNNNNNNNNNNNNNNNNNNNNNTGCCTGGAATGGCTTGGCAGACAGGAAAGCA
GAATGAAAACCCACAGGCCAAAAGTGGCTGGGAAAAGATTTTCCAAATCCTAGTGATGGG
CACAGGGCCCCCTAAAGTTCACTTTTGGAACCTTCCCATCTGTCTTGTTCTCCTTTCATC
AGGGACATCCATGCCCCTCAAAGCCCCCCTAGTCACACACTACCTTTCAGGACCACCTTC
CAGATCAGCCAGGTGCAAATCCCACAGACTTCCTGCCTGTGGCTCCAAATGCTCAGCTGA
AATTCTGAGGCTAATTTCAGTGGAGTTAGAGGCTTATCCCTTAGGAGTGGCAATGGCTGG
CTTTAAGATTCGAGAAGTAGTGTTTACATCTCAAAAGAGAAGACCGCGCCACCAGAAATG
CAGAATTTTGGTATGTGCGGGTCCGGGGTCTTCAGGAGATAAAGAATGATAGCTCCAGGA
GCGCTGGGACCCCCGTGCAGCCACCAGTCACCACAGCCTAGGCAGGGGTTGGGCTCTCAC
CTCGGCCCCTCCCCTGCACGCCCTGGATGTGGATGGTCCCCGAGTGTGAACTCGCCTGGG
CTCTGACCCTGGGTGCCCTTCCCGCCGTTGTGGAGCCTCTGCGGGTGTGGTGCATGCACA
GGGGGCTTCACAGGAGACCCGGGGCCCTTTAGAGTCTGAAGGCCAACATTCTTGGAGAAT
CCATGTCAGGCATTCAGGCTCTCAGGGACTCAGATGCCCAAACTATGAAAATGAGAGAAT
CTATCCCACTCTCTCAGGTGTGGTGAGATTCATATTATATGACAATCGGTCGTCTACACA
TTGATCACACTCTCAGTATTGCCTTTATCAGTCGGCCAATGCCTAAAACCCAAAGACGG
>FR0012485
GGATATAGAAACAGAAAAGTAAGGCACCCAACAAGAAGCCAATTTTCTAAAGAAAAGGGA
GTCCCAGAGTTTCTACTTTTATAATTCTTCCTTCCTCTGTCATTCTACAATATCATTGTC
TTCAACATTTTTTAGAACAGTCTGCCCAGATATGATCTGGAAAACAAAGAAGCATGGAGA
ACAAACTTTGCCAGAAGAAACAGAAGTGCACTGGGGGGCACAGGTGGAGCAGCTTTGCTG
TGATCTTGGCAAGAAAGCACTTGGGATCCTTAGGGGCCACTCAATCCTCCCCTCCATACC
CTCACATGGTGGCCTTGGATTCCCAGCAGAGCCTCTGTGCTATGGCACCTGGAGGTTGAA
GATGTTANNNNNNNNNNNNNNNNNNNNNNNNNNNNNNNNNNNNNNNNNNNNNNNNNNNNN
NNNNNNNNNNNNNNNNNNNNNNNNNNNNNNNNNNNNNNNNNNNNNNNNNNNNNNNNNNNN
NNNNNNNNNNNNNNNNNNNNNNNNNNNNNNNNNNNNNNNNNNNNNNNNNNNNNNNNNNNN
NNNNNNNNNNNNNNNNNNNNNNNNNNNNNNNNNNNNNNNNNNNNNNNNNNNNNNNNNNNN
NNNNNNNNNNNNNNNNNNNNNNNNNNNNNNNNNNNNNNNNNNNNNNNNNNNNNNNNNNNN
NNNNNNNNNNNNNNNNNNNNNNNNNNNNNNNNNNNNNNNNNNNNNNNNNNNNNNNNNNNN
NNNNNNNNNNNNNNNNNNNNNNNNNNNNNNNNNNNNNNNNNNNNNNNNNNNNNNNNNNNN
NNNNNNNNNNNNNNNNNNNNNNNNNNNNNNNNNNNNNNNNNNNNNNNNNNNNNNNNNNNN
NNNNNNNNNNNNNNNNNNNNNNNNNNNNNNNNNNNNNNNNNNNNNNNNNNNNNNNNNNNN
NNNNNNNNNNNNNNNNNNNNNNNNNNNNNNNNNNNNNNNNNNNGAGAGATCCCAGTAGCA
GCCAGATTGGGACCCCTGCCTCCCATAAGATGTTTACATACTGCAGCCAGCCCTATGGGA
GCCAGGAAGGCCTGCAGAACTAGATCCTGCTCAGTTGAAGTAGGACGAGGGCTTAATTAC
ACACCCTCCCCCCATTAAGTCCTGATTTCCACACATGAGGCTGCTATTAGGCCCACAGTC
TATTTAAGAATGCTCCCAGGACAGATTAAAGAAAATCAGTCTGAGCCTCTTAGGAGGGAG
CATCTCATCTCTACTAGAGGAGGAAGCAGTACATGGTGAACAAAGCCAACAGAGCAGCTA
GAACCAGAGAAGGCAGGGCTTAAACCCTGGCTTAATAAGGACAAGAT
>FR0012486
GTTTCAAGTCTCAATATTGAGTAGCTGTGACTTCTGGATAGTCAGGTGTCAGACACCCTT
TCTTGCCAGGAGGCACCAGGCTCCTCAATCAGCTTAGTCTCATTCTTGGCCTGGCCCAGG
GAAAGATGTTCACTTCCTGGATTCTGAGCAAAGCTCTCCTATCCTGGGTGCCTGTGGGGC
TCCCACTTACACCACAAAACAAAGCTCAAATAATATTTTTTTCTTTTATGAGATTTTTGG
TATTCCTTCATTAGTCAGAGCTGAAGATCTACATATATGTCTACCAAGCAAGTGTGCATG
TCCCACTAGCCAGTTNNNNNNNNNNNNNNNNNNNNNNNNNNNNNNNNNNNNNNNNNNNNN
NNNNNNNNNNNNNNNNNNNNNNNNNNNNNNNNNNNNNNNNNNNNNNNNNNNNNNNNNNNN
NNNNNNNNNNNNNNNNNNNNNNNNNNNNNNNNNNNNNNNNNNNNNNNNNNNNNNNNNNNN
NNNNNNNNNNNNNNNNNNNNNNNNNNNNNNNNNNNNNNNNNNNNNNNNNNNNNNNNNNNN
NNNNNNNNNNNNNNNNNNNNNNNNNNNNNNNNNNNNNNNNNNNNNNNNNNNNNNNNNNNN
NNNNNNNNNNNNNNNNNNNNNNNNNNNNNNNNNNNNNNNNNNNNNNNNNNNNNNNNNNNN
NNNNNNNNNNNNNNNNNNNNNNNNNNNNNNNNNNNNNNNNNNNNNNNNNNNNNNNNNNNN
NNNNNNNNNNNNNNNNNNNNNNNNNNNNNNNNNNNNNNNNNNNNNNNNNNNNNNNNNNNN
NNNNNNNNNNNNNNNNNNNNNNNNNNNNNNNNNNNNNNNNNNNNNNNNNNNNNNNNNNNN
NNNNNNNNNNNNNNNNNNNNNNNNNNNNNNNNNNNNNNNNNNNNANNNNNNNNNNNNNNN
NNNNNNNNNNNNNNNNNNNNNNNNNNNNNNNNNNNNNNNNNNNNNNNNNNNNNNNNNNNN
NNNNNNNNNNNNNNNNNNNNNNNNNNNNNNNNNNNNNNNNNNNNNNNNNNNNNNNNNNNN
NNNNNNNNNNNNNNNNNNNNNNNTGCCTGGAATGGCTTGGCAGACAGGAAAGCAGAATGA
AAACCCACAGGCCAAAAATGGCTGGGAAA
>FR0012489
GGCATTGGGATGTTATGCTAANNNNNNNNNCTCTTTAGGGATTTTGGAGGAGGCTAACCC
AGAGACATTTACAACGAAACAACAGCATTTATTTGGATTTGGTACAAGGAGCAAGCAGAC
AGAGTAGACTAAAATGTGTGACCTCATGCTATATTTCTTGTGATCTGATATCACTTAGTG
TTATTGAATGACTTCAAAGGGCAGCTGGGAATTACTGTGAAGACACACACAGCAAAGCAA
TTTCTCACCTGCTGTCTCTGATCACAGAAGACACAGTTAGACTCACATTTCTCCCCAGGA
CACATGCGGTAGACATGCTGCAACTTGTTTGGAGAGAAAGGCAAGGGGCAGAGAGTCACA
CTGTTTGCACTGTGTGGACTGAGACAAGTTTTAAATATAACTAAGGGTTACTTTTTTAGA
ATTAAAAACAGTAGAAGCTGAGCTTCAGGGCATGGGTTACTTCCTAAAAATACAATCACT
GAACTTTTAAAGAACTCTAGGATCAGCTTGTCAAACTGGAGTAGATACGAATGTGAAAGA
CATCTGAGACTCTTTAGTACTTGGCGCACAGATTGAGAATTAACT
>FR0012490
ATGTTTACATTTCAAGATAACGGTATTAATTGAAATTACTAAAAGTTGGGTTGAAAAGTA
AAATAGATGAATAGTCATATCATTTAAGTCATTTTTGGAATTCTAACTTGAAACTTGTAA
GCAAATTAAGTCTCACCTGATAAAATAGGTCTTTAACTCTAGGTTATCTGATCAACAGAA
CCTGCCAGTTAACAGATTGTGGGGGTTCCCAGATATTCTAAAATGTGGAACTGTATTCAA
TGGTTTTCCTGCCTTTAAATAGAGAAAATCCACTGACTTTTGTTCCCTAAAGTGCAGTTT
ACTATTTAAAATAAGTGTAAAATAAAAGAATTGCTACCTGCTTTATTAATGTGCTAAAAA
AAGGATAGATACCCATATAATGTTTTGTGTGTGTAATATTTAAGACTATACAAGAAAACT
GAATTAATTTAAGGTTAAAATGTTATTGTTTNNNNNNNNNNNNNNNNNNNNNNNNNNNNN
NNNNNNNNNNNNNNNNNNNNNNNNNNNNNNNNNNNNNNNNNNNNNNNNNNNNNNNNNNNN
NNNNNNNNNNNNNNNNNNNNNNNNNNNNNNNNNNNNNNNNNNNNNNNNNNNNNNNNNNNN
NNNNNNNNNNNNNNNNNNNNNNNNNNNNNNNNNNNNNNNNNNNNNNNNNNNNNNNNNNNN
NNNNNNNNNNNNNNNNNNNNNNNNNNNNNNNNNNNNNNNNNNNNNNNNNNNNNNNNNNNN
NNNNNNNNNNNNNNNNNNNNNNNNNNNNNNNNNNNNNNNNNNNNNNNNNNNNNNNNNNNN
NNNNNNNNNNNNNNNNNNNNNNNNNNNNNNNNNNNNNNNNNNNNNNNNNNNNNNNNNNNN
NNNNNNNNNNNNNNNNNNNNNNNNNNNNNNNNNNNNNNNNNNNNNNNNNNNNNNNNNNNN
NNNNNNNNNNNNNNNNNNNNNNNNNNNNNNNNNNNNNNNNNNNNNNNNNNNNNNNNNNNN
NNNNNNNNNNNNNNNNNNNNNNNNNNNNNNNNNNNNNNNNNNNNNNNNNNNNNNNNNNNN
NNNNGTAACAGTTTCAATCAAGTAGAAGATGACAAAATGTTATTCTGGGAATTCGTTAAC
GTTGAATAATGTAACATGATGAACTATGTTCTATTAATAATTAGCACGTATGTTCTAGTC
TTGAAACAACTTGGCTAGATAAAAGCTTTGCTTAGTGAAGAAAGACTTATTACCCTTTTT
CCTCTTGTATTTCATCAAAAAATTACCTTTTATGTTCAAATGTTTTTGAGCAAGAGTATT
TTTATATTTGTTGATAGTTAGCATGAAGTATATATTATGAAGATGTTTTATGAGCATACA
TTTATTGGCTAATGAGTAACATGTTATTTCCCAATAACACTGTTCTAAGAATTTATATGA
TGATAATAGCAATTTGTA
>FR0012491
CCTCTTTTCAGTTAATAGCAAATCTGATACATTTTTATTCCTAATAGAAGAATGTTATCT
AGTCAGACTTCATTTATTTGAACCAAAGGCTAGTAT
>FR0012492
CTCAATCTTCTACTTCTTCAAAACAGATGAAGTTACCTGCTCTACTTATAGCATTCTTGA
ACTATTTGTTAAGTGTAATCTGTTGGATACAAAGATTAGGAGCATGCTTTGGCAGACAGC
GGGGATACANNNNNNNNNNNNNNNNNNNNNNNNNNNNNNNNNNNNNNNNNNNNNNNNNNN
NNNNNNNNNNNNNNNNNNNNNNNNNNNNNNNNNNNNNNNNNNNNNNNNNNNNNNNNNNNN
NNNNNNNNNNNNNNNNNNNNNNNNNNNNNNNNNNNNNNNNNNNNNNNNNNNNNNNNGAGA
TACTGGCCATGAATGGCTCTGTAAGTGGTAAACATTACCCAAAGACCCAGGATCACTTTA
TTCGACATTTTATTGTGGTCTGTCCTCTTGGGCATTGTGGTATGTGAGGTCTGGCTCCAG
GCCTGCTGCCAACAAGGGCCATGTCCAGTATGGGGTGCTGACAGTTTGGTAGAAAAACAT
TCCACCTGTTCCAAATGCTCTCTGATAAACCCTCCTTACGGTTCCACAGCTTAGGACTGT
CCTGGCACAATGGCTGAGTCAGGAAAACTGGCTTTTTCTGGCACATGGGGACAGGAGCAG
AGGACAAGCTCAGGCACATCACCCTTCTGCAAACGATTTGCTAGCACAACAGCGTGCCTG
TGTCTGCTGTGCCTGGGCACATGCCAGAGCGCTGCTGGCAGCAACCCACATGTGCTGTGC
AGAAAGGAATGGGATTGGGAGCGCGTGTTATGGGGACCTGGAGAATGGGCAGAGCCCAGG
ATGGGAAAACAGGCAACTTTAGCAGCGGGTGAGATGGCTGGGAAGGGGCAAATTCATAAT
CAGGAATTCCTGAGCCATCAGAAGGAAAAGGATGACTCAGGACCCACTAATAGTGAGAAC
AACCCAACTGTTTCAGACTGTTAGGGTTCCCTCACACGCCTAGCTCCTAATGATTATGTT
TGCCAAGTAGAATAGATATTATATTCCCA
>FR0012493
CTATCTGTAACAAG
>FR0012494
ATCAACAGCAGCTAACATTNNNNNNNNNNNNNNNNNNNNNNNNNNNNNNNNNNNNNNNNN
NNNNNNNNNNNNNNNNNNNNNNNNNNNNNNNNNNNNNNNNNNNNNNNNNNNNNNNNNNNN
NNNNNNNNNNNNNNNNNNNNNNNNNNNNNNNNNNNNNNNNNNNNNNNNNNNNNNNNNNNN
NNNNNNNNNNNNNNNNNNNNNNNNNNNNNNNNNNNNNNNNNNNNNNNNNNNNNNNNNNNN
NNNNNNNNNNNNNNNNNNNNNNNNNNNNNNNNNNNNNNNNNNNNNNNNNNNNNNNNNNNN
NNNNNNNNNNNNNNNNNNNNNNNNNNNNNNNNCCCANNNNNNNNNNNNNNNNNNNNNNNN
NNNNNNNNNNNNNNNNNNNNNNNNNNNNNNNNNNNNNNNNNNNNNNNNNNNNNNNNNNNN
NNNNNNNNNNNNNNNNNNNNNNNNNNNNNNNNNNNNNNNNNNNNNNNNNNNNNNNNNNNN
NNNNNNNNNNNNNNNNNNNNNNNNNNNNNNNNNNNNNNNNNNNNNNNNNNNNNNNNNNNN
NNNNNNNNNNNNNNNNNNNNNNNNNNNNNNNNNNNNNNNNNNNNNNNNNNNNNNNNNNNN
NNNNNNNNNNNNNNNNNNNNNNNNNNNNNNNNNNNNNNNNNNNNNNNNNNNNNNNNNNNN
NNNNNNNNNNNNNNNNNNNNNNNNNNNNNNNNNNNNNNNNNNNNNNNNNNNNNNNNNNNN
NNNNNNNNNNNNNNNNNNNNNNNNNNNNNNNNNNNNNNNNNNNNNNNNNNNNNNNNNNNN
NNNNNNNNNNNNNNNNNNNNNNNNNNNNNNNNNNNNNNNNNNNNNNNNNNNNNNNNNNNN
NNNNNNNNNNNNNNNNNNNNNNNNNNNNNNNNNNNNNNNNNNNNNNNNNNNNNNNNNNNN
NNNNNNNNNNNNNNNNNNNNNNNNNNNNNNNNNNNNNNNNNNNNNNNNNNNNNNNNNNNN
NNNNNNNNNNNNNNNNNNNNNNNNNNNNNNNNNNNNNNNNNNNNNNNNNNNNNNNNNNNN
NNNNNNNNNNNNNNNNNNNNNNNNNNNNNNGGAGAGCTTANNNNNNNNNNNNNNNNNNNN
NNNNNNNNNNNNNNNNNNNNNNNNNNNNNNNNNNNNNNNNNNNNNNNNNNNNNNNNNNNN
NNNNNNNNNNNNNNNNNNNNNNNNNNNNNNNNNNNNNNNNNNNNNNNNNNNNNNNNNNNN
NNNNNNNNNNNNNNNNNNNNNNNNNNNNNNNNNNNNNNNNNNNNNNNNNNNNNNNNNNNN
NNNNNNNNNNNNNNNNNNNNNNNNNNNNNNNNNNNNNNNNNNNNNNNNNNNNNNNNNNNN
NNNNNNNNNNNNNNNNNNNNNNNNNNNNNNNNNNNNNNNNNNNNNNNNNNNNNNNNNNNN
NNNNNNNNNNNNNNNNNNNNNNNNNNNNNNNNNAAGCTTATCTGTTTTCAATNNNNNNNN
NNNNNNNNNNNNCACATGAGAGAGAAAGAGGAAGTTACATTTATGAGAC
>FR0012495
TCTGAAAACCTATCCACCTGAAATTGTCCTCTGTATGGGATAGGAGCTCAATAATGGCAG
GATAAATTTATAAATGATAGACAGGGAGACGGACATAGCTAGTGTCAGTATGCGGATATG
AGACGTTTAANNNNNNNNNNNNNNNNNNNNNNNNNNNNNNNNNNNNNNNNNNNNNNNNNN
NNNNNNNNNNNNNNNNNNNNNNNNNNNNNNNNNNNNNNNNNNNNNNNNNNNNNNNNNNNN
NNNNNNNNNNNNNNNNNNNNNNNNNNNNNNNNNNNNNNNNNNNNNNNNNNNNNNNNNNNN
NNNNNNNNNNNNNNNNNNNNNNNNNNNNNNNNNNNNNNNNNNNNNNNNNNNNNNNNNNNN
NNNNNNNNNNNNNNNNNNNNNNNNNNNNNNNNNNNNNNNNNNNNNNNNNNNNNNNNNNNN
NNNNNNNNNNNNNNNNNNNNNNNNNNNNNNNNNNNNNNNNNNNNNNNNNNNNNNNNNNNN
NNNNNNNNNNNNNNNNNNNNNNNNNNNNNNNNNNNNNNNNNNNNNNNNNNNNNNNNNNNN
NNNNNNNNNNNNNNNNNNNNNNNNNNNNNNNNNNNNNNNNNNNNNNNNNNNNNNNNNNNN
NNNNNNNNNNNNNNNNNNNNNNNNNNNNNNNNNNNNNNNNNNNNNNNNNNNNNNNNNNNN
NNNNNNNNNNNNNNNNNNNNNNNNNNNNNNNNNNNNNNNNNNNNNNNNNNNNNNNNNNNN
NNNNNNNNNNNNNNNNNNNNNNNNNNNNNNNNNNNNNNNNNNNNNNNNNNNNNNNNNNNA
TTACNNNNNNNNNNNNNNNNNNNNNNNNNNNNNNNNNNNNNNNNNNNNNNNNNNNNNNNN
NNNNNNNNNNNNNNNNNNNNNNNNNNNNNNNNNNNNNNNNNNNNNNNNNNNNNNNNNNNN
NNNNNNNNNNNNNNNNNNNNNNNNNNNNNNNNNNNNNNNNNNNNNNNNNNNNNNNNNNNN
NNNNNNNNNNNNNNNNNNNNNNNNNNNNNNNNNNNNNCATTTTTACAATAACAATAATAA
TAAGCAAAATATTCGATATTCTTGCATCTTGGAAAGAGTCAGGCCAACCTGGGTTTGATT
TCTGGCTTTTCCTTCAAGTAGTTGATAGGTCTTTTGCTATGTAACCTGGCTTGAGAAATA
GGTTGAGGGTTAAATGAGATATATTCNNNNNNNNNNNNNNNNNNNNNNNNNNNNNNNNNN
NNNNNNNNNNNNNNNNNNNNNNNNNNNNNNNNNNNNNNNNNNNNNNNNNNNNNNNNNNNN
NNNNNNNNNNNNNNNNNNNNNNNNNNNNNNNNNNNNNNNNNNNNNNNNNNNNNNNNNNNN
NNNNNNNNNNNNNNNNNNNNNNNNNNNNNNNNNNNNNNNNNNNNNNNNNGTGTGTTGTTT
TTGATATGGTGATATATAAGCATCGCCCTTAAGGAAATGAGGGAGGGTGCCATGCACGTT
TCT
>FR0012496
AAGATACNNNNNNNNNNNNNNNNNNNNNNNNNNNNAGTCAGGACCCAATGTTAAAATGTG
AGTCAAGAATGAAAAACAGATGGTTAACAAGGGGAAGGAAAAACCAAGCCATTNNNNNNN
NNNNNNNNNNNNNNNNNNNNNNNNNNNNNNNNNNNNNNNNNNNNNNNNNNNNNNNNNNNN
NNNNNNGCGCCTCTACAGCGCCTGGAGGCGGCTCCTTGGGTGCTAAGCATTGTTGCAGCT
GCTACACTGTGAGTAGTGGTGTAACAGAAGGAGAAAGGAATGCTGGAGAAAAAGGGGTCA
AGCTGAACGCAGACGGTGCCCGCATCCGGGGAACCCCGGGAAGGTGCACTGCAGGGGCTC
GAGAGGGAAGCACTAGCCCGGGCCCGGCAGCGCGCAGGGTCCAAGAGGGAGGGACGGGTT
CCGCCCCACAAATGTGGGAAAGGGTGTGGGCCGGAAGAGAGCTAAGAGGGGCAGGGTAGG
GGGTCCCCGTTCGGTCCGCAGATTCATGCCGGGTAGAAAGTCCCCGAATGCGGTGAATCA
GTTCCAGCGTTCAGGAGGATCCAACCCCACCCTCGACGGGCTTGAGGGGTTAGCCCGCCT
CCCGCAGCCCGGGCGCCCCAGATGTGCAGCCTGCTCGCCTCTGCGCCGCCTCCGGCTGGG
GAAGGGCCCTGGGCACCGGGCGCAGTCAGCCTGAGAGCGCTGAGGCGCCAGCACCGCGNN
NNNNNNNNNNNNNNNNNNNNNNNNNNNNNNNNNNNNNNNNNNNNNNNNGGAGAGCGCGCC
TCGCTGCGCGTGCCCTTGCCCGCGCCCGAGGCGCGTGCCCGCCCCAGTGCAGCCCCTCCT
CCCCGCTGTGTTTATTAGGGGAAGGAGGGCGGAGGCGGAGGCCAGTTCCCCAGCTCCAGC
CGCCGTCGCTGCTGCCTGTGTAGTTGCAGCCGCGGCCGCCTCCCGCCAGCTCGCCTCGGG
GAACAGGACGCGCGTGAGCTCAGGCGTCCCCGCCCCAGCTTTTCTCGGAACCATGAACCC
CAACTGCGCCCGGTGCGGCAAGATCGTGTATCCCACGGAGAAGGTGAACTGTCTGGATAA
GGTGAGCCCGGGACCGGGAGACGCGTCTTTGC
>FR0012497
CCATTCCTTCATTATCCCCATGTGACTTGTTGATAAAGATAAGTGCCTCTTCAAGTTCAC
CTTTTTGAATAAAAGGGATTTATTTAAATATTTCTTTTAAATCTCCACAGCTTTTCATAT
CTCACACTAACAGATCTTTTANNNNNNNNNNNNNNNNNNNNNNNNNNNNNNNNNNNNNNN
NNNNNNNNNNNNNNNNNNNNNNNNNNNNNNNNNNNNNNNNNNNNNNNNNNNNNNNNNNNN
NNNNNNNNNNNNNNNNNNNNNNNNNNNNNNNNNNNNNNNNNNNNNNNNNNNNNNNNNNNN
NNNNNNNNNNNNNNNNNNNNNNNNNNNNNNNNNNNNNNNNNNNNNNNNNNNNNNNNNNNN
NNNNNNNNNNNNNNNNNNNNNNNNNNNNNNNNNNNNNNNNNNNNNNNNNNNNNNNNNNNN
NNNNNNNNNNNNNNNNNNNNNNNNNNNNNNNNNNNNNNNNNNNNNNNNNNNNNNNNNNNN
NNNNNNNNNNNNNNNNNNNNNNNNNNNNNNNNNNNNNNNNNNNNNNNNNNNNNNNNNNNN
NNNNNNNNNNNNNNNNNNNNNNNNNNNNNNNNNNNNNNNNNNNNNNNNNNNNNNNNNNNN
NNNNNNNNNNNNNNNNNNNNNNNNNNNNNNNNNNNNNNNNNNNNNNNNNNNNGCAACACT
TGTTATGAAATATAGACTG
>FR0012498
CAAAGTGTCTCTCAATGAATGCGTAATCTATTATCTATTTGTCCGACACTAATTTTTTCT
CTTCTGTTGGCTAATTTGTTTTTGAAACATTACCACACTGTTTTCATTATCAGTCTCTAA
TATGTCTTAAAGTTAATGTTGTCTTGGTAATTTGTGAACCAATATAAATTTTAGATGATC
AAGTTCCTTGAAAACAATCCAGCTGGAATTTTAGTTGGTATTGCCTTGATTTTACAGGTC
CTTACCTGAAGCCCAAGGTGATTTTTGGCCGCTGGCGACCTTGTGACCGTTGGCAGTGGG
TCAGATGTGGCACTCAGAATTAGGGGAAGGATTGGTGATGCCAGAACATCTGGTGAAGCC
GGCACTTCAAGGCACTCCTCAAGCCTGGAAAGCCTCACCAATAGGTATGACTCATGGTTT
CGTGAAAAGCTGCTGATCTCATTAGTTTCAGAAATGATTGCATGGCTGGGCAGGGACTCT
CGGGTAGATGCAGCGCTGACTGGGTGCCCCCGGGAAGAATACCTCGCATTTCTCCTGAGG
TGGTGAAATAGGCGGAAACTGGTTCCCATCCAAATCCTGGAAACCACCATGGGTGAGGTC
ATGTCCACACATGTCAAGGCCTTGATGAGATAGTTATCTGCATAGTCCAGAAAAATCACT
TTTCCACCAAACATTCTAAATGATTGATGGAGAAACAAATTTTCCAATTACGCTAACTTT
CATTGTTATTACTAAAGAATTAAGTGCTNNNNNNNNNNNNNNNNNNNNNNNNNNNNNNNN
NNNNNNNNNNNNNNATATTCAGATAAAAAGAAAGCCTAATTATTTTATATTCAGAAAAAA
ATGAATTGGCCTTTCTGAACAACCACAACGATGAAAAAGGAAAAGAAATCTGTTAAAACT
TTAATTTTAGTTTTCCTTTTAGATTTTAAAATAATTGTGAAATATTTCAAACATAGAAAA
TATATAGAGTTTTTCTTTCTTTTTGGGAAACAGAGTTACAATGAAAGATACAATTGGAGA
CCACAGGGTACCATTGCGCCGGTCCTATTCTTCTGCTTCTCTTCTGAGTACTCA
>FR0012501
CATATAATTATCTTTGTCTCTGTCATTCATTCACTTAANNNNNNNNNNNNNNNNNNNNNN
NNNNNNNNNNNNNNNNNNNNNNNNNNNNNNNNNNNNNNNNNNNNNNNNNNNNNNNNNNNN
NNNNNNNNNNNNNNNNNNNNNNNNNNNNNNNNNNNNNNNNNNNNNNNNNNNNNNNNNNNN
NNNNNNNNNNNNNNNNNNNNNNNNNNNNNNNNNNNNNNNNNNNNNNNNNNNNNNNNNNNN
NNNNNNNNNNNNNNNNNNNNNNNNNNNNNNNNNNNNNNNNNNNNNNNNNNNAGCTGTTGC
CTGTAACAAAGTGCTACAGTCAGTACTTTTATAGATAGAAAAATTTTATAGACTTTTTCC
CACTCTGGAGAACAGAATTATTCAAGGTTCTTTGTAACACAGTATATCAGCTTTACGTGG
AAACTCTGTGTAAATGTCTTACACTCTTGGAATGCATGGAGAAAGTGCTCATTTTCTACT
GTACTGTGGAGAATGTTTTCATTCTGAGTACTATCTATTATCCCAATAANNNNNNNNNNN
NNNNNNNNNNNNNNNNNNNNNNNNNNNNNNNNNNNNNNNNNNNNNNNNNNNNNNNNNNNN
NNNNNNNNNNNNNNNNNNNNNNNNNNNNNNNNNNNNNNNNNNNNNNNNNNNNNNNNNNNN
NNNNNNNNNNNNNNNNNNNNNNNNNNNNNNNNNNNNNNNNNNNNNNNNNNNNNNNNNNNN
NNNNNNNNNNNNNNNNNNNNNNNNNNNNNNNNNNNNNNNNNNNNNNNNNNNNNNNNNNNN
NNNNNNNNNNNNNNNNNNNNNNNNNNNNNNNNNNNNNNNNNNNNNNNNNNNNNNNNNNNN
NNNNNNNNNNNNNNNNNNNNNNNNNNNNNNNNNNNNNNNNNNNNNNNNNNNNNNNNNNNN
NNNNNNNNNNNNNNNNNACAATAAATAGATATAAGGAAATGTGAAAAATTGGGGCCATTA
CTGTAGTCAGTTCACCACAAGCACATACTCTGTGCTAGGCTGTCTTCTAGACCTTGTGTT
TCTCTGCAGATGTTACTTGCCAGTGAATTTGCTTCCAGCTGGTTGGGTGCCCTGTGGTGA
TAATGAGCAAATTTTTCTGAGCAGTCTAGACCTATAAAGCTCATTTCTGTTTTGAGTGTT
CATTTTTAT
>FR0012502
TTTGGCACTGCCACCAATCCCTAAGCAAACCAGTGAGATAGGTAAAGAGCATTTCTGGCA
TCACCCCTGGATCACTTCTTAGTTCAGTAGTGTTCCTGTGCTCTCTTCTGCCTTCTCCCA
TTCAGCTCTGCTTTTGGAAACACATTCACATCCATCATTCATCCTTATTGTGACTTTTAC
TTTAATGTGCCATCCGTCAAAATGTGTCCTCTCTTATAGGGATTTCAGCTATCAAAAAGG
AGATAAGAAGGTTTGTTTTTGTCTAGGATAAAAATGCAGGGGATCCTTACCACCAAAGCC
AGCCCTAAGTGCCACTTTTTCCCCCTTCACTGGCAGTTTATGCCACAATGCACTAGGCTG
TATAATAATTCCACCTTTGTGTCAAAGGAGGTGAAGCATTTTGAGNNNNNNNNNNNNNNN
NNNNNNNNNNNNNNNNNNNNNNNNNNNNNNNNNNNNNNNNNNNNNNNNNNNNNNNNNNNN
NNNNNNNNNNNNNNNNNNNNNNNNNNNNNNNNNNNNNNNNNNNNNNNNNNNNNNNNNNNG
GGAAAGCAGCACACAGACTTAATATTTGAGTTTGTTAGCCATAAGAGAGAATAGACCTTG
CCTTTTGTATTCTAAAGCCCCCAAATTCCATCCTTTCTAGAGGTGGGAGACTGCTAGAAA
AAGTTGTATACTGATAATAAGTGGTGATGAGCCTAACGAAACTCCCTGCAGAGATTTCCG
TGAATGTGCTATGAACAAAGATTATTAGTAATTACCTGAATATTACACGTGTTCCTCAAT
AAACACTTGAGAAGCCCACTAATGAATCAGAGATTAACAGACTAAAGGTTTGCAATTACA
GAACACATTAAAAGGATAACTGTAGGAAGATTAAATAAATAAAGATTTTAATTCACTGTA
ATTAGCCTTTCTTACTGAAATTAGATGTTGCTCCTACAGAGTATGTTTGCTTTCTTATGA
GTTGGTTGAGCATAGCCAAAGTCAGACCAAACATGCAAAGACATGTCTGAGGTTTTGAAA
TTTATGTGTACACACCGACCTCACCAACTCTGGGCAAAGACCCTAGAAAGCACATCTTCA
GAAGAATTCCCACCATGTATGTTTCTTTCCCATTTTCTGAAAAATCACCACCCAAGAGAA
GAAATAGCACCTTCTTACAGGAGATAACCACTGGGGACTGTGCCTTTCTCATCCCTCCAG
AAAGAGCACATCAGATGGTGGAAAGATGACACTGCTGGTTTTGAAGATAGNNNNNNNNAG
CAAGTACTGGGCAGGGTGGGGTGGGGGATGCCTTCCTTCTAACATTTCTCTATGTCCATA
GCTTTACTCTTCCAAGTTGAAGTATCTTGTAATGTGAATGG
>FR0012503
TATTATGTGCCTTTGGATTCCAATCCTAATCCTAGCTCCTTCTCAGGTACCCAGAGCCCT
CATGCTACATTCTGCTACAGCCCCAGCTATGCTTGCCCTTCTTGGAAATCCCTCATGTTT
TGAACAACCACCACACACCTCTTCTTTCCCCCTCTTGTTGNNNNNNNNNNNNNNNNNNNN
NNNNNNNNNNNNNNNNNNNNNNNNNNNNNNNNNNNNNNNNNNNNNNNNNNNNNNNNNNNN
NNNNNNNNNNNNNNNNNNNNNNNNNNNNNNNNNNNNNNNNNNNNNNNNNNNNNNNNNNNN
NNNNNNNNNNNNNNNNNNNNNNNNNNNNNNNNNNNNNNNNNNNNNNNNNNNNNNNNNNNN
NNNNNNNNNNNNNNNNNNNNNNNNNNNNNNNNNNNNNNNNNNNNNNNNNNNNNNNNNNNN
NNNNNNNNNNNNNNNNNNNNNNNNNNNNNNNNNNNNNNNNNNNNNNNNNNNNNNNNNNNN
NNNNNNNNNNNNNNNNNNNNNNNNNNNNNNNNNNNNNNNNNNNNNNNNNNNNNNNNNNNN
NNNNNNNNNNNNNNNNNNNNNNNNNNNNNNNNNNNNNNNNNNNNNNNNNNNNNNNNNNNN
NNNNNNNNNNNNNNNNNNNNNNNNNNNNNNNNNNNNNNNNNNNNNNNNNNNNNNNNNNNN
NNNNNNNNNNNNNNNNNNNNNCTCTCACCCTGCTTCCAACCCCCTTGCTCTTCCCCGGGT
CCTGTGTTTTGCAGAGAGCCAGCTCTCTGCTTGGCCCAATCTTATAAATTCATTCTTTTA
GTGGTGTTTTGGGATGACAATTATTCAAAAAGATGCTTATCTCAAAAACTGTATTTTCAT
GTTAAACAGATCTCCAATGTTGTCACTAGAGACCTGAACTATCCAGGGAGGTAGAAGATG
CTCAAAGTAGATGTCGCTGACTAGAGATTTTCAGAGTTGCCTTGGTGTACTAGAGGCCAG
TGAAGGTGTTTATCCATGCACAGAGGAAATGTGAATAAGTTGTCTTGGGCTGCTGCCAAA
GTAAAACTATCGGCCTCATGAGTCAATCCATGGGCAACCCAGCTACTTTACATTCACAAG
TTCA
>FR0012504
TGGCAGTCTTGGTTAGATTTCAGTTGGCAATATATAGCAATCCATTTGACATGAAATTGG
CCTCAAAGAGTGAGGTTGGAAGAAGTCACGTGCTTTGTAAGTTGGAGTATGAACACACTG
ACAAGGAGGGCTAAGAACTGAATCATTGAAAGTATCTGCCTTANNNNNNNNNNNNNNNNN
NNNNNNNNNNNNNNNNNNNNNNNNNNNNNNNNNNNNNNNNNNNNNNNNNNNNNNNNNNNN
NNNNNNNNNNNNNNNNNNNNNNNNNNNNNNNNNNNNNNNNNNNNNNNNNNNNNNNNNNNN
NNNNNNNNNNNNNNNNNNNNNNNNNNNNNNNNNNNNNNNNNNNNNNNNNNNNNNNNNNNN
NNNNNNNNNNNNNNNNNNNNNNNNNNNNNNNNNNNNNNNNNNNNNNNNNNNNNNNNNNNN
NNNNNNNNNNNNNNNNNNNNNNNNNNNNNNNCCCAAAACATCAAACA
>FR0012505
TCTATTGAACCCTAGTCTGGGAGTCTGGCTTTTTGTTTTCTGAGCTCAGGGGGCTGTGTA
GGTCTCTCCTAGAGCAGCAGGTAGACTAAAGCTCCTACTTCAGCAGCACGCTCCACAGTC
AGGGGTGANNNNNNNNNNNCCTGGTTGGTAGTTATTATTATTTTGAAAAATCCAGAACAA
TCATGCAAAGCAAGTAGAAACAGGCTGGGCCAGCTGAGAGTGACCATATGCCCTGGGTCT
CTTGGTGATATAATTAGCTGTTTTCTTCCAGTGGTGAGTGGGTGGCTCACTCTTCTGGCA
CCCTGCAAGGCCGCATGATGATGCAACAATGCAACAAAAGACAAGCCCGGGCAAGGCCAG
CGGGAGCTCTGCCGGCCAGAGTTGCTGATGCGAGGCGATGCACGGGTGTGGGGAGGGTGT
TTCAGGGCTGCAGGGAAGTGGGAGGCCCCAACTGCCCAGGAGGCAAAACTGGCCTCCTGC
TCACTCAGCCATGAGCTTTTCTACCCCAAACCCTGGCTCACTCCTTCCTTCCCTCCTCCC
TGTTCAGTGGCAGAATCTATTCCTAGTTCACTCAGTCTCCCAGGGGTTAAAGGGTCCGTT
GAGACTTCTAGAAGTGAGATAGAGGGGCCTGTGCAAGGAGAGACTAAATCAGGCTTCCCA
AGCCTTGAGGATGGAGGGTGGGGAGCTTTCAATTACCTGGGGAGATTTTTTCAAAATATC
TGTACACTTGTGCAGCCGGCAGACCCTTATCCAATTTTAATTCAGTGGGTTGAGATAGGG
CTGGCACTTGGAATATGTATTTTAATTGTGTTAATTATTATCTAAGATGGTATTAACGAT
TTAAAAATATATATTAAGAAGAATAAGCCTACTTTACACCCCAAGACAGACAGGCTGTGC
ACAGCACAACTCCACTGGTGGGTGCTGTCCACCCAGGCTTCCTAATGGTGCCCTGGAGGG
GGTAACAC
>FR0012506
CTATTTGGGACTCCCCAGTCTCTTTCTGAGAAATGGTGACATTGTTCCCAGCACTTCCTC
TCCCTTCCTAGGCAGCTTCTGCAGCCACCACTGAGCCTTCCTCACATCCTCCTTCTTCAG
GCTTGGGCTTTCCACCTTTCACCATTCCCCTACCCCATGCTGCTCCACCGCACTCTGGGG
AGGGGGCTGGACTGGGCACTCTTGTCCCCCAGGCTGAGCCTCCCTCCATCCCTATGCTGC
CTGCTTCCCAGGAACATGCTTGGGCAGCAGGCTGTGGCTCTGATTGGCTTTCTGGCCGTC
AGGAACATGTCCCAACATGTTGAGCTCTGGCATAGAAGAGGCTGGTGGCTATTTTGTCCT
TGGGCTGCCTGTTTTCAGGTGAGGAAGGGGATGGTAGGAGACAGGAGACCTCTAAAGACC
CCAGGTAAACCTTAGCCTGTTACTCTGAACAGGGTATGTGATCTGCCAGCAGATCCTTGC
GACAGGGCTGGGATCTGATGCATGTGTGCTTGTGTGAGTGTGTGCTGGGAGTCAGATTCT
GTGTGTGACTTTTAACAGCCTGCTCCCTTGCCTTTTTCAGGGCAGAAGTCCTCCCTTAGA
GTGTGTCTGGGTACACATTCAAGTGCATGGTTGCAAACNNNNNNNNNNNNNNNNNNNNNN
NNNNNNNNNNNNNNNNNNNNNNNNNNNNNNNNNNNNAATGTCGTGGTGGTGGTGAGCTAG
AAGTTATNNNNNNNNNNNNNNNNNNNNNNNNNNNNNNNNNNGAATTATTTCATTGTGAAG
CTCAGTACCACAAAAATTTAAATAATTCATTACAAGCCTTTATTNNNNNNNNTTTTCTCC
CCAAAGTAAACAGACAGACAATGTCTAGTCTATTTGAAATGCCTGAAAGCAGAGGGGCTT
CAAGGCAGTGGGAGAAGGTGCCTGTCCTCTGCTGGACATTTGACAACCAGCCCTTTGGAT
GGTTTGGATGTATAGGAGCGAAGGTGCAGACAGCAGTGGGGCTTAGAGTGGGGTCCTGAG
GCTGTGCCGTGGCCTTTCTGGGGTTTAGCCACAATCCTGGCCTGACTCCAGGGCGAGGCA
GGCCAAGGGGGTCTGCTACTGTGTCCTCCCACCCCTACCTGGGCTCCCATCCCCACAGCA
GAGGAGAAAGAAGCCTGTCCTCCCCGAGGTCAGCTGCGTTAGAGGAAGAAGACTGGGCAT
GTCTGGGCAGAGATTTCCAGACTCTGAGCAGCCTGAGATGTCAGTAATTGTAGCTGCTCC
AAGCCTGGGTTCTGTTTTTTAGTGGGATTTCTGTTCAGATGAACAATCCATCCTCTGCAA
TTTTTTAAAAGCAAAACTGCAAATGTTTCAGGCACAGAAAGGAGGCAAAGGTGAAGTCCA
GGGGAGGTCAGGGGTGTGAGGTAGATGGGAGCGGATAGACACATCACTCATTTCTGTGTC
TGTCAGAAGAACCAGTAGACACTTCCAGAATTGTCCTTTATTTATGTCATCTCCATAAAC
CATCTGCAAATGAGGGTTATTTGGCATTTTTGTCATTTTGGAGCCACAGAAATAANNNNN
NNNNNNNNNNNNNNNNNNNNNNNNNNNNNNNNNNNNNNNNNNNNNNNNNNNNNNNNNNNN
NNNNNNNNNNNNNNNNNNNNNNNNNNNNNNNNNNNNNNNNNNNNNNNNNNNNNNGCAGTG
TATACGGGCTATGTGGGGAGTATTCAGGAGACAGACAACTCACTCGTCAAATCCTCCCCT
TCCTGGCCAACAAAGCTGCTGCAACCACAGGGATTTCTTCTGTTCAGGTGAGTGTAGGGT
GTAGGGAGATTGGTTCAATGTCCAATTCTTCTGTTTCCCTGGAGATCAGGTTGCCCTTTT
TTGGTAGTCTCTCCAATTCCCTCCTTCCCGGAAGCATGTGACAATCAACAACTTTGTATN
NNNNNNNNNNNNNNNNNNNNNNNNNNNNNNNNNNNNNNNNNNNNNNNNNNNNAAATCATT
CTGGCCTCAAGATGCTTTGTTGGGGTGTCTAGGTGCTCCAGGTGCTTCTGGGAGAGGTGA
CCTAGTGAGGGATCAGTGGGAATAGAGGTGATATTGTGGGGCTTTTCTGGAAATTGCAGA
GAGGTGCATCGTTTTTATAATTTATGAATTTTTATGTATTAATGTCATCCTCCTGATCTT
TTCAGCTGCATTGGGTAAATCCTTGCCTGCCAGAGTGGGTCAGCGGTGAGCCAGAAAGGG
GGCTCATTCTAACAGTGCTGTGTCCTCCTGGAGAGTGCCAACTCATTCTCCAAGTAAAAA
AAGCCAGATTTGTGGCTCACTTCGTGGGGAAATGTGTCCAGCGCACCAACGCAGGCGAGG
GACTGGGGGAGGAGGGAAGTGCCCTCCTGCAGCACGCGAGGTTCCGGGACCGGCTGGCCT
GCTGGAACTCGGCCAGGCTCAGCTGGCTCGGCGCTGGGCAGCCAGGAGCCTGGGCCCCGG
GGAGGGCGGTCCCGGGCGGCGCGGTGGGCCGAGCGCGGGTCCCGCCTCCTTGAGGCGGGC
CCGGGCGGGGCGGTTGTATATCAGGGCCGCGCTGAGCTGCGCCAGCTGAGGTGTGAGCAG
CTGCCGAAGTCAGTTCCTTGT
>FR0012507
CAAAAAGTATGAGTTAGAGCTATCAGAGTGTCAAAATATGCAATTAAAGTGAATAAAGCA
AACTGGAGAGCAATTTGGAGAGCAACTTAGAGAACGAGTTGAAGAGCTTAAGGATGTATG
TGTGTGTGTACATTTCATCTATAGAGAGATTTCTGACTTAACAAACTAATAAGAGCAGTG
ATCTTTGGGGAGCAGATCTGGGAATGGGAAGATTGCTACTNNNNNNNNNNNNNNNNNNNN
NNNNNNNNNNNNNNNNNNNNNNNNNNNNNNNNNNNNNNNNNNNNNNNNNNNNNNNNNNNN
NNNNNCCACCACTGAATATATTCACAGAATCATATAAATAGAAAAAATGCAATAAAGNNN
NNNNNNNNNNNNNNNNNNNNNNNNNNNNNNNNNNNNNNNNNNNNNNNNNNNNNNNNNNNN
NNNNNNNNNNNNNNNNNNNNNNNNNNNNNNNNNNNNNNNNNNNNNNNNNNNNNNNNNNNN
NNNNNNNNNNNNNNNNNNNNNNNNNNNNNNNNNNNNNNNNNNNNNNNNNNNNNNNNNNNN
NNNNNNNNNNNNNNNNNNNNNNNNNNNNNNNNNNNNNNNNNNNNNNNNNNNNNNNNNNNN
NNNNNNNNNNNNNNNNNNNNNNNNNNNNNNNNNNNNNNNNNNNNNNNNNNNNNNNNNNNN
NNNNNNNNNNNNNNNNNNNNNNNNNNNNNNNNNNNNNNNNNNNNNNNNNNNNNNNNNNNN
NNNNNNNNNNNNNNNNNNNNNNNNNNNNNNNNNNNNNNNNNNNNNNNNNNNNNNNNNNNN
NNNNNNNNNNNNNNNNNNNNNNNNNNNNNNNNNNNNNNNNNNNNNNNNNNNNNNNNNNNN
NNNNNNNNAAAGTGAGATGATTGGACTACAATTTCTAGAGCAAGGAACCCAAAGCTCAGA
GATTAGGGG
>FR0012509
TTGATGCACTGGCAACTTACAGGACTCTGAAAAGAACCAAGGAGTTGGGATATTTTTAAA
ATTCCATTTATTTTAAAGGAATGTTTGGTTTGCCTACTAATTGTTTTTAGATTAATTCTT
AGTGGAGAGNNNNNNNNNNNNNNNNNNNNNNTTGCATCCTGCAAAACAGGTTGCAGTGTT
AATTTAAAACACACATGTATAAAAATGGGCAGGTGGGTTGAGGGGTGCTACTGCCCCCAG
GGACCTGCGGCTCTGTTCTTTTCTCCTCCTTGCAGGAAGTGAGCCTGCATCCGACTTCCC
CTTTCTGGCTCGGTTGTCACATCCTTCAGGGACATTCCAGCTTCTGATCACTTTTCGCTT
TGCCTCAGCACAGTCGCACTATGCGGCCAGTCACGGCACCACTGCACTACTGCACCATCT
GAGCCCCATGCCAGAGTATCCAGCGACTCCTCCTGCATGTTGGAACCAACAGTCCTAGGG
GAGGATGATGACTCGGCCAAGTACCCTCCGCCGCCTCCCTACCCCCAACCATCTGTGGGC
TATGTCTCTCTGCTGCCAACCANNNNNNNNNNNNNNNNNNNNNNNNNNNNNNNNNNNNNN
NNNNNNNNNNNNNNNNNNNNNNNNNNNNNNNNNNNNNNNNNNNNNNNNNNNNNNNNNNNN
NNNNNNNNNNNNNNNNNNNNNNNNNNNNNNNNNNNNNNNNNNNNNNNNNNNNNNNNNNNN
NNNNNNNNNNNNNNNNNNNNNNNNNNNNNNNNNNNNNNNNNNNNNNNNNNNNNNNNNNNN
NNNNNNNNNNNNNNNNNNNNNNNNNNNNNNNNNNNNNNNNNNNNNNNNNNNNNNNNNNNN
NNNNNNNNNNNNNNNNNNNNNNNNNNNNNNNNNNNNNNNNNNNNNNNNNNNNNNNNNNNN
NNNNNNNNNNNNNNGGGTGGGGAGGGGACAGCAAGTATGGCCATGGGATGAAGCTCTCAC
AGAGGGGAGGGCGGTTACCCTGCGCCTCCCTGACAGTGCGTGAAGGGAGGTGTTCACGTT
CCCATTTATTCTGAGTTTCCTGTATGGGAACACGATCACTGCCAATTTCCTTGTAGTCCC
ATGTCACTTTTCCATAGAAAAACGCACACGGACTTTCCCTTGAAGAAGCTTTCTCTTTGA
ACACGGCAGTCTTCTTACTAATATAGAAATGACCAGCCAATCTTTGGGATCAGAAACACT
AAAATATTACTACAATGTGGACGCTCATGTCAATCCTTTTACAAACCTCTGTAGGAGTGC
TTCTCTGAATAATTTTAAAATTGAAGGGGAAAAAAACCCCATAGTGTTAG
>FR0012510
CTTCATAAGGCCCTGTGTTGGCAGTTGCTGAGGGACAAAGAAAAAGTCATGAGACAGCAT
CTCTGTATTCAGGGATGGCAGTTCTCTGGGTTTTGAGGGTGGGGTGAATTTTGAGCAAAG
ATCAAACCGTCTGAAATCAATCCTAGTGAAAGAGGAGGGTTAAAACCAAGAGAAGATAAT
TTAGAGACTGCTCATGGCTCANNNNNNNNNNNNNNNNNNNNNNNNNNNNNNNNNNNNNNN
NNNNNNNNNNNNNNNNNNNNNNNNNNNNNNNNNNNNNNNNNNNNNNNNNNNNNNNNNNNN
NNNNNNNNNNNNNNNNNNNNNNNNNNNNNNNNNNNNNNNNNNNNNNNNNNNNNNNNNNNN
NNNNNNNNNNNNNNNNNNNNNNNNNNNNNNNNNNNNNNNNNNNNNNNNNNNNNNNNNNNN
NNNNNNNNNNNNNNNNNNNNNNNNNNNNNNNNNNNNNNNNNNNNNNNNNNNNNNNNNNNN
NNNNNNNNNNNNNNNNNNNNAGTATTGCTCCATTTGTCACAGGCAAGGTCAGTTTAGATG
AGCTGAGAGCCAACTGATTTCCCCTCCACTCTTCATCCCCAGACATGTAAATGAGCCTGT
AAAGATCAACAGCGCTGCCTCTTCAACCAGTCTGGAATAAGCAAGGAAGGCTTATTGTAT
ACCCGTGGGATTTTGTGGTTGTTATGCAGCAACATTATGGCAGTAGATCACTCACACAGC
TTGTAAACTGNNNNNNNNNNNNNNNNNNNNNNNNNNNNNNNNNNNNNNNNNNNNNNNNNN
NNNNNNNNNNNNNNNNNNNNNNNNNNNNNNNNNNNNNNNNNNNNNNNNNNNNNNNNNNNN
NNNNNNNNNNNNNNNGGGCATCCTTTCTCTGTTCTACTGCACTTCATACTTATTGTATGA
AATTGCTTGTATGCATAGCCATGGCTACATTAGACCAAATGTTCTGTAAGGGAAGGAACA
ACATTTTAAATGTTCACCTCCTTAGTATCTGGCATATAACTACTTGTTAAATGAATGAAA
AAATGAAGACTCTTATTAGAAGTCACACCTTGCATTGTGTGCTTTTAGTAACTTTGGTCT
ACTCATGATATGCGTTGGGTGTGTAATATGTAATCTTAAAA
>FR0012511
CAAAGGTTCAGGAAAAATACTCTCCACTTAGTTTTACCTTTTAAAATATTCCTATTGTAC
AACAAAGTACACTATCAAGAATTGGGTATTNNNNNNNNNNNNNNNNNNNNNNNNNNNNNN
NNNNNNNNNNNNNNNNNNNNNNNNNNNNNNNNNNNNNNNNNNNNNNNNNNNNNNNNNNNN
NNNNNNNNNNNNNNNNNNNNNNNNNNNNNNNNNNNNNNNNNNNNNNNNNNNNNNNNNNNN
NNNNNNNNNNNNNNNNNNNNNNNNNNNNNNNNNNNNNNNNNNNNNNNNNNNNNNNNNNNN
NNNNNNNNNNNNNNNNNNNNNNNNNNNNNNNNNNNNNNNNNNNNNNNNNNNNNNNNNNNN
NNNNNNNNNNNNNNNNNNNNNNNNNNNNNNNNNNNNTAGGGTATTATAATACATATTCTC
TCTGAACCTCATAATAGCCTCATTCTATTCTACACTTGAGAAGGATCCAGTGATAGGATT
TGAACCCAGGTTCAACAGATTCCAAAGCTGCCCTTTCCTTAACAACATACTGTCCCTGCA
TGGATTCCAGGGATCAGAAAATAGTCACGTATGATCATATTTCTTTTTTTATTCTATGTT
CTAAAATATGTATAATTGTACATTATCAGGAAAATAACAAAAAGATCTAAAGAGAATAGG
AGGAAAGTTATCTGAATTGTTCAGGTTTTAATCACTAAAAGCAACACATCCACACCAAAC
ACATTNNNNNNNNNTCTCCTTTGAGTTTACAACTCTTGTGATGTTTCCCCAGCCTTGACT
GCTAGGAAGAAGCAATTGCATAAGCCCAGAAAGGGCTACCAATAGACAACCAAATCAACA
TAGAAGGTAAACTTGCAAATAAAATGGTTTAAGATGGGATTGACTGCCGGAAAATCAGAG
CAGCCATCTCTTTTTAACATGTCAGTACATGTCCCAAACAGTGTCCTCCAACCTATAATT
TGCTTGTATAGTCCAGTCAAGAAGGACTGACTGCCCAAGGGCGTGGAACTGTGTCTTCTC
TCTTGCCAACCCCTTTCTTCCTCCCACTAACAATCCAGCAGATTTCAGTCTCAAAGACAG
GAGTTTAGACTTGATAGCTCTACACTGACCCTATCCCATCCCAACAAACCTAATGTTTGT
ATCTTCACTTCTCTGCAGATGGTTTTCACAAAGAAAGCATT
>FR0012512
AACTGGTTTGCCAATCTCACCCTCCTCGTCTCTCAGCTCTGTCTCAATGCTGACTTCTNN
NNNNNNNNNNNNNNNNNNNNNNNNNNNNNNNNNNNNNNNNNNNNNNNNNNNNTAAGCATC
TACCCTGACGTCCCTCTGTCCCTCATTGCCCTACCTGTCTCTTCCACATCTGGCCACTTT
CTCCTTCCTCCTCCCTTCCCAGCTTCCCAATTCCTCAGGCCAGGGTGGCTCTCAGAGCAC
TTTTCCACCTGGTTGGTGTTACTTGCTAGATGTTAACTGAGGTCCTTATTTCCTCAGGAG
GACCATGACAAAGCAGAAAGCAGAAAAGTCACTGGACTTTGTGTCCTGAATCCTAAGCCC
TTA
>FR0012513
TAGAAAACTAGNNNNNNNNNCCAATATGATAGAAAAATGTCATCTGCTCACCTCTACTGG
GAATGTAATTTTATACAATATNNNNNNNNNNNNNNNNNNNNNNNNNNNNNNNNNNNNNNN
NNNNNNNNNNNNNNNNNNNNNNNNNNNNNNNNNNNNNNNNNNNNNNNNNNNNNNNNNNNN
NNNNNNNNNNNNNNNNNNNNNNNNNNNNNNNNNNNNNNNNNNNNNNNNNNNNNNNNNNNN
NNNNNNNNNNNNNNNNNNNNNNNNNNNNNNNNNNNNNNNNNNNNNNNNNNNNNNNNNNNN
NNNNNNNNNNNNNNNNNNNNNNNNNNNNNNNNNNNNNNNNNNNNNNNNNNNNNNNNNNNN
NNNNNNNNNNNNNNNNNNNNNNNNNNNNNNNNNNNNNNNNNNNNNNNNNNNNNNNNNNNN
NNNNNNNNNNNNNNNNNNNNNNNNNNNNNNNNNNNNNNNNNNNNNNNNNNNNNNNNNNNN
NNNNNNNNNNNNNNNNNNNNNNNNNNNNNNNNNNNNNNNNNNNNNNNNNNNNNNNNNNNN
NNNNNNNNNNNNNNNNNNNNNNNNNNNNNNNNNNNNNNNNNNNNNNNNNNNNNNNNNNNN
NNNNNNNNNNNNNNNNNNNNNNNNNNNNNNNNNNNNNNNAANNNNNNNNNNNNNNNNNNN
NNNNNNNNNNNNNNNNNNNNNNNNNNNNNNNNNNNNNNNNNNNNNNNNNNNNNNNNNNNN
NNNNNNNNNNNNNNNNNNNNNNNNNNNNNNNNNNNNNNNNNNNNNNNNNNNNNNNNNNNN
NNNNNNNNNNNNCTGCATCGTTTGGTTCCAGGATTTTTTCNNNNNNNNNNNNNNNNNNNN
NNNNNNNNNNNNNNNNNNNNNNNNNNNNNNNNNNNNNNNNNTTGGAACTAAATTTATATT
AGAGGTAGTTACTGAAAATGGTACATAATGAGAAGTATATTCTCCTCTTCTTCTTTATTC
ACATATTTTAGTTTTTAAAAATTATCTATAATAGCACAATAATGAAAAGTTATTTTCTAT
TTTAAATGAAAGATATGTCTTTAATAAACTGATAAGATTGACACAGTAAAGGGAGAATAC
AAATGAAAGTGCTTTTGGAATAAAAATAGAAACTGTGCTCTTGATTTTGGTCATTTGTAT
CAAATCATATTTCATGCAAAGCAATAAGCATTCTGATATAAAAACTAGCATCTCCCATTT
TATTGCTGTGTTGATTAATAACAAATCAGTTTTCTATTTGTGTCTCATATGTGTATTAAG
ACTCTAACCTCTGCAACCAAATCCAACAAAATCTTGTGAAAAATTTCAGAAACAATGTTT
GAGAAGAAA
>FR0012514
GGACTGCTGATTTTCATTGCTTAGTCAGTGCATAGTGAGGATTTTACTCCCTTCCTTGTG
CATTTCTGGTGGACCTGGGTGATGAGATTTTAATCTACTTCTAATCCTGGCATTTCTGCA
TTTTATGTACTTTCCCCACCTTTTGTTTGTTTAGCTATTGACTTAGGTAATAGTACTAAC
AGTAATGGCCCAAG
>FR0012515
CGCTGCCATGCTTTAGCTAGAGGAATCAGGGCTTAAGGAAAAACAGTGTGGAAATAACTT
ATGCTCACTGGTGGTGCAGCTAGCAATTCTGGCACAGAAAACTCAATGAGGGAATCTTAT
GAAAGCAATTAGTGAACATTAAGAGCTAATAGATTAAGAAGTCTTCATTTGTTAATTATA
GTAACAGTTATGACGACATCTGTATATGCCAAATATTGAAAGTCTATTCAAGAGGGGACA
GGACAAATGTTATTTTCAGATACTGGGTCCACAGTTCTATTTCTGTAAATCAAAACAGTC
CTCGTCACAAGTGTGCTAAGCATAACATTACATTAATCTCTACCTTCAGTTGAAACCTCA
GTCCCAAAAATCATCTCGAAAGGAACAGCAGAAAAAAAGCAAAATATCAAGTTATATATG
TATGGTATGATCCCAATTTTGTTCTACAAACTGAGTGCATATAATCTNNNNNNNNNNNNN
NNNNNNNNNNNNNNNNNNNNNNNNNNNNNNNNNNNNNNNNNNNNNNNNNNNNNNNNNNNN
NNNNNNNNNNNNNNNNNNNNNNNNNNNNNNNTTAAGAGAATTTTTAAATAAGGGGTTTAA
GACTGCAGGAATACAAATCAGAAATGGGGTATCTATGCTATATTAGCCTGATCTTCGGTC
TGCCTCTTATCTGAACAGAGCTAACAAATGAAGAAGTATTTATCTGATCACAGAAGTTCT
TAATTTACACGTTCAAAACCCAAGTGTCCAGTAACACTTCCAGTGATGAACAACACTTTC
CTAGAAATAAAAAATTCTTTTTTACTCTGCAAACTTGCCACAGACAGAGAACCATAGTTG
TTTCCCTCCCTCACCTATCGCATCCAAATTTCTCTATCACTGGCCATGCCATAAAACTGT
CACTAAGTTAAAAGAACGNNNNNNNNNNNNNNNNNNNNNNNNNNNNNNNNNNNNNNNNNN
NNNNNNNNNNNNNNNNNNNNNNNNNNNNNNNNNNNNNNNNNNNNNNNNNNNNNNNNNNNN
NNNNNNNNNNNNNNNNNNNNNNNNNNNNNNNNNNNNNNNNNNNNNNNNNNNNNNNNNNNN
NNNNNNNNNNNNNNNNNNNNNNNNNNNNNNNNNNNNNNNNNNNNNNNNNNNNNNNNNNNN
NNNNNNNNNNNNNNNNNNNNNNNNNNNNNNNNNNNNNNNNNNNNNNNNNNNNNNNNNNNN
NNNNNNNNNNNNNNNNNNNNNNNNNNNNNNNNNTGCCTCCTGGTGTTACCTACTCACAGG
AGCAGGGCCCTTAATGACTCCTGGCACACTCATTTCTGATGCTCTTGGCATCCTGAAAAA
CACAAGACACAATGGTGGAATCTTTACACTGGGGCCTTGGCAACCCATTGCTCTAATAAG
CCCGTNNNNNNNNNNNNNNNNNNNNNNNNNNNNNNNNNNNNNNNNNNNNNNNNNNNNNNN
NNNNNNNNNNNNNNNNNNNNNNNNNNNNNNNNNNNNNNNNNNNNNNNNNNNNNNNNTTTC
AGCATGAACTCTTGGAAATAAACTTTGTACAAATCACGTGCAGGTATTAAATTCATACCA
GCAAAACCAGAAGAAGAAGACAGAAATTTATTCTACCAAAAATGAAACGCATGCAGGAGA
AAAAGTGAAGACTCAATCCTAGGCTAAAAAAGACACAGCTCTGCCTAGAACATGTTCAAC
TGAAGAAACAATGAGTGCACTGTGCTTGGGCAGCAGGTGTCCTGAACAGAAACTGCCTAT
CACACCGAAAGCTTTCTGGTCCTAGCACTGGCCCTGTTGATAACACTACAGTCCCACTGT
TCAAAGAAGAACAAAAGGCTTTCAACAAGATAAAACTACACTTGCACCAAGCCACCTGTG
AGAGACAGGAAAGATGCATGCACCAGTGTTAGAAATAATAAATGTCTGAAGGCATCAAGT
CTGGCCTCTTACTTCCAAAATGACCCAAGTCTTAAGGGAAAGACATTAGTGGTTTCAAAA
ATTAAGAGAT
>FR0012516
GGATAGTGCTTTCAGAGCAGAGCTGAGTATTTGGTTAAATGTTTAGAAAAGGAGTCAAGG
ATAATACTGTACAGGAGGTTAGTGGGAGTCAGTTTGACAGAAGGCCTATGGTGCTAAGGT
CTAAGCAGTGTTTGATGTTAATGTGGTGTAGGCAGTCTCATGTATATGTTTGGTNNNNNN
NNNNNNNNNNNNNNNNNNNNNNNNNNNNNNNNNNNNNNNNNNNNNNNNNNNNNNNNNNNN
NNNNNNNNNNNNNNNNNNNNNNNNNNNNNNNNNNNNNNNNNNNNNNNNNNNNNNNNNNNN
NNNNNNNNNNNNNNNNNNNNNNNNNNNNNNNNNNNNNNNNNNNNNNNNNNNNNNNNNNNN
NNNNNNNNNNNNNNNNNNNNNNNNNNNNNNNNNNNNNNNNNNNNNNNNNNNNNNNNNNNN
NNNNNNNNNNNNNNNNNNNNNNNNNNNNNNNNNNNNNNNNNNNNNNNNNNNNNNNNNNNN
NNNNNNNNNNNNNNNNNNNNNNNNNNNNNNNNNNNNNNNNNNNNNNNNNNNNNNNNNNNN
NNNNNNNNNNNNNNNNNNNNNNNNNNNNNNNNNNNNNNNNNNNNNNNNNNNNNNNNNNNN
NNNNNNNNNNNNNNNNNNNNNNNNNNNNNNNNNNNNNNNNNNNNNNNNNNNNNNNNNNNN
NNNNNNNNNNNNNNNNNNNNNNNNNNNNNNNNNNNNNNNNNNNNNNNNNNNNNNNNNNNN
NNNNNNNNNNNNNNNNNNNNNNNNNNNNNNNNNNNNNNNNNNNNNNNNNNNNNNNNNNNN
NNNNNNNNNNNNNNNNNNNNNNNNNNNNNNNNNNNNNNNNNNNNNNNNNNNNNNNNNNNN
NNNNNNNGCTGCATGCANNNNNNNNNNNNNNNNNNNNNNNNNNNNNNNNNNNNNNNNNNN
NNNNNNNNNNNNNNNNNNNNNNNNNNNNNNNNNNNNNNNNNNNNNNNNNNNNNNNNNNNN
NNNNNNNNNNNNNNNNNNNNNNNNNNNNNNNNNNNNNNNNNNNNNNNNNNNNNNNNNNNN
NNNNNNNNNNNNNNNNNNNNNNNNNNNNNNNNNNNNNNNNNNNNNNNNNNNNNNNNNNNN
NNNNNNNNNNNNNNNNNNNNNNNNNNNNNNNNNNNNNNNNNNNNNNNNNNNNNNNNNNNN
NNNNNNNNNNNNNNNNNNNNNNNNNNNNNNNNNNNNNNNNNNNNNNNNNNNNNNNNNNNN
NNNNNNNNNNNNNNNNNNNNNNNNNNNNNNNNNNNNNNNNNNNNNNNNNNNNNNNNNNNN
NNNNNNNNNNNNNNNNNNNNNNNNNNNNNNNNNNNNNNNNNGGGACTGACTGTTGTGAAG
ATAGAG
>FR0012517
CTAACCTCGGGTGACCCACCCCCTCTTGGCCTCCCAAAGTGCTGAGATTTCAGGTGTGAG
CTACGGTGCCTGGCCGAAGGCCTCCAACTCTTGTGATTTTCCTCCCAGACTTTTTGCTGT
TAAGCACTAGGAAAGTACAGGAAAGCCCTGTCTGCTTTTCTGAGGCTTCAGCTTAATGTT
TTAGCCTCCCACTCTTCACAACCNNNNNNNNNNNNNNNNNNNNNNNNNNNNNNNNNNNNN
NNNNNNNNNNNNNNNNNNNNNNNNNNNNNNNNNNNNNNNNNNNNNNNNNNNNNNNNNNNN
NNNNNNNNNNNNNNNNNNNNNNNNNNNNNNNNNNNNNNNNNNNNNNNNNNNNNNNNNNNN
NNNNNNNNNNNNNNNNNNNNNNNNNNNNNNNNNNNNNNNNNNNNNNNNNNNNNNNNNNNN
NNNNNNNNNNNNNNNNNNNNNNNNNNNNNNNNNNNNNNNNNNNNNNNNNNNNNNNNNNNN
NNNNNNNNNNNNNNNNNNNNNNNNNNNNNNNNNNNNNNNNNNNNNNNNNNNNNNNNNNNN
NNNNNNNNNNNNNNNNNNNNNNNNNNNNNNNNNNNNNNNNNNNNNNNNNNNNNNNNNNNN
NNNNNNNNNNNNNNNNNNNNNNNNNNNNNNNNNNNNNNNNNNNNNNNNNNNNNNNNNNNN
NNNNNNNNNNNNNNNNNNNNNNNNNNNNNNNNNNNNNNNNNNNNNNNNNNNNNNNNNNNN
NNNNNNNNNNNNNNNNNNNNNNNNNNNNNNNNNNNNNNNNNNNNNNNNNNNNNNNNNNNN
NNNNNNNNNNNNNNNNNNNNNNNNNNNNNNNNNNNNNNNNNNNNNNNNNNNNNNNNNNNN
NNNNNNNNNNNNNNNNNNNNNNNNNNNNNNNNNNNNNNNNNNNNNNNNNNNNNNNNNNNN
NNNNGCTGGTCTGTCCCCCAGCAGTGGAACGCTACCTGTGTTCTTCATTTGTATCCTTTA
GCCTATGTCCAAGACAACCTATGCCCCAGGAAGACAGTGGCAGAACTTTAGCTCACCTTT
CGAAGGTTCCTTCTCTGAAATGTATTCCCTTTAGTCCTTGTGGCTTCTACAGTCCTCTTG
TGCCTTAAAAACGTGATTTTTAAATTTTTCTGACTTTGTTGTTAGTGGCACATTGGCCTT
CAACCTATGGACAGCAGA
>FR0012519
TTGGGACTTTGAAGCCAGTTTGGTTTTCCCAAATTCTCCATGTGGGTGAGGGAAGGAACA
AAGCCTNNNNNNNNNNNNNNNNNNNNNNNNNNNNNNNNNNNNNNNNNNNNNNNNNNNNNN
NNNNNNNNNNNNNNNNNNNNNNNNNNNNNNNNNNNNNNNNNNNNNNNNNNNNNNNNNNNN
NNNNNNNNNNNNCCCCGAGCAAGCTCCAAAGTCCCCCTGAACCTCAGGTCGGAATCCAAA
GCCCAGTANNNNNNNNNNNNNNNNNNNNNNNNNNNNNNNNNNNNNNNNNNNNNNNNNNNN
NNNNNNNNNNNNNNNNNNNNNNNNNNNNNNNNNNNNNNNNNNNNNNNNNNNNNCACTGGC
AGACTCTCTCCTGCCCAGGAGTGAGGACATGAGTGTTCCCAGAAGCCCCCAGAGCTGGGC
ACCGGGAGGCCCCCATGGGTGACTGGTTCCTGCAAGAAGGGATGGTGCCATGGACCCAAA
GCAGCCTGTGGGCCCCTGGGTCGCTTCTCACCCCCAACTTGCCAGTTCGCTCCTCTGCTA
GTCTCCCAGACACCTGCTCCCCAGGGCATGCCCGGGCTTGCAGCTACCCTATGCCCCTGC
AGGCTGGGTGCCCACCTACCAGGGCCTTCGAAGGCAGAAGGTGGCACAGGCGGGGTCCCT
GGCACTGGAGCACTGACAGCGCCTTGGCAGGGAGCGGCGCCGGCGTCTTGGCGGGTTTCC
CAGGCCGTAAGGAGCTGTCTGTCTGTGGGCGGGCAGCCAGCAAGGTAGTGGTGTGGGGTG
NNNNNNNNNNNNNNNNNNNNNNNNNNNNNNNNNNNNNNNGATTAAATAAACCACAACCAT
TGGCAAGCAGGGACTGTCCACACTGCCCACTGGGACAGCCACCCATGCCAGCAGGGTGCC
AATGAAAGGTGACCAGCCCTTGACCTCAAGAAGTCACACCACTGAAGTCACAGGCTACTC
CACAAGGGTCCTGGTAGCCCTTGGCAAGACCCTCCCCTTCTCTGGGCCTGGCTTGGCTCA
CTGAGAGCTCCCAGCATGGGGGCAAGGAAATCTGTGATCCTACCTGAAGTTGGGAATTGG
GAACCTCCTAGTCTCTCTCCCCTCTCAGACAGGCTGGTCCCCCTGTTCTCAAAGAAGGCT
CTCAGCTAGCTCTGGAGGAAGGGCGGCCACTCCATCTCACAGAAGTAAACACAGGCTCAT
AGCTAAGCTGCCCCCATCTGGTCCCCACTTGCCTGGAGGGGTAACACATGTGCCTTAGAG
GCTTGACTTGAAAGTGGGNNNNNNNNNNNNNNNNNNNNTCAGATGGGATTAATTTCAGAT
TCAGAGTCTGATCAAGCGGGCCAGGGGAATGGCAGGGGCCCTGTGGCTGGCTAGACCAGC
ACTTTCGAGTGACAGAGCTAATTTTAGATGGTGTGGTTGGAGTCGCAGTGACTCCAGGTA
GACTCAGCACGCAGGGACTGGCAGGGTTCCCGC
>FR0012520
CAAACAAAGTTCTTGGGGAAGNNNNNNNNNNNNNNNNNNNNNNNNNNNNNNNNNNNNNNN
NNNNNNNNNNNNNNNNNNNNNNNNNNNNNNNNNNNNNNNNNNNNNNNNNNNNNNNNNNNN
NNNNNNNNNNNNNNNNNNNNNNNNNNNNNNNNNNNNNNNNNNNNNNNNNNNNNNNNNNNN
NNNNNNNNNNNNNNNNNNNNNNNNNNNNNNNNNNNNNNNNNNNNNNNNNNNNNNNNNNNN
NNNNNNNNNNNNNNNNNNNNNNNNNNNNNNNNNNNNNNNNNNNNNNNNNNNNNNNNNNNN
NNNNNNNNNNNNNNNNNNNNNNNNNNNNNNNNNNNNNNNNNNNNNNNNNNNNNNNNNNNN
NNNNNNNNNNNNNNNNNNNNNNNNNNNNNNNNNNNNNNNNNNNNNNNNNNNNNNNNNNNN
NNNNNNNNNNNNNNNNNNNNNNNNNNNNNNNNNNNNNNNGCCAATTTATTTATCCCAGAG
GTAGTGACTCAAACCAATAA
>FR0012521
TTTTAAACACTGATTATTCCCTTTTGAAGCAGATTCATCGAAGATTTCTTTAAATAAATA
TTTTCATGAAGCATTTAAATACATTCATTTATGAAGTGTGTATTGACTCATACTTTTTCA
GGAACATGTACAAACACGTTTGACCACAGTCCTCTCACCTTCCTTGGAATGTCCCTCTCT
TGGGCCTGTGATAGCTCTTTCCTGGTTGTATCCCTTCATCTCTTCCTCTATTTCTCTGTC
CCCTTTCTCCTCCTCCATCAATAGAGGCATGCACTAAGAGTGCTTCTTTGTGGACTTCCG
ATCTCTTCATTCTTTCTCCTTGAATAACCATCACTCACTTCTTTTACTTGTCACCTCTAC
TGCTGATNNNNNNNNNNNNNNNNNNNNNNNNNNNNNNNNNNNNNNNNNNNNNNNNNNNNN
NNNNNNNNNNNNNNNNNNNNNNNNNNNNNNNNNNNNNNNNNNNNNNNNNNNNNNNNNNNN
NNNNNNNNNNNNNNNNNNNNNNNNNNNNNNNNNNNNNNNNNNNNNNNNNNNNNNNNNNNN
NNNNNNNNNNNNNNNNNNNNNNNNNNNNNNNNNNNNNNNNNNNNNNNNNNNNNNNNCGGT
AAGCTCTCAAAACTGGACATCTTCCCAAGGGGCGGGGCCATCTCCACCAGCCCCTCAAAC
CCTGCATGTCACCCACCAGACATTAGAGAGTACTCACTGACATGTTTGTACTGGCTGTGA
AGATATTAAAATACTGCAAACTCTGTGGCCTGGAACCCTGTCTTCACCCTGTCACCCTCT
CCGCTAAGACCTCCCCGTATCCAGCATCCCTGGCATGGGGCTGAGGGGTGGAGGCTGGTG
GGGAGGGGCTTAGCGCCCGCCTGGCCTTAGCCTTGCCAGTGCTAAAACTGTGGCTAAATA
CTGAGGANNNNNNNNNNNNNNNNNNNNNNNNNNNNNNNNNNNNNNNNNNNNNNNNNNNNN
NNNNNNNNNNNNNNNNNNNNNNNNNNNNNNNNNNNNNNNNNNNNNNNNNNNNNNNNNNNN
NNNNNNNNNNNNNNNNNNNNNNNNNNNNNNNNNNNNNNNNNNNNNNNNNNNNNNNNNNNN
NNNNNNNNNNNNNNNNNNNNNNNNNNNNNNNNNNNNNNNNNNNNNNNNNNNNNNNNNNNN
NNNNNNNNNNNNNNNNNNNNNNNNNNNNNNNNNNNNNNNNNNNNNNNNNNNNNNNNNNNN
NNNNNNNNNNNNNNNNNNNNNNNNNNNNNNNNNNAACTAAATACTGTTAGTATCACGTCT
GCCTCCTTCTCCTTATGTCTCCACGAACCAGTTCCTCTGCTGACTTCCTTATTTCTGGGG
CCCACATCTCATTCTCCAGTTTGTATTATACAGAGCCTTTTTCCCACAGTGCCTGCCATG
GGATCCCCCAGTCCTCCATTCTACCTGAAAAACTCGCAAGCCTCCCGTGAGAGCCATCTG
TGGTGCCCTTGGTTCCTCTGTGAGGCTGCCACCACCCTGCACCCTAGGGTGAGTAGTGCC
CCAGAAGGACCTCACAAACTCCAGTGAAGGGACTCACAGGCACAGTCTCAACTGTGTCCC
TGAGGTCCCCAGCCAGGTTTCTCTACCCTGCAGCCCACGTGGGGTAGAGGGACCATCTAG
GCAGCTGTGAAGCTACCTGGGTGGGTGGTGGGGGGAGGCAAGCAGGAGCCCCAGTAAGGA
GTCAGGGCCCCTTGGCAGCTGCGGTCAACTTTGAGGTTTGCAGCCTCCTGCTCCTGTCTT
AAAGGGATGAGGACAGCTCCTCTGAATGAGGGGGCATGGACCTTGAGGGGCACCTGGGGA
GTGAGAGGACAGA
>FR0012522
CCTGACCTAAGGAATCCATGAGCA
>FR0012524
TGAAGAAATGAAAACTGTTGATGAAAAAAGACTAGACTNNNNNNNNNNNNNNNNNNNNNN
NNNNNNNNNNNNNNNNNNNNNNNNNNNNNNNNNNNNNNNNNNNNNNNNNNNNNNNNNNNN
NNNNNNNNNNNNNNNNNNNNNNNNNNNNNNNNNNNNNNNNNNNNNNNNNNNNNNNNNNNN
NNNNNNNNNNNNNNNNNNNNNNNNNNNNNNNNNNNNNNNNNNNNNNNNNNNNNNNNNNNN
NNNNNNNNNNNNNNNNNNNNNNNNNNNNNNNNNNNNNNNNNNNNNNNNNNNNNNNNNNNN
NNNNNNNNNNNNNNNNNNNNNNNNNNNNNNNNNNNNNNNNNNNNNNNNGACTAGAAAGAC
AACTTTTTCCAACCCACAACAAAGGGGTTGCTTTAGGCTTGCCTGGACACGTCACGTCAT
GTTCTCCTATTCTGGTTGCTCTAGTGACATTCCCCAGATGACATCTGGCCTGCAGTCTTC
ATAGCTACGACTTTTCCTAAGAAGCTACAAGCACTTGTGGGAAAGAACCCATTGCTTGTC
ACCCTTGCAATGCCTAGCACAGTGCTGAGTTTCCACTTAAGCTTCTTGCCAGATGAATGC
TAAGCAAATACAGCCTGTTGAGAAAGACCCTATCTGGTAGNNNNNNNNNNNNNNNNNNNN
NNNNNNNNNNNNNNNNNNNNNNNNNNNNNNNNNNNNNNNNNNNNNNNNNNNNNNNNNNNN
NNNNNNNNNNNNNNNNNNNNNNNNNNNNNNNNNNNNNNNNNNNNNNNNNNNNNNNNNNNN
NNNNNNNNNNNNNNNNNNNNNNNNNNNNNNNNNNNNNNNNNNNNNNNNNNNNNNNNNNNN
NNNNNNNNNNNNNNNNNNNNNNNNNNNNNNNNNNNNNNNNNNNNNNNNNNNNNNNNNNNN
NNNNNNNNNNNNNNNNNNNNNNNNNNNNNNNNNNNNAAACTGNNNNNNNNNNNNNNNNNN
NNNNNCTAACAATCAGTGTATCAAATAATGCTGAGGAGGGTGAGTTACATTACAGAGACA
TGCACAAGAAATCAAGGATGCAATAGTTCACAAAGTGTTGCAAACAGTTCACAAATGTTG
CATGGTCCAATTCCCAGAGTTCA
>FR0012525
TAACAACTCTTGGGGCAACTTACAGAGGAGATTTATATAGGGGACTTATTATAACTCATG
AGGGCTACAGCATACCCAGCACTGAGCACATAAACCGCTTCCACCTACAGGTGATGACCA
GGCAGTATTTTATTTTCTACAGTGCCTGCATTCATCTTTTCATTTGACTGTGCCTGTGAG
AGGGCGCAGCACAACGCAAGCACACAGTGGGACGACAATAAAACTTGTCATACTATGCAG
GGAGGCACAGTTTAGTTCAGAGCATTAGGTGATCCCCACCTTTCAGAGAGTAGAACATTG
AAAGTGGAAAATTCTGAGCTGTTACACCATCTCCAGAGTCGTTGGTGGCTACCCATGCTA
AGTCATTAGTCCTCTTTGCTTACTGCTGGCTGGCAGGTGAGGTAGGCTCCCTCAAGCTAC
TCAGAGATCTCTGTATCCTATTGCTCATCTCTCACATTATTTATTGCCCCTTTCTTGTGT
TTTTCTGCTTTAAACTTTGGTTACTGGGCTCATTAAGTATATAAATTGCCTAAAGGCATA
ACTATATTCAATGTGCCACGTATTATGGTAAATTTTAAATATATATTCTTTGGGAAAGCT
ATCTTTTAAAAATTATAGCATTGAAATACATGACATTCTTACTCTAGGAAAAGACAAAGA
AAATGANNNNNNNNNTTCATATTTAAGAGTTGAGATGTTTCTTCTACTTTGTACTGAAGC
ATCTC
>FR0012526
ATAATCNNNNNNNNNNNNNNNNNNNNNNNNNNNNNNNNNNNNNNNNNNNNNNNNNNNNNN
NNNNNNNNNNNNNNNNNNNNNNNNNNNNNNNNNNNNNNNNNNNNNNNNNNNNNNNNNNNN
NNNNNNNNNNNNNNNNNNNNNNNNNNNNNNNNNNNNNNNNNNNNNNNNNNNNNNNNNNNN
NNNNNNNNNNNNNNNNNNNNNNNNNNNNNNNNNNNNNNNNNNNNNNNNNNNNNNNNNNNN
NNNNNNNNNNNNNNNNNNNNNNNNNNNNNNNNNNNNNNNNNNNNNNNNNNNNNNNNNNNN
NNNNNNTTTATATGGATAATCAATAGAANNNNNNNNNNNNNNNNNNNNNNNNNNNNNNNN
NNNNNNNNNNNNNNNNNNNNNNNNNNNNNTCGTTGAAACAGAAAGGAGAACATGATTAGA
GAACAACAAC
>FR0012527
GGTGAGGCTGGCCAACAGCCTGCACCAGCTGTGTAAGACCATCTGAGATGACTGTAGCTG
CATGAGTGAACCCAGGGGAGACATGCAGAGACTTGCCCAGCTGTCTTACTTGTTACTTTA
AGCCATTCA
>FR0012528
GTGGAGACTCGATAGGGCAGAACTATGGAGCTGCAAATCCATCTGTTGTCGGCAGCCATA
CTTATTTCAATACACAAAGANNNNNNNNNNNNNNNNNNNNNNNNNNNNNNNNNNNNNNNN
NNNNNNNNNNNNNNNNNNNNNNNNNNNNNNNNNNNNNNNNNNNNNNNNNNNNNNNNNNNN
NNNNNNNNNNNNNNNNNNNNNNNNNNNNNNNNNNNNNNNNNNNNNNNNNNNNNNNNNNNN
NNNNNNNNNNNNNNNNNNNNNNNNNNNNNNNNNNNNNNNNNNNNNNNNNNNNNNNNNNNN
NNNNNNNNNNNNNNNNNNNNNNNNNNNNNNNNNNNNNNNNNNNNNNNNNNNNNNNNNNNN
NNNNNNNNNNNNNNNNNNNNNNNNNNNNNNNNNNNNNNNNNNNNNNNNNNNNNNNNNNNN
NNNNNNNNNNNNNNNNNNNNNNNNNNNNNNNNNNNNNNNNNNNNNNNNNNNNNNNNNNNN
NNNNNNTGAGTGGAGAGACCAGACACCCTGGTCTTGAGGCTGAGGCAAACCTCCAAGGCA
CAGATGCTCTGCCTGAAAGGAACAATGTGGACGCAGGAAAGGGCACAGGACCAACCTCTG
GTCCCAAAGCCTGACTCCTTCATAACTCATACCTCGTCTCCCAGCCAGGTTTCTGAATCT
CATTCACCATGCTGCCCAGGGACCAAGGAAGAAGTACCCAGAGACACAGACTGAAAACCA
GGAAGTTGGATGGGACTTAGAGCCCTTGGTAAGCGTGGCTCCTTCCTCAGGAAATACGAG
GAAACACAGCAGCAATGTAAGTGGTGACCGTAGAATAGAGCAGNNNNNNNNNNNNNNNNN
NNNNNNNNNNNNNNNNNNNNNNNNNNNNNNNNNNNNNNNNNNNNNNNNNNNNNNNNNNNN
NNNNNNNNNNNNNNNNNNNNNNNNNNNNNNNNNNNNNNNNNNNNNNNNNNNNNNNNNNNN
NNNNNNNNNNNNNNNNNNNNNNNNNNNNNNNNNNNNNNNNNNNNNNNNNNNNNNNNGTGT
GTTTAAATAAAGGTACTGACAACAGATACCTGAGTNNNNNNNNNNNNNNNNNNNNNNNNN
NNNNNNNNNNNNNNNNNNNNNNNNNNNNNNNNNNNNNNNNNNNNNNNNNNNNNAATGGAC
ATGTNNNNNNNNNNNNNNNNNNNNNNNNNNNNNNNNNNNNNNNNNNNNNNNNNNNNNNNN
NNNNNNNNNNNNNNNNNNNNNNNNNNNNNNNNNNNNNNNNNNNNNNNNNNNNNNNNNNNN
NNNNNNNNNNNNNNNNNNNNNNNNNNNNNNNNNNNNNNNNNNNNNNNNNNNNNNNNNNNN
NNNNNNNNNNNNNNNNNNNNNNNNNNNNNNNNNNNNNNNNNNNNNNNNNNNNNNNNNNNN
NNNNNNNNNNNNNNNNNNNNNNNNNNNNNNNNNNNNNNNNNNNNNNNNNNNNNNNNNNNN
NNNNNNNNNNNNNNNNNNNNNNNNNNNNNNNNNNNNNNNNNNNNNNNNNNNNNNNNNNNN
NNNNNNNNNNNNNNNNNNNNNNTGGACGTGTGAGTAAGGGTCCTCTCCTTGTTTGATTGG
AAGGGCACAATTAGCCACTTTAGCACACAATCACCCCAAGGAATACAGTGCTTCCTTTTT
TAAGGAAGAAATGTGCAATATGGAATAGACAAGTCAAAGAAATTTCTGCCACACGAGTCT
TTAAATCTGCTTATGTCTTTGGTCATGCAGAAGGTTTTCATTTTTAAGTCATCAAATATG
CCACCAATTCTCATTATGGTTTCTGGGTTTTGTGCCTTGCTTAGGAAAACCTTCAACACC
TACATTACCAAGCAACTATTCTATATTTTTCTCTAAC
>FR0012529
ATGTCATGGGCACGGACAGAGAGGATAGCAGGGTGTCCGGTGATCATACCACCAGCCCAG
CTCAGTTAGTTCCCGAGAATGTTCCCCTGAATGGTGGACTCCATTGTTCTAACATTATTG
ACCATTCTAAAGAAGACACTCTCNNNNNNNNNNNNNNNNNNNNNNNNNNNNNNNNNNNNN
NNNNNNNNNNNNNNNNNNNNNNNNNNNNNNNNNNNNNNNNNNNNNNNNNNNNNNNNNNNN
NNNNNNNNNNNNNNNNNNNNNNNNNNNNNNNNNNNNNNNNNNNNNNNNNNNNNNNNNNNN
NNNNNNNNNNNNNNNNNNNNNNNNNNNNNNNNNNNNNNNNNNNNNNNNNNNNNNNNNNNN
NNNNCACTCCTTACATTACTTGATACATCATTCTGTACCTTGCTATTGTTTCCCAAGAAC
ATCTTTTTATTTATTTCTATTTCTTCACTGTGGCTGGATATGACTTCACACCCAACCAAC
GTGCAAGTCCCAACTTGCCTTAAGTGATTGGTCAAATGGTTGCAGTCAATCTGTTACCAG
TCTAAAAGGCTGGCTCCTTTCCTGTAACTGAGATATGCATCCTCGATGGGCTCTTATTCA
TTAGTGTTGGTTATGTTTCTCATCAGTT
>FR0012530
GCCTATGTCCCCATTGTGACTCTAACTTGCCAAAACTTAAACCTGAAAAACTGGCATTAG
AAATTAGGCATAACATTACGAAATTACACATACCTCCAAATTTTTTCATGCCTTTTGGAT
AGTCTCAATTCCAATGTTGTTTTATGCCAATAATGAACATGTGCTGAGATGCAGTGCGGG
TTGTTAAAAGTGCTTGCCAAACATACTTCTAAAGCTAACCCCGTTAGGGGAAGNNNNNNN
NCATCACATTACAGCACATTGGCTCAAAAGCAATGTACCCAAAGGTTGGCCCTCAAATGT
TTCTCATTAAGAATCTTCCCTCCCCAAGGGCAGGCCTGGACTTGTTTGTTCCTTAATTTT
CAGCCTTTAGCTCAGTGCCCAGCAGTGTGAGGTGGTTAATTGCTGCCAACCAGACAGGTT
ATTTGAAAATATTTGCCTTTAAGAGGTGTGTTAAATGAACAGTCCCCAGAAGTAAGATCC
ACGCCTCAGGGCAAAGGATGTTGTACTGCTTTTCACTTCCAAAGTGGACTTTCAAACTGA
GATGTCGCTCTGAAATCCAAGAAGCTGCTTGGCCTGGAGGGAAAGGTTTCTGAGAGGGGC
AGAAGAGAGTGCTGGCACCGCTGTGTTCCTGGGTAGGGCT
>FR0012534
GNNNNNNNNNNNNNNNNNNNNNNNNNNNNNNNNNNNNNNNNNNNNNNNNNNNNNNNNNNN
NNNNNNNNNNNNNNNNNNNNNNNNNNNNNNNNNNNNNNNNNNNNNNNNNNNNNNNNNNNN
NNNNNNNNNNNNNNNNNNNNNNNNNNNNNNNNNNNNNNNCAACAGGGGGGCTCCTCGGCC
CCAGAGGATGNNNNNNNNNNNNNNNNNNNNNNNNNNNNNNNNNNNNNNNNNNNNNNNNNN
NNNNNNNNNNNNNNNNNNNNNAGCATGTGGGGACATGTCAGAAAGTGTCTCAGAGCATGC
CAGGCAGCCCAGCATTCTAGGGCACAGATCAGGTATCAGTGGCCCAGGCATCTCATGCAA
ACGGGTGTGGCAGTGGGGACCCTGAGAGCTGGGACTCTGTAAAAGGGACAAGAGCGTAGT
TCNNNNNNNNNNNNNNNNNNNNNNNNNNNNNNNNNNNNNNNNNNNNNNNNNNNNNNNNNN
NNNNNNNNNNNNNNNNNNNNNNNNNNNNNNNNNNNNNNNNNNNNNNNNNNNNNNGTATAA
ACAGACAGGCACGCCTAATGTGCAAGTCACACTCTGCTCTCCCTCCTCCCTCCCCCCTCC
TTGGTCCTCAGGGAGTGCTGAGGCTTCTGGGGTCTCTCTGACCAGGGTGG
>FR0012535
CTAATTGCCCTTGGAAACTCAACATTGGAGATCCTCATGGAATATTGAGGT
>FR0012536
GTATGCAAGCATTACTTTGAACTACATCCGATACAGCTTAGTGGTTTAGGTCATTACTTG
CAAATCAGTGAGTCCTGTTTTAGCCACGAAATCAAGTGTCACTATAGCCATGCTCTGGAG
AGAGAAATAATGGGCTTTTGGTATGGTGGATACACCCATCAGCCAGCTATTGGTTATTTG
GAAATTTTTGGTGACTGTTCTGCCCAAACCTTGCCACCTATTTTGCAGTGCCTAGTTGAG
CACAGTTCATATCATCTCTTGGCATACATACCCAAAACATCTAGTGCTATTGAAATAAAT
GCAAAGCAAAGTGCAAGACCATGAGAGGAATTCGTCACAATGTGTTGGACTCGTATTTGG
TCGAATTTATGTGGGATGATTGACTTGGAAATAATGTTTTCAATTCCCTTTTAGCGCATG
TGTCAGAACAGTCTCCTGTTAAGTAACATTATGTTTGACTTTTGTTTTTAGTATATTTTA
GTATAAATATCCAGGGACAAATTTTTTGATTGAATACACCTGAGAGGCAAATTGTTCAAC
TCATCCNNNNNNNNNNNNNNNNNNNNNNNNNNNNNNNNNNNNNNNNNNNNNNNNNNNNNN
NNNNNNNNNNNNNNNNNNNNNNNNNNNNNNNNNNNNNNNNNNNNNNNNNNNNNNNNNNNN
NNNNNNNNNNNNNNNNNNNNNNNNNNNNNNNNNNNNNNNNNNNNNNNNNNNNNNNNNNNN
NNNNNNNNNNNNNNNNNNNNNNNNNNNNNNNNNNNNNNNNNNNNNNNNNNNNNNNNNNNN
NNNNNNNNNNNNNNNNNNNNNNNNNNNNNNNNNNNNNNNNNNNNNNNNNNNNNNNNNNNN
NNNNNNNNNNNNNNNNNNNNNNNNNNNNNNNNNNNNNNNNNNNNNNNNNNNNNNNNNNNN
NNNNNNNNNNNCNNNNNNNNNNNNNNNNNNNNNNNNNNNNNNNNNNNNNNNNNNNNNNNN
NNNNNNNNNNNNNNNNNNNNNNNNNNNNNNNNNNNNNNNNNNNNNNNNNNNNNNNNNNNN
NNNNNNNNNNNNNNNNNNNNNNNCTGTACAGATTNNNNNNNNNNNNNNNNNNNNNNNNNN
NNNNNNNNNNNNNNNNNNNNNNNNNNNNNNNNNNNNNNNNNNNNNNNNNNNNNNNNNNNN
NNNNNNNNNNNNNNNNNNNNNNNNNNNNNNNNNNNNNNNNNNNNNNNNNNNNNNNNNNNN
NNNNNNNNNNNNNNNNNNNNNNNNNNNNNNNNNNNNNNNNNNNNNNNNNNNNNNNNNNNN
NNNNNNNNNNNNNNNNNNNNNNNNNNNNNNNNNNNNNNNNNNNNNNNNNNNNACTTTGNN
NNNNNNNNNNNNNNNNNNNNNNNNNNNNNNNNNNNNNNNNNNNNNNNNNNNNNNNNNNNN
NNNNNNNNNNNNNNNNNNNNNNNNNNNNNNNNNNNNNNNNNNNNNNNNNNNNNNNNNNNN
NNNNNNNNNNNNNNNNNNNNNNNNNNNNNNNNNNNNNNNNNNNNNNNNNNNNNNNNNNNN
NNNNNNNNNNNNNNNNNNNNNNNNNNNNNNNNNNNNNNNNNNNNNNNNNNNNNNNNNNNN
NNGAAAATGGTTATCATTTCTAATGATAATCTCTTTCTTGAGATTGATCTCATTCCTTCC
ATCA
>FR0012537
AGCATCCTCTCAGTTCGACTCTTGGAGGGCCAGTGGGCTCAACGGTGGAGAGAATGGCTG
TGGCTCTCTGCCGTCCTCCAGAGACTCTGCAGCGTTCATTCCATTAGCTGGGAGCCTGCA
AAGCCAGGCTGAGCTGGGCCCTGCTAGTGTCAGAAGCGCCAGGCCCTCTTTCCCCCCAGG
CACTGCCAGCCTCTTGCGGGAGCCAAGACTCCTGGGGCACTTAGCGACATATCCAGGCCA
TTCCTCAATCCCAGACTGGATGTCATCTGGGGCCAGTGTGCACTGGATGGACAATGTGGA
CTCATCCATAATCAGGTGGCCCCATGTGGCTGGAATGTATACTTTATATTTTTGTTACCA
AATTTCAGAATCAACGTGTCACAGCCAAAGGAGTGTATAGGTGTNNNNNNNNNNNNNNNN
NNNNNNNNNNNNNNNNNNNNNNNNNNNNNNNNNAGGGTTTGAGGAGCAGGAATAAGCGCC
ATCCCTCAGAACTGCCCAGAAATGCCTCCTTCACTAACAAGAATGGAGACATAATGTGTT
TGGAGCTAACGCTTTGAGACTATTGACTTCACCTGCACTTAGAAGACACCTCTGGAAAGA
GGCTTAGATACACAGTCTACATCCGGGGGAGTGTTCTCAGCCATTTTTACATGAGACAGC
CTTCCCCACAGAGCACTGTATAGTCACTAAGTCCAGAGGGGATGCCCTGTGCTGGGGACC
CTTGTGGTCTGAAAGACTTAAGCAAAAGGGGACACTTCAGGTCCTGAAAATACTTCTCAG
GGCTTTCTCCTTTATGTGGATTCCTCAGAGACAGTTATTGTACCACTTAGAAAGCCAGGC
TTTTTATAATGGAAATGTTTAAATCAGTGGTTCTTAACTTAGTGGTATCAC
>FR0012539
AACTTTCTGAAATGATCTTGATGCTCCTGTCCCACCCAGCTCATGGCACAGTTTCTCTAG
AACAATCCCATGCTCATTTATCAACAAGGAAAACNNNNNNNNNNNNNNNNNNNNNNNNNN
NNNNNNNNNNNNNNNNNNNNNNNNNNNNNNNNNNNNNNNNNNNNNNNNNNNNNNNNNNNN
NNNNNNNNNNNNNNNNNNNNNNNNNNNNNNNNNNNNNNNNNNNNNNNNNNNNNNNNNNNN
NNNNNNNNNNNNNNNNNNNNNNNNNNNNNNNNNNNNNNNNNNNNNNNNNNNNNNNNNNNN
NNNNNNNNNNNNNNNNNNNNNNNNNNNNNNNNNNNNNNNNNNNNNNNNNNNNNNNNNNNN
NNNNNNNNNNNNNNNNNNNNNNNNNNNNNNNNNNNNNNNNNNNNNNNNNNNNNNNNNNNN
NNNNNTGGGCTCTGGAAGGAGCCAGCCACCGTTGCCCTCTGGGCACTCACCATCTCACCC
CTCAGGCTCCAACAGGGTTCCACGTGACCAATCCCCGAGGGGAGAGGAGACTGCGGAGAG
GATGGGAGGCAAAGCACCTCCTTCAAGCTCCAGGGAGGCAGGAGGATTTGTTTAGGAGTG
GCCCTGTGCAGAGGTAGGGGCATGGCTGAGAACACCTTGGGAGGTGGTGTGAAGCTGAGT
CCAGGAGCCGCCAGCCCTCCCTGCCACTCAGCTCAGGGGTCACTTGGGTAGCTTCAGCCT
CAACAGCCGTGGAGTCAAGTGTCTCCTCTACAAAAATAATTCCCAAATAAGTCACTGCCT
TCACCCCTGGGACTGGCTGGTGCACCCAAATTGGAGTCGCCACCCAGCCCCCTTGAGCAT
TGCCTTGCTGGCTGATCCAACAGAGGCAGAATTAGCTGATGAGGCTACCACAGCGGGAGG
GAACTGACCTGAGGCCGCCTGGAGAGATGGGACCCCGAGGGCCCTTTCTGGCACTACTCA
CTTGTTGGGTCTGGGGAATTAAAACACACTCCCCCTCTCTGGGTCTCAGTTTAACAGGGA
GGAGACCACCACCTTCCAAACCTCAGTGACGGCATCAGGCTGGGGGTGGTGCTGGGCCTC
CTGCGTCTGTGTCTGGAGACGCAGCTGACTCCCTGACAAGCCCAGACATGCAGCTGTTCC
TGCAGAGGAAGCAGCAGGAACTGGGGAAGGGCAGAGCGCTGAGGGAGGGGCAAGAGGGAT
GCAAGGACACCACAGTGACCGCGTGCAGCGAAGCGAGTATGAGCAGAGTCCCAATCTCCA
GGTCCCCTCTCCGCGGAAGCACTTTTGTCTTTATTGGAAATTTCCTCCCATGTAACATCT
GACCTCTACCTTCTCTTCTACAGATGAGCTCTGCTGTGAGTCCCAGCGGGCTGAGACACT
GTGACTGCCCACCTGTCCCCAGGTGCCCCTTCTATACAGCCCCATCCCTTCCCAGGGATG
CTCAGTGGCTGCGGCCACCCTTGCTTTCTGCCACTCAGCCCTTGCAGGGGCTTCACACCC
CAAGAGGGGCAGTCTGGGCTGGGGCTCCTGGACTCCCTAAGGCATTATCCCATCCCCGCA
AGTTGCCCGGCCGGGCCCTGAAGGAAAGGGGCCCCGGACCCAGACCCGAAGGCTGCTCAC
CAGAGGCTCTGCCCAGGGACTCTCACCTCTCCAGCCACTCCAACTCCCCTCCGGCTTTCC
TGTCATTTCCTGATGCCACAAATCTTCTGACATCCTCCCTCTTCCCCAGTGAATTTCTTC
CCCAGGCCCTTCCCTTCCTCAACCTGCTTCATACTGGACATTCCCAGCTGGTAGGATCTG
CCTGTGGCTCTGCACAGGAGGCTGGGCAAGGGTGGAGAAGACTGGGGGAGCTGTCTCCCA
TGACCCCAGCAGAGGCGAGAGACAGAAGCTGCATCTGGGACCTGTCGGCTGCAGTTTTGG
GCATTCATACCCACCTAAGCATTCTGGAACAGCCCTGAACCTGGGCATCAAACTCCCCAG
GCTTGAGAATGGTGAACACTACT
>FR0012540
AAGCACACTTCCCACACACTGAAAATGCTGAGTTTGACCTGAGTCCTAGTATCCCAGCCA
AGAGGGTTCCCAAAAGAAATGAATCCTCTAGGGCTTGCCACTAGGAGCCTTCTGTTGTCT
TTCTGAGTGAGGGATAGGGTGCACAAGAAAGTTTTCTTCCACCTTCTTCTTTTTTTGTGT
ATGAGAAAGTG
>FR0012541
TCTATCCTCTCTCTATTACACTCCGGGAGAAGGAAACGCGGGAGGAAACCCAGGCCTCCA
CGCGCGACCCCTTGGCCCTCCCCTTTACCTCTCCACCCCTCACTAGACACCCTCCCCTCT
AGGCGGGGACGAACTTTCGCCCTGAGAGAGGCGGAGCCTCAGCGTCTACCCTCGCTCTCG
CGAGCTTTCGGAACTCTCGCGAGACCCTACGCCCGACTTGTGCGCCCGGGAAACCCCGTC
GTTCCCTTTCCCCTGGCTGGCAGCGCGGAGGCCGCACGGTAAGCGGGGGCTCCGAGCTGG
ACCGGGCGCGAGGTGGCAGGGCCGGACGCCGAAGCCTCAGAGCGCGTGCCTGANNNNNNN
NNNNNNNNNNNNNNNNNNNNNNNNNNNNNNNTAGAGCCGCGGCCACGTGCGAGCGGCAGG
CCCGGACATGCCCGGTCAGCGCCGTCCGGGAACCGAGCGTGGGCCCCGGGGGGCAGCGGC
GGGGTGCGTGGGGCGTCCGGAGTCCCGGGGCTGGGGAGTGGGGTCGCGCAGGATCCTCAC
ACGCAGGGGCCGGGCTCTGTTAGTGCGATCCAGAGAGGCCGTGGGCGTCGGTGAGCTCCT
TCAGACCCGCAGGAGCCGGAGCCCGGCGTTGAAGGGGCCGTGGGAAGTAACGGGGGGTAC
CACGGTTTAGGATGCGCTGGAGCGAAAGGATTGGGGTGGGGTCCGTGCTCTTGGCAGTCG
TCTCTGCCAGGCCTGTGTTCACATGCTTGACTTTCTCCCTCAGATGCCTGGAGTTACTGT
AAAAGACGTGAACCAGCAGGAGTTCGTCAGAGCTCTGGCAGCCTTCCTCAAAAAGTGAGT
TTGGGGACTGAGGTTCAAAACGGGTGGAGGCTGTCGCCTTGGCCTGCCCATCTGAGCCCC
AGTGTTTGCCGGTCCTGGCAGGGGAGGCTTGTTTGGGGCCTCCGTGGCTCCTTTCAGCGT
GAGGCCTGGCTTGTGTTCCGGTTCCAGCCTCTCTTTGTACTCTGGGCACAGCATAGTTGT
GTTGAGGGGAGGGCATTTGGGATATGGGGTAGTTTGTGGAGATGACTGAATCGTGCTTTT
CCCACTGTTTTGGTCTTAGGTCCGGGAAGCTGAAAGTCCCCGAATGGGTG
>FR0012543
CACACTTGTATTTTTGTTTAAATCCTAAGCAGAAAAAGGGTCTACTTTTTTATGAGTGAA
TCCTTAAAACTGGCAATTTGCAAGCAAGGTACCTTAAAGGCTGGAGTTCTACAGAGGTTT
GGCTTGAAATTTACAGGTTGGTGCAAAAGTAATTACCAATCTAATAGTTAAATAGATATT
AAACTTNNNNNNNNNNTACTGTA
>FR0012544
TCCATAAAGCCGGGGACCATCTTTGCTCCAGGGAGGTCAGCTGACCCGGGCTGGCACTGG
CCCTGGCGCAGTTCCCGCCCCTCCCGGGAGCGCTGGCACCGCCCCTTGGCACCACCCCCT
CCCCGCGCCCCCGCCTTCCAGGAAGGGGCGGGGTCTCCGAGACGGGTGGGGCCGGAGCTC
CAAGCTGGTTTGAACAAGCCCTGGGCATGTTTGGCGGGAAGTTGGCTTAGCTCGGCTACC
TGTGGCCCCGCAGTTTTGTAGTCCCCGCCTTGTTTCTCCCCAGAGGCCTCTCAATCCTCC
CTCCATGATCTTCGCATAGAGCACAGTACCCCTTCACACGGAGGACGCGATGGCTCCCAA
GAAACGCCCAGAAACCCAGAAGACCTCCGAGATTGTATTACGCCCCAGGAACAAGAGGAG
CAGGAGTCCCCTGGAGCTGGAGCCCGAGGCCAAGAAGCTCTGTGCGAAGGGCTCCGGTAC
TGCCTGTGCCTGCTGCTTGAATATTTCCGCCTTTTAGGGTGCTCGCGCAGGAGGCTGCAG
CGGGGGATGGGTGCTCCGAGGCTCCCGAGGCCCGCGCAGGTCACGGGTGCCTCCGGCTGT
GCATTCTACCTGCAGGTCCTTTGACACCAGAGTGTTTAGGTTTCAACACCTCTCCCGCTA
GGTAACAGGAAGCAGATGAGCTCCGTAACAACAGACACACGGACTTGTCAGATTCCTTGT
TCGTATCAGGGTTCTTGCACAGTTAGGACGGCTTCAGAGAATCCTACCTTTCCTGGCGCT
GTGTGTGCTGGATTTCATAGTCACGCTTGTTAGCTGCACGTCCTCGGTGGTCAGTTGTGA
GAGCCCCCAATTCCTTCCTCCTTAGAAAGCTCATTCTCTGAGGTTTACTGGGGCTTGAAC
CTGGGGCTATAAGGAGTTTCGAGACACTCAAAAACGAGCTGGGGCTTGTTAATCAAGTGG
TTTTTGTCCATGAGAAGAAAGAATTGGTTGTCAAGACGTCGGACCTATAGTGATTGGGTC
CTCAAATACAGTTTGGTGATCAGGAGTTGTTGCTTTATTGCTATTCTAATTTCACTTACC
TCCCCAGAAGTAACCTAGTTAAGAGCATTTCCAGGCCTTCCTATTCCTTCTTTTCCTAAA
CGGTGACTTCTGCCATGCTGCCCTAAAATCTTTTTATTGTGCATTATATGTGATTTATAA
AATTGT
>FR0012545
AGTAGTTCCATGTTTTTTTAACTGAATGGAACAAAATGTTTGAAATTGTTTGAATGTTTG
AATATTCTTTGGGCTTCTGTGAAGATAAAATATTCCAAAAGCGCTTGTGAGTTTTTAAGA
TTCTTGCTAGCAAGGAAAAATAGCCCACTCAAGCCAGCTTCATTAAAAAAGGAGTGTTTG
CTTTAAGTATGTGTCCTAAAATGCGAAGGAGGGNNNNNNNNNNNNNNNNNNNNNNNNNNN
NNNNNNNNNNNNNNNNNNNNNNNNNNNNNNNNNNNNNNNNNNNNNNNNNNNNNNNNNNNN
NNNNNNNNNNNNNNNNNNNNNNNNNNNNNNNNNNNNNNNNNNNNNNNNNNNNNNNNNNNN
NNNNNNNNNNNNNNNNNNNNNNNNNNNNNNNNNNNNNNNNNNNNNNNNNNNNNNNNNNNN
NNNNNNNNNNNNNNNNNNNNNNNNNNNNNNNNNNNNNNNNNNNNNNNNNNNNNNNNNNNN
NNNNNNNNNNNNNNNNNNNNNNNNNNNNNNNNNNNNNNNNNNNNNNNNNNNNNNNNNNNN
NNNNNNNNNNNNNNNNNNNNNNNNNNNNNNNNNNNNNNNNNNNNNNNNNNNNNNNNNNNN
NNNNNNNNNNNNNNNNNNNNNNNNNNNNNNNNNNNNNNNNNNNNNNNNNNNNNNNNNNNN
NNNNNNNNNNNNNNNNNNNNNNNNNNNNNNNTAATATAATGGAGCTGGGTTTCAGGAATG
CACAGAAACCTAAGTGTCGTTAAGACTGCCTCTCTCACTTGTCTTGCTCTCTGTTTTGCT
TGTCTGTTTCATTCTTCTTAATCTTCAGACCAGCTTCCTCTACTTCTCTGGTCTCCATTT
TAGAAAATATGGCTGCTGACAGCTTCTATGATCATATGAGATAGACATAGATCGCTTAAA
ACTGACTCTTTCCCCATTGGGAAGATTTTTCTGAAGAAGGAACTCTAGAAGGGGAATCTG
GTTAGTGTCTTCAGCCAGGTACCCACTCCTGGATCTATGAATGGTGATAAAGCATTTTGT
TGGGTGGATGGGAGATTGGGTGTGTGTGTGAATCTGGCAATTATGAGTTATATTGTTATA
ACCTTGTGGTATTAATAGTTGGAGGTAGAGTGCTAAGAAGGAGGAAAAAGAGTTCAGTGT
CCCCA
>FR0012546
ATTNNNNNNNNNNNNNNNNNNNNNNNNNNNNNNNNNNNNNNNNNNNNNNNNNNNNNNNNN
NNNNNNNNNNNNNNNNNNNNNNNNNNNNNNNNNNNNNNNNNNNNNNNNNNNNNNNNNNNN
NNNNNNNNNNNNNNNNNNNNNNNNNNNNNNNNNNNNNNNNNNNNNNNNNNNNNNNNNNNN
NNNNNNNNNNNNNNNNNNNNNNNNNNNNNNNNNNNNNNNNNNNNNNNNNNNNNNNNNNNN
NNNNNNNNNNNNNNNNNNNNNNNNNNNNNNNNNNNNNNNNNNNNNNNNNNNNNNNNNNNN
NNNNNNNNNNNNNNNNNNNNNNNNNNNNNNNNNNNNNNNNNNNNNNNNNNNNNNNNNNNN
NNNNNNNNNNNNNNNNNNNNNNNNNNNNNNNNNNNNNNNNNNNNNNNNNNNNNNNNNNNN
NNNNNNNNTACA
>FR0012547
GGAAGGGTGTTCATGCTATACAGTGAAAGAAGTTGTGGCTTCCCACCTCACAGAGCAGAA
CAGTGGTGCTTCCCTGGGAAGAAATGGCCTGCACTGCNNNNNNNNNNNNNNNNNNNNNNN
NNNNNNNNNNNNNNNNNNNNNNNNNNNNNNNNNNNNNNNNNNNNNNNNNNNNNNNNNNNN
NNNNNNNNNNNNNNNNNNNNNNNNNNNNNNNNNNNNNNNNNNNNNNNNNNNNNNNNNNNN
NNNNNNNNNNNNNNNNNNNNNNNNNNNNNNNNNNNNNNNNNNNNNNNNNNNNNNNNNNNN
NNNNNNNNNNNNNNNNNNNNNNNNNNNNNNNNNNNNNNNNNNNNNNNNNNNNNNNNNNNN
NNNNNNNNNNNNNNNNNNNNNNNNNNNNNNNNNNNNNNNNNNNNNNNNNNNNNNNNNNNN
NNNNNNNNNNNNNNNNNNNNNNNNNNNNNNNNNNNNNNNNNNNNNNNNNNNNNNNNNNNN
NNNNNNNNNNNNNNNNNNNNNNNNNNNNNNNNNNNNNNNNNNNNNNNNNNNNNNNNNNNN
NNNNNNNNNNNNNNNNNNNNNNNNNNNNNNNNNNNNNNNNNNNNNNNNNNNNNNNNNNNN
NNNNNNNNNNNNNNNNNNNNNNNNNNNNNNNNNNNNNNNNNNNNNNNNNNNNNNNNNNNN
NNNNNNNNNNNNNNNNNNNNNNNNNNNNNNNNNNNNNNNNNNNNNNNNNNNNNNNNNNNN
NNNNNNNNNNNNNNNNNNNNNNNNNNNNNNNNNNNNNNNACTTCTTTGGGTAGACTTCCT
GGTGGACAGATTCATCCTCTCCTTGGTGATACTACTGGATGTGAAAGGA
>FR0012548
CATGGAANNNNNNNNNNNNNNNNNNNNNNNNNNNNNNNNNNNNNNNNNNNNNNNNNNNNN
NNNNNNNNNNNNNNNNNNNNNNNNNNNNNNNNNNNNNNNNNNNNNNNNNNNNTAATGAGA
CAGCCAAACGCCANNNNNNNNNNNNNNNNNNNNNNNNNNNNNNNNNNNNNNNNNNNNNNN
NNNNNNNNNNNNNNNNNNNNNNNNNNNNNNNNNNNNNNNNNNNNNNNNNNNNNNNNNNNN
NNNNNNNNNNNNNNNNNNNNNNNNNNNNNNNNNNNNNNNNNNNNNNNNNNNNNNNNNNNN
NNNNNNNNNNNNNNNNNNNNNNNNNNNNNNNNNNNNNNNNNNNNNNNNNNNNNNNNNNNN
NNNNNNNNNNNNNNNNNNNNNNNNNNNNNNNNNNNNNNNNNNNNNNNNNNNNNNNNNNNN
NNNNNNNNNNNNNNNNNNNNNNNNNNNNNNNNNNNNNNNNNNNNNNNNNNNNNNNNCTAG
CAAGGACATTTTGAAAAAGTTTCCCTGCTGATTCCCATGTGCACCTTTGGTTTAAAAATA
CAATTCTAAAGATACAAGAATTAGAACCCCTAAANNNNNNNNNNNNNNNNNNNNNNNNNN
NNNNNNNNNNNNNNNNNNNNNNNNNNNNNNNNNNNNNNNNNNNNNNNNNNNNNNNNNNNN
NNNNNNNNNNNNNNNNNNNNNNNNNNNNNNNNNNNNNNNNNNNNNNNNNNNNNNNNNNNN
NNNNNNNNNNNNNNNNNNNNNNNNNNNNNNNNNNNNNNNNNNNNNNNNNNNNNNNNNNNN
NNNNNNNNNNNNNNNNNNNNNNNNNNNNNNNNNNNNNNNNNNNNNNNNNNNNNNNNNNNN
NNNNNNNNNNNNNNNNNNNNNNNNNNNNTTAGAATCCCTAAAACACTGAACATAGTAGTC
AAATGGCTACTGAATGCAAAGATCAG
>FR0012549
ATCTCTGGAACAAAAAAGGGTTCTTGAAAAATGGATTCTCAGTACCTGAACTTTATATTT
GAAATAACTTTCAGTTTATTGCTTTTAATCTTATGTTTTAAAGTGTGCCAATTTGGTGGT
TTAAAACATGTTTAATAAGTACTAAAACAGCACACAATTGTGACTTAAATTGAGTAATTT
TCTTTGTAGACTGAGTAAAATNNNNNNNNNNNNNNNNNNNNNNNNNNNNNNNNNNNNNNN
NNNACAGTGCACCTATGATATGTGTTTTAGAAATAGCCGTTAAACTTTGGTTTGAATGAA
GAATGTCTCTCAATCCACCTATATTTCTCAAACGAAGTGAAGAAAATAGTTCAAAATTTG
TGGAAACAAAACAGTCACAAACTACTTCCATAGCTTCAGAAGATCCCCTTCAAAACTTAT
GTTTAGCATCTCAAGAAGTTCTTCAAAAAGCTCAGCAAAGTGGGAGATCAAAATGTCTCA
AATGTGGTGGTTCCAGAATGTTCTACTGCTATACATGTTATGTTCCAGTTGAAAATGTAC
CTATTGAACAGATTCCACTTGTGAAGGTTAGTAAGAAATTTAATTGTTTGAAAGTATGAA
AATAGATTTTTTAAAAACATCTCATGTATACCTACTCTAATTGATAAACTTAATAAATAA
TGTTATTATNNNNNNNNNNNNNNNNNNNNNNNNNNNNNNNNNNNNNNNNNNNNNNNNNNN
NNNNNNNNNNNNNNNNNNNNNNNNNNNNNNNNNNNNNNNNNNNNNNNNNNNNNNNNNNNN
NNNNNNNNNNNNNNNNNNNNNNNNNNNNNNNNNNNNNNNNNNNNNNNNNNNNNNNNNNNN
NNNNNNNNNNNNNNNNNNNNNNNNNNNNNNNNNNNNNNNNNNNNNNNNNNNNNNNNNNNN
NNNNNNNNNNNNNNNNNNNNNNNNNNNNNNNNNNNNNNNNNNNNNNNNNNNNNNNNNNNN
NNNNNNNNNNNNNNNNNNNNNNNNNNNNNNNNNNNNNNNNNNNNNNNNNNNNNNNNNNNN
NNNNNNNNNNNNNNNNNNNNNNNNNNNNNNNNNNNNNNNNNNNNNNNNNNNNNNNNNNNN
NNNNNNNNNNNNNNNNNNNNNNNNNNNNNNNNNNNNNNTCATTCCTAGCATGAAAACCAA
GTGTATTTATGGAAAATTTAGCCCTACAGACCACTAAACCTCTTTGTTTTTCTTGTCTCT
GGGTCTGAAATGGTGTTTTTAATGAAACCAATTAATTTTTCATTAATGATTTTAATTTAT
TTACAACATGGGAAAAAATGTGTGATATAAACTTATGAATACTNNNNNNNNNGTTTATAG
ACACC
>FR0012551
TCAAAGAGATAAGGGACAAGAAGAAATCAAGATCAGCGGGACTTGACCAGAATTACGTTG
AAAGGGAGACATAAAGACAACATAATGAATAAAATAAAAGCCAATATCCAAGCATGTTGA
TGGTTTAAGAGTTATAAAGTAGTTGAGTCTGCGAGATTTAATAAATCAAATAACATTTAC
TGGTCATATGGAAAAAACAATGNNNNNNNNNNNNNNNNNNNNNNNNNNNNNNNNNNNNNN
NNNNNNNNNNNNNNNNNNNNNNNNNNNNNNNNNNNNNNNNNNNNNNNNNNNNNNNNNNNN
NNNNNNNNNNNNNNNNNNNNNNNNNNNNNNNNNNNNNNNNNNNNNNNNNNNNNNNNNNNN
NNNNNNNNNNNNNNNNNNNNNNNNNNNNNNNNNNNNNNNNNNNNNNNNNNNNNNNNNNNN
NNNNNNNNNNNNNNNNNNNNNNNNNNNNNNNNNNNNNNNNNNNNNNNNNNNNNNNNNNNN
NNNNNNNNNNNNNNNNNNNNNNNNNNNNNNNNNNNNNNNNNNNNNNNNNNNNNNNNNNNN
NNNNNNNNNNNNNNNNTCTTTATTTTTTTATACACTCAGAGTGGAAACAGTTTCTCAAAT
GTCTTCTAAAGGATATACAATCACCACAAGAGAAAAGTCTGATGCAGCTGNNNNNNNNAT
AGCAGTGGCCCTGCAGCCTAGTCCCAAGTGGTGCCCAGTCCCAAGTGATAAAATGGTGAG
AGTGAGGGGTGGCACTCTCTTTGAATGGTCAAAGAACATTAAAGAATTTACATGAAAGAA
AATGCTGAACAAATGCCACTAAAGATTGAACAGTTAGGTACTTAGTACTTTCATGATATT
TTAATAGTTTATATGGTATTGAATACTTTTGTATGGGAAATATTCCAATACAGTTCTAAT
AATAAACAAATTTCTACCTATGTGCTTGCCACTGAAAATAATAAGCAAGAAAAGATACAT
TTTCATCTATAGTTAACATTAAACAGTTTTAACTGGGCTTTGATGAATAGACAGCAAGTA
TTTTGCTGAGTATATTGCTATCTCATTTTGCCTAGGTTGAACTTTTAAAATATACTTTCA
AACGTTTTGTAACATTTATTGATTTATTTTCCTGAACTAGGTAAGCAACTGCAAGTTATA
TTGGAAAGCATGCATTTCTGGATATTTTTAATTTATACAATATATTTCTAATGTACAGAC
ATGGTAGTGTCATATTTGAGTACCAAGAGCTTCCTCTATGTATCATGTGAGTTCTTATTC
CAGCCTATTCATGCTTTTTATATGAAATATATACAATTATTCTCTTCATATCTATTATTT
ATTTTATTTACTTTAAACATATATACAATATTNNNNNNNNNNNNNNNNNNNNNNNNNNNN
NNNNNNNNNNNNNNNNNNNNNNNNNNNNNNNNNNNNNNNNNNNNNNNNNNNNNNNNNNNN
NNNNNNNNNNNNNNNNNNNNNNNNNNNNNNNNNNNNNNNNNNNNNNNNNNNNNNNNNNNN
NNNNNNNNNNNNNNNNNNNNNNNNNNNNNNNNNNNNNNNNNNNNNNNNNNNNNNNNNNNN
NNNNNNNNNNNNNNNAGCTCTCTACCTTTGACAATGATATAGGTCTCAGTAGCAGCAAAA
GTTCATTGGAGATGTGAATGATGAACAGATAATAGTGTACTAGACGTAACCCTGCTCAAC
AATGTATCTGTTAGTCTTCCTGGAGGGAAATCTNNNNNNNNNNNNNNNNNNNNNNNNNNN
NNNNNNNNNNNNNNNNNNNNNNNNNNNNNNNNNNNNNNNNNNNNNNNNNNNNNNNNNNNN
NNNNNNNNNNNTTTATTCAACTACACTCTCCTTTTACTTTCTATGAAGAAATAGGAAG
>FR0012552
TAATAGGTAGATGGATTTATTAGGTTGTTTGTTCTTAAAGTAACATTTAAAAATATACTG
TGGTTAGTAATCTTTTCTATTTNNNNNNNNNNNNNNNNNNNNNNNNNNNNNNNNNNNNNN
TTTTATCTTTACAAATATGTTCTCCCAATCTGGTACTTGTCTTTTTACTTTACTTAAGAT
GCCTCTCATTCTGCAGAACATTTTAATATTCACTGAGTTAAAATTAAACCTTTAATAAAG
GTTTACAGAATGACCCTTCTACACATGCATTGTTCACTGNNNNNNNNNNNNNNNNNNNNN
NNNNNNNNNNNNNNNNNNNNNNNNNNNNNNNNNNNNNNNNNNNNNNNNNNNNNNNNNNNN
NNNNNNNNNNNNNNNNNNNNNNNNNNNNNNNNNNNNNNNNNNNNNNNNNNNNNNNNNNNN
NNNNNNNNNNNNNNNNNNNNNNNNNNNNNNNNNNNNNNNNNNNNNNNNNNNNNNNNNNNN
NNNNNNNNNNNNNNNNNNNNNNNNNNNNNNNNNNNNNNNNNNNNNNNNNNNNNNNNNNNN
NNNNNNNNNNNNNNNNNNNNNNNNNNNNNNNNNNNNNNNNNNNNNNNNNNNNNNNNNNNN
NNNNNNNNNNNNNNNNNNNNNNNNNNNNNNNNNNNNNNNNNNNNNNNNNNNNNNNNNNNN
NNNNNNAAAGTGTTTCCTGTTGAAATCACAAGTGATATGTAAACTGTACAATACCATGCA
GCTATTAAATAGTGTGATGCAGAACTATATATGTACCAACATGAAAACAATTGCACAATA
CATGTGTTTGCTTTTTAACAATCCAAATACCCACATATGTATCATTTATCCATAATAATC
ACGATTTGCCATGTTTTAGTTCAATGCTATTTCCACCATTTAGACATTTCAAATCCATAG
TGCACTATAATAAAAAAGGTATATAATACATACTTGAACAATTCATTG
>FR0012553
GTCACACAGGTGACCAGGGTGCTATAGATGGTGTTCCTGTTGACTTGGGCTTCTAGTCTC
TGCTCCGTGTCTGACAGTGCCAAGATCATGCTCCCCTGCTCCAGCAAGAAGCTGGGCATA
GCCCCGTCTGCTGGTTCCACCAGGCCTGGGTGTGCTGCAGACTTTACAAGCTGAACCACC
CCAGCCATTTGGCTACAAGTCTTTTCTAGGCCATCAAGCTGCTCTCGTAAGCCTTCTAGA
CATGAATGGACTTGCCTGGAATGACTAAGCTGCTCTTTCAAGGCAGCTGAAAGGACATCT
ACATCTCTGTCTCTGGTCGGGGGACTACCTGCCTGTGACCCAGAGTCCTGCCCTGGCCCA
GCAGCATGTACCAGGCCCCTCAAGTCCACCATGAGATTGTGGAGGTCCCTCTGCTGGCGG
GAGTAGCTAGACGCCTGTTCTCGAATGGCCTCTTGGAGACTCACAGGCCCCTTCTGCGCC
TCCAGGAGTAAAGCCTTCAGCTCCTGTAGTCGCACACGGTTCACATAGGTGGAGCCAGCC
ACACCAATCAGGGCCCCCAGGACTGAGCCAATGAGGGACCAGTTCTTGGTCCTCTCAGCC
CTTGTGCGCTCCTTCTCATGACTTTCCCGCACAGCTGCAGAGAAGAGGGAGAACTTCTCT
CGCTCAGAGTCTTCTGCACGCAGATAGGCTGTGCGAAGCCTCTTCTCCTCCTGCAGAAGC
AAAGCCAT
>FR0012554
TGCANNNNNNNNNNNNNNNNNNNNNNNNNNNNNNNNNNNNNNNNNNNNNNNNNNNNNNNN
NNNNNNNNNNNNNNNNNNNNNNNNNNNNNNNNNNNNNNNNNNNNNNNNNNNNNNNNNNNN
NNNNNNNNNNNNNNNNNNNNNNNNNNNNNNNNNNNNNNNNNNNNNNNNNNNNNNNNNNNN
NNNNNNNNNNNNNNNNNNNNNNNNNNNNNNNNNNNNNNNNNNNNNNNNNNNNNNNNNNNN
NNNNNNNNNNNNNNNNNNNNNNNNNNNNNNNNNNNNNNNNNNNT
>FR0012555
GCTCTGAGACATTTTGTTAAGTGACAAAAAGCATGAAAAATATGTATAAAG
>FR0012556
TCTTGTGGCTATCCTCAGGTCTCCANNNNNNNNNNNNNNNNNNNNNNNNNNNNNNNNNNN
NNNNNNNNNNNNNNNNNNNNNNNNNNNNNNNNNNNNNNNNNNNNNNNNNNNNNNNNNNNN
NNNNNNNNNNNNNNNNNNNNNNNNNNNNNNNNNNNNNNNNNNNNNNNNNNNNNNNNNNNN
NNNNNNNNNNNNNNNNNNNNNNNNNNNNNNNNNNNNNNNNNNNNNNNNNNNNNNNNNNNN
NNNNNNNNNNNNNNNNNNNNNNNNNNNNNNNNNNNNNNNNNNNNNNNNNNNNNNNNNNNN
NNNNNNNNNNNNNNNNNNNNNNNNNNNNNNCNNNNNNNNNNNNNNNNNNNNNNNNNNNNN
NNNNNNNNNNNNNNNNNNNNNNNNNNNNNNNNNNT
>FR0012557
ACTTATAATTTTCTGAAGCTGGTTCTCAGCCTCAGATCCTCCCCCAAGGTTTTTATGTTG
TATTTTGACTCAGTAGGAGGGATCCAGTCCCAGACCTTCCGGCTCTCACCAGTACACCAC
AGGCTAACGCCATCCAGCAATCAGATGACAGGAGGAGGAGAGGTTCAAAGAGGACTACTG
TATTTCTCAGAAGGGGCTGGCTCATCTACCCTCCACTGTATTACTCACACTGTAGATGCA
GAAAACATGTCAAAGTATACTGGGGCTCTGCAATGCATGCACCCACACACATGTACACAT
ACGCACAGACTTCCAAACTAAAAAGGAGAACAGAGCTCAAAAGGGGACAGTGTGCAACTG
GTGCTCCATGTTGTAAGGACCTCCCCTCCTGCGGGCGCGGCTACCCCAGCAGGCTTGTCC
GGGCATGTCCGCCCAGTTGACGCCAGGCCAAGTTTTACGGGAGGAATTGGCCTGTGTCTA
AAGCTGGAGTTCAGCTTTGCTGACTATGGAGACTGATCTGTTGGTTGTCAGCAAAGAAAA
GGTGGTTTCAAAAGAGCAGCAGAGGACTCTGTGCTAGTTGCTACTGGCCAGCTTTGACTC
CGATTGGAAGCTTGAAAAACATAGATTGGAAGCTATGCAGAATATCCNNNNNNNNNNNNN
NNNNNNNNNNNNNNNNNNNNNNNNNNNNNNNNNNNNNNNNNNNNNNNNNNNNNNNNNNNN
NNNNNNNNNNNNNNNNNNNNNNNNNNNNNNNNNNNNNNNNNNNNNNNNNNNNNNNNNNNN
NNNNNNNNNNNNNNNNNNNNNNNNNNNNNNNNNNNNNNNNNNNNNNNNNNNNNNNNNNNN
NNNNNNNNNNNNNNNNNCCTGATTTTTAAAAACACTGTAGTTTGGGAGGCCATATAAAAC
CAAATAACATTTTGAGTCATTAATGCCTCTTTAAGAATATTTTGGATTGANNNNNNNNAT
>FR0012558
CACTGGCAAACCAGAGTAGGGAACTCCATTGTAAATTACAGAAAGGGACTTTAGGTCTTA
CCAGCAGATGTCACTGCTCCTTACATTTTGCCAGAAACATTAAAACTGGAAAAGACCAAT
CAATGCTCCAATAAAACAGATGAGAGATAAAGATTGATAGAGTTGCGGCTTTTGGTTNNN
NNNNNNNNNNNGAGTTGAAAACAAACAATGAAAAAAACTTTAAGAGATTACCCTAGTTAG
TAAACTGTTGACATTATGAAATGTCAGTGACAAGAAAAAAGTTTTCGCTGACTGAGTCAA
CAATGACTCCTAAACATGTTTGGACTTGTAACTCTTAACTACCTGAAATTGAAATGCGAA
GCTCATTAAGTAGTAAAGGTGGCATCCAAAGTTATTTTATAGTATTTTAGATTAAAGCAA
CCAAATCCAANNNNNNNNNNNNNNNNNNNNNNNNNNNNNNNNNNNNNNNNNNNNNNNNNN
NNNNNNNNNNNNNNTGAGTTAAATAATTCAAATTTCAGTTAGAAAAAGCATAGCAAAAAA
TTGCAAAGTAAAATAACTTCTAAATGAAATTTCGATTTAGCAATCTTTTTTAGCAGGTCA
CTTCTATCCTCTTCTCTCTGATAAGTTAACAGCTTTATTCATTTGGGTAAAAGTGTGGGG
AAATTTTAAACATTGCCTGAGAAAGTAAGGTGAGGGATAATGNNNNNNNNNNNNNNNNNN
NNNNNNNNNNNNNNNCTAANNNNNNNNNNNNNNNNNNNNNNNNNNNNNNNNNNNNNNNNN
NNNNNNNNNNNNNNNNNNNNNNNNNNNNNNNNNNNNNNNNNNNNNNNNNNNNNNNNNNNN
NNNNNNNNNNNNNNNNNNNNNNNNNNNNNNNNNNNNNNNNNNNNNNNNNNNNNNNNNNNN
NNNNNNNNNNNNNNNNNNNNNNNNNNNNNNNNNNNNNNNNNNNNNNNNNNNNNNNNNNNN
NNNNNNNNNNNNNNNNNNNNNNNNNNNNNNNNNNNNNNNNNNNNNNNNNNNNNNNNNNNN
NNNNNNNNNNNNNNNNNNNNNNNNNNNNNNNNNNNNNNNNNNNNNNNNNNATAGAAGAAT
TCTTAACTCTGAAATACAGTACAATTATGAATAATAAACAGACCTATAATAAACAACAAA
TATGAAGACAATTAGCTGGGAAAATGAATAGCTGAATTAACATAT
>FR0012559
CGTTAAACAATGGAATCCTATCTTCACACCTTAACTCATTCCCTCTGATCAGAATGTCCT
TCCTTCCATTCCCTTCCCTGCCCCAATCTCTAAATTTTTATCTATCCAAATCATAACAGT
TTTTGAAGGATCAACTCAGCTGCTGTCTCTGCTAAGACAGTCCCAGACCTAAATTAACTT
CTCCAGTGGAATTAATCATTCCCTATGACCTTTGATAGTAAACATTACTTTTACCATTCA
TTCAGTTCTCAAATGTCCTGCATTATACTTATCTTCTTTCTTGGATTATATTTTCTATAA
GGCAGAGAATACAATACATATCTCAGAGGTCATACCACAGAATAGTTCATCAATAAATAC
TACTGAATGAAAAGAAAAAAATTTAGCCCAATGATCATGTGCACAAAACCATCACTTTTT
TCAGATTACCTAATTGTTGCAAGATAAACTAAGAGTTGTACATATTGTTAAGATGACACA
TATTACATTAATTTAACTATTTAATCAAAACTGNNNNNNNNNNNNNNNNNNNNNNNNNNN
NNNNNNNNNNNNNNNNNNNNNNNNNNNNNNNNNNNNNNNNNNNNNNNNNNNNNNNNNNNN
NNNNNNNNNNNNNNNNNNNNNNNNNNNNNNNNNNNNNNNNNNNNNNNNNNNNNNNNNNNN
NNNNNNNNNNNNNNNNNNNNNNNNNNNNNNNNNNNNNNNNNNNNNNNNNNNNNNNNNNNN
NNNNNNNNNNNNNNNNNNNNNNNNNNNNNNNNNNNNNNNNNTAATCAAAACTTTCCTTAG
TGAGATATCAAAAAAGTTGGGAAATATTGTAGTTGAAATAGATATACGTATCTACATAAA
ATGAATGCCACAAAAATTCAAATTCATTGCAGAGCAAATTTGAATTCTATCCATCCAGAG
CAGGCATAAGTTTCTTTTTATCCAAAATTAGAGTAAGCTGAAACACTGTTGAATCAACAA
AGGAAATCGATGCCAGAGTTTAACTTCACAGAAGGCCACTCTGCCTTGTGCTCAGTCCTT
ACTAAAGTAGGAAACCATGGACTGACAGCATCTGCAGTTGAGCACAACTGTCATGACAGC
AAATTCTCATTTGCTCTTTACACAGCACTAAAGACTTTAGACATTATACCCCATAGATTT
TCTAGATCTAAGTACTACTGTTAGTAAACTTTATTATAGTTACAGTTCTAGAATCCTAGT
TGGAAAAAGGAGATTTAGGGAATACTGGCCCTGTATCCTCAGCGTGACAACTTGTTTTCG
T
>FR0012560
CTCCTAGATACCATCCATTAGTCAGAAACTACATAGTAAGTGCTTAACATATGTCTACCA
TANNNNNNNNNNNNNNNNNNNNNNNNNNNNNNNNNNNNNNNNNNNNNNNNNNNNNNNNNN
NNNNNNNNNNNNNNNNNNNNNNNNNNNNNNNNNNNNNNNNNNNNNNNNNNNNNNNNNNNN
NNNAAAGCCATGGAGTTTTCTATTACATCACATTTCCAACGTAGATAAGGTTTTTTATAG
TAAGGAGTCCTGAAGATGACTTCTAGAATACCCCTTTTAAATTTTCAGATGCTTACTGTT
CAGCTAAATAGATTACTGAGGTAGTTTTAAACCGAACTGAGTCATGAGGCTAAAATTTCA
TTTACTGCCAACCAAAGCGCAACTCTAAAAAGCTTATTTTTATTCACAATCCGAGGTTTC
TTCTGCCCTTCCCCCAGCCANNNNNNNNGTCACTTATGTGCTAGAAAAGTCACACAGAGC
TTTAATTTGTGGCAGGTTGAAGCAAGCTTATCAAGAATGCTAGTTACCAAGTGTACATGC
ACTTGTCTGGACTAGCCCACTGCCACATTCTTGTAGCAGGGTTAAACAGCAGTTTAGTCA
CCTCATAAAAAAGCACACTGTTAAAAAGGAAGTGACTAATAATATTCTGGAACCAACAGA
ATATTAAAAGACATGTGCAGGTCAAGATCAATTATCAACAAAACTCCTGTGTAAATAGCT
CAAAAAACTGTGTTCTCTGCCTGGCCTTGCTGCGTTATAGTCCTCAATTGATTTGGCAAG
TTGGTAAAGTTTAATGAAATAAACACCAACAGTTACAAGTTCTCAGGCTTTTTGCTATGT
ACATAAACACAAACACTACCATGTAAGCAACCGGAGCTGGAAGAAACAAGGATGGCTGCT
ATACATGGCTTCATTTTACACACAA
>FR0012561
TTTGAGGCTGTTTTGGTTGACACATTGTGGGCATCGGTGGGTGTGGGGGGCCTCAGAGCC
CTCCAGTGTGCTTCTACAGGAGGGCCTAACTTGGCATTCGTTATGGCCCCAGGAAAGGCC
GGCGCACTGTGAGGACGCACTATAGCAGGACTTCCCAGTCAGGGTGAAAAGACTGGCCAG
ACATTTTCTGGAAAGAGGCAGGCTAAGCAGGAGCTTGGTAAACAAAAGCAGGAAATGGAG
CGTTCAGAACATCCACAGACGTGTTCAGACATGCAGGCCCCTGCCGGGCTGCAGAGAGTA
TGACAATTCGGGCTTGTGTGGTGTGGAGGTACCCAATGGGATGGGACCCCTGGAGAGCAC
GTGAGCCTCCAAATGGTTAAGAATTAAGCCGAAGTACAGTTTAGGGTTTCCCTTAGGAGG
CTGCTGTGCGTGTGAGCACCCTCACTGTGTTCCCCACGTCAGGGTAGATTGTGACTGTTA
TGGGGTAACAGTGTTGGAGAGTAAAATATAGCGCTAATGGCTCTGGACACTGAATGCCAT
CACTNNNNNNNNNNNNNNNNNNNNNNNNNNNNNNNNNNNNNNNNNNNNNNNNNNNNNNNN
NNNNNNNNNNNNNNNNNNNNNNNNNNNNNNNNNNNNNNNNNNNNNNNNNNNNNNNNNNNN
NNNNNNNNNNNNNNNNNNNNNNNNNNNNNNNNNNNNNNNNNNNNNNNNNNNNNNNNNNNN
NNNNNNNNNNNNNNNNNNNNNNNNNNNNNNNNNNNNNNNNNNNNNNNNNNNNNNNNNNNN
NNNNNNNNNNNNNNNNNNNNNNNNNNNNNNNNNNNNNNNNNNNNNNNNNNNNNNNNNNNN
NNNNNNNNNNNNNNNNAATCACTTNNNNNNNNNNNNNNNNNNNNNNNNNNNNNNNNNNNN
NNNNNNNNNNNNNNNNNNNNNNNNNNNNNNNNNNNNNNNNNNNNNNNAGCTGAA
>FR0012562
CCATGATCCCAGGCAAGCCCCTAAATAATACA
>FR0012564
ATTATATCTTAGCAATGATGAGCTACTTCAAGGTCACCACCCACACAAGCGGCTGGACCC
TGGNNNNNNNNNNNNNNNNNNNNNNNNNNNNNNNNNNNNNNNNNNNNNNNNNNNNNNNNN
NNNNNNNNNNNNNNNNNNNNNNNNNNNNNNNNNNNNNNNNNNNNNNNNNNNNNNNNNNNN
NAGCTTCCACGGAGAACCTCTCCCCCAGCGCATGCACAACACCCGGGCACACCCCTGTCT
GAGCTCCTCACTTATGTGGCTGAAATGGTCTGTTTATGTCTGTCCCCTCCACTGTCTTCA
AGGGTAGTTTTCATGGAATGATACATTATTTACTTCTTTTTTCCTTATGCCTGCTTATCT
ACTCAGTTTCTCTATTTCAGACTGTTTTTACCATGAGCACAGGAAAAGAGAAGGGCCTTA
GAAATGCCCTGAGACTTGATAGTCCCACATAGTNNNNNNNNNNNNNNNNNNNNNNNNNNN
NNNNNNNNNNNNNNNNNNNNNNNNNNNNNNNNNNNNNNNNNNNNNNNNNNNNNNNNNNNN
NNNNNNNNNNNNNNNNNNNNNNNNNNNNNTTCGAATTAGGGAAAAAGTCCTCTAAAGAAA
TCTTTCATAACTCCTGTACTTATTTCCTGAATAACCCACTCCCTGATTCTTCACATATTT
GTTACATTTTGGATTGTTGCAGAAAAAGGGGGATTAGAACGTTCGGCTTTTTTGTTAGCA
GAGAGACACCTTCCCTGCTAATTATGTTTGAAAATGTTATTGCTAATGGCTTTATTTTCC
TCCAGAAAGAATAGTGCAGAAAGGCCAGTATTGCTGTCTCCCCTCTTGTAACTCCTACTG
AAAGAACAGGCTGAATCACACAATTTAGCACTTAATAATATAACATGAATATCCATCTTC
TTTACGAAGACTTCTCTTCCCACCCAGACTGTAGTTCCTCAAAGGTACTACTTTTCACTT
CCTTTAAGACTCCAATAGCTACCGTATACAATGTTGAATAAATAAGGGCTGGTCAACTTC
TAATGAGTTGGGTGACTGCCCAAGAGTGATGCCAGTATGTGCTGTCTCCATTGGGTAGTG
GCCACCGCTGAGTTTCCAGAGGCTGTTGTCCTTGGCTTCTTCTGTGCTTCTTTCCTAGAC
ATGCTTTGCTTCTTACGAAATGGTGTCACCTCATTTCTGTTGCATGTGACCTGCTGGCCA
CTGTCACCTCCTCTGGAAGTTGATGCATGAGTCAGAACAATGTGAATGAAGCCAATAATN
NNNNNNNNNNNNNNNNNNNNNNNNNNNNNNNNNNNNNNNNNNNNNNNNNNNNNNNNNNNN
NNNNNNNNNNNNNNNNNNNNNNNNNNNNNNNNNNNNNNNNNNNNNNNNNNNNNNNNNNNN
NNNNNNNNNNNNNNNNNNNNNNNNNNNNNNNNNNNNNNNNNNNNNNNNNNNNNNNNNNNN
NNNNNNNNNNNNNNNNNNNNNNNNNNNNNNNNNNNNNNNNNNNNNNNNNNNNNNNNNNNN
NNNNNNNNNNNNNNNNNNNNNNNNNNNNNNNNNNNNNNNNNNNNNNNNNNNNNNNNNNNN
NNNNNNNNNNNNNNNNNNNNNNNNNNNNNNNNNNNNNGCCACAAGGTTTGATTCTAGAAC
CCAGGCTCTTAACCGCTTAAAACTATAGAGCTGAGGTTCCGATCGACCAGTTACCTTACT
TAGTAACATGGTCCTAGACTATACATCTAAATCTGCCAATCTGATGAAAGAGTTCTGTCT
AGTATTCTCTATCATTTATAAAGCTGGAATTGTATTATCTGTATTGAACACCATCTCATA
AATGCCAGNNNNNNNNNNNNNNNNNNNNNNNNNNNNGGAAACATGACCTCATATCCTTAA
GGAGCTTGCAATCTAGATTTGGAGATAATAATAGCTATAATTTATTGAGTATTTGTTATG
CAGTAGACACTATATTATGTGCAATCCTTACAACAACCTATANNNNNNNNNNNNNNNNNN
NNNNNNNNNNNNNNNNNNNNNNNNNNNNNNNNNNNNNNNNNNNNNNNNNNNNNNNNNNNN
NNNNNNNNNNNNNNNNNNACTCACACATAAACATAGTTATGCTTCATTACTCTGGTACAG
AAACCCGGTTCATTAGCCATTCAGAATGATTGTGATATCCAAAATGAATCAGAAATCCTC
CAAGTATGAACATCAGAAATTACAACGATAACAAATAAATGAAGAGAAATGTGAAGACTA
CAAAATCACCCCAGTCTTTGATTCCATTGACATAGGCAGACCTCCAAAAAGTAGAATGTT
CATATCAGACACAAAGATTAATAGATAAAGATACTCCAGGAGTTGCATAGGATACATTTC
CACTGCCAAAGTAAGGTGGAAAAAGAGTCCCCTCCTCTGTGCTGATGCCATGGTTTTACT
GCCAAGAAGCCTAAGCAAACATCAGAAACA
>FR0012565
GTGGATTTCTTGTGAGTTTTCCAGATTCCCAGTGCAGTGGCACCCTATTCTGCCAGGATA
GCGAATTCCAGCTATGTAGCAAATTTGTTCAGGGTTTATGAGCAGTGTATGTCCTCTAGT
TGGTTTTCTTTAGAATCTTAGGGTGTTAAAATGTNNNNNNNNNTTTTTTTTTAAGACAGA
GTCTTGCTCTGTCCCANNNNNNNNNNCAGGAGATTTAAATCATTTATTAATTACACATGA
TAATGTATGATACACAAACTTCATTCCCATCTACAGTTTTATCTGATACCATCATTTAAT
TTAGATATATCGCATAGGATGTGCCAATGACCATTTTTATAACCAATAATTTCACGATTT
TGCTTGGGTGATCCCTTTTAATGGTGAACTTCAGGTCACGACAGTACCTATCAGTTCAAC
TACACCAAGGTTTCTGAAGACAATGGTGTCTCCACCCAAGCAGGTTGTAAATAAATTCCA
GATAGAATCTGGCATCACCCTGGAGGAATTCTAACTTCACACTCTTGGGGAAATTTACCA
AGATGGCTTCAGAGTAAACCAGCTTTACATAGCACATTTGNNNNNNNNNNNNNGACGTAT
TATTCAAGGTCATGATCAGACTATTACATTTAGCAACCAACAGCGTGGGTGCNNNNNNNN
NTCTACATTAAAACCCTGTGTTGGAATGTTTTACACTTTCCACAGAATAGAAACTAAAAT
AACCTGTTTTGCAATTAGTTGAAAATACAGTCCTGGAGTTTTTCGCCCATACACATGAGT
ATTTGTCTAANNNNNNNNNNNNNNNNNNNNNNNNNNGACATAAAACGTGTCTTAACATGG
TCAGCTTAACCTAAAAGCCTGAGTCAAAAGGTGAAAGTTACAGAAGACTCGGGGAGGGAA
ACATGCAAAAATAGGTGCAAAATGCCTTTTAAGGTAGGTCAGTGGGGAAAACAAGGGCTT
AGGTAACAGGGCGGCTAATGGGCCCAGTGGATTAAAATGTTCACTTTATTCCTGAAACCC
AGGCTGGCTGCTCTAAGTTGATCTGGTGCCTTGGTCACTCGTGGCTTCTTTCTTCTATGC
CAGCTCTGTCTTCTCTACACTTCCTCTGGAGGAGTAGGCCTTGACACAATTACAAGTGAG
TTGANNNNNNNNNNAACTTCTGAAATTCTATCTAAATTAGTTAGCTGATTTGTGCTCCTT
TTTAGAAAAGGGAAAATGGATTAGCATTTGATAAGCACCTACTGTTAGGTA
>FR0012566
GATCGAACATTTCAACAAACACAGGAAAGAACCTACCAAGCGTGGAGCACAATGGGAGGA
CCTGGAGATTCAAGGATGAGTAAAACCCAATCCCTTGCCCAAAGAGGTTGTGGTCAACCC
GGGTAAGGGAAAGATGCAGAGAGAACATGATGTGTGGTCTGGGACTGCAGGGGTGTTGGT
TAGGGGAGCTTGAGGCAAAGTGAACAGCCTGAGCAAAGAAAGACTTAGAGTAGAGACGGA
GCAGTGTCCACCAAGTGCCTTCTCCACACTCATCCTTTGTGTCTTCTGAGGTGCTTCCTC
TGCTTTGGGATTCAGGAAATGCAATTTTTAAAATTCAATGCCATTTTTTAAGCCTGCTTA
TCCTCCACTCTGGTCCCTTTTCCCTGGGGTTGCAGATGTGCAAGGCCTGAATCACATCAC
CCAGAACATGCCCAGGCAAGCCCACTCCCTACTTATGTTGCCCTGGCACGGGCGACACCT
CCATCCCCAACCCCCTCGGTTGTGAATCCTCTCTCCAAGGTGAACTTCTCACCAATGGCC
TGGGACAGCTTCCCCAAGTGTCTACACCACTGTCCTCCCTCAACCCCCAAACTACCTGAG
GCTCCAGTGTCCTTCTGCCCTACCAGCTGGAGGAGGCTGGGATGGAGGGCCATGTTATAA
GGGTGCTATGGTAGAAGAGGGGCCCACAGGTTCTAGGTGCCCTTGCTGATCAGTTCCAAG
AGAAGT
>FR0012567
ACCCAGAAAGGCCTAAAGCTGTTTAGTGG
>FR0012568
ATAATAACAGGATAAACTATTCCCAAACTGTCTCAAAAATCCGAGTATAAATTGTGCAGT
TGCCAGATATGAAACAATGCATATATTATACAATTAATAAACTTGTTTATTAGAGTTTTC
AAAACCTGGGTCCTAAGAGTAACATGTTTCCCTTCTTCCCATTCCATTTTCCATTCAGAG
CAGCCACACAATTCTTCTTCAGCCAAAAGCTGTTGTGTAAATAGACACCAGGCATGCCTG
CCCTATGTAGTCAGTGGACCTGCCCAGACATGTCCAAATCCCAGCTTCTATTTTGCTGGA
ATCCCCCCATGAATACTGGATGGTTCCTGGGTTTTGCCATCCTTAGACCTCAGATATCTT
GGCTGGTATCACCAAGATTCCTGTGGCAGAGTCCTTCAGACACATACTCTTTGGATTAGA
CCAAATGTAGTCCTGGCAGTGCTGTGTCATTTTTCTATTTTAAGAAAATGGCCAGGGAAC
CAACTGGCAAGGTTGGGAGCCAGATACACTCCCACCAAATAAATATCTGTTGTACTCATT
CCCCAA
>FR0012569
ATGCTTTGAGGGTGACTGGCTGTCCANNNNNNNNNNNNNNNNNNNNNNNNNNNNNNNNNN
NNNNNNNNNNNNNNNNNNNNNNNNNNNNNNNNNNNNNNNNNNNNNNNNNNNNNNNNNNNN
NNNNNNNNNNNNNNNNNNNNNNNNNNNNNNNNNNNNNNNNNNNNNNNNNNNNNNNNNNNN
NNNNNNNNNNNNNNNNNNNNNNNNNNNNNNNNNNNNNNNNNNNNNNNNNNNNNNNNNNNN
NNNNNNNNNNNNNNNNNNNNNNNNNNNNNNNNNNNNNNNNNNNNNNNNNNNNNNNNNNNN
NNNNNNNNNAGACCATTCATATCATCAGTCCACCATAGACCTGTGTGAGTTGTCTTTTAT
TTGTACTTAGGCTGATGTTTTGCAAATAGCGAATGCCTCATACATGCATGTTGCATAAAA
GTAAATAAAGTTACCATTTGCTAAGTTTTCTATTCAAGATTGGATTGGCTGCATAATCTA
GACATGAGTTTATCTGTTAGATAGATCTAGACATGAGTTTATCTGTGAATAAGAGTTTAT
CTGTTAGAAGGAAAGTTTATGTCATCCTAGTAGAATCTGGATTTTTCTTTCATCGGGTGC
AGGGCAAGTTGGTTGCCACTAAGAAATCCCTCTTCTTATCATCTTTTCCATCGTGGGGTC
TACCATCATCATTTTTAGGATTTTAGAATATAAACATCTGAGAGAAGGGGAACAAAG
>FR0012570
CACCCTACTTTTAATGCTCTGATTTCTCTGGNNNNNNNNNNNNNNNNNNNNNNNNNNNNN
NNNNNNNNNNNNNNNNNNNNNNNNNNNNNNNNNNNNNNNNNNNNNNNNNNNNNNNNNNNN
NNNNNNNNNNNNNNNNNNNNNNNNNNNNNNNNNNGGGACAAGAATGAGAGCTGCTTGGAG
CTGCAGCAAAGACAGAAAGAGACAAAGCATGCCAAGTCCACGGTGTTGTGAAAGCACTCA
ATAAAGATTCATTCTTCCCCCTTCTGTCTCAAGCTCCCTTTCACCAAATTCNNNNNNNNN
NNNNNNNNNNNNNNNNNNNNNNNNNNNNNNNNNNNNNNNNNNNNNNNNNNNNNNNNNNNN
NNNNNNNNNNNNNNNNNNNNNNNAAAAAGTCAGCCATGCCCTCACCCAGGGTATTATTTT
ATGTTGTTGAGAAATACCCAAATGAATCATTCATCTCTGAAATAAATGGCTAATGTCAAA
ACATTTACTAATGCAGACAAAGCTGACTGAAATAAATGGTTGAATAACCCATTGTTTGGA
AATCTACAAGAGTAATATATATTACAATCGGATAAATCAAAATTACAAAGGATTTTCTGC
TGCTTTTCAAAATGCTTGCCAGAAGTCTGTCAAATGACAGTTGGAAGGATAATAAGTTTA
ATAAGTGGTTGCGGGTTACCTCCAGGGAACGAAACCAGGGAGTGGGGCTGAGGCGGGGAA
GGGAGTGGCGGTCGGGGGGCAAGAAGGAAGGTCACTTCCCATTTTATAATTTCCTAAAGT
GTGTGGATTTTTAAACTGNNNNNNNNNNNNNNNNNNNNNNNNNNNNNGTAACTAGTTAAA
TAACAATATATTCATTAGGGTATTTTTAAAGAAATAAAAAACCAGCTTGAGCTAGCGAAG
GCAAAAGAGGGAATTTAGTGGCTTAGGATGTAGGCAGGGAGGGAGTGGAGGTGAAACCAG
GGCCTGGACATTCTCTCTTTATCTCTCCATCTAGGTCACTAACTCTTGTCTCTGCATTGT
TCATCCATTCGCTGTTGCCGTGAACTAGAACCTCCGCTAATGGCTGTTCCTGGCCTCACA
TCCTCACAGCTTTGTGACTGGAAAAGAAAACAGTTTTTCCCTCTAGTTCCAGCTGGCAAA
TCCCCAGGAGAGGACCCGACTGACCTGGCTAAAGGCTGTTGCCTACCTATAAACTAGGGT
TGAGAGAGCGTCATTAGCTCAGCGTGGGTGAGGCGATGACTCCTCACTAATCAACACAGC
AGGGAGCGGGAACAATGTGGCTCTCATTTGATCCACACGCAGGGAGGAAAAGGAGCTGGG
TAGAGCCAATCTAGAATGGAGGGAGTTGCTAGGAGCTGGGTGGCTCTTCCATTGTGTCCC
CCGCAGTCTCTTACCTGACTCATCTGTGGACCCTGGTCCTCATACATCTCACACCAAGAG
TCTTGGCTCAAAGAAGACCTCAGGAACCAGATCCTCAA
>FR0012571
TAACTGTATTGACTAGCACTGGCCTATG
>FR0012572
TTGTTTGAGAATGTGTCATATTTCAAAACTGAACAGTTAGGCCAAGTCACCTGGTGAGTC
TTTTGTTTCTTTAAAATTCAGCCATGATACAAGGGTTACCTACAGAATTTAGAGACAAAC
TCCAAAACTAACATGCTCATCATCCTAGGAACATTGTCATGTTTCAGCAAGAAGCAAACC
CCTGGAACTCTTACACTAAACAAGCTTCTGGTGACAGGTGAAGCTGGGGTTTCTCTTTAG
CCACTCCTACCATTATGGGACCTGCAAGTCCAGGCTTGTACTGGCGAATCTCATGTTACA
ATCACTATTCAAGAAGGTGGTTAGAAAAGAGCAGAGGGTATGGTTTTATCTAAGTAAAAT
TTATTCCTGCACAGGAACAAGCTCAGGTCCACCTAAGAAATGAAACAGCCANNNNNNNNC
AACAGACTTCTTTTTTGTGTGAACTCAAACTAAGACAATCCTCTGTTCTTTCTTGTAGCC
ATCAAGCCAATTAATTAGAGCCAAAAAACTGATAAGAACTCTGTGTACTTTCTCTCCACT
TGAAGGAAACCATACAAAAATATGTACAATCTCGTTCACTCAGACCAGCGTTGGGTAGAA
ATTTCTTTGCTCTATCTATACCAACAAGGTTTGCTAAGCAAACTAATAAGGTAAACAGCA
CAGAGGAAGGGGAGGGGGAAGAAATATTAACTACTAAGAGAAGCAACTTTTAACCACTTT
AAAGCACGTTCAAACAATCTACTTCCTTAAGAAATCATTAGCACACCAATGTCTTTGTTC
ATTAAAGGAGATGAATTATGGAATTATTATTCTAATTACTAAAGAACTCTTCCCTTTACC
AAAAATTTAT
>FR0012573
CTCTTGCTATGTTTTATGTAGTGAAAGTATGAATACATTTCTGNNNNNNNNNNNNNNNNN
NNNNNNNNNNNNNNNNNNNNNNNNNNNNNNNNNNNNNNNNNNNNNNNNNNNNNNACTAAA
TTGCTTTTTTAGTGGACTG
>FR0012574
GCANNNNNNNNNNNNNNNNNNNNNNNNNNNNNNNNNNNNNNNNNNNNNNNNNNNNNNNNN
NNNNNNNNNNNNNNNNNNNNNNNNNNNNNNNNNNNNNNNNNNNNNNNNNNNNNNNNNNNN
NNNNNNNNNNNNNNNNNNNNCCACTCAGTTTTTAGTCATCTATAACGTCCTGCCTGGNNN
NNNNNNNNNNNNNNNNNNNNNNNNNNNNNNNNNNNNNNNNNNNNNNNNNNNNNGGAGAGC
TCAAACCCTGCCCGAAACTTCTAAAAATGGTGCCTGGATAAATGAAGGCATTAGAGCTGC
GATTGGACGGACGGCTGTTGGACGGCGCCACTGCTGGCACTTATCGGGAGATGCTCATTG
GACAGTCACGTGACGGGACCAAACCTCCCGAGGGAGCGAGGCAGGTGCGGTCACGTGACC
CGGCGGCGCTGCGGGGCAGCGGCCATTTTGCGGGGCGGCCACGTGAAGGACGCACGTTCA
GCGGGGCTCTCACGTGANNNNNNNNNNNNNNNNNNNNNNNNNNNNACCCNNNNNNNNNNN
NNNNNNNNNNNNNNNNNNNNNNNNNNNNNNNNNNNNNNNNNNNNNNNNNNNNNNNNNNNN
NNNNNNNNNNNNNNNNNNNNNNNNNNNNCCCCCTCGCCGGCCCGTCCGGGATCCTTCCTA
CCGGCCTGGGGCTGTGCGATCTCCAAGCACTGAGGGGCAGAAACTCCCGGATCGGGCGCT
GCCAGCCTCCAGTCCCCTCCGTCCTCGGAGGTTCCTGGCTCTCTGATCCCCGTGTCCCGA
TCCCTGCCTCTCTGGCGCTCTCGGACCCTCGAGAACCAGGGGATCTCGGAAGCCAAGCCC
CCGGGCAGGCCCGGGCTTGTCGCCCGCACCACTTCCTGCCTCTGGCACTGGTGGGAGGGG
CGGGTCTCGCCTCTGCCCCCTCAGGCCAGGGGTCTGGATGCATATAGCGTTCCCCTAGCC
TCTTTCCCCGGGGAGAATGTAGGATACAGGCCCAGCCTCCTGGCCTTTCTCCATCAGGGA
CTCAGTTGTCTGGGCCCCCCCGTCACTTTATCTGCTAGGGTCCCAGAAGTCCAGGGTCCC
CAGCTCTGTCCTCCCTCAGGGGCCGTGAGTCTCCACAGTCTCCTGATCCCCTAGAACCCA
A
>FR0012575
AATTATTTACTATTCTGTATGTACATCCTATGCCACAAAACTNNNNNNNNNNNNNNNNNN
NNNNNNNNNNNNNNNNNNNNNNNNNNNNNNNNNNNNNNNNNNNNNNNNNNNNNNNNNNNN
NNNNNNNNNNNNNNNNNNNNNNNNNNNNNNNNNNNNNNNNNNNNNNNNNNNNNNNNNNNN
NNNNNNNNNNNNNNNNNNNNNNNNNNNNNNNNNNNNNNNNNNNNNNNNNNNNNNNNNNNN
NNNNNNNNNNNNNNNNNNNNNNNNNNNNNNNNNNNNNNNNNNNNNNNNNNNNNNNNNNNN
NNNNNNNNNNNNNNNNNNNNNNNNNNNNNNNNNNNNNNNNNNNNNNNNNNNNNNNNNNNN
NNNNNNNNNNNNNNNNNNNNNNNNNNNNNNNNNNNNNNNNNNNNNNNNNNNNNNNNNNNN
NNNNNTTATTGTGGCAATAGATAATTTATATACCAAATAGGAGATTTAGCCATTAATAAA
ATTCATGACAATAATAATCATTGTAATAAAAGATGTATCAATTTTCCAAAGACCATCTCA
CTTGGTAATCTTGAAAATAACTTTTCATCTTTATATTTCACATTTTCTGAGGCCTTTACT
AAGGAAAGGGTTTATTTAGTTAATTTAATAGAAGACAAGGTGGCAGAGGAAGTAGATTTG
CTCAAGGTTACTCAACAAGGTTCTGTTACCTGGATTCAGTCTCCCAAGAATTCTCTTTAT
CAGAACAGTCTGCAAGTTGCTGACCTCTCCCATCTTCCAAAATGAAAAGCCTGATTCCTA
CCCATTCTTCTGGATCTACCTAAATTTTCATAAAAGTTCCTATGGGATGTCAGTTTGAAT
AATTAGAATTGACATTTTGCTTACAAGCAAAATAGAGGCTCTTTCCTCAGGAAACCACAA
TGACATTAATATCCTCTGAGAGCATTCTGTCCTCCAAATAACCTGATTTGTTTTCCCTAA
ATTTGCATTTTCATTTGATCATTAAAAATGAGTTATTCTTTGTAATAGGAAACCTGTGAT
TCTCTTGAATAGTTGAGTTTGACCTGTTGGTTATCACAGCAAGATCCTGGTGCCATTTGC
TCACTGGACATTCAGTTTTCAGGTGCTACCAGTTATTCCTGCCCCTAAGAATGAATATTC
ACCTTAGCCAATGATGAAGGCATGGAGAATGGCAAAGTGGTAGTGGAAGTGGGAGTGGGG
AGCTTTGAGGTTGCTTTTACGGAATCCATATCAGTAGGTTAAGAAAACATCCATTGTCCA
TATTAAAGAATNNNNNNNNNNNNNNNNNNNNNNNNNNNNNNNNNNNNNNNNNNNNNNNNN
NNNNNNNNNNNNNNCGATAGGAGAGAAATGGAACATAGGGCAAAATCCTTGAAAGCCCCC
CCTTGGTGCCAGCAACCTCCATCAGAGAGACCTGATAATTTATGAATCAGAAATAGCCCC
AAATACCCTGAGTCTTATTGATAATGGGGCTAGTAAGCAATAACTTCATGTATGTCTCAG
GTATAT
>FR0012577
ATTATAAAAAGTCACAATTTCTTAGTATAAGATTGCTATCCACTATTATATATTCCAAAT
CAGCTGTCCTAGCTTGCTCCGGCATGCCTGGACAGAACTAGACAAGCCCCAGGACATAGT
GCATAGTTAAGGAAGCATCCTTAACTATCCCCTGGGCANNNNNNNNNNNNNNNNNNNNNN
NNNNNNNNNNNNNNNNNNNNNNNNNNNNNNNNNNNNNNNNNNNNNNNNNNNNNNNNNNNN
NNNNNNNNNNNNNNNNNNNNNNNNNNNNNNNNNNNNNNNNNNNNNNNNNNNNNNNNNNNN
NNNNNNNNNNNNNNNNNNNNNNNNNNNNNNNNNNNNNNNNNNNNNNNNNNNNNNNNNNNN
NNNNNNNNNNNNNNNNNNNNNNNNNNNNNNNNNNNNNNNNNNNNNNNNNNNNNNNNNNNN
NNNNNNNNNNNNNNNNNNNNNNNNNNNNNNNACCTCGTTCCCAACAGTANNNNNNNNNNN
NNNNNNNNNNNNNNNNNNNNNNNNNNNNNNNNNNNNNNNNNNNNNNNNNNNNNNNNNNNN
NNNNNNNNNNNNNNNNNNNNNNNNNNNNNNNNNNNTCCCATGAGGCGGCCTTTGAAAAAG
GCTTTGAGGGATGAGCAGGAGGTCGCCAGGAAGAGAAGGGAAAATATACTATATCTATAG
ATCTGGCCAAAATTAAAAGTCTCAACGAGGGTGTGAGGAAACTGCCGTTCTCCTACCCTG
CTGGTAGGGAGAGGAATGTCTTCAGCCTTTGAGGAAG
>FR0012578
TTTTTAATGGGNNNNNNNNNNNNNNNNNNNNNNNNNNNNNNNNNNNNNNNNNNNNNNNNN
NNNNGACGAAATGAGAGGAGGGGTGCCTGGGCTCCACTTGCCTTCCACTGGTAGAAGAGC
TGCTGCAGCTCCTGATTTGCTGTGCTGAGGCACTTGTAGGGGGCGGCTGGCCATGTCTTG
TCTAAGACGTTTGTGGATGGCAAATTGTTCTTCAGCCCCAGTAGGAATTTCTGTACCTAG
TTTGGGACCAGGGGGATTGGGAGTGGAGTGATAAGAAACACTTCCTGACAGGCAAACTGG
CACCCAGATCCTGCCACTTCAAAGGAGGAAGTTAACCCACAGTGAGAAGCAAGGGGTGGA
GCTGAAGAGATGGAAGGGAGTCACCTCTTGGATCTTTTTCAGCAAGAGGTGCAGGCTTGA
GGCCGGGAGGTAAGAGCATGAATAGGAGACTGGAGGGAGAGAACGATTAGTTCCAACCAA
AGACCTGCTACCCAGGGCAGTGAGGTAAGAGGAACCAATATGAAAGCTGGTCTCAAAGTT
TTGCTCCTGTAGCTTTCTATTCCTTCTGTTCACAATTGCCTACAGGTGGCAGCCACTGTC
TGTGTCAGCTGTTGGCTAGGTACCAAATTTCCCCTCCTCTCAAATCAGTCAAGTCCAAAC
ATGTCAGCCTCCATTCAAAGGAAGAAGGAGCAAATAAAGGAGCAAAGGAGAAAGAGCAAA
TGAATTCAGGGAGACAATGAAGAGGCCCAGAGCTTCAGAGCCCCCATTCCTCTCTTAAGC
TGAGGGATCCAGACCCTCGAACAACAAAGAGAGGCTGTAAGCAAATGTGTCTCATGTCTG
AATGAGCAATAGTCAGGGTCCTAACCACGGTCAAAAATCCAATCAGCGGAGGTCAGTTAC
AATTTGCTCCAGCCTCTGTCCAAGATCCCATGCTCTTCCTCCTTCTCTCTGGCCTTTCCC
AGGGTTTCACTGGAAGTGCTTTTCTCTCCTGGGTTTCCTCCCTGACACTTAAGAGCCCAG
CCTCATGTCGCAGGACCCCTGCATTCCCTGGGCACACCACCCGGACAGGACTCTTTCCCA
TGCCCCTACCCAGCCCATGCATGATCACTGTGT
>FR0012579
AGTTCTCAGGTTGATTTACAGCTGAAGGGATTCTTAATTTAGAAGTTAAATGAAAAAGAN
NNNNNNNNNNNNNNNNNNNNNNNNNNNNNNNNNNNNNNNNNNNNNNNNNNNNNNNNNNNN
NNNNNNNNNNNNNNNNNNNNNNNNNNNNNNNNNNNNNNNNNNNNNNNNNNNNNNNNNNNN
NNNNNNNNNNNNNNNNNNNNNNNNNNNNNNNNNNNNNNNNNNNNNNNNNNNNNNNNNNNN
NNNNNNNNNNNNNNNNNNNNNNNNNNNNNNNNNNNNNNNNNNNNNNNNNNNNNNNNNNNN
NNNNNNNNNNNNNNNNNNNNNNNNNNNNNNNNNNNNNNNNNNNNNNNNNNNNNNNNNNNN
NGACATATGAAAAGAATTGTTCAAGGCCTCCAGTAGTCTCACCTCCTCTCCCTTTGAACA
ACAGTACATGCTTGACATGGTTGGTTGTGGTTAGAGACACAGGTGGAGTTGACAGTTTTT
CTGTGCACCCTTCCTAGCATCAGAGGCCTGCTTTGTTCTCTTCATTCCATTTGTTTGCTT
GTCATGCAAATTCTTGGGATATTTATTAATAATGCCTCATATGTACATAGTGTTTCAATA
AATTATAAAACATTTTCATATA
>FR0012580
ACTTAAAAATAAAGTATAAAAAATTTTGAAAATGCTATCGTTCCTAGAGGTTCCACCCTG
TGTTCTATTCTCTTGGTTACATACTCCNNNNNNNNNNNNNNNNNNNNNNNNNNNNNNNNN
NNNNNNNNNNNNNNNNNNNNNNNNNNNNNNNNNNNNNNNNNNNNNNNNNNNNNNNNNNNN
NNNNNNNNNNNNNNNNNNNNNNNNNNNNNNNNNNNNNNNNNNNNNNNNNNNNNNNNNNNN
NNNNNNNNNNNNNNNNNNNNNNNNNTAA
>FR0012581
TTTCAAACCTCATAGAAAATTTTCTAGATCGAGATAGAATAATGGACTTGAATCTCCAGC
AGAGCCAAACACTGAAAGTTTGGGAATATAGACACATAGTATATGTATGCTACAGATTTT
TCCTGTTTCTCCCAAAAGAGATCAACCAAAGAAAACTCTATCTGTAGATTTATTTT
>FR0012582
GGGTTTGGTTGGCTNNNNNNNNNNNNNNNNNNNNNNNNNNNNNNNNNNNNNNNNNNNNNN
NNNNNNNNNNNNNNNNNNNNNNNNNNNNNNNNNNNNNNNNNNNNNNNNNNNNNNNNNNNN
NNNNNNNNNNNNNNNNNNNNNNNNNNNNNNNNNNNNNNNNNNNNNNNNNNNNNNNNNNNN
NNNNNNNNNNNNNNNNNNNNNNNNNNNNNNNNNNNNNNNNNNNNNNNNNNNNNNNNNNNN
NNNNNNNNNNNNNNNNNNNNNNNNNNNNNNNNNNNNNNNNNNNNNNNNNNNNNNNNNGTT
CCANNNNNNNNNNNNNNNNNNNNNNNNNNNNNNNNNNNNNNNNNNNNNNNNNNNNNNNNN
NNNNNNNNNNNNNNNNNNNNNNNNNNNNNNNNNNNNNNNNNNNNNNNNNNNNNNNNNNNN
NNNNNNNNNNNNNNNNNNNNNNNNNNNNNNNNNNNNNNNNNNNNNNNNNNNNNNNNNNNN
NNNNNNNNNNNNNNNNNNNNNNNNNNNNNNNNNNNNNNNNNNNNNNNNNNNNNNNNNNNN
NNNNNNNNNNNNNNNNNNNNNNNNNNNNNNNNNNNNNNNNNNNNNNNNNNNNNNNCCAAC
TAACAAACAAACAAAGTTCC
>FR0012583
CGAATGTTATTCCAGCTATTGTCACTCTGTGGGGGAAGGAGCCTGGAGCAAAGGTACACA
GACTCTCCTCTCTGCAGGGGCCTGACAGTTCCCAGGCTGGGGCTTGCCCAGGCATGATCC
ACAGCACTCTGGAGTCTATAGGCAAACCTAGAAGAGAGCATCTGTGCCTGTCACTTATCC
CTTTACTTGTCCTGGGTCCCACAACAGAAAATGGTGACATTCATATTTAAAAAATGAGAT
CTGNNNNNNNNNNNNGCAAAACATATGTCAATGGAGGAAAAAAAGCAA
>FR0012585
TTAAATGTTTTCCAATGCCTGATGGTTAGTGACNNNNNNNNNNNNNNNNNNNNNNNNNNN
NNGAGTCAGAATATTGCTCTGTTGCCCTGACTGCAATGCCANNNNNNNNNNNNNNNNNNN
NNNNNNNNNNNNNNNNNNNNNNNNNNNNNNNNNNNNNNNNNNNNNNNNNNNNNNNNNNNN
NNNNNNNNNNNNNNNNNNNNGGAATCAGACTTGTCTGTACATGNNNNNNNNNNNNNNNNN
NNNNNNNNNNNNNNNNNNNNNNNNNNNNNNNNNNNNNNNNNNNNNNNNNNNNNNNNNNNN
NNNNNNNNNNNNNNNNNNNNNNNNNNNNNNNNNNNNNNNNNNNNNNNNNNNNNNNNNNNN
NNNNNNNNNNNNNNNNNNNNNNNNNNNNNNNNNNNCCTTTTGTTCTCCTGTCTGACCCAA
TTCAAAGTCCCTTCTGTCCCATTAGCTTGTTTTATGAACATGGAGGCAAGGATTCTGGGT
AGGAGGCAGTTGTAGTACTTCATTCATTAAGCATTTGCTGACTACTTTGTATAGTGGAAA
TC
>FR0012587
ATTGTATATTTTTACTAGATCATCGAGGTTAGGTTAATTAGCAGCACACTTGAATCTTTT
TACCTATGTTAACAGGATATGGTAAATAGTTTTTTGAAGCTAAATTCCAGAGAAATTTAG
AATACCAGATTATTGAATCCCTGGAAGGTACATACAAAAAGTTGCTGCAGTCCACTGTCA
AATTTAGGTATGTGTGGTATCAACATTAATCGAACATTTACAAAAATACTGTGTCTCAAA
TACTTCCAGCATAATGTGGAAAAGAGGCTTANNNNNNNNNNNNNNNNNNNNNNNNNNNNN
NNNNNNNNNNNNNNNNNNNNNNNNNNNNNNNNNNNTGTCACTTCCGTTTTTGATTCTTTA
AAGAGTGCAGGGCAAGTCCAGGCATGTTTCTCATAAGTGACAATAGACTTTAACCCCAAG
ATTGTCAGGGATGGAATAAGGGGTGGGGCTTAGGGGTGGAAATTCAGAATTACGTAATTA
TCCTCTTTATTCATAAGCCCAGGGGTGACCTTTGCTTCCCAGATTTGTGCAAACCTACTC
TCTAAGATGTAGAAGGCTTGCAGGTTTAGAAAATATTACTAGAATTTATCAAAGCTAGTT
TACACACCATGTCTTTATGGTTGATAATAAANNNNNNNNNNNNNNNNNNNNNNNNNNNNN
NNNNNNNNNTCATTTGTGGCCTAAGATAAAAAACTGAAGAATAGATTGTCATGANNNNNN
NNNAAATGTCAATTTCTTCTTTGATTAGCATACACTATGGTATGTATCTTTACCAAATGG
ACTTCAGTATTTGATAAACTGTTGAACATTCCATGTGAAATTCAGGTCTGTCTGCCACAA
CAT
>FR0012588
GTGAACATGTCCCTCTCAATGATGGCAATTTCAACTCTATTTTCTGCTTAAGGGATTTAT
TTCACTTTCATTAGAAACAGTGGGTCACTACAGCATGATTTTCACTGAGGAATAGGCTTT
TGCTAGCCTCACAGAGATTACTGACTTATAAGATTAAGTGTAAGGGCCTGCCTGTCCTTT
GNNNNNNNNNNNNNNNNNNNNNNNNNNNNNNNNNNNNNNNNNNNNNNNNNNNNNNNNNNN
NNNNNNNNNNNNNNNNNNNNNNNNNNNNNNNNNNNNNNNNNNNNNNNNNNNNNNNNNNNN
NNNNNNNNNNNNNNNNNNNNNNNNNNNNNNNNNNNNNNNNNNNNNNNNNNNNNNNNNNNN
NNNNNNNNNNNNNNNNNNNNNNNNNNNNNNNNNNNNNNNNNNNNNNNNNNNNNNNNNNNN
NNNNNNNNNNNNNNNNNNNNNNNNNNNNNNNNTCCATACCATACTTCAGTCTATTTTAGT
CCATTGTATTTTTCATATCCTTATAAAATTTCTTATTACCTCATTATTCCCAAGCAGTAC
ATTTTGATTGTCCATCACCTCCTAGCTCACACGTCCTCACGAGGCACCACCTAATGTATA
GATTCAGTGACTTTCGAGTAGCCCAGGGACATAACTCTTGGGGTATCTATCATTGTGGTC
CACAAATCAAAGCTACTTTAAGGTAACTACAATAAACTTCTGGTCTCTCACTGCAGGTGA
AGAGAGCTACTGATACCTATAATTTAGGAATTGCCCTTGAACACCGAAAAGAGATGCTAA
ACCTCTGGCAGAAGATCCGAGGGGATTTGATTGGGATGGACTCTAGAAATGAGTCCTTTT
ATGACACCTTTTCTACTTATACATGGTCCTGGAATGTTTGCCAAGAATTACTTTCTCCTA
AGGACTTAAGGTTATATGATGCCTATGTGAATAGAAATTCCTCCCATAACTCCAGATCCT
CTTCCTCATCAGATACCAGTGAATGTTACACAGACTCAGGAAGAAAAAGAAAACGGAAAG
GTTTAAAGGGATTTCAACAATGAAATTTCTACATTTTCTAAACAGCTCATCACAAACTAC
TTTTTCATAGTTATCAAAATTATTGTTTCTTGCTTTTGTCTAAGTACATTCTTAGAAGCT
GGAAATTTTGACATCTTTTGGATTCTGACCAGTAAAAAAGTTTAAGTCATAAAATGGTTT
CCCTTTCCTAAATCNNNNNNNNNNNNNNNNNNNNNNNNNNNNNNNNNNNNNNNNNNNNNN
NNNNNNNNNNNNNNNNNNNNNNNNNNNNNNNNNNNNNNNNNNNNNNNNNNNNNNNNNNNN
NNNNNNNNNNNNNNNNNNNNNNNNNNNNNNNNNNNNNNNNNNNNNNNNNNNNNNNNNNNN
NNNNNNNNNNNNNNNNNNNNNNNNNNNNNNNNNNNNNNNNNNNNNNNNNNNNNNNNNNNN
NNNNNNNNNNNNNNNNNNNNNNNNNNNNNNNNNNNNNNNNNNNNNNNNNNNNNNNNNNNN
NNNNNNNNNNNNCCCTTTCCTAAATCTTTACTAGTAAATAGATGCTGGGCTGTTAGTTCC
CTAGCAACCAGCTGCACTCTGCTGCCCCTACCTGGCTTAAGACTGCCTAAGCCTCATCAG
GAAGGAGAAAAGTTGGCCTGAGCTAAGGGCCCTCCAAGCAATAAACCTCTGAGTTTATGG
TGAGTGTAAAC
>FR0012589
CCTCAAGTTTCTCATGTAAAAGATAGTCATATCACTGGTAACAACTTGGGACCTACTAAG
TGTTCAATATATATTAGATAGTATTCATAACTACCTTTCAATCTTAAAAAATAATTTGTC
TACATCGTGTTGCATATCTATAGTTAATTTGGCATGTATGCTGTCTCCTAGTGGTCATGT
TCTTTCCAAAATGGTCATGACCCTGTGACATGTTTGGGCATGTTGGTTACTGCAGCCTAG
CCTGCCTTTTCTTTCTTTTTTTAANNNNNNNNNNNNNNNNNNNNNNNNNNNNNNNNNNNN
NNNNNNNNNNNNNNNNNNNNNNNNNNNNNNNNNNNNNNNNNNNNNNNNNNNNNNNNNNNN
NNNNNNNNNNNNNNNNNNNNNNNNNNNNNNNNNNNNNNNNNNNNNNNNNNNNNNNNNNNN
NNNNNNNNNNNNNNNNNNNNNNNNNNNNNNNNNNNNNNNNNNNNNNNNNNNNNNNNNNNN
NNNNNNNNNNNNNNNNNNNNNNCTAGCCTACCCTTAATGAATACAACCACAGATTGGTTT
AATAATCTCCTCCGAGTCCCTCTTGTCCTCCTGTTATAACTCTACAGATGTTGAAGTCCA
TCTGGCAGTCTTTCCTGATCACGCATTGCCCTATTTTATTGACTGCGCTTCAGAGCACTT
GACTGCATCTACACATTCTCAACACCTCCCACTGCTGTGTGTTGTACTAATTTGGGTAGG
TGTCTCTTGACAGTCTCTGAATTAGAAT
>FR0012590
ATTTAGGAAGTTTTTCTAAGTAATTAGTTATGCATGTGTTATAAAAGGAGACCGATCAAA
TCATAATAGACACATTTAATATAAGCAGCCCTCAAAAAAATTGACATAACACTGTAAGAT
GAGAAAAGGATTAAAAAGCATAGAGTTTGGAAAGAAAGAAATCAAACTACTAATATTTTT
TACAGTTGAAATTATTTTGTATTTTGGCAAAAATACAGAGAAAACATATNNNNNNNNNNN
NNNNNNNNNNNNNNNNNNNNNNNNNNNNNNNNNNNNNNNNNNNNNNNNNNNNNNNNNNNN
NNNNNNNNNNNNNNNNNNNNNNNNNNNNNNNNNNNNNNNNNNNNNNNNNNNNNNNNNNNN
NNNNNNNNNNNNNNNNNNNNNNNNNNNNNNNNNNNNNNNNNNNNNNNNNNNNNNNNNNNN
NNNNNNNNNNNNNNNNNNNNNNNNNNNNNNNNNNNNNNNNNNNNNNNNNNNNNNNNNNNN
NNNNNNNNNNNNNNNNNNNNNNNNNNNNNNNNNNNNNNNNNNNNNNNNNNNNNNNNNNNN
NNNNNNNNNNNNNNNNNNNNNNNNNNNNNNNNNNNNNNNNNNNNNNNNNNNNNNNNNNNN
NNNNNNNNNNNNNNNNNNNNNNNNNNNNNNNNNNNNNNNNNNNNNNNNNNNNNNNNNNNN
NNNNNNNNNNNNNNNNNNNNNNNNNNNNNNNNNNNNNNNNNNNNNNNNNNNNNNNNNNNN
NNNNNNNNNNNNNNNNNNNNNNNNNNNNNNNNNNNNNNNNNNNNNNNNNNNNNNNNNNNN
NNNNNNNNNNNNNNNNNNNNNNNNNNNNNNNNNNNNNNNNNNNNNNNNNNNNNNNNNNNN
NNNNNNNNNNNNNNNNNNNNNNNNNNNNNNNNNNNNNNNNNNNNNNNNNNNNNNNNNNNN
NNNNNNNNNNNNNNNNNNNNNNNNNNNNNNNNNNNNNNNNNNNNNNNNNNNNNNNNNNNN
NTGGNNNNNNNNNNNNNNNNNNNNNNNNNNNNNNNNNNNNNNNNNNNNNNNNNNNNNNNN
NNNNNNNNNNNNNNNNNNNNNNNNNNNNNNNNNNNNNNNNNNNNNNNNNNNNNNNNNNNN
NNNNNNNNNNNNNNNNNNNNNNNNNNNNNNNNNNNNNNNNNNNNNNNNNNNNNNNNNNNN
NNNNNNNNNNNNNNNNNNNNNNNNNNNNNNNNNNNNNNNNNNNNNNNNNNNNNNNNNNNN
NNNNNNNNNNNNNNNNNNNNNNNNNNNNNNNNNNNNNNNNNNNNNNNNNNNNNNNNNNNN
NNNNNNGNNNNNNNNNNNNNNNNNNNNNNNNNNNNNNNNNNNNNNNNNNNNNNNNNNNNN
NNNNNNNNNNNNNNNNNNNNNNNNNNNNNNNNNNNNNNNNNNNNNNNNNNNNNNNNNNNN
NNNNNNNNNNNNNNNNNNNNNNNNNNNNNNNNNNNNNNNNNNNNNNNNNNNNNNNNNNNN
NNNNNNNNNNNNNNNNNNNNNNNNNNNNNNNNNNNNNNNNNNNNNNNNNNNNNNNNNNNN
NNNNNNNNNNNNNNNNNNNNNNNNNNNNNNNNNNNNNNNNNNNNNNNNNNNNNNNATAAA
GACATCAATAT
>FR0012591
TTTTTAGAATTCTGAGTGGATGAAAAGTCTCCTTTGAAAAGGGCGTGGGTGGCTTTGCTG
TTGCTCTCCTGGGTAGTGATGGTATTTCTGTTTGGGGCTTTACACTTACCGAAATCAGTG
CACAAAAGGGTGAGACATGTCTCAGCATGTCTAGAGGAGTCTCAGGATGCTTAGAAAACC
AACTGGGAGCATTAAAAATCATGAGGCCATTTGCTATTTCACATAGAAATTTAACGCACT
TCTTCCAAAATGTTTCTGCTTCTTTCAGACTTAACATTTTTATCTTTGACTGTGCACTGG
TGTGATGATACAGATAAAATGCCTTCAATAAGTTTGGATTTTGGGATAGTTTTTATTTTG
CAAAGTTTAGCAAGAAATACCCCAATTATTAATCTATTAGGGGAAGTTTATGCTAGAACC
ATTCACTCTTTGAGTTTCTTCTAATATAAATTAAAATCATTGAATTAGTAATACTGTTGA
TGTTCTGTGTCAGTAAGTAGCTTTCATTTAATCTTTCTTCAGGAAGACGAATTCGTTTTT
AGTGTTCTGTTTGAAAACTTTTTAATATCTGAAGCTGAATATAAACAGTTCATACCTTAA
TGAATACAAATATTTTAAGTACCTAGTACAATTCAGCTTATCCATACAAGCAGAAAGATT
TTTAAATAGGCACTACATTTTAATG
>FR0012592
GTACAATTTTGATTTGTAAAATACACAAAATTTAACACGTTAAAGATTCC
>FR0012593
TTAAATTCTGCTTTGTCGGGTAATAATATTGCCTCTCGGAATGATTGAACCTCCAAGGAC
CACATTTAGCAGGTACAGCCCCCTCTCCAAGTGGATTCACCAGCATCTGTCAACCAGAAA
AGCTGGAGAGATCTAAGGTTGTTGCTGTTTCCCTTGCTCTTGGCTCCTCACTCTTCCCTT
GTTATTCGGTGGTTACAGAAAATGAAGCATCACTCCTGTTCTCATCTACCTTCAGCTTCC
AGTGTACTTGCCTCGTGTCACTACCACCCTTATTTTGACAGTTGTATCACTCCAGTGAGG
TGTAGGTAGTAGGCGGAAGAGAAGTTGAGAACTTGTGTTCTGGCTGTCATTTCCACAGAA
TTCCTAAATAGCCAATTTAAAACAAAGGTTTTCAGAGGAAAGCGTGGGGTGCCATCACTG
CCACCAGCACTGCTGTGCCAGAGCCGAGCCCTGCCTCCCCTTCTTCCTGACACCACCGCT
CATGTCCTCCAGCCTGTTCCTACAATCTGTTGAAACTTGGTAGAATACTATGAAGTTCTA
GGCATGTAGAGACATGCCCACCTGGCTCCCCCCGCTCCAAGGTTATTAAAGAGGCATATT
GGAAACTGGCACCAAAGTGGCATCCAGATAAAAATCCTGAGAATAGAGAAGAAACAGAAA
ATTCCGACAAGTAGCTGAAGCATATGAGATATTATCAGATGCTAAAAAATGGGACATCTG
TGACAAATATGGCAGAGAAATTAAATGGTGGAGGAGGAGTTGGAAGTCATTTTGACAGTT
CGTTTTAGTTTGGCGTCACATTCCTGTAACCCAGATGATGCCTTCAGGGACATTTTTGGT
GGAAGGGACCCATTTTTATTCAACTTCTATGAAAACTCATTTGAGGACTTTTTTGGGGAA
TCAAAGGGGTTCCTGAAGAAGCAGAAGCTGAGGAACAGTCATTTTTCTCCACCTTGATTG
GATTTCCATGTTTTGGAAGTGGATTTTCTTCTTTTGATACACAATTTGCTTCATTCAATC
ATGAGGTCATGGAGGCCTCACTTCATTTTCCTCCATGTTATTTGGTGGTAGTGCCATGGG
CAGCTTCAAATTTGTATCAACTTATACCTAAAATAGTTGATGGCAGAAAATCACTACAAA
GAGAATTGTTGAAAAGGGTCAAGAAAGAGTCGAAGTGCTTACCGATAAATGGTGAGGAGC
AGCTGCTACCCTTGCATAACAAGTAACTCAACACACTCATTTGAACAGAAATGTTAAACT
ATAACAAGCACCATTGAGGATTAAGGAACATTTCTTTGAAGATTTCAGATGAATTC
>FR0012594
CAAGGAACCTGTAGGCTGAATTTCAGGGGATGCTCCTTTCTCACGTACAGCCTTAAAAGA
AATGGTGCTNNNNNNNNNNNNNNNNNNNNNNNNNNNNNNNNNNNNNNNNNNNNNNNNNNN
NNNNNNNNNNNNNNNNNNNNNNNNNNNNNNNNNNNNNNNNNNNNNNNNNNNNNNNNNNNN
NNNNNNNNNNNNNNNNNNNNNNNNNNNNNNNNNNNNNNNNNNNNNNNNNNNNNNNNNNNN
NNNNNNNNNNNNNNNNNNNNNNNNNNNNNNNNNNNNNNNNNNNNNNNNNNNNNNNNNNNN
NNNNNNNNNNNNNNNNNNNNNNNNNNNNNNNNNNNNNNNNNNNNNNNNNNNNNNNNNNNN
NNNNNNNNNNNNNNTGGTGCTATCGATATTAGCTTCCGGAAATGAAAATGTGCATTTATG
CATGATGTGATATAATCTAGGAGGAAAGTACTTAATTATCAGCTGCCTTCCAACCCAGAG
TTTCTTCCNNNNNNNNNNNNNNNNNNNNNNNNNNNNNNNNNNNNNNNNNNNNNNNNNNNN
NNNNNNNNNNNNNNNNNNNNNNNNNNNNNNNNNNNNNNNNNNNNNNNNNNNNNNNNNNNN
NNNNNNNNNNNNATTGCAACATTTTCTTCTTAAAATCGTTTATGTGCAAGCCAGAGAATG
GTCAGAGTTCCTATTTCAGCATGGAGGCAGATCCTATTCCATGGAGGCAGATGCTCAGCA
AATGTGAGGTCCCTCCCACGGGCAGGAATTGTGCTTGCTCTGATCTGAGCCCCCGCCAGG
ACCATAGGTTACTTTGCCTATCCCCTCCCTGAACCTGAACTTTCCAGTGAAAACTTGTAC
AAACATGTTCACTGTCATTAGTTTTCTCAAAGGTCTTCAAATCAAAACTCAATTGCTTGT
TTCAAAAACAGAACTTGA
>FR0012595
TGTAAAAAGNNNNNNNNNNNNNNNNNNNNNNNNNNNNNNNNNNNNNNNNNNNNNNNNNNN
NNNNNNNNNNNNNNNNNNNNNNNNNNNNNNNNNNNNNNNNNNNNNNNNNNNNNNNNNNNN
NNNNNNNNNNNNNNNNNNNNNNNNNNNNNNNNNNNNNNNNNNNNNNNNNNNNNNNNNNNN
NNNNNNNNNNNNNNNNNNNNNNNNNNNNNNNNNNNNNNNNNNNNNNNNNNNNNNNNNNNN
NNNNNNNNNNNNNNNNNNNNNNNNNNNNNNNNNNNNNNNNNNNNNNNNNNNNNNNNNNNN
NNNNNNNNNNNNNNNNNNNNNNNNNNNNNNNNNNNNNNNNNNNNNNNNNNNNNNNNNNNN
NNNNNNNNNNNNNNNNNNNNNNNNNNNNNNNNNNNNNNNNNNNNNNNNNNNNNNNNNNNN
NNNNNNNNNNNNNNNNNNNNNNNNNNNNNNNNAT
>FR0012596
CAACAATCCCAAGGCATGTCTGGCAGTGACTGGAGCAGGCATGTCTGGAGAAGAGACAGT
AGGCAAAGAGGGCAGCAACAGAAGAGCCATGATGCATGCTCCATGATCTGGGGTCCCTCC
AGCTGAGACCTGGGCCCCCCAGCTCCCCATTTGCCCTTGGCACTGGGTGCTCCTAGCCCC
TTTCTTCAGGGCCCCAAGGGGAAACTGGAGCCCAGATTGGCAGAGTGGAACCAGGAGACC
CTACTGGACTCTTAACTATTTCTCAGTTATTCTATTGAGTTGATTGTTTGTTAGATAGCT
GGAGTCCAGGGTACAGTTACCTCTTGATAACAGCTCTGAAATGCACGCAGAGAGGAGGAG
CTGGAGGAGGACTGTGGGGAGAGTCAGAAAGGGTAATCATTAGGGCTGGGAGCTGTTGGG
ATGTCTTAGCGGGCAGAGGGTCATCCAACCCCCACTGTGGGAGGAGGTTTGAGGGCTGGC
CCAGAGGGCCCAGGCCCTCTTACGTCCAGATTCTTCAGGGTAGCAGATNNNNNNNNNNNN
NNNNNNNNNNNNNNNNNNNNNNNNNNNNNNNNNNNNNNNNNNNNNNNNNNNNNNNNNNNN
NNNNNNNNNNNNNNNNNNNNNNNNNNNNNNNNNNNNNNNNNNNNNNNNNNNNNNNNNNNN
NNNNNNNNNNNNNNNNNNNNNNNNNNNNNNNNNNNNNNNNNNNNNNNNNNNNNNNNNNNN
NNNNNNNNNNNNNNNNNNNNNNNNNNNNNNNNNNNNNNNNNNNNNNNNNNNNNNNNNNNN
NNNNNNNNNNNNNNNNNNNNNNNNNNNNNNNNNNNNNNNNNNNNNNNNNNNNNNNNNNNN
NNNNNNNNNNNNNNNNNNNNNNNNNNNNNNNNNNNNNNNNNNNNNNNNNNNNNNNNNNNN
NNNNNNNNNNNNNNNNNNNNNNNNNNNNNNNNNNNNNNNNNNNNNNNNNNNNNNNNNNNN
NNNNNNNNNNNNNNNNNNNNNNNNNNNNNNNNNNNNNNNNNNNNNNNNNNNNNNNNNNNN
NNNNNNNNNNNNNNNNNNNNNNNNNNNNNNNNNNNNNNNNNNNNNNNNNNNNNNNNNNNN
NNNNNNNNNNNNNNNNNNNNNNNNNNNNNNNNNNNNNNNNNNNNNNNNNNNNNNNNNNNN
NNNNNNNNNNNNNNNNNNNNNNNNNNNNNNNNNNNNNNNNNNNNNCGATGATGCAGGGCC
CTCCCAGTGGATACCTGTTGCTGACTACAAAAGATGAGAGTGCGCATGGAAATGTTCTGC
CCCTCAGTGTCTAAGCC
>FR0012597
AACAGGAATAACGGTCATCCTCGGCAGAAGCAACACGTCAGATAGTAAAGTTATTTTTCG
AAACCTGTTAATAACTTTCATCAGTACTTTTCATAATACTTGTGTTCTCCAAGTCCCTAG
AAAAGGGCTTTCGCACGATCAGGAAACATATGGTAAGGCAAACTTTGTCCTTCTTTACTC
AACTGCGTAATGAACTGTCTTCGATGAAAACTGCGCGAAGTCGAGGTGCTAAGCAAAGAA
AGTGACCCCGACTGTGGACTCGCTTAGAGTAGAAACTGCTGAAGTAGACCAGACAACGTC
AGCGCCTGGGTGATTTTTGCTCCTGTGGCTCAACAGCTGATCTGACAGGAATTCTTGCTG
AGCGACCGTCCTTGACGGAATTAATATATAAGGCAACAACGAGGACAGTTTTTAAAAAAG
GAAAACAAGTAGGAAATCGCTTCCGAAAGAAGGCAGAGGGGGCGAGAAACACCAATCACT
GGGAAAGCCAAAAGACCCAAAGATCACAACCTCAGGGGCATCCTCAAAGACCAAGACCGC
TCATAAGCTACACAGAGAACTGTTCCCCTCCCAGCCACCGCCTCTGAATTGCAGCCCACG
CCCCTGCAGGGCCAGCCGCGCCGCGGTGACCGGGCAAGTCACTACATGCCCGCCACGCGC
GAAGACGCTGCGCAACCTGAGCCGCCTCGCCACTCTCGGACACTACAGGCCCGAGAGGCA
GCCGGACTCATCCGTCCCATATGACTCTCGGTAAAGAAGCCCAAAACAAACCCGGAGCCC
GATGTAAACAACTCACAGGCATGTTGATCCTCTTGCAAGCTCAGCCCTACCAGACCTCCC
AGCCCACACAGCTAGCAAGCTGCAAGCGATCTGCGCTCGGCATCAACTTCCGGGATAGAA
GCTGCTGGGAGGAGCGGCGGGGCGGGCTTGTCTGCTCTAGGCCCTCCTCTCGGTGGTAGG
GGGACGCCGCAGCAGGGTACTCGGGTCCAGGGCGCAGGGAAGACCCGGGGATGGTGAGCG
TTCCAGGGTGCCAAGTCCCGTGGGTCTAACGGGCTTGTTGGCGAGCGCCGCGGGCTCTGC
AGTGCCTGAGGCCAGAATCTGGCTGGGGAGCGGCCTCGGGCTTAGGCCATGGCGAGGGAN
NNNNNNNNNNNNNNNNNNNNNNNNNNNNNNNNNNNNNNNNNNNNNNNNNNNNNNNNNNNN
NNNNNNNNNNNNNNNNTCTCGGTTAGCTCTGGGGGTGGGCACACGGGGCAATGCCACTAT
TCTCTTCTTTTGTGTATTAAAAAATACAGTATTATTAACCATTAATACGTGCCAGAGAGA
TTATGAAAGAGGCTCGTATCCTTTTGGCTTCCCTTTTCAAGGCGCAGATTTCGAAGTTTT
CTGCGGGGTATGGCTGTGCCTTAGGTTTGCTTTGTTCTGAAAAAAAGTTTTTAAAACAGC
ACGGATTCGCTGCTGTGCCTCATTCACTAAGAGGCCCCACCCCTTCCGAGGATTACTCGT
CCTTTGCAGAGTGGACAACTAGGGGGCCTGAGAAAGGCGAATGTCACCGATGACCGAACA
TGAGTCTTTATCATTATTATTA
>FR0012598
GTCTTTAAAATATGAAACGAGTACCCAATAATGACTACTTACTAATTCCACTGTATTAGG
ATATGATTCACAGTTTAGGACAGTAATTCAAAATATACAATTCTATAGAAAGCACACTGA
TAAAATATAGGTTACCNNNNNNNNNNNNNNNNNNNNNNNNNNNNNNNNNNNNNNNNNNNN
NNNNNNNNNNNNNNNNNNNNNNNNNNNNNNNNNNNNNNNNNNNNNNNNNNNNNNNNNNNN
NNNNNNNNNNNNNNNNNNNNNNNNNNNNNNNNNNNNNNNNNNNNNNNNNNNNNNNNNNNN
NNNNNNNNNNNNNNNNNNNNNNNNNNNNNNNNNNNNNNNNNNNNNNNNNNNNNNNNNNNN
NNNNNNNNNNNNNNNNNNNNNNNNNNNNNNNNNNNNNNNNNNNNNNNNNNNNNNNNNNNN
NNNNNNNNNNNNNNNTTAGGTTACCTTTCTATATTCAGTCAGTCACAGGAATTAACATCT
GATTTTGTATTCTAAAAACAAGCCCGTTTTATATTTCCAGAATTCAATTTATTCAAAATT
TGCTTTTCTTGTCGGTAATTTCTAGCAATTTTTATGTCTGTATGTTTAAAAAAATTAACA
TATCCACATACAATGNNNNNNNNNNNNNNNNNNNNNNNNNNNNNNNNNNNNNNNNNNNNN
NNNNNNNNNNNNNNNNNNNNNNNNNNNNNNNNNNNNNNNNNNNNNNNNNNNNNNNNNNNN
NNNNNNNNNNNNNNNNNNNNNNNNNNNNNNNNNNNNNNNNNNNNNNNNNNNNNNNNNNNN
NNNNNNNNNNNNNNNNNNNNNNNNNNNNNNNNNNNNNNNNNNNNNNNNNNNNNNNNNNNN
NNNNNNNNNNNNNNNNNNNNNNNNNNNNNNNNNNNNNNNNNNNNNNNNNNNNNNNNNNNN
NNNNNNNNNNNNNNNNNNNNNNNNNNNNNNNNNNNNNNNNNNNNNNNNNNNNNNNNNNNN
NNNNNNNNNNNNNNNNNNNNNNNNNNNNNNNNNNNNNNNNCAATGTAACAACAAAAAATT
TCAATCACATTTCATAGAAACATTTGATTATCTTAACACTTACCTGTCCTTCCCTTGAAA
ATTTAAAGGGTGGTTTGTGTTTAACAACACTTGTTGCAAGCCTTAGGAGTCCTGTAAGCC
CATCATCTTCTACATTACCATCCTGATGATCAAGGATCTCCCTACTACNNNNNNNNNNNN
NNNTACACACAAGCAAGATAGTTCACATAATTATGTCTTTTATCTTTCCTCGACAATATA
AATGTCAAT
>FR0012599
CATATGACCATTATATTATATTCTAANNNNNNNNGTATGTCCNNNNNNNNNNNNNNNNNN
NCATTGTAATAAACANNNNNNNNNNNNNNNNNNNNNNNNNNNNNNNNNNNNNNNNNNNNN
NNNNNNNNNNNNNNNNNNNNNNNNNNNNNNNNNNNNNNNNNNNNNNNNNNNNNNNNNNNN
NNNNNNNNNNNNNNNNNNNNNNNNNNNNNNNNNNNNNNNNNNNNNNNNNNNNNNNNNNNN
NNNNNNNNNNNNNNNNNNNNNNNNNNNNNNNNNNNNNNNNNNNNNNNNNNNNNNNNNNNN
NNNNNNNNNNNNNNNNNNNNNNNNNNNNNNNNNNNNNNNNNNNNNNNACNNNNNNNNNNN
NNNNNNNNNNNNNNNNNNNNNNNNNNNNNNNNNNNNNNNNGATCTGAAAGACATGAGGAT
TGGCCATTGTGNNNNNNNNNNGACTTGTTTTGTTTTTAACTAAAAATAGCATTAAGGATA
TTTTTAA
>FR0012600
AATTCTAGGAGGAGAAGAAGGCCAGGGGAATAGAATGACGAGGAAAAATCTTTAATGACA
TGCTGAGCTGTCATGTTATAAAGAAACAAAAAAATACTTTCTGGGAGACAGGCTTGAAGT
GGAGACAGAGAGACGTCATTTCCAGCCTAGGGGCTCTAGGGTGAATTTGTCAAATTGATT
TTTGGTGGGTTGTTTTGGGGCAGATTGCTTTTCAATAAATTGTCTGCCTGCAGCACGGTA
TGAAAGGTATGAAAGGTGTCCTTTGGAAGGGTCGCGGCTCCCACTTCCCTCCAGCACTTT
TAAGACATAGTGGNNNNNNNNNNNNNNNNNNNNNNNNNNNNNNNNNNNNNNNNNNNNNNN
NNNNNNNNNNNNNNNNNNNNNNNNNNNNNNNNNNNNNNNNNNNNNNNNNNNNNNNNNNNN
NNNNNNNNNNNNNNNNNNNNNNNNNNNNNNNNNNNNNNNNNNNNNNNNNNNNNNNNNNNN
NNNNNNNNNNNNNNNNNNNNNNNNNTGGANNNNNNNNNNNNNNNNNNNNNNNNNNNNNNN
NNNNNNNNNNNNNNNNNNNNNNNNNNNNNNNNNNNNNNNNNNNNNNNNNNNNNNNNNNNN
NNNNNNNNNNNNNNNNNNNNNNNNNNNNNNNNNNNNNNNNNNNNNNNNNNNNNNNNNNNN
NNNNNNNNNNNNNNNNNNNNNNNNNNNNNNNNNNNNNNNNNNNNNNNNNNNNNNNNNNNN
NNNNNNNNNNNNNNNNNNNNNNNNNNNNNNNNNNNNNNNNNNNNNNNNNNNNNNNNNNNN
NNNNNNNNNNNNNNNNNNNNNNNNNNNNNNNNNNNNNNNNNNNNNNNNNNNNNNNNNNNN
NNNNNNNNNNNNNNNNNNNNNNNNNNNNNNNNNNNNNNNNNNNNNNNNNNNNNNNNNNNN
NNNNNNNNNNNNNNNNNNNNNNNNNNNNNNNNNNNNNNNNNNNNNNNNNNNNNNNNNNNN
NNNNNNNNNNNNNNNNNNNNNNNNNNNNNNNNNNNNNNNNNNNNNNNNNNNNNNNNNNNN
NNNNNNNNNNNNNNNNNNNNNNNNNNNNNNNNNNNNNNNNNNNNNNNNNNNNNNNNNNNN
NNNNNNNNNNNNNNNNNNNNTNNNNNNNNNNNNNNNNNNNNNNNNNNNNNNNNNNNNNNN
NNNNNNNNNNNNNNNNNNNNNNNNNNNNNNNNNNNNNNNNNNNNNNNNNNNNNNNNNNNN
NNNNNNNNNNNNNNNNNNNNNNNNNNNNNNNNNNNNNATAAATNNNNNNNNNNNNNNNNN
NNNNNNNNNNNNNNNNNNNNNNNNNNNNNNNNNNNNNNNNNNNNNNNNNNNNNNNNNNNN
NNNNNNNNNNNNNNNNNNNNNNNNNNNNNNNNNNNNNNNNNNNNNNNNNNNNNNNNNNNN
NNNNNNNNNNNNNNNNNNNNNNNNNNNNNNNNNNNNNNNNNNNNNNNNNNNNNNNNNNNN
NNNNNNNNNNNNNNNNNNNNNNNNNNNNNNNNNNNNNNNNNNNNNNNNNNNNNNNNNNNN
NNNNNNNNNNNNNNNNNNNNNNNNNNNNNNNNNNNNNNNNNNTA
>FR0012601
CTCCTTACCTTTTACAAACACTAGGCAAAGCCGTGGTTCATATCTCTATACCTGATTCTG
CTTTGGAGAAGCCTACAGACAGCAACTCGTCATGAAACCACTAGATTATTGAAACANNNN
NNNNNNNNNNNNNNNNNNNNNNNNNNNNNNNNNNNNNNNNNNNNNNNNNNNNNNNNNNNN
NNNNNNNNNNNNNNNNNNNNNNNNNNNNNNNNNNNNNNNNNNNNNNNNNNNNNNNNNNNN
NNNNNNNNNNNNNNNNNNNNNNNNNNNNNNNNNNNNNNNNNNNNNNNNNNNNNNNNNNNN
NNNNNNNNNNNNNNNNNNNNNNNNNNNNNNNNNNNNNNNNNNNNNNNNNNNNNNNNNNNN
NNNNNNNNNNNNNNNNNNNNNNNNNNNNNNNNNNNNNNNNNNNNNNNNNNNNNNNNNNNN
NNNNNNNNNNNNNNNNNNNNNNNNNNNNNNNNNNNNNNNNNNNNNNNNNNNNNNNNNNNN
NNNNNNNNNNNNNNNNNNNNNNNNNNNNNNNNNNNNNNNNNNNNNNNNNNNNNNNNNNNN
NNNNNNNNNNNNNNNNNNNNNNNNNATTCTTTCAAATGACAAATTAACTTAGAACTCATA
TATGAGAAATTGTTCCTTTGTATCACTCTGTTTCTGAAGGGTTTCTATTTTGGATAATTC
ACTACACAAAGAAAATGTATTGCTAAAGTATCCAAGGGAAAACAAAACAATCCTTTATGG
NNNNNNNNNNNNNNNNNNNNNNNNNNNNNNNNNNNNNNNNNNNNNNNNNNNNNNNNNNNN
NNNNNNNNNNNNNNNNNNNNNNNNNNNNNNNNNNNNNNNNNNNNNNNNNNNNNNNNNNNN
NNNNNNNNNNNNNNNNNNNNNNNNNNNNNNNNNNNNNNNNNNNNNNNNNNNNNNNNNNNN
NNNNNNNNNNNNNNNNNNNNNNNNNNNNNNNNNNNNNNNNNNNNNNNNNNNNNNNNNNNN
NNNNNNNNNNNNNNNNNNNNNNNNNNNNNNNNNNNNNNNNNNNNNNNNNNNNNNNTCCTT
TATGATCTTGGGTTCCTCTTGCAGTTACCTCCTTATATGGAAGCTGTCTCTCCTGGCTGT
ATTCTAAATTATGTGATGCCTACCTTAAATATGAGTCTGGCTTATTCAACTTGATAATAA
CATAGCAGTTTAAGTTTATTCTCCACTGCTATATTTTAAATGTCAGGTGTGAATGATATT
GTAGAGTGTAGAATATTTTACAAAGGTTGGTAGGTACTTGTGCCTGGTCAGCCTGATTCC
TGAATACCTAACCAATCTTACAAAGAATCAAGACGATACCCAATTAACCC
>FR0012602
AATTGTTGAGCATGACAGATGGGCAGGACCATTAATAAATTAATAAGNNNNNNNNNNNNN
NNNNNNNNNNNNNNNNNNNNNNNNNNNNNATGGTGGCAGTGCAGAGGGAGGAATACTTGG
TAAAATGCATATCTCTGGGTCCCAGCAAAGAAAATCTGACTTGGAAAGTATACTTGGTAA
ATCCCAAGAGTCTCTAGAAACTANNNNNNNNNNNNNNNNNNNNNNNNNNNNNNNNNNNNN
NNNNNNNNNNNNNNNNNNNNNNCANNNNNNNNNNNNNNNNNNNNNNNNNNNNNNNNNNNN
NNNNNNNNNNNNNNNNNNNNNNNNNNNNNNNNNNNNNNNNNNNNNNNNNNNNNNNNNNNN
NNNNNNNNNNNNNNNNNNNNNNNNNNNNNNNNNNNNNNNNNNNNNNNNNNNNNNNNNNNN
NNNNNNNNNNNNNNNNNNNNNNNNNNNNNNNNNNNNNNNNNNNNNNNNNNNNNNNNNNNN
NNNNNNNNNNNNNNNNNNNNNNNNNNNNNNNNNNNNNNNNNNNNNNNNNNNNCTTTTCAA
AACCCTGGGCATCTCATCAAACTTTCCTCCTAGAAGTTGAGAACAAACACATATGAATAG
AAGTCAGGTTGAGTGCTTTTTCTACTATACCAAAATAAAGTAAGATACAGGGAAAAAAGA
GGTGTACAGAGGGTAGAGAAGCAGAAACAAATACTAAAAAGTGTTTAATTAAATGAGATA
GATGCCATTTGGATTTTCTTTGCATGTCAGCCAATTAAAATGTTTGCCAAAAGTAGCTTG
ATTTGAGAAAAATCCCTTAGGCCAAGTTTTGTTTTGCTTCAAAGTCTAAATGCTTGGACA
AGTTTACACATGCCCTGGAAGAATGGGAAGGTGAACAGGAAAGGGTGGGCAGACGAAGAG
CTCCTGAAAAATATGTTGAGAAATATTTTTTAAAATG
>FR0012603
CTAATTGCTTCATGGCTGTGACATATTACCCATAATCCACATATTTTGAATCTGGAAACT
CATGTCCTTTAATTATGTTGGGAATGAAGTTTNNNNNNNNNNNNNNNNNNNNNNNNNNNN
NNNNNNNNNNNNNNNNNNNNNNNNNNNNNNNNNNNNNNNNNNNNNNNNNNNNNNNNNNNN
NNNNNNNNNNNNNNNNNNNNNNNNNNNNNNNNNNNNNNNNNNNNNNNNNNNNNNNNNNNN
NNNNNNNNNNNNNNNNNNNNNNNNNNNNNNNNNNNNNNNNNNNNNNNNNNNNNNNNNNNN
NNNNNNNNNNNNNNNNNNNNNNNNNNNNNNNNNNNNNNNNNNNNNNNNNNNNNNNNNNNN
NNNNNNNNNNNNNNNNNNNNNNNNNNNNNNNNNNNNNNNNNNNNNNNNNNNNNNNNNNNN
NNNNNNNNNNNNNNNNNNNNNNNNNNNNNNNNNNNNNNNNGCTAGGACAGCTGATTTGGA
ATATANNNNNNNNNNNNNNNNNNNNNACACACACACTGTAATAGTGGATAGCAATCTTAT
AGTAAGAAATTGTGACTTTTTATAATCTTTGAAGAAGAACTTTCCCATTTCTCACAATC
>FR0012604
TCANNNNNNNNNNNNNNNNNNNNNNNNNNNNNNNNNNNNNNNNNNNNNNNNNNNNNNNNN
NNNNNNNNNNNNNNNNNNNNNNNNNNNNNNNNNNNNNNNNNNNNNNNNNNNNNNNNNNNN
NNNNNNNNNNNNNNNNNNNNNNNNNNNNNNNNNNNNNNNNNNNNNNNNNNNNNNNAGTAA
GTGTGTAGTAAAACCAATGAAATAATTTACTTATTGAAAGCAATATAAAAGCCTGGTTTA
AAAGTTCAACAAATCAGGTCATGTCATGCCAATCCTCCTACTGCAACAACTGGAAAAGGC
CAAATAAATTGCA
>FR0012605
AACAGAAACCCCTTACTCCTGCTTTTTTGGTCTTGGTCTATCACAACACCTTGTTTACTC
AGCCCACCCCTGTATAGGGTACATTGTCACTTCTCAGTCTGCAAAGGATAAGAGATAAAA
AGGGATCCTTGAAAGACTTACGTCACGCATTAGGAAGCTCTTTGCTATTGGAGAAGACAA
TTCCCAGCTTCATCCCACAGGTTTGTTGGTGGTCAGACTTGAAGAGATTAATGGTGGATA
AACAGGTCCCAGGGAAAGTGGCAGCATCCAATCTGTTGCCAGGAAGCAGGGAGAGAAATG
CCACACCGTAGGATTCCATATATGGCACTCACTTCTTCCATGGCTAGATTAGGGGTGCCT
GACCTTACAGCATAACAAGAAAGAGGCTTGTGCAGCTGAGAAGGAAGCAGACCCCCAACC
CATAGCCAAGAATGAAAACTCTGGTTAGGAGATAAACAGAATCTACCTGATATTCTGATA
TGCTTTTCTAGAAGTTCTGAGAATGTGATGAACATGGTGGAAAAGTCTCTTTGCCAGGTG
CATTATTGGTAAGTTGCTCTGCTAATGCCACATGAGTTGATTCTCATTGTGGGGGTTTTA
CTGAGTGGAGAAGATAATTAGGAGCTACAATAGGATTGTTTAATTAGATAATTAAAGAAT
AAATTATGTGACCCTCTCATTTTTCTGTATGTGTACAGGCNNNNNNNNNNNNNNNNNNNN
NNCTTTAGTGNNNNNNNNNNNNNNNNNNNNNNNNNNNNNNNNNNNNNNNNNNNNNNNNNN
NNNNNNNNNNNNNNNNNNNNNNNNNNNNNNNNNNNNNNNNNNNNNNNNNNNNNNNNNNNN
NNNNNNNNNNNNNNNNNNNNNNNNNNNNNNNNNNNNNNNNNNNNNNNNNNNNNNNNNNNN
NNNNNNNNNNNNNNNNNNNNNNNNNNNNNNNNNNNNNNNNNNNNNNNNNNNNNNNNNNNN
NNNNNNNNNNNNNNNNNNNNNNNNNNNNNNNNNNNNNNNNNNNNNNNNNNNNNNNNNNNN
NNNNNNNNNNNNNNNNNNNNNNNNNNNNNNNNNNNTCTTAGGGGATGCCTCAGTGCACCT
CCTGTTGTAAGGAGATTGGAGCTAGTTTCCAAGATAGAAATGAGTAATTTTGAAGTTTCC
CCAGCAATTTCAAAATCCATTTTCAGGCTAGATAACTGGTCCATGATAAGTCTGAAAAGA
AACAAGCCTGGACTTGCCTGCCTAACTCCATTATGAAATCTGTGGCTTCCAGGGACCTTG
AAGTCTTCCAGGTCATATTCTAGACTTTATGACCACATTTAAACCAACTTAGGGATACAC
AGCCCCTGTCTGTTAGAGGAAAACATACCTTAACTCCTAGAGTAAACAATTTCATCCTCA
TGTCCCTTAAGCACTCATTTTCACACTGGCCAGCTTTCAGGGGTGTGATGCAATCTGACT
TCCTAATGTTGTGGATGANNNNNNNNNNNNNNNNNNNNNNNNNNNNNNNNNNNNNNNGAG
AGAGTTGTTTATTCCCCTACACATATGCACCAAAG
>FR0012606
AGAACCAAAGAGGTATGTGGCAGAAATAAATGGTTAGGCACAATAAAGAAAGTTTGCCTT
CAAAGAAGACCAAAACAAACACAAATCTGGAAAAACAAGCTGGATCCCAAGGGTCAGGAA
AGTGCTGGGGGCAAGNNNNNNNNNNNNNNNNNNNNNNNNNNNNNNNNNNNNNNNNNNNNN
NNNNNNNNNNNNNNNNNNNNNNNNNNNNNNNNNNNNNNNNNNNNNNNNNNNNNNNNNNNN
NNNNNNNNNNNNNNNNNNNNNNNNNNNNNNNNNNNNNNNNNNNNNNNNNNNNNNNNNNNN
NNNNNNNNNNNNNNNNNNNNNNNNNNNNNNNNNNNNNNNNNNNNNNNNNNNNNNNNNNNN
NNNNNNNNNNNNNNNNNNNNNNNNNNNNNNNNNNNNNNNNNNNNNNNNNNNNNNNNNNNN
NNNNNNNNNNNNNNNNNNNNNNNNNNNNNNNNNNNNNNNNNNNNNNNNNNNNNNNNNNNN
NNNNNNNNNNNNNNNNNNNNNNNNNNNNNNNNNNNNNNNNNNNNNNNNNNNNNNNNNNNN
NNNNNNNNNNNNNNNNNNNNNNNNNNNNNNNNNNNNNNNNNNNNNNNNNNNNNNNNCAAG
TGCGTTGCTATAAAAAAGGGCCATGGGAACTCGCTACTGCGGTCTCAGAAAGCTAAGGGA
AGGCATCTTGGGTCAGAAGATGATTGAGAAAACACATCAAGAAAGGACCTTCTATATAAA
GCATGACTCTTTCTTCTTCGCCCCCATCCTAATCCTATCCCTATACCAACATATGCTTTC
TCTCGCTCTCTCTGNNNNNNNNNNNNNNNNNNNNNNNNNNNNNNNNNNNNNNNNNNNNNN
NNCACTGCTGCTAACATGTTCTTACATGCCTGAGGTTGCTGGCTTTTGCTGTTCATGCAA
ACATCTTTAGAAAACAAGGTTAAAGTGTCTAGATCTAGGACTGAACTAACAGGGCTCATG
TTTCTGTCTCCATCTTGAGANNNNNNNNNNNNNNNNNNNNNNNNNNNNNNNNNNNNNNNN
NNNNNNNNNNNNNNNNNNNNNNNNNNNNNNNNNNNNNNNNNNNNNNNNNNNNNNNNNNNN
NNNNNNNNNCTTTCCCCGTCTCCCCCATCCTTTCCTTCCCACCCCAACAGCATGACTTTA
AAGATCTGCTGCAGAGCTGTGGGGCGAGGTTTAAGATCCGTTTTGACAAATAACCCTTAT
GGGTGTTTAAAGCCAAAAGATCGAATATTTAAAGCAGAAATATGAGCTGTGACTTCATGG
GTGTTCTGTGAAGAGATGCATAAAGCTGTACAAATAGATAGCCTTTCAGACAGGACATAA
CAG
>FR0012607
TTGGGAAGCAGTCCCTGAGTGTGAGCCTAGCAAAGACTCTCTTCTTAGAAATCCTCCCTA
ATTTGAAACATAGTGGTTAAAATTCAGAAGCTGGGTCTCTGTGCACGTTATCTAACTGCT
TGGCACACAAAGGTTTGTCAAATAAAAGACAGGCAGGTGATGAATGCATTGAGAATTGTT
GTCAATCCTACCTAAAGTTCCACAGACTTAGAGAACATGTCTTTCTACCTGACAACCATT
CAGAGCAGTTTGGCTGTTCCAACTCGCGTCCTCAATTTCATCATTCAAAATCTGTGAGAC
CGATACTGAGCTCTCATGGAAGACTGGCTCATTTAATTGAACAATTTGGAAAACTGTTGA
GTTGAGGAAATGTATACAGAAGCTAGGTGGCGCTGGCGGCCACAGGCTGCACAAGATAAT
CCTCTGCATGTCAGAACATGCCCTGTGCCCAAAGGACACAGCTGTGAAACCTTTCTGAAG
AGTTTAGTATCAGATACAGGGAGAATGATTTGAAACAAAAGAGAAATACAGAAATTCCAC
AGCATCACTTTCAGACTGTCCAACATTACCCATTCCTTCTGACATAAACATGAAAACCCA
TAAAGCACAATTTGTATTTATCTATTTTCTAAATAAACTCCTCCTGGTCATTTGCTTTTT
GAATATTCTGTTTGGTCTCTTTGGTTTTGCAATCACCACTGACTTGGAGCTCCACAGAAA
AACCAGAAGTTCCAAAATAGCAATCGGAAGAGAACTTGGTTTCAGTCCCTTTTCCATTAA
TGCCTATTTTCCACAACCACATAACCTGTGCATTTGGAATATTTTCCCAATAGCACTGGC
TTTCATAAGCTGTAGTGACTGTCAGGAAATAAAACTGCTTTGGTGGAAAGACCAGAATTA
TATAGCTGAGAACACAGGAATGTTAAACCAGCCTTCGAAGTCTTGCAGAATAGGAGAGAA
CAAAAGTGGGCTGTGTCAGTGAGGCAGGTTTAATAGAAATAGAACATTTATGAATTTCTA
GTCACATCTTCTGACCAGATAATCTTCTACAGAGTCATTTAGCTTATGTATGGGAGATAC
GAATCTTACAAGTGGAAGATGACCATGCCTAAGTCAGAATATAATAGTCTGACAAAATTT
TCTGCTTTATGTATGCTTATGGAACTTGTTTTATATATAGACATATCACATTTATATAGT
CATTTAATAAATTTCATTCATTGAAAATAATACAAATGCATTACAATGAAAACAATCATT
AGGTACGTACTTTTGGTTAATATTTCCAACTGTCCTGAAAGATGTGGTATAAATATATCT
GTAATCCCTAGGGGTTTATTGCACAAGAAAAAAAGCAGAGCACACTGTTGANNNNNNNNN
NNNNNGAGACATATTGGCTGGTAAAATGTTGATACTAATTAATTCTGAAGTGGAAACAGG
CTTACAGGCTGGCAGACGGGTTATAAAANNNNNNNNNNNCCATTGGTCTCAGAATTGCTA
GAATCTTTGTT
>FR0012608
GCCTAAGAAGGCCTTGGATTGAGGAGGGCCTGGCTCGGTAAGATTAGGGCCCTCTTGTCC
TTGAGGTCTTCAAAGTAGGCAAAAGCTGGGCTGAGGGGTGGCCTGCCCATGGTCCTAGGG
GATCTTGGAGGCCTGAGCATCCCCATGCTGGTTCTGGCTTCCTGAACGAACTCCAGTGGG
AAGAGGAAGTTATGGGCAGAGCCTCCCGTTAGCAGGCAAGTCTAAAGAGCCACCACACAC
TTCCCATGAGGAATCCTGGCTGGGCTGCCTGTGCCCCCTCCAACCCCATGACTGTGCCAC
TGGAAAGAGCCTCCTCTGGGTGTCTGGCAGAGGGCGAGGGTGGGGGGTAGCTGTGGCCCT
TCCCAGCAGGGGGCCATGCAAAGAAGGAGGGCTGGGTTTCCCCTCTGGCAATCTGAGCTC
TTGACCTCAGCAGTGTTTCTTCATTGCCAAGGGAACTGCAACCACAAAGGGCCACTCAAG
CCCCAGGCATTCCAGTGGCTGCTCCAACAGGCCAGAGACACTCACCACAAGCTAGATATG
GCCAGGGGCCCCAGGGATTAACACCAGGACACAACCTTGAGACACCCCCACTCCCACCAC
CTGGTTCTCCCAGCTCTCTGGGCTGAGCATGGCTGCCCAGGAGGAATAAACTGAGGCTAG
AACCACTCCTAGGTNNNNNNNNNNNNNNNNNNNNNNNNNNNNNNNNNNNNNNNNNNNNNN
NNNNNNNNNNNNNNNNNNNNNNNNNNNNNNNNNNNNNNNNNNNNNNNNNNNNNNNNNNNN
NNNNNNNNNNNNNNNNNNNNNNNNNNNNNNNNNNNNNNNNNNNNNNNNNNNNNNNNNNNN
NNNNNNNNNNNNNNNNNNNNNNNNNNNNNNNNNNNNNNNNNNNNGATCATCCTTCGTTGG
ATGGGGCAGGTTAGGTGAATTTGTGGTCCCTCTCCTGTTTCTGCTCCACTCTCTCCAGGA
TGGTGGTCTGTCCAGGAGTGGGGCAGAGGTCTCAGGAACAATGCAGATACCTCTCCCCTA
GCCCCATACCCATGTCTCCTCTCTGTAGGACCCCACACTCTTCCCCGTCCCTCAGGTGAC
AAGATGCTGCAGAGGGAACTGGGCTGGGCTTCAGTGTCCCCACCCCCTCCTCACACCACA
GCCTTCAGGCCCCAGAGCCTCTGCTGTGTTCTAAGGCCCAATGCNNNNNNNNNNNNNNNN
NNNNNNNNNNNNNNNNNNNNNNNNNNNNNNNNNNNNNNNNNNNNNNNNNNNNNNNNNNNN
NNNNNNNNNNNNNNNGGGCATGTTCATACATGTCATCTAATCCCTGGGTCAAACTCAGCT
ATGATTTGTTGTTCCCATTTTGTAGACATGGTAACCAAAGCCTGAGGAGTCACAGGCCAG
AAACAGCAGAGCCAGACATACCTGGTGGAGGGTTTCAGGAACCTCAAACTTCACCATCCC
CTGTACCCTTGTGTCCTCAGATAGCATCTGGGGTTCCAGAAAGTTCCCTGGGCACTGGCC
CAGGATGCACAGATGGTGGCCCTGCAGGCAGCCAGGGGCCAGGCACTGATGAGTCAAGAG
TGACAAGAGAACTATCTGATATGTCAGCTGTGGCATGAGCAGTTTGGTGTCCCTCACCCA
CCATGGCCTGGCTGCCAGGAAGGCCA
>FR0012609
TCTTGAATTACATAATAAACCACTCTAATAATATAGTGCAGTCATTCAGTCAGAACTTTC
CAGAAAACCTGAAATTCATTTCTCATAGATTTCTTTTCAGCATAGTTACTATTCTTAGTC
TTNNNNNNNNNNNNNNNNNNNNNNNNNNNNNNNNNNNNNNNNNNNNNNNNNNNNNNNNNN
NNNNNNNNNNNNNNNNNNNNNNNNNNNNNNNNNNNNNNNNNNNNNNNNNNNNNNNNNNNN
NNNNNNNNNNNNNNNNNNNNNNNNNNNNNNNNNNNNNNNNNNNNNNNNNNNNNNNNNNNN
NNNNNNNNNNNNNNNNNNNNNNNNNNNNNNNNNNNNNNNNNNNNNNNNNNNNNNNNNNNN
NNNNNNNNNNNNNNNNNNNNNNNNNNNNNNNNNNNNNNNNNNNNNNNNNNNNNNNNNNNN
NNNNNNNNNNNNNNNNNNNNNNNNNNNNNNNNNNNNNNNNNNNNNNNNNNNNNNNNNNNN
NNNNNNNNNNNNNNNNNNNNNNNNNNNNNNNNNNNNNCTTACTACNNNNNNNNNNNNNNN
NNNNNNNNNNNNNNNNNNNNNNNNNNNNNNNNNNNNNNNNNNNNNNNNNNNNNNNNNNNN
NNNNNNNNNNNNNNNNNNNNNNNNNNNNNNNNNNNNNNNNNNNNNNNNNNNNNNNNNNNN
NNNNNNNNNNNNNNNNNNNNNNNNNNNNNNNNNNNNNNNNNNNNNNNNNNNNNNNNNNNN
NNNNNNNNNNNNNNNNNNNNNNNNNNNNNNNNNNNNNNNNNNNNNNNNNNNNNNNNNNNN
NNNNNNNNNNNNNNNNNNNNNNNNNNNNNNNNNNNNNNNNNNNNNNNNNNNNNNNNNNNN
NNNNNNNNNNNNNNNNNNNNNNNNNNNNNNNNNNNNNNNNNNNNNNNNNNNNNNNNNNNN
NNNNNNNNNNNNNNNNNNNNNNNNNNNNNNNNNNNNNNNNNNNNNNNNNNNNNNNNNNNN
NNNNNNNNNNNNNNNNNNNNNNNNNNNNNNNNNNCTACTATTTCATTTCTGTTTAGTTAC
TGATTATTTAATAACATTTTGATTCACAGGGGTGTTGGAACCACATCTTATACAACTCTC
TATCCCCCAGAACTAAAGATATTTGTTGGGTGTATCAGGCAGTCTGTGAGGAGTTGCTGC
ATTAAAATAAGTTGGTCNNNNNNNNNNNNNNNNNNNNNNNNNNNGGCATATAACCAACAT
TCTATGTCCTCAATTTCTCTCTTCAGTTTAGAAAAGATCAGCAGATGTCCATGTCCTAAA
TACCAAAGGGCATTTTAGATCAGGACTGTGGCAGACTGGGTCCTAACAGTTCTTGTGGTC
CCTGTTACTGGACAAGGTCTCAGAGCCATTGTGACTCCACTCAAAAGCCTTAAAACACTG
TGTTTTCTTCC
>FR0012610
TTAAGATTNNNNNNNNNNNNNNNNNNNNNNNNNNNNNNNNNNNNNNNNNNNNNNNNNNNN
NNNNNNNNNNNNNNNNNNNNNNNNNNNNNNNNNNNNNNNNNNNNNNNNGGGTTTAATTCT
TTGGAGGAACTAGTTGAGAATGATTGTAAAACTGTTCTAACTGGATGTTCTCATATAGCA
TCAGTGAAGACTTTCTCATTGATTAACTATTTATTAGCTGGTATTTAACAGTCCTTTGTA
AATAGTAATTGGTCTTTTGACAGATGTTCAGTTTTATAAGTAGACTCACATGTTTATGTT
TCCTGTGACAAATGACAGTTAACAACATATCAAAGAGTATAATGTTGTTCTTCAGACTGG
GCATCTATCTATACAGTAGAATGAAAAGGAAGAAATAGGTAACAGAAAATAATGAAAAGA
AGGCCTTGATGCTTCTGAAGAAGTTATGTTAACTTTGAATGCTTCTCTAGCACTAACTTT
ATTAATGAGTCCCACTGGTTCTGAATGACCTGGTGTGTTGTCAGTGTGTCAGAAGACCTC
TATGTGAGAACAGTCATTTGGAATATCTATATATACTATTTGGCTTACTTTTACAAGTTT
TACCTATGTAAAATTAATATTGAAAGGGAGCACCTGATTACCTATTAGAAAGAAAAATTA
CAATTTCCCTCAGCTGGTCACAATCTGAGGCATGTGAAGNNNNNNNNNNNNNNNNNNNNN
NNNNNNNNNNNNNNNNNNNNNNNNNNNNNNNNNNNNNNNNNNNNNNNNNNNNNNNNNNNN
NNNNNNNNNNNNNNNNNNNNNNNNNNNNNNNNNNNNNNNNNNNNNNNNNNNNNNNNNNNN
NNNNNNNNNNNNNNNNNNNNNNNNTTTTAGTACAGGAGATGACATATATGAGGAAATTTT
TATAAACTTTGTAAATTAAGAATTNNNNNNNNNNNNNNNNNNNNNNNNNNNNNNNNNNNN
NNNNNNNNNNNNNNNNNNNNNNNNNNNNNNNNNNNNNNNNNNNNNNNNNNNNNNNNNNNN
NNNNNGGCNNNNNNNNNNNNNNNNNNNNNNNNNNNNNNNNNNNNNNNNNNNNNNNNNNNN
NNNNNNNNNNNNNNNNNNNNNNNNNNNNNNNNNNNNNNNNNNNNNNNNNNNNNNNNNNNN
NNNNNNNNNNNNNNNNNNNNNNNNNNNNNNNNNNNNNNNNNNNNNNNNNNNNNNNNNNNN
NNNNNNNNNNNNNNNNNNNNNNNNNNNNNNNNNNNNNNNNNNNNNNNNNNNNNNNNNNNN
NNNNNNNNNNNNNNNNNNNNNNNNNNNNNNNNNNNNNNNNNNNNNNNNNNNNNNNNNNNN
NNNNNNNGAGTTCACAGCCTAGCTGAAGAGTTGCTTTTTTAAATTACTTCTTTAC
>FR0012611
CTGCAGGTTCCGTTCCTACTACAGACTCCAGTCCATCTATGCAGCACAATCTTTAAAAAT
AGAGAAGAGTGCTGCAATTTGGCCAGGGTACGCATACCTANNNNNNNNNNNNNNNNNNNN
NNNNNNNNNNNNNNNNNNNNNNNNNNNNNNNNNNNNNNNNNNNNNNNNNNNNNNNNNNNN
NNNNNNNNNNNNNNNNNNNNNNNNNNNNNNNNNNNNNNNNNNNNNNNNCTTGTTTTTCCA
ACTGCCCAGATGCACTAGAAAAGGGACAGTTAGTGCCAGACGCCCAGTGGGCACTCCTCG
GAGTTCCCCCAAAGCTCCCAAGGGCTTGTGGGAATGTAAGGGTCTAAGTAGTGCCTGGAT
GTCTGTACTGCCCTCGGCTTCAGACCTCCTGTTCTGGCCTCAGCCATTCCAAAAATTCCA
GGGCAGGTCTGGACATGCCTGCCAGGCTGAAGCTGCTCAGACACCACCTGAGATCCCCAG
TAAATCTGAATATGGCCTAGGCCTAGGGACTGCCTGTGAGCTACACAACTGTGTTCCCAC
CAGCAACTGTGACTGCACCAGTGGCAGGTGGGGATCCAGGTGACCCTCCTGATCCCTGTG
TACACGGACATCTGCCTGAGGTGCCCCCTCCAGCACCTCCCTACCCCCTGCCCACAGGCC
AAGGTGGGCTGGATGAGCAAGCCCATCTAGGCCTCCCAGAGCAGAGGTGTGGGCACTGAA
CTGGGGAAGGGGCAGGAGATAGATCTGAGGCTCACTGTGCTTTGTGCCCTCTGACCCTTT
GCAGTCCCCACCAAGGATCAAAATCACTCACCGGGGC
>FR0012612
AAAGGGAAACCTATAGAAATAATTTCTCTATGGAAGATAGAGACCCTTTAAATACTGGCA
GGATAGAGCAAAGGGATTTCTCAGTCAACAATATTGAGTCTTTGTAATACAGTGGTCCTC
TATGTAATCTCAGGAAAACTCCAGAATATACAAATATGAGGAAAAGAATCTATTTTACTA
TAAGTAAAAGTGACAATTATTATCAATACTGTTAGTAACCTGACTTCTTTAGCTTTTGTA
ATTTCAGTGACCATACAATTGCAACATCTTACCTATATAATGAGTGATTAATCAGTGAGT
CTTTGTGTGTGTGTGTTTNNNNNNNNNNNNNNNNNNNNNNNNNNNNNNNNNNNNNNNNNN
NNNNNNNNNNNNNNNNNNNNNNNNNNNNNNNNNNNNNNNNNNATTCTGTAGATTGATTAC
AGGTCAGATTTGCTCAAATCAAGCAGCCTAGATATGATACATGCTGATCATATAGCATAA
GTAAAGTGAAAGGCAAATTATAGAAACATCATGGGTCTTATTACTGCCACTTGGATATTG
TGTGTGTTAAAAATAGATAANNNNNNNNNNNNNNNNNNNNNNNNNNNNNNNNNNNNNNNN
NNNNNNNNNNNNNNNNNNNNNNNNNNNNNNNNNNNNNNNNNNNNNNNNNNNNNNNNNNNN
NNNNNNNNNNNNNNNNNNNNNNNNNNNNNNNNNNNNNNNNNNNNNNNNNNNNNNNNNNNN
NNNNNNNNNNNNNNNNNNNNNNNNNNNNNNNNNNNNNNNNNNNNNNNNNNNNNNNNNNNN
NNNNNNNNNNNNNNNNNNNNNNNNNNNNNNNNNNNNNNNNNNNNNNNNNNNNNNNNNNNN
NNNNNNNNNNNNNNNNNNNNNNNNNNNNNNNNNNNNNNNNNNNNNNNNNNNNNNNNNNNN
NNNNNNNNNNNNNNNNNNNNNNNNNNNNNNNNNNNNNNNNNNNNNNNNNNNNNNNNNNNN
NNNNNNNNNNNNNNNNNNNNNNNNNNNNNNNNNNNNNNNNNNNNNNNNNNNNNNNNNNNN
NNNNNNNNNNNNNNNNNNNNNNNNNNNNNNNNNNNNNNNNNNNNNNNNNNNNNNNNNNNN
NNNNNNNNNNNNNGTGTGTGACACATGTGCTCATGGATTATTGTCCGAAGCAAGACATGT
GACCAAGCCTAACATCAACTGGGTGAAGAGCTATATGTTCCTTTCTCAAGAGGCACTACA
AGTGACATGCCACTGGGCAGGTAAGATCCTCTCAAATGAAGGGACTGTGAATATTTGACT
AATAATACAAATATTTACTGGATATTTTACAGTGATATT
>FR0012613
TTAGCCAGCCACCTTCATGCTAATCTAACCCAATCATCGCTGAAAGATCAATCTAACCAA
CCACTGCTCTCACGGAAGTGTCCAGTGAGAAACTTTTAACGACTTCCTGCTGCTTAACTT
ATTAAGTGTTAAAAACTCTTTAGCACAGTATCCATGGCCAGCCAATGCTTGAGCGCGTGC
CTGCACTCCAG
>FR0012614
TATTTGTAGCTTCTTAACAAAACAAATTAACTTTAAGGTAAGTATATGTCAGGTCTTCCT
AGTTGCTCATGGTTTTTGCAGTTTCAAAACAGAAACTNNNNNNNNNNNNNNNNNNNNNNN
NNNNNNNNNNNNNNNNNNNNNNNNNNNNNNNNNNNNNNNNNNNNNNNNNNNNNNNNNNNN
NNNNNNNNNNNNNNNNNNNNNNNNNNNNNNNNNNNNNNNNNNNNNNNNNNNNNNNNNNNN
NNNNNNNNNNNNNNNNNNNNNNNNNNNNNNNNNNNNNNNNNNNNNNNNNNNNNNNNNNNN
NNNNNNNNNNNNNNNNNNNNTTGCTTTTCTTATGGTATATATCTTGCCTATTATAATCAA
TAAATATCATTTTTATTAATATCCTCTTAAGTAGTATAAAGACATCACCAGTTGCCTCAT
AATACTATTTCAAGATCTCAGGTTATCTTCTTAGTAATTTTGCCTGAGTTCCCAGTCACT
CTCAATATTCTGTCCTCTCATTCAGTCCCAAACAAAAAATAAACAAACAAACCCTTTTCT
AAATGTAAAAAGGNNNNNNNNNNNNNNNNNNNNNNNNNNNNNNNNNNNNNNNNNNNNNNN
NNNNNNNNNNNNNNNNNNNNNNNNNNNNNNNNNNNNNNNNNNNNNNNNNNNNNNNNNNNN
NNNNNNNNNNNNNNNNNNNNNNNNNNNNNNNNNNNNNNNNNNNNNNNNNNNNNNNNNNNN
NNNNNNNNNNNNNNNNNNNNNNNNNNNNNNNNNNNNNNNNNNNNNNNNNNNNNNNNNNNN
NNNNNNNNNNNNNNNNNNNNNNNNNNNNNNNNNNNNNNNNNNNNNNNNNNNNNNNNNNNN
NNNNNNNNNNNNNNNNNNNNNNNNNNNNNNNNNNNNNNNNNNNNNNNNNNNNNNNNNNNN
NNNNNNNNTAATACTAATACTAATAAAAATAATAAGGCTCAAGGC
>FR0012615
CGAAGCGGCCAAGCTGCTCAACGTGTAAGTGGGGCCCTTGCGCGTCCCCCATGGCACCCC
TTCCCGCCCCAGCCCGGGAGGTCGCCTTGGCTGGGCGCCCCTCGCCCGGCCGCGCCACTT
CCTGTCGCTTTTCTGCCTGTCTCGGAAGGGAGGGGGCGAGCGGGCCGGGCGGCGACCCCC
AGGGACCCGGGCAGTGGTTGAGGGCGCCCGCGCTTCTGCGCTCACTGGCCCCGCCCGCTG
CCCCCAGCGACCCCGATAACGTGGTGTTGTGCCTGCTGGCGGCGGACGAGGACGACGACA
GAGATGTGGCTCTGCAGATCCACTTCACCCTGATCCAGGCGTTTTGCTGCGAGAACGACA
TCAACATCCTGCGCGTCAGCAACCCGGGCCGGCTGGCGGAGCTCCTGCTCTTGGAGACCG
ACGCTGGCCCCGCGGCGAGCGAGGGCGCCGAGCAGCCCCCGGACCTGCACTGCGTGCTGG
TGACGGTAAGGGACTGGGGGACTGCAGCCTGCAGGGTAGAGCCCCGGAAGGACGGGAGTC
AGGGCTGGGTTGCCTGATTGTGGATCTGTGGTAGGTGGGGGTCAGGAGGGTGGCTGCCTT
TGTCCGACTAGAGTGTGGCTGGACTTTCAGCCGAGATGTGCTAGTTTCATCACCAGGATT
TTCTGTGGTACAGAACATGTCTAAGCATGCTGGGGACTGCCAGCAGCGGAAGAGATCCCT
GTGAGTCAGCAGTCAGCCCAGCTACTCCCTACCTACATCTGCACTGCCTCCCGTGACTAA
TTCCTTTAGCAGGGCAGATTAGATAAAGCCAAATGAATTCCTGGCTCACCCCTCATTAAG
GAGTCAGCTTCATTCTCTGCCAGTCAGAGCTAAAAATAGAAATTGTGTAGGAGACAAACC
TTGTTAATTCCCTAGAAATACATTAAGAGGATAGAGTGGAANNNNNNNNNNNNNNNNNNN
NNNNNNNNNNNNNNNNNNNNNNNNNNNNNNCCTGATAAAAACCTTTGGTAGGTAGGGAAG
TTATGTTTTCAGGGGTAAATGTGCTACTTTTGTCT
>FR0012616
ATGAGCATTCCAGGAGCAGCCAAGAGGTCACAGTAGCTAGCAAGAAATAATGCACATGAG
ACACACACTGAAAAGTACAATGCAAATGTGGGTCNNNNNNNNNNNNNNNNNNNNNNNNNN
NNNNNNNNNNNNNNNNNNNNNNNNNNNNNNNNNNNNNNNNNNNNNNNNNNNNNNNNNNNN
NNNNNNNNNNNNNNNNNNNNNNNNNNNNNNNNNNNNNNNNNNNNNNNNNNNNNNNNNNNN
NNNNNNNNNNNNNNNNNNNNNNNNNNNNCACGATTGGCTTAGGGCATGGGACCCAGTCTG
AATGAAGGACACACAATGAAACNNNNNNNNNNNNNNNNNNNNNNNNNNNNNNNNNNNNNN
NNNNNNNNNNNNNNNNNNNNNNNNNNNNNNNNNNNNNNNNNNNNNNNNNNNNNNNNNNNN
NNNNNNNNNNNNNNNNNNNNNNNNNNNNNNNNNNNNNNNNNNNNNNNNNNNNNNNNNNNN
NNNNNNNNNNNNNNNNNNNNNNNNNNNNNNNNNNNNNNNNNNNNNNNNNNNNNNNNNNNN
NNNNNNNNNNNNNNNNNNNNNNNNNNNNNNNNNNNNNNNNNNNNNNNNNNNNNNNNNNNN
NNNNNNNNNNNNNNNNNNNNNNNNNNNNNNNNNNNNNNNNNNNNNNNNNNNNNNNNNNNN
NNNNNNNNNNNNNNNNNNNNNNNNNNNNNNNNNNNNNNNNNNNNNNNNNNNNNNNNNNNN
NNNNNNNNNNNNNNNNNNNNNNNNNNNNNNNNNNNNNNNNNNNNNNNNNNNAGACTTTTC
TCCTCCAAGATCCTCCCTCTCTTCATGTAAGGTGAAGGGGTGGAATTGCTACAGTCCTAC
CAAGCAATGCTCAGTGAGATCTGAGATGACTCTAGACAGGAAAGGGCAGTCCAAACTCCT
GTGGGGCCTAGTAACTGTTCAGGAGCCCAGAGCCCAGGGCCCCACTCCACCTGGCATGCT
GCATGCTTGGTGACCAAGGCAGGCCTCTGCCCTGAACTGAGTGAGTGCCTACTCTCTGTG
GCTGGTCCAGCCTCTCAGGGTGGAGAGTCCTGCACTCAAAAAGATGCTGAGATGAGCTTT
TACACCATGGGACTTACCCTGCACATATTCAAGTTAAATTTCAGCTGCCATCCTTGCCTG
AGTCCCAGAGGAGATCAGTTTCATCTGGAGTTTCTCATAGGCCGCCCCCCACACCTTGGC
CTTGGCCAGCTGAAAAGTGTTTAGATCAATAGCAAGCCTCATCAACTCTTTTCCACCCCC
AACCCTTACTAAGTGCATCAGACAACAGAAGCCCCAGGGCTGACCTTTGCAGCATCCATT
GTCATAGCAGTTATTACAGACACAAATAATAG
>FR0012617
AGCACTTCTCAGCTCTCATTCAGCCACAAATACAGAAGAAAACCCCTATAATTCACACTG
GCCTTTCCAATAAATCAATTGATTTAGCCAGTATAGTGTTCCAATTCAACTTCTATTTTC
TCCACTCATAAATTTCAGGTTTCATACTCACACCCAGCCAAGGGCCAGAATGAAAAATTT
AACAAAAGCTTCAGCATGGTTGTTGAGTAAGCACTCTGATACATTCCACACTATAAACAT
TTAATGAGACTTACTCCCAACAGAGTATTTACTACATCAATTTACTTCATAGTATTATAT
TTGCAGGAGCAAAATAGAGCAAAGGTTATTTTGGATCCTTTACCAATACAGCTTCCTGTA
AATAATGAAAAGTGCAACCATTTAATTTACCAAATCATTAAAAAAGGTTAAATGCTCAAT
AAATTCTGCTTTATCTAGTTCAGTCAGCCACAGCAGCTATTTGTAACTTGGATATAAAAA
ATATAGAAAACTTAGGCATTTTTTACTAGTTTGTGCATCTGTACCTTTGACTAGAACTAA
ATTTCAAAGGTTGTTCAGACAGTTTAGAATCCTCATTAGGATCTCAGAGAAATATCTTTT
GGACCCCTTCCCGCCTCATGAAGAACAACTGAGTCTGCCTTTCTTAAGAGAACACTGTTG
CCCTGCCTATGCCCACTCCCACTGAAGTTACACACATAACACGCACACTTTCTCCTCCTC
TCCAACCACTGCCATTTTGTGCCTGTGGCAGTCACTTTCAACTAAAAAGAGAAAAGAGAA
GAGGTCTCAGAAGGAGGAACAATTTGGAAATGTCTTCTTCTTTAATCCTAAAATACAGAA
TGCATTGTCTGAGATAAACTGGAGCTCTTATGGGAGCATTCTCTGACACAATTGTGTTTT
AGTACTGTGAAAAATGTGCTATANNNNNNNNNNNNNNNNNNNNNNNNNNNNNNNNNNNNN
NNNNNNNNNNNNNNNNNNNNNNNNNNNNNNNNNNNNNNNNNNNNNNNNNNNNNNNNNNNN
NNNNNNNNNNNNNNNNNNNNNNNNNNNNNNNNNNNNNNNNNNNNNNNNNNNNNNNNNNNN
NNNNNNNNNNNNNNNNNNNNNNNNNNNNNNNNNNNNNNNNNNNNNNNNNNNNNNNNNNNN
NNNNNNNNNNNNNNNNNNNNNNNNNNNNNNNNNNNNNNNNNNNNNNNNNNNNNNNNNNNN
NNNNNNNNNNNNNNNNNNNNNNNNNNNNNNNNNNNNNNNNNNNNNNNNNNNNNNNNNNNN
NNNNNNNNNNNNNNNNNNNNNNNTATGATCCTATCTATCTACTCTAACAAATTTCAATGT
ATCACACTCGGCACTCCCCAGATACAGACTACAGATGGTCCCTGACTTGATTTAACAATG
GTTCAACTTATAATTTTTTCCAGCTTTATCATGGTGCAAAAGTAATACATATTCAGTGTG
TATATAGAGTGTTTCAGNNNNNNNNNNNNNNNNNNNNNNNNNNNNNNNNNNNNNNNNNNN
NNNNNNNNNNNNNNNNNNNNNNNNNNNNNNNNNNNNNNNNNNNNNNNNNNNNNNNNNNNN
NNNNNNNNNNNNNNNNNNNNNNNNNNNNNNNNNNNNNNNNNNNNNNNNNNNNNNNNNNNN
NNNNNNNNNNNNNNNNNNNNNNNNNNNNNNNNNNNNNNNNNNNNNNNNNCAAATGTAACA
CCTTGTTTTCCAAACTCCATTCTGTGTGTGATTCTGGAGGACCCAGCCTACAACACTAG
>FR0012618
ATTTCATAAACAGTAGAAAAATAACACTAATTATNNNNNNNNNNNNNNNNNNNNNNNNNN
NNNNNNNNNNNNNNNNNNNNNNNNNNNNNNNNNNNNNNNNNNNNNNNNT
>FR0012619
TTATTTGTAGATATAATTGTGGGGGAAGAGCAGGACCTTCAAAATGAGGCTCCCGCCTTT
CTTGTCCTCAATTCTGCTGTTGCTACCCAAAGATTCTTGTGCATGCATTCTTCCTCTTTG
ACTGTCATTCTGCATTTGATTCCATGCACCTGGTCATTCAGAAGCCAGAAATCCACTTTA
TTAGTGAGTGAGGAATCTCCTTATGCAGACATCTCAGAGTAAAAATGATAGCAGATGTAG
AGTTGTCACCTCCAGTCCATTCTCAGCCCAGCCCTTGTGCTCTGTCCTGAGACCAATCTG
TTTGATCTTGATTTTGGCACTGATCTTCTTCCTGTGAGCGTTCCTCATTCTCTTTCCCAG
GTAGAGTGACAGCTGGCCTGATTTGTCTGGGACTCAGGGGGCTCGTGGGACATGGAACTC
AGTGTGAAAACCAGGAAAGTAACCCTAGAATCAGGTCGCTAGGCCCAGGGAAACAAAGCT
GTAATTGTGTTAGGTGCTTTGTATGTTTCTTGAATTGAATTTCCTGAGAAGCCACACAAT
TTATGGCAAAAATTGATTTAGGAGAAAATATCTTTAAACCTGGAGTCATTATTCTTTCTT
TTTAGTACTCATGGTTAGAAATCCTTCCAAATTCATTTTTCAGCCTCCTTGAAACTGTCA
TGCTAGCTTCCTCCATCTGTTTTTATGAAATCTTTTAGTCTTGCTCACATTTTCTCCAGA
AAGATCGGGAGCCACATCTGTCAGTGTATTGCAAGGTACTTCTTTCTAAAATCACACAAA
AATTCCTACCCTTGTGGGTCCTATATCTGGCCCGTAAGTTTGCTATTCTGCTTTCTGGAT
ATATATATATTTTTTCCAACTCTATCTCTCCCTCCCCATTACCAGGGCCACCACCCAGCT
TGTCCTGGGAAGGCTTCCTGAATTACCCAGGTACAATTAGTCCCTCTCCCTTCTGCGAGA
TTGTACCGTTTTGCTCATTTTTCTTCTATTCTGATTGNNNNNNNNNNNNNNNNNNNNNNN
NNNNNNNNNNNNNNNNNNNNNNNNNNNNNNNNNNNNNNNNNNNNNNNNNNNNNNNNNNNN
NNNNNNNNNNNNNNNNNNNNNNNNNNNNNNGGGCTCTCCCACTAAAGGGAATTAGACATA
TGCAGTGTGACTGTGACTGTGACATTTAAAAAGCTGACACAGGGTTTGTTCTGTAACAAA
AGCTTTTCTTGCCCCACTTGAGCCATAGCCCCTAGATATCTACAAGGGGCAAGTTTTTAC
ATGTTCATTCAAGTCTATATGCTCCTTCCAAAAAGCCACAAATCAAGCTTCTAATGCCAC
ATTGTTATTCTGATTTAGAGCCAGTAGAGAGTGCCCGCGGACAATGCAGTTGCATTTCCA
CCAATAAATGTGGTCTATTTTCATTATTTCTCCCCAGAAAACCCTGGATTTAACCAGTTT
TCTGGCCAGCACAAAATTATCCCAATCTCATTCTTCTGTGGCCTGAAATGCCCAGCATGG
TAATGAAAGTGATTGATAATGTAGTCAACTTTGTGTCTTCNNNNNNNNNNNNNNNNNNNN
NNNNNNNNNNNNNNNNNNNNNNNNNNNNNNNNNNNNGGACACTTGACTTAACTACGAAGA
CATACCTGNNNNNNNNNNNNNNNNNNNNNNNNNNNNNNNNNNNNNNNNNNNNNNNNNNNN
NNNNNNNNNNNNNNNNNNNNNNNNNNNNNNNNNNNNNNNNNNNNNNNNNNNNNNNNNNNN
NNNNNNNNNNNNNNNNNNNNNNNNNNNNNNNNNNNNNNNNNNNNNNNNNNNNNNNNNNNN
NNNNNNAGGTAATACT
>FR0012620
AGAGTACTGTANNNNNNNNNNNNNNNNNNNNNNNNNNNNNNNNNNNNNNNNNNNNNNNNN
NNNNNNNNNNNNNNNNNNNNNNNNNNNNNNNNNNNNNNNNNNNNNNNNNNNNNNNNNNNN
NNNNNNNNNNNNNNNNNNNNNNNNNNNNNNNNNNNNNNNNNNNNNNNNNNNNNNNNNNNN
NNNNNNNNNNNNNNNNNNNNNNNNNNNNNNNNNNNNNNNNNNNNNNNNNNNNNNNNNNNN
NNNNNNNNNNNNNNNNNNNNNNNNNNNNNNNNNNNNNNNNNNNNNNNNNNNNNNNNNNNN
NNNNNNNNNNNNNNNNNNNNNNNNNNNNNNNNNNNNNNNNNNNNNNNNNNNNNNNNNNNN
NNNNNNNNNNNNNNNNNNNNNNNNNNNNNNNNNNNNNNNNNNNNNNNNNNNNNNNNNNNN
NNNNNNNNNNNNNNNNNNNNNNNNNNNNNNNTTAAATAACCTCCCAACTGAACAAAATTA
TCTTTCNNNNNNNNNNNNNNNNNNNNNNNNNNNNNNNNNNNNNNNNNNNNNNNNNNNNNN
NNNNNNNNNNNNNNNNNNNNNNNNNNNACTCTAAAGCCTCCTATCAACTATCAGTTCTTA
TACTTTAGCCCCGTTAGCTGCTTTGGCTTACCCGGGCATGT
>FR0012621
AAAGTATTCTACATTACCTTAACCTGTTGATTCCATGAGGGCATGAACTTTGTTTGGTCA
CTATAAAGGAGACAACTTGGCTAAAATATCAACAGTGTCATATGTGATCCTGCCACCTTC
AGATTCAGTTCTTTGAAAGCTCAAAGATTAGCTTTGATTGNNNNNNNNNNNNNNNNNNNN
NNNNNNNNNNNNNNNNNNNNNNNNNNNNNNNNNNNNNNNNNNNNNNNNNNNNNNNNNNNN
NNNNNNNNNNNNNNNNNNNNNNNNNNNNNNNNNNNNNNNNNNNNNNNNNNNNNNNNNNNN
NNNNNNNNNNNNNNNNNNNNNNNNNNNNNNNNNNNNNNNNNNNNNNNNNNNNNNNNNNNN
NNNNNNNNNNNNNNNNNNNNNNNNNNNNNNNNNNNNNNNNNNNNNNNNNNNNNNNNNNNN
NNNNNNNNNNNNNNNNNNNNNNNNNNNNNNNNNNNNNNNNNNNNNNNNNNNNNNNNNNNN
NNNNNNNNNNNNNNNNNNNNNNNNNNNNNNNNNNNNNNNNNNNNNNNNNNNNNNNNNNNN
NNNNNNNNNNNNNNNNNNNNNNNNNNNNNNNNNNNNNNNNNNNNNNNNNNNNNNNNNNNN
NNNNNNNNNNNNNNNNNNNNNNNNNNNNNNNNNNNNNNNNNNNNNNNNNNNNNNNNNNNN
NNNNNNNNNNNNNNNNNNNNNNNNNNNNNNNNNNNNNNNNNNNNNNNNNNNNNNNNNNNN
NNNNNNGTAACAATGGGACTGACTTCACATATGGGTGGTCACTGAGAAGAGGACAACTGG
CTACAAATATCAACAGGCTTTAACAGTCTTCTTTCCTTCAAGTCCAGTTCTTTGAAAGTC
CAAATTTGCTCTGAACTGACTTCAAG
>FR0012622
TTCCTCTTTCTTTTATACGTTGGCATTGTTTTTGGTCATTTGAATGAGGGNNNNNNNNNN
NNNNNNNNNNNNNNNNNNNNNNNNNNNNNNNNNNNNNNNNNNNNNNNNNNNNNNNNNNNN
NNNNNNNNNNNNNNNNNNNNNNNNNNNNNNNNNNNNNNNNNNNNNNNNNNNNNNNNNNNN
NNNNNNNNNNNNNNNNNNNNNNNNNNNNNNNNNNNNNNNNNNNNNNNNNNNNNNNNNNNN
NNNNNAACACAGAGGGGCAGAGGAGATCTGGGGTCGGGGGCTGAGCTGGAGCTCTGCCCA
GGGTCTCAGCTGACCCAAGGGTTTGTACGTGGCGGCGAGCAGGGGTTATCACTGGTCCTG
TTTCAGAGCTAAGGAAACATGCTGGGACTTGCCCCAGATTTAACAGGAAAGCCCAACTAT
TCAAAAGTTAAACAACAAAAAGTGAAGAACATTGCTTTTTTAAAAATTCCAAATTTAAAA
NNNNNNNNNNNNNNNNNNNNNNNNNNNNNNNNNNNNNNNNNNNNNNNNNNNNNNNNNNNN
NNNNNNNNNNNNNNNNNNNNNNNNNNNNNNNNNNNNNNNNNNNNNNNNNNNNNNNNNNNN
NNNNNNNNNNNNNNNNNNNNNNNNNNNNNNNNNNNNNNNNNNNNNNNNNNNNNNNNNNNN
NNNNNNNNNNNNNNNNNNNNNNNNNNNNNNNNNNNNNNNNNNNNNNNNNNNNNNNNNNNN
NNNNNNNNNNNNNNNNNNNNNNNNNTCAAAGGAAGAGAATGTTGTATTTGGCCACTCCTG
GCATCTGTCCATCTGCTTCCCGATGGGTCCCAGGCTGGATACCTCCATGTGGGGTGGACG
CAGCGACAGGAACTGAGGGGGCCCCCGGCCAAGGGCAGGACCAGCAGCCCTCCCGCATGG
CAGCTCCCGCCTGCTGCAAATGCAAGAGGGAGGTTGATCTTGGAAGA
>FR0012623
TTACATATATGTAGNNNNNNNNNNNNNNNNNNNNNNNNNNNNNNNNNNNNNNNNNNNNNN
NNNNNNNNNNNNNNNNNNNNNNNNNNNNNNNNNNNNNNNNNNNNNNNNNNNNNNNNNNNN
NNNNNNNNNNNNNNNNNNNNNNNNNNNNNNNNNNNNNNNNNNNNNNNNNNNNNNNNNNNN
NNNNNNNNNNNNNNNNNNNNNNNNNNNNNNNNNNNNNNNNNNNNNNNNNNNNNNNNNNNN
NNNNNNNNNNNNNNNNNNNNNNNNNNNNNNNNNNNNNNNNNNNNNNNNNATGCCCAGGCA
AGCCTGGTAGTATTNNNNNNNNNNNNNNNNNNNNNNNNNNNNNNNNNNNNNNNNNNNNNN
NNNNNNNNNNNNNNNNNNNNNNNNNNNNNNNNNNNNNNNNNNNNNNNNNNNNNNNNNNNN
NNNNNNNNNNNNNNNNNNNNNNNNNNNNNNNNNNNNNNNNNNNNNNNNNNNNNNNNNNNN
NNNNNNNNNNNNNNNNNNNNNNNNNNNNNNNNNNNNNNNNNNNNNNNNNNNNNNNNNNNN
NNNNNNNNNNNNNNATCA
>FR0012624
TCATTATAAATAATTGGAATTTATTTCATTGAGTAATCTGAGTTAATTGAAATTGTAATT
TAATCTGAATTCNNNNNNNNNNGTCTTGTTCATGTTAGGGTATCATTTATTATGTTACGA
CCTCGTCTAAGCTAGAGGAGTGGCTAGCTAATGAGACAATGCAGGAAGGACTTCGTCTGT
GTGCTGATCGCAATTATGTCGATGTGGACCCGACCTTTAATCCAAACATTGATGAAGACT
ATGACCACCGACTGGCAGGCATATCTAGGGAGAGTTTCTGTGTGATTTACCTCAACTGGA
TAGAGTACTGCTCTTCCCGAAGAGCAAAGGTAGAGTTTATTTCATTTATAACTCTTTGAA
TCCAGGTTTTTCCAAAGATGCAAAGAATGTCCCTGTTAGTTCTTATGAGGTCAGTTTTTC
AAGACCTTCCTCTTTCTGATCTTCTGGTTAAGATAACCTAACTGGTTCATTATGGTTGGG
CCAAACCAGCTCTGCCAAAACAGGTTAAAGGAAGTGGCCTCCCTCTTTCTTTCATTTGCA
GTGTCCCAGTCTCACTGTCCAGGTAGCACCTCCTTCATCCTGGGCATGTACAGGCATGCA
CATACATTCACATTCCATGCATTACCCTCCAAAATCTAGTCCTTAAGAAATTCTACCTCT
GTCTGCCACACTTAAGGATAATTAAATGTCTTTGTCCCAAATAGAAAGTCTAGACNNNNN
NNNNNNNNNNNNNNNNNNNNNNNNNNNNNNNNNNNNNNNNNNNNNNNNNNNNNNNNNNNN
NNNNNNNNNNNNNNNNNNNNNNNNNNNNNNNNNNNNNNNNNNNNNNNNNNNNNNNNNNNN
NNNNNNNNNNNNNNNNNNNNNNNNNNNNNNNNNNNNNNNNNNNNNNNNNNNNNTGCATCT
AGACNNNNNNNNNNNNNNNNNNNNNNNNNNNNNNNNNNNNNNNNNNNNNNNNNNNNNNNN
NNNNNNNNNNNNNNNNNNNNNNNNNNNNNNNNNNNNNNNNNNNNNNNNNATCACCCTAGG
TGATTTTAATTCTGGTGGCTCCCAATCCACACATTAGGATAACATGTCTTATCCTAAAAG
TAAGATGAGTTAGGGACTTCAGCAACTACAGCTTTCTTCTAGGTCTCATGATTTTTGTGG
TAGTATCACACCCCTGATCAGACTCCATGTAACAGAATTGCAGTGCCAAGGCCTGTGAT
>FR0012625
TTTAAATATGGNNNNNNNNNNNNNNNNNNNNNNNCCCTTCATGTCTATGCCTCCAATGGG
CTGAGTCTTCTCAATAGCCTTGGCATTTGTTGGTGGCTAATTGAGGATGCCAAGGAGGGA
TTTCACTACAGGGCTTGGAACACAGCAGTACTTCCTTAAAATTATCCTTAGAATCTCTTT
CTCCTTCCAGCCGCTGCTCAAATCCTACCCTCTTCCACCACCTCTTAAATCTTTTTCCTG
CCTGCATTTTCTTACATAAAGCAATCTACTACTGCCATCGGTTCATTCACTCACCGGAAC
CTGTCTTGCCAGGACCTGACCTCAGCAGACTGAGTCATACCAGCATCATCCTTGTTGGGG
CCCAGGTCTGCATCCCGCTTCCGGCCCCAGCCCCACTGTTAGCTCCATCAGGTCCTCTGG
GGCACACCAAGGAGGCCGTTTTCTCTCCCTTTTTCTGAATTAGATCCCCAGAAACAAGAC
ATCAGGCTTCCTGGGGAAATCTAATTTTGCTCATGAATTTGACCATTCATTGTTGCTCAG
TTACCTGTGCCCAGCTCTTTCTGCCTTTTCAAACTGCACTCAGCTGTGCCCTTGAATGAA
CTGGGGCAGAAGTCCTTAGGTCCTGATCACACATGCTGTTCCCAACTTCCCTTCCCCTTG
ACACGCTGTGGTGAACTCTGAATTCCAGCACGTCTCCACTCTGCTGTAGAGCCTTTCTAG
GGCTGGCAAGCATTCTGCCACAGAGCTGGTCTTTGTGGCTTTATGCCCACAGTAATTACT
AGGGCTGGGCCATGCAACCGTCTAACCTCTTCAATTTACAGCCTCCAGGATCTGCCACCC
CTGTGGCATTTGGAGGGTGTCTAACCACAGACCGGACGTGCGTGGTAGCAGGTGGTCTGC
TTGATTGCTGGTCCTTCAGTGACCCCTCTGCTCTCCAGTGGCCAGACAGGGATTCAGAAC
ATGCCCAGGCATGTCTGCTACTGACGTCCTCATCCATGAAATTCCCAATATCTGCAGAAA
TTGTGTATTTGTACATGTTGATTCTATAATAAATACTGAATCCCAGCCTGTACTGCAGAA
AGGCTTCCTTAGCCTCTCAGTCTGGCTTACGTAAAGCAGCGTAAGTGTGATTCTCCATTT
CACACACCGGGGCCCTTAACATTCCATGCCCTCATGGCTCTAATTCTGATTTTGGAACAG
ACCCCACCATTTCCCTCTTTTTGAAGGTGACTTTGCAAGGATCACATAACTCCTGTTGGG
CCAACTTCCTTTCCCTTGTACTATGAGCATAACAACTAGATGGTCAACCCGAAAGCTCAT
TCTTGTCACAGTTCTGGGGGGATCAGTTACCTGAAGCATACTCAGGTTGAAACCCCAGAC
AAACCTTACCAAATATGATGTGAACATTCCAGTCTGCCCTGTAGACCCTCACTATGGTAT
CACATCCCAATAAACACAAGCCCACCTCAAAAGAAAAAAGAAAGATTGATAAGTAATGCA
GGTCTTTACTTCTTGTAAACCCAGAAGAGAGGATTACATAGCACGTCAGACAAAAATATC
TCTTAAAATCCTTTCTAAGCAATTCTTGTTATGCCCGAACTTTGATTTCTCATCAGTTTC
TTATGGTGAGTGCCCTATACCTAAATCCCTCCAGTANNNNNNNNNNNNNNNNNNNNNNNN
NNNNNNNNNNNNNNNNNNNNNNNNNNNNNNNNNNNNNNNNGTCCTGTTATTACATTTCCT
TAGT
>FR0012626
TCATTACATAATCTACCATGTTCAGTAGCTACTAATGCACATATGTATGGATGCTGACAT
CAGAAGTTGTTTTACTGAAGTCCCAAATAATGTGTCATTTTTCTCCCTTGTGACAAACCA
AAGAGGTAAACCATGGCTTTCTCCCCATAAGAATAAGTGTTGGAATTTAAGCAAGAGCCA
ACTTCTCTCACAATTTCCTCATATTCTAGAAGCAATGATTATCAATAATTATTGGCTTGT
CAGCAGCATCCAGAAGATTAATGTGGTGTTGCTGAACTGAAAGAGGTGGGGGAACATGCA
CTAGTCTCCACTAAGGGGAAGGGGTTGGGGAAAGGACACATGTAGCTTAAAAGACATATT
TAATAGATCTATTGTTTTTGTTATCTAAATTATAGAAGGTAAAGCTCAGTGGTATCTCTT
CTGGCCTTAGATATGTGCTGAAAATAGAATGAGGCNNNNNNNNNNNNNNNNNNNNNNNNN
NNNNNNNNNNNNNNNNNNNNNNNNNNNNNNNNNNNNNNNNNNNNNNNNNNNNNNNNNNNN
NNNNNNNNNNNNNNNNNNNNNNNNNNNNNNNNNNNNNNNNNNNNNNNNNNNNNNNNNNNN
NNNNNNNNNNNNNNNNNNNNNNNNNNNNNNNNNNNNNNNNNNNNNNNNNNNNNNNNNNNN
NNNNNNNNNNNNNNNNNNNNNNNNNNNNNNNNNNNNNNNNNNNNNNNNNNNNNNNNNNNN
NNNNNNNNNNNNNNNNNNNNNNNNNNNNNNNNNNNNNNNNNNNNNNNNNNNNNNNNNNNN
NNNNNNNNNNNNNNNNNNNNNNNNNNNNNNNNNNNNNNNNNNNNNNNNNNNNNNNNNNNN
NNNNNNNNNNNNNNNNNNNNNNNNNNNNNNNNNNNNNNNNNNNNNNNNNNNNNNNNNNNN
NNNNNNNNNNNNNNNACATCATGAGAGTTTGGATTAAAACAGGTTGAGAAGCAGTGTTCT
AGAA
>FR0012627
GTTAAGTGTGTGTGTATATGTGATGTGTTTTAAATACATAGAAAAATGTTTGGAGAGTTC
ACACACCAAAAATATGAATAGTATTTCTCTCTAAGGAGGGTACTGGTGTTGACAGGTAGT
TTGAAGCTTGATAAAGAGGAGGCTTTTATGTTTTCTGTGTTCTGTACACCTTTTATACTG
AGTACTTTTCACCTTCTTAACTTTGAAAATGATAAAAAGGAAAGTAGAGAGATGGAGAAA
ATAAAGCAAACAATACTGTCAGTTAACAGAAAAATCCAACTGTAGAACAGTAGGGAGAAT
CAGAGAGCAGGTGAATTCAAACCATCCAGTAGTCAATTTTCTTAAATAGTCAACAAGCAT
GGTAAAAAATCAAATGGTACAAAAACATATGTGGTACTGTTACNNNNNNNNNNNNNNNNN
NNNNNNNNNNNNNNNNNNNNNNNNNNNNNNNNNNNNNNNNNNNNNNNNNNNNNNNNNNNN
NNNNNNNNNNNNNNNNNNNNNNNNNNNNNNNNNNNNNNNNNNNNNNNNNNNNNNNNNNNN
NNNNNNNNNNNNNNNNNNNNNNNNNNNNNNNNNNNNNNNNNNNNNNNNNNNNNNNNNNNN
NNNNNNNNNNNNNNNNNNNNNNNNNNNNNNNNNNNNNNNNNNNNNNNNNNNNNNNNNNNN
NNNNNNNNNNNNNNNNNNNNNNNNNNNNNNNNNNNNNNNNNNNNNNNNNNNNNNNNNNNN
NNNNNNNNNNNNNNNNNNNNNNNNNNNNNNNNNNNNNNNNNNNNNNNNNNNNNNNNNNNN
NNNNNNNNNNNNNNNNNNNNNNNNNNNNNNNNNNNNNNNNNNNNNNNNNNNNNNNNNNNN
NNNNNNNNNNNNNNNNNNNNNNNNNNNNNNNNNNNNNNNNNNNNNNNNNNNNNNNNNNNN
NNNNNNNNNNNNNNNNNNNNNNNNNNNNNNNNNNNNNNNNNNNNNNNNNNNNNNNNNNNN
NNNNNNNNNNNNNNNNGTAC
>FR0012628
GTAACACAGACATGAGCCTTGGTGTGGGAGAGAAAGGTGGATTCACAGCTAGCAATAGAA
ATGGGAATGGTCAGACACCTGAAGTTGGTCTTCTGTGCAGGATTCTGAGTGTGGAGGACA
AAAGATGAAAACCCTTTGGGATTGATGGTTTTCCACATGCTTCTCCTGGAATCCGGAGTT
CCAGATGTTTATTTGTTCACCTGTTTGTTATTGGCTTGGTTATTATTTCAATCATTCATT
TCTATTGATTTCAGCACCTACTATATTTCTAGAGTTTCAATCTTCTATTTGCTACCAAGC
TAGCTCTTTCTAGCTTTAAGAGATGCTCCCTTGTCTCATCCTGGNNNNNNNNNNNNNNNN
NNNNNNNNNNNNNNNNNNNNNNNNNNNNNNNNNNNNNNNNNNNNNNNNNNNNNNNNNNNN
NNNNNNNNNNNNNNNNNNNNNNNNNNNNNNNNNNNNNNNNNNNNNNNNNNNNNNNNNNNN
NNNNNNNNNNNNNNNNNNNNNNNNNNNNNNNNNNNNNNNNNNNNNNNNNNNNNNNNNNNN
NNNNNNNNNNNNNNNNNNNNNNNNNNNNNNNNNNNNNNNNNNNNNNNNNNNNNNNNNNNN
NNNNNNNNNNNNNNNNNNNNNNNNNNNNNNNNNNNNNNNNNNNNNNNNNNNNNNNNNNNN
NNNNNNNNNNNNNNNNNNNNNNNNNNNNNNNNNNNNNNNNNNNNNNNNNNNNNNNNNNNN
NNNNNNNNNNNNNNNNNNNNNNNNNNNNNNNNNNNNNNNNNNNNNNNNNNNNNNNNNNNN
NCTGGAAAGTGGGGATCAGGTCTGAGTGGTCCTACCCATATGCTTCCCTGTTTTTGGATA
ACCTGGTCATACTCACTTTCAAATGGAAAGGTGAAGATTTGAGAAATTTCAAACCATGGA
AGAAGAACCTTTGTGTGGACATTTT
>FR0012629
CAATCATTGCTTACTATTATTATCCTGATATTTTCCATTTCTTTATTAAAATTCATTTTG
CAATCACAATCCTAATGTCTTCTCTTTGACTCCCTGTGAAAGCAAAGAAACCTAGTGGAC
CTGGCTACCTAATTGACACACAGAGTGTTCCAGGACAAGTCCATACATGCCTGATGGTAC
AGTCATGGCTGGTGGGAGACTGACCCATGTGAGCCATATTTAAACACATTATCTGGAAAT
CTCCCCATGCATAGGAGACAATATATATATTTTCAAACTGAAACATTTCCTTTAAATTGT
GTGAGTCCATGCTTTTGACTGGGTAGTGGTGGTGAGCAAGTCTGGTGATATTGGTACACT
ACTGAGAATCATTCAGAAGATCATGACATCATTATAGAATCTGAATATCAGGGTCAGGCT
ATATGGCATTAAAAATATAAATGGTAAACTTTAGAGCACACCAAAACTCAACAGTATCTG
CATGAGTATTTTAGGGAAACCAATGAAACAAGTTTTTTCTCTCGAGTCTAGGAATTTACA
CATAACA
>FR0012630
CTCTACATTTTCTTAATCTTAATCTTAGACTAACCATAGACATCAGATTGAATTTTTTAG
GCACTTTCATTACTATCATAAAATTAAAAGGCAAGCAAAAGAATGAAATTTGGGTTCCTG
CAGGTCATATGATACCAAAAGAGAGGAAATAAATGAAAAAACCATGGATTGTTAAGTCAG
AGAGCCCTCGATTCCAGATAAATACCTGGCACCAACAAGCTTAAGAGTGTGTGAAAGATA
TTTAGGCAAATTAAGTTAGACAAGATTACGTGTGGTTACAAATAGTCTCCTTCCTCCAAC
CCTGCCTTGAATCTCAGAAGTTTATCAATTAACCAATGTGTCCAACAGCAGTCAGCAGAG
GGGCACTATCCAGTCTAGTCACTCAAGGATCAAGGTGACAAAGCCTCCGTCTTGAAAAAC
CTCTCACCAACACAGAAGGAAGGGNNNNNNNNNNNNNNNNNNNNNNNNNNNNNNNNNNNN
NNNNNNNNNNNNNNNNNNNNNNNNNNNNNNNNNNNNNNNNNNNNNNNNNNNNNNNNNNNN
NNNNNNNNNNNNNNNNNNNNNNNNNNNNNNNNNNNNNNNNNNNNNNNNNNNNNNNNNNNN
NNNNNNNNNNNNNNNNNNNNNNNNNNNNNNNNNNNNNNNNNNNNNNNNNNNNNNNNNNNN
NNNNNNNNNNNNNNNNNNNNNNNNNNNNNNNNNNNNNNNNNNNNNNNNNNNNNNNNNNNN
NNNNNNNNNNNNNNNNNNNNNNNNNNNNNNNNNNNNNNNNNNNNNNNNNNNNNNNNNNNN
NNNNNNNNNNNNNNNNNNNNNNNNNNNNNNNNNNNNNNNNNNNNNNNNNNNNNNNNNNNN
NNNNNNNNNNNNNNNNNNNNNNNNNNNNNNNNNNNNNNNNNNNNNNNNNNNNNNNNNNNN
NNNNNNNNNNNNNNNNNNNNNNNNNNNNNNNNNNNNNNNNNNNNNNNNNNNNNNNNNNNN
NNNNNNNNNNNNNNNNNNNNNNNNNNNNNTNNNNNNNNNNNNNNNNNNNNNNNNNNNNNN
NNNNNNNNNNNNNNNNNNNNNNNNNNNNNNNNNNNNNNNNNNNNNNTTTATCACTTCANN
NNNNNNNNNNNNNNNNNNNNNNNNNNNNNNNNNNNNNNNNNNNNNNNNNNNNNNNNNNNN
NNNNNNNNNNNNNNNNNNNNNNNNNNNNNNNNNNNNNNNNNNNNNNNNNNNNNNNNNNNN
NNNNNNNNNNNNNNNNNNNNNNNNNNNNNNNNNNNNNNNNNNNNNNNNNNNNNNNNNNNN
NNNNNNNNNNNNNNNNNNNNNNNNNNNNNNNNNNNNNNNNNNGACCCCTGGCATGGCTTT
GGAATGTACAGAATCCTCAG
>FR0012631
TAACAGATATTCTTAAAAAGTATGACCACAATACCATTATCCAATTATTCCTTGTTCAAC
AAGCACTTACAATTTCATCCATGTGAAAGGCACCTCATGATTTTTACTTGAGGATGAAGA
TAATTTCTCATGAATTCTCATTGTTTTAAGTCACCTGAAGAGGTGTGATATGCTACAATA
AATCTATTTGTAGGGCTTGGCTTCAAGAACTGAAGATTCTGGACCTAGCTGATCTGGTGA
CAGTGAACTTGAGACCTCTAATAGCGTTTAACTANNNNNNNNNAACTTTTGGAAAGCAAG
GTGTAGGAAGGGGATTTAGTTTTTCCATTAGGTCGTGGCATGTTAAGACTTGTTTCTTTT
TCCAAAATGTTCAAGTTGCTGAAGAGAACTATGGACTATGGGTCAGGAAGTCCGTCGGTT
TCGGGTCACATTCCGCTCCCGCAGGCCTGCGGGCCGCCCCAGCTGGTTTGTTCCCGGCGT
GTTAGAGGTCAGAGGCCGAGGCCGCACTCAGTGCCTGGGTCTCGCGCAGCTCCAGGGCTC
TCAGGCGACACTGGGCGTTTCCTTTCCGGCTTCGGAAAGTTTTGTTTTGGTTCAAGGAAA
GGCGCCCTGTTGACCAAAGGCTTCTCAGTCTCCTCCGGGTGGCCAGCGGCCAAGTTTCCT
CCAGCCCAGCGAGTCCAGACTATAGTCCGTTCGAGATCCTCGAAGGCCGGGGAAGCGAGT
CTTGTGAGGAGAGAAAGCGAGTGGGCAGCCAGCCTGCCGACTCCACTGCCGCTGGCTGGC
CCTTCTCTTCCCTCTGTCCCTGGGCCAGTGCCCGTCGCACCACAAACAGTGCGAGCAGTC
TCCCCGGTGACTCCTCAAGGACCCAGTTCTCCACCATTCCTAAGAGAACACTCAACCCAG
CCGCGCCCGGGATGCAGAGAGATCTACCAACACCCGAGAATGGGGACAGGGCGCATGCGC
ACACCGTGGCCGTGGCGTCTAAGTGCTCGCCCAGCTGCGGCAGCCGCTAGGTGGCGCATG
CGCCCTGGAAGGTGCGGGCCGGTCTCTGGGAANNNNNNNNNNNNNNNNNNNNNNNNNNNN
NNNNNNNNNNNNNNNNNNNNNNNNNNNNNNNNNNNNNNNNNNNNNNNNNNNNNNNNNNNN
NNNNNNNNNNNNNNNNNNNNNNNNNNNNNNNNNNNNNNNNNNNNNNNNNNNNNNNNNNNN
NNNNNNNNNNNNNNNNNNNNNNNNNNNNNNNNNNNNNNNNNNNNNNNNNNNNNNNNNNNN
NNNNNNNNNNNNNNNNNNNNNNNNNNNNNNNNNNNNNNNNNNNNNNNNNNNNNNNNNNNN
NNNNNNNNNNNNNNNNNNNNNNNNNNNNNNNNNNNNNNNNNNNNNNNNNNNNNNNNNNNN
NNNNNNNNNNNNNNNNNNNNNNNNNNNNNNNNNNNNNNNNNNNNNNNNNNNNNNNNNNNN
NNNNNNNNNNNNNNNNNNNNNNNNNNNNNNNNNNNNNNNNNNNNNNNNNNNNNNNNNNNN
NNNNNNNNNNNNNNNNNNNNNNNNNNNNNNNNNNNNNNNNNNNNNNNNNNNNNNNNNNNN
NNNNNNNNNNNNNNNNNNNNNNNNNNNNNNNNNNNNNNNNNNNNNTTTGCCTCCTGCCCT
CACCGCGGGCCCCCCATCTGAGCGATCCCTTTTACCTCTGACGGTTTCCACACCAAATCC
AGTGCGGGGTTGGGCTGGACTAGCACTTCCTCTCAGCCTCGCAGCTCGGCTCGTGGGTTT
GCGCCCAGGACTTTGCCTCTGGGCCTGTTCACAAAGCGTTTAAAAGTTG
>FR0012632
GNNNNNNNNNNNNNNNNNNNNNNNNNNNNNNNNNNNNNNNNNNNNNNNNNNNNNNNNNNN
NNNNNNNNNNNNNNNNNNNNNNNNNNNNNNNNNNNNNNNNNNNNNNNNNNNNNNNNNNNN
NNNNNNNNNNNNNNNNNNNNNNNNNNNNNNNNNNNNNNNNNNNNNNNNNNNNNNNNNNNN
NNNNNNNNNNNNNNNNNNNNNNNNNNNNNNNNNNNNNNNNNNNNNNNNNNNNNNNNNNNN
NNNNNNNNNNNNNNNNNNNNNNNNNNNNNNNNNNNNNNNNNNNNNNNNNNTACGTATTTT
GTGTACCACATACAATCACATTATCTGTAAAATTCATTTGACAATTTGANNNNNNNNNNN
NNNNNNNNNNNNNNNNNNNNNNNNNNNNNNNNNNNNNNNNNNNNNNNNNNNNNNNNNNNN
NNNNNNNNNNNNNNNNNNNNNNNNNNNNNNNNNNNNNNNNNNNNNNNNNNNNNNNNNNNN
NNNNNNNNNNNNNNNNNNNNNNNNNNNNNNNNNNNNNNNNNNNNNNNNNNNNNNNNNNNN
NNNNNNNNNNNNNNNNNNNNNNNNNNNNNNNNNNNNNNNNNNNNNNNNNNNNNNNNNNNN
NNNNNNNNNNNNNNNNNNNNNNNNNNNNNNNGTTACATTTTTAAAAGATTATTAC
>FR0012633
ATATTCAATTCCTCCCNNNNNNNNNNNNNNNNNNNNNNNNNNNNNNNNNNNNNNNNNNNN
NNNNNNNNNNNNNNNNNNNNNNNNNNNNNNNNNNNNNNNNNNNNNNNNNNNNNNNNNNNN
NNNNNNNNNNNNNNNNNNNNNNNNNNNNNNNNNNNNNNNNNNNNNNNNNNNNNNNNNNNN
NNNNNNNNNNNNNNNNNNNNNNNNNNNNNNNNNNNNNNNNNNNNNNNNNNNNNNNNNNNN
NNNNNNNNNNNNNNNNNNNNNNNNNNNNNNNNNNNNNNNNNNNNNNNNNNNNNNNNNNNN
NNNNNNNNNNNNNNNNNNNNNNNNNNNNNNNNNNNNNNNNNNNNNNNNNNNNNNNNNNNN
NNNNNNNNNNNNNNNNNNNNNNNNNNNNNNNNNNNNNNNNNNNNNNNNNNNNNNNNNNNN
NNNNNNNNNNNNNNNNNNNNNNNNNNNNNNNNNNNNNNNNNNNNNNNNNNNNNNNNNNNN
NNNNNNNNNNNNNNNNNNNNNNNNNNNNNNNNNNNNNNNNNNNNNNNNNNNNNNNNNNNN
NNNNNNNNNNNNNNNNNNNNNNNNNNNNNNNNNNNNNNNNNNNNNNNNNNNNNNNNNNNN
NNNNNNNNNNNNNNNNNNNNNNNNNNNNNNNNNNNNNNNNNNNNNNNNNNNNNNNNNNNN
NNNNNNNNNNNNNNNNNNNNNNNNNNNNNNNNNNNNNNNNNNNNNNNNNNNNNNNNNNNN
NNNNNNNNNNNNNNNNNNNNNNNNNNNNNNNNNNNNNNNNNNNNNNNNNNNNNNNNNNNN
NNNNNNNNNNNNNNNNNNNNNNNNNNNNNNNNNNNNNTAAAAGCA
>FR0012634
AGAAAGACTTGCCCTCACATATAAGCTCCTATGCNNNNNNNNNNNNNNGAATACATATTT
TTAAAATACNNNNNNNNNNNNNNNNNNNNNNNNNNNNNNNNNNNNNNNNNNNNNNNNNNN
NNNNNNNNNNNNNNNNNNNNNNNNNNNNNNNNNNNNNNNNNNNNNNNNNNNNNNNNNNNN
NNNNNTCCTGTGCTTTTGCTTAACTCTAGCTGCTTTCTCTCCCTGGGAAGCAGCGCTGAG
GCTCCCTATACCTTCTTCATAAGGAGATGGCTTTCACCTCGTTTTGGCTTGTGTCTGTGT
TTTTCTGATTTGTGAAAATAAAAATAAGCCCTACTTATGGAAATCATATGGAATCAAGGC
AGACAGAACAAAATAGTAACAATATTTAAAGTGCTTCTATAATTAGAAAAAACAATCAAG
ATATAAAAATCTTTTCTTAAAAATGTGTGGGTCAGATAGACCTGAGTGTGAGTTGAGACA
CTGCTTTCCTTTTCTGGGTGTGCTACNNNNNNNNNNNNNNNNNNNNNNNNNNNNNNNNNN
NNNNNNNNNNNNNNNNNNNNNNNNNNNNNNNNNNNNNNNNNNNNNNNNNNNNNNNNNNNN
NNNNNNNNNNNNNNNNNNNNNNNNNNNNNNNNNNNNNNNNNNNNNNNNNNNNNNNNNNNN
NNNNNNNNNNNNNNNNNNNNNNNNNNNNNNNNNNNNNNNNNNNNNNNNNNNNNNNNNNNN
NNNNNNNNNNNNNNNNNNNNNNNNNNNNNNNNNNNNNNNNNNNNNNNNNNNNNNNNNNNN
NNNNNNNNNNNTGTGTGACT
>FR0012635
CTTTTTTAAAAGCAATGTGAGTTTGGAGGGTTTCCTATAACTTCGATTCATTGTTTATTC
CTGGAGAGGTAACGTGATGGTTGTGCCTTTAACTTAAGCATGGAAAGATTTGGTGTTCAC
TGATGTTTTATCTGCTAAGTCTTCTCAAAATCATATATCGAGGACATTTACATATACAAA
TGAGAAACTAGGTAACTAAATGGCCCCACCTAGTAAAACAGGATATTAGGTCAATTAGTT
ATTAATTGGAATTAGAATTAGACCCCAGCACTGAAGTATCTCTAAATTACTTTTTTCCTT
CAATTAAAGCCTGTAGCATTTTTGTAACTTGTCATTAACTAGCTATCCAGGAGTGATTTG
CTACATTTTACACCGAGTTTGTCTATTCATTAAAAAGAAGTAACCCTAAGCATTCCATAA
ATGAAAAATCTGTCAATTTACACTGACAAGTAAAAGAACACTAGAGATACACANNNNNNN
NNNNNNNNNNNNNNNNNNNNNNNNNNNNNNNNNNNNNNNNNNNNNNNNNNNNNNNNNNNN
NNNNNNNNNNNNNNNNNNNNNNNATTTGAGATCTAAAATCATCTGATTTTAGGTAATAAC
AAATAATGTATTTAACCATGTTATTACAGTAGGCCCTTTTGTGTTAATTTTACAACATTC
AGACATTAGTTATCACCTAACTCCCGGCATAGCAAGCAATTCATGTGACTTTCAGGAAAG
NNNNNNNNNNNNNNNNNNNNNNNNNNNNNNNNNNNNNNNNNNNNNNNNNNNNNNNNNNNN
NNNNNAAAATTTCATGATTCAGTACTTACCTGTACTGCATGCAACAACCCTGATATTTTT
CTTGCCATTCTTTCCCTGCAACCCCAATTGCAGATGAGCACTCAATTGATTTCACAACCC
AGCAAGTCATGACTCTCACTTTGACAAAGATCAGTTTAAGAGCATGCAATAGGGNNNNNN
NNNAATTCTAAATGAGTTCTAATTAATAGGGTTCTCCTAATATATTCTAAGGCAGAGTTT
CCCAAAGTATTCCCTGGAATATTAAATGTTTTACCAGGAAAAGGAAAATTCTCAGACAGC
CAACTGAGCTCATGAAATACTTAGATAAATGAAACAAAATGGCTCTCCTTATTTCAGACT
TCAGGGTACCTATTTAAACAAACACATTNNNNNNNNNNNNNNNNNNNNNNNNNNNNNNNN
NNNNNNNNNNNNNNNNNNNNNNNNNNNNNNNNNNNNNNNNNNNNNNNNNNNNNNNNNNNN
NNNNNNNNNNNNNNNNNNNNNNNNNNNNNNNNNNNNNNNNNNNNNNNNNNNNNTTGTGAG
TCTTCAAGGGGGAGATGTAGTGCAATTTGGTCTCCTTACTTACATGACCATAGAATCCTT
TTTTCT
>FR0012636
TTCTCCCTTCCCTCCTTCCCGAGGGGCGGGCTCCATCTTCNNNNNNNNNNNNNNNNNNNN
NNNNNNNNNNNNNNNNNNNNNNNNNNNNNNNNNNNNNNNNNNNNNNNNNNNNNNNNNNNN
NNNNNNNNNNNNNNNNNNNNNNNNNNNNNNNNNNNNNNNNNNNNNNNNNNNNTCCATGTT
CTTTAATCTGCTGTCCCTGGCCCAGGGACCTCCGCAGATAAAGCTCGGTTTCCCCTTTCT
GACGCTGTTACCAGTTTGCGGCGGTTAACCCCCCAGAGAGAGCCTGACGCAGATTTGCTG
CAGGAAACCACCGAGTCTCACGGCTTGGCACGAACTCTTCCTTCCGGGCCGGCCAGGATG
CCTGAGCGTGGGGGTGGGCAGGGCACCTCCTACTTCCCCCCGCAGATAACCACCAACCCG
GCCACATCATTCTCACATCTGGGAACTGAGCTCACTCGAGGCTTTTCNNNNNNNNNNNNN
NNNNNNNNNNNNNNNNNNNNNNNNNNNNNNNNNNNNNNNNNNNNNNNNNNNNNNNNNNNN
NNNNNNNNNNNNNNNNNNNNNNNNNNNNNNNNNNNNNNNNNNNNNNNNNNNNNNNNNNNN
NNNNNNNNNGCCGCTCCCCTCCCTCCTTCCCGCTCCCCCGGGCAGGAAGGCTCGCGTGCG
CGAGGCCACAGCGCAAGCGGGTGCAGAGCAGGATTCGAACAGGGTTCCATGCAACTCCGT
GCCCAGGGTCCTACCACCGCCTGAGCTCAGCGGTCTTCAGCCAGCGGGGCCCTTCCACCC
CCTTCCTTAATAGTTTTCCTCCTCCGCCTCCTGCACGGCCTCCGCCTCCGCCTGACCGTC
CTCGGAAACCTCCCAGCCGCAGCCCGGCCCTCCCCAGCGGCCTGAGTGGCCTCCTCCCGC
GGCGCCCCCCAGCTCCGCACCTCCCCAGCCCCGCCCGAGGCGCGCCCAGCGAGCGTGACC
CCGACCCAGGGCCACGGCTGCGCCCGTAGGATCGCGGGCGCGCGGGTCTCCATGAGGGAC
TGGGAGAGATGCGTCACCCGCTAATCCCTCAACTGGGTCGCACCCGGTCTGCCTTGGTTG
GTCCCTTCTGATGGCGGAGGCGGGACCTCGACTTGGTGGCCAATGAGGAGCCTCGTGGGG
GTGCTCTCGGCTGCCATGGCAACGGAGGGGCCGCCCGCTTCCCCGCGGGGCGAGGCCGGC
TCTCCCAGGACTGGCCACATTGCAGTCACGCGCTGTGGCCCCAGTCCTGTTAGCATGAGG
TGGGGGTCAGAAGTTGAGGAACAACTCGGACCTAAAGCCTTGACAATTGCCAACAGTGTA
GACAAGTCCCAGCATGCCCAAAATTTATAAGAGAAGGCTGCCTGGAAGAGGGACACGATG
AGGAGGGTCTGCTGAAACGGACAAAGAAACCCAGTTCAGTGCAGTGGAGTGGACATGGCA
CGGGCAGGGCACGGAGTGGGGTCGGTGCTTAGTAAGCGGATTAGGGTTT
>FR0012637
GTGGAAAATAATAACAATCTTCCTTACTTTACTTATTAACACCCAACAGATGATATTTAG
AGACATCAAATACCTTGTCCAATAATTTGAGTGGCCAGGCCTACCATTGATGCCTCTCTC
TTTTTGAATATGGAATGGCCAGTGAGAATATTGGTTAATCCTCTCAACTTGCACATTATA
ATTTACACCCAGGAAAATACTGAAGGCATGTCCTGGCATGAAATACTAATGAAATAGTCA
AGAGACTCTTCTACTTTCATCACAACCAGTGAGTCATTGTCTGACTCACAGTAAGACATG
TACATCTGTGCTTAGTAATACAATTCCACTGTACCAAAGAAATTAGCACTGATGCATAGA
TTTACTAGCTGTCATTAGAAAATAGACCTGTTATAATATAAATAAGGTGGGTAAGAATCA
GACTGGAAAGCTGGATGTGAATCAAATTTATTGATTCACACAGATGGCAATATGATTTTT
GAAGCTCTTAATATAATTGACTTCAAATCCATTTATCAGTCACTATTGATGCTGAAGGCA
GTGTGTAAAG
>FR0012638
TATTCTGGATATTAAAAAAATCTATTTGCTCTGTGCATCTTATAAATCATCAAATGTCTG
AGGAGAAAATGGCCCAGAATATTGAATTCACTTTTCTGGGCCTCATGTCTCTCCAACAAA
TTGGCTCCTTGAGTCCTGGCTGCCTTGGTAGGTCTCTGGTATCATGAACATGATATTTTC
TATATTTTATTCATCTTTTAAAAATTTTCTTGGAGAAGGGTCCATTTTGCTGCAGAGTGG
CCTATCATCGCTGGAAGTGGAAGCCTCTCCCTCATTTTTAAACCCATTTCTCCAGCTTTT
GTTATTTTTCACAAAGGGCAGGTAGATCAAGAATTTTTCAGCTTGTGTGTTACAAATATT
CATTAGAGACTTTTAGATTGCTGTCTGTGTTCACCTTCTTATGCTTGAATGGTTTAGGAA
TGAAGAAGAATATTTACTGAGACAAATGCTCTGTCAGTTTGACAATGCTCTTTTCAAACT
GGGTGCCTCTCAAAGCAAGTTCTGTATGGTTCATTACTCGTTTGCTGCACTATCCTCATC
TTTTAAGGTTTGCTTTAGGTGATGCTAGTCTGCAGAGGTTTCTGCTTTCTGTTACATGCA
AAGTTTAGGNNNNNNNNNNNNNNNAAGAAGTTTTAGGATAGTCAGGAAACATATTCTTCT
TGGTTTCACTAATAAAGAATGCTTATTTTAATTTTGGTAAAATCTCATACAAACACACCC
TGGAGGGATATTTTTGGGTGAAATCTGAATTAGTGTTACGTTATGCATGCGTGCACACAC
AATACTTCTGAAAGGTTAACTG
>FR0012639
GGGACATCCCAANNNNNNNNNNNNNNNNNNNNNNNNNNNNNNNNNNNNNNNNNNNNNNNN
NNNNNNNNNNNNNNNNNNNNNNNNNNNNNNNNNNNNNNNNNNNNNNNNNNNNNNNNNNNN
NNNNNNNNNNNNNNNNNNNNNNNNNNNNNNNNNNNNNNNNNNNNNNNNNNNNNNNNNNNN
NNNNNNNNNNNNNNNNNNNNNNNNNNNNNNNNNNNNNNNNNNNNNNNNNNNNNNNNNNNN
NNNNNNNNNNNNNNNNNNNNNNNNNNNNNNNNNNNNNNNNNNNNNNNNNNNNNNNNNNNN
NNNNNNNNNNNNNNNNNNNNNNNNNNNNNNNNNNNNNNNNNNNNNNNNNNNNNNNNNNNN
NNNNNNNNNNNNNNNNNNNNNNNNNNNNCAATGACCTGAGTGGCATTTGGCTGCCTCCTG
TCTC
>FR0012640
CTAAAATGAAGGCCCACCTATTTAAAAGTGTGAGATTATATATTTTTTTATTTAGTTCAA
CCTTCTAAAGGCTGTTTTTCACACAGGTGAGGAACAGTTGATTGCAATACTTTGTGCTAA
GAGGTAGTTCATCCTGCCAGAAAGAAAAAGCCAGGTTGGATTGACAAGGTATATAAAAGC
TCCAAGGTNNNNNNNNNNNNNNNNNNNNNNNNNNNNNNNNNNNNNNNNNNNNNNNNNNNN
NNNNNNNNNNNNNNNNNNNNNNNNNNNNNNNNNNNNNNNNNNNNNNNNNNNNNNNNNNNN
NNNNNNNNNNNNNNNNNNNNNNNNNNNNNNNNNNNNNNNNNNNNNNNNNNNNNNNNNNNN
NNNNNNNNNNNNNNNNNNNNNNNNNNNNNNNNNNNNNNNNNNNNNNNNNNNNNNNNNNNN
NNNNNNNNNNNNNNNNNNNNNNNNNNNNNNNNNNNNNNNNNNNNNNNNNNNNNNNNNNNN
NNNNNNNNNNCCTTCAGGGTAAGGAAAGAGCTTTTTCCCAGTGAGTCAGAGATCAAATGC
ATGTAAAATGTTTTACCTAAATAAAAAATTTGCCCTTTTTCCTTAAATTTACACTTACTT
TTCCCCAGATGCCTAACTCTGGCTAACACTTACATGCAGATTGAGAGGAAAAAATAAAGA
GTAATTAAGATTACAGGAGAATATTTTAATCCTGGCATTCTGACACTGAGGATATTCAAC
ATAAAATACAACTTTACCCAAGCAAAACAAGATTAGGAGGAAATCATCATGACAAAATAA
AACTAGCAATTCTAAAGACATGTACATATAGTGAAGTGAATTTTTTCTTTGTAAAAGTTA
GTTGAACAATGGTCAAAATGGGTTAAAGAATCACATATTGTTAGTAAACCAGAAAACTGC
AAAAATTGACCTTGGAAGAAATGAAACCTTCAGAGAAGTTATTAACAGAAAATAGAATTG
ACATTAGCTAAACTTTTCATGGTAATGTTTACTGACCAAAAATTGATAAAAGAATTATAT
CTTCCTTTAAAATTTGACATTGGAAAATTGTATTAGGGAGAAATAATGAC
>FR0012641
GCTGTTGGTCCTATNNNNNNNNNNNNNNNNNNNNNNNNNNNNNNNNNNNNNNNNNNNNNN
NNNNNNNNNNNNNNNNNNNNNNNNNNNNNNNNNNNNNNNNNNNNNNNNNNNNNNNNNNNN
NNNNNNNNNNNNNNNNNNNNNNNNNNNNNNNNNNNNNNNNNNNNNNNNNNNNNNNNNNNN
NNNNNNNNNNNNNNNNNNNNNNNNNNNNNNNNNNNNNNNNNNNNNNNNNNNNNNNNNNNN
NNNNNNNNNNNNNNNNNNNNNNNNNNNNNNNNNNNNNNNNNNNNNNNNNNNNNNNNNNNN
NNNNNNNNNNNNNNNNNNNNNNNNNNNNNNNNNNNNNNNNNNNNNNNNNNNNNNNNNNNN
NNNNNNNNNNNNNNNNNNNNNNNNNNNNNNNNNNNNNNNNNNNNNNNNNNNNNNNNNNNN
NNNNNNNNNNNNNNNNNNNNNNNNNNNNCTATGTGTTGAGAGATAAGTGAAGAGAAATTA
GAAACACAGGTTCTCCTGCTGCTGTCTTGCTCAGAAAAATTGATCCTAAGCAGTTATATG
ATAGCTATTTTCAACTCAGTGTTTCTATCAGTCACCATTTCTAATAGTTAGCAGAAAATT
ATGAGATGCCAAAGTCCTTTCCTATCTCAATACTGACCACTCATATGTTTCCTATTCAGA
GAGTAAAACACATGCCATATTATCTAAGAATCTTAATATATGCCTCCCAAAGATATGCTG
TTAATGCAAGTTCTGGCCCATGGAAGGAAAAAGGCTTCACAGAGGGCCTTCCCCGATCTT
TAACTTGAAGTGCCATTGCTAGTTTCTGCGTTTATCTGTTTTCAACAGTACTTAGTGGAA
GTTTGGAAAAAAGCATACCAAGCTACTCCACTGAAATATAANNNNNNNNNNNNNNNNNNN
NNNNNNNNNNNNNNNNNNNNNNNNTACAAATGCACATAATACAAAAGGAATAAAATCAAA
ACTTGATGACAAAATAGATGCACAAAACATAAACAAGGGGAGATGAATAGTAGAAAATGT
ATACTGTCCAGTTCTGCACAGTTGCTAAAGGTAAGCTGAAGGTTTGTTTGACCAAACAAA
GAGGGAAATAAAATCAGTGTAAAATGTGTAATGTTTTCAAGCGATAAAATTTTTATTTGG
GAGAATCTATGTTTTGCCTTATATCGACACATTTCCTAATATTCATATGTGAGAAAACAC
TTTCAGGTAACCTTCCCCTAGCTACAGGAGAAACACTGTATAGTATCAATGAATGGCAGG
TTGAAAGAGCCTTGAGTCAAAATAACGAGCATTTTATTCTTTAACTTCCTTCTATTTACA
TCAGTGGCACAACTGAAAGAGCAGTTCGATAGAAACGAGTCTAAAAGGGAAGAAAAAAAT
AAACACATTTTAACATCTCAGAAAGGTCATTTACATTGACAAGATTTCAGTTTCTTAAGT
TTAAAT
>FR0012642
CTCCACATCTCAGTCCACTCATTAAAATTCTCTGTCTTTCTAATTCCACTGCTGAGGTCT
TTCTTGACCAGCCACTTCTGCACCCTCCTTAGGGACTCAAGAATTCTAATCTGCATTTCC
ATACGATATTGGGATGCCTTGAACATATTCCACCTAGACATTTCTCATAGCTTCTGTTAC
TCTACCATGGGAAAGTCTTTGGGTTTATCTTCAAGACTAACATTCTTTCTGACTAATTTT
GGAAGGCTAAACGTTGTCCATTTTATTCAAAAATCCCCATAATTTACCAGGAGCTTCCAT
TCATCTAGACTAATAATAAAGAAGACATCAATCCCAATCTGCCAAGCTTTACCTCAGATT
TGAAGAAACTACTGGGAAAACCCATAGTGTAATTGAAGTAGNNNNNNNNNNNNNNNNNNN
NNNNNNNGAGTGAATCTTCTCTTCTGTAANNNNNNNNCAATTGACAACATTACCATCTAG
AACTGGCAGACATTCCACATATATAGGATTGTCCTGAATTAAACTCTGCTGCCTCTTTTT
AACACACGGGATATATAATGTTACTTGATTCTGCAACCAGAAAGCAGTTTTCTGAATATG
ATACTTTCTATATATAATTTCAGTATATCCTCATCTGGTAAAGACAGACAGAACTNNNNN
NNNNNNNNNNNNNNNNNNNNNNNNNNNNNNNNNNNNNNNNNNNNNNNNNNNNNNNNNNNN
NNNNNNNNNNNNNNNNNNNNNNNNNNNNNNNNNNNNNNNNNNNNNNNNNNNNNNNNNNNN
NNNNNTAGCGATCTGAATTCGTCAGCTTCTTTTCTATTATGACACTTGATTACTTCATCA
CCAGAAGCTGAGCTCCCAGCTTGAGTATGCAACATGTCTGGACATGTTTGGCTAATTACT
GTGGCAGCCAGCCTGCTGGCCATTGCAGAATGACCCAGATGCTTCCTGAGAGAACTCAGG
TTTAAGGAAGAGAAAACCAAACTCCAGGAGTCTGACAGCAACAAAGCCTTAGTTGACAGA
AAGGTAGTTATTTTGGATGCATAAGTGTTTATTATTCTTATTTGCCTCCTAACTCCATGT
CTAAGTTCAAGAAAAAGCAAATTAATTAATAAAAACCAAAAGACTGGGTTTGCTAAACAA
CTTTTAAAAATATAGGGTCAAAACTGTTTTGTACA
>FR0012643
TTATCTAACACACATCATCTCATTTTAAAAATACAATTACCCTGGCAATTGCTGGAATTG
TTTCCAAGTTTTGTGGAACTGTCCATTGTGAGTTTTGGAAGGATGCAGGGCTCCACCTCC
CACTTCAGAAACCAAAGGGAGAGATGGGTTCTTCCTCTCCATAAACCCATGGTAGCCAGT
GTAAAGGTACAAGAGCTAGACTCAGCAATCAGACACTCCCACATAGACCAGTGAATCCTG
GGAAACAAAGAGTGGATGTGATTAAATGAGCAGTCACAGTAGTAGTCTAGCAAGAGAAAT
TCAACAGCAGCTGTGGCATCTGGATCAGACTGTTTATACTTTCAAAACTCCCTTACTTCC
CACTTNNNNNNNNNNNNNNNNNNNNNNNNNNNNNNNNNNNNNNNNNNNNNNNNNNNNNNN
NNNNNNNNNNNNNNNNNNNNNNNNNNNNNNNNNNNNNNNNNNNNNNNNNNNNNNNNNNNN
NNNNNNCCTCAGCAAGCTAAGTAACCGAGTGTTAAAATGTCCGGCAGGAAATAAGGAACT
GAAGAGTTTTGAGGAGAACAACATAATCAAATATTTGCATATAAACAGATAGGAAATAGG
ACTTTCATTTCTTTCTGACTGCCCATCATGACGTAANNNNNNNNNNNNNNNNNNNNNNNN
NNNNNNNNNNNNNNNNNNNNNNNNAGGATTCAGCCTAGCACCTGACCTCCTGGAGTTCAG
TATCTAACACAGAAAACAACATTAAAATAGAATGGNNNNNNNNNNNNNNNNNNNNNNNNN
NGTATAGGTGGTATGGCAATACAAGCTAGTCTAGTAGTCAGCAAATTTCTCCATGAAAGC
TGCCGAG
>FR0012645
TATTTTAANNNNNNNNNNNNNNNNNNNNNNNNNNNNNNNNNNNNNNNNNNNNNNNNNNNN
NNNNNNNNNNNNNNNNNNNNNNNNNNNNNNNNNNNNNNNNNNNNNNNNNNNNNNNNNNNN
NNNNNNNNNNNNNNNNNNNNNNNNNNNNNNNNNNNNNNNNNNNNNNNNNNNNNNNNNNNN
NNNNNNNNNNNNNNNNNNNNNNNNNNNNNNNNNNNNNNNNNNNNNNNNNNNNNNNNNNNN
NNNNNNNNNNNNNNNNNNNNNNNNNNNNNNNNNNNNNNNNNNNNNNNNNNNNNNNNNNNN
NNNNNNNNNNNNNNNNNNNNNNNNNNNNNNNNNNNNNNNNNNNNNNNNNNNNNNNNNNNN
NNNNNNNNNNNNNNNNNNNNNNNNNNNNNNNNNNNNNNNNNNNNNNNNNNNNNNNNNNNN
NNNNNGTAAAGTTNNNNNNNNNNNNNNNNNNNNNNNNNNNNNNNNNNNNNNNNNNNNNNN
NNNNNNNNNNNNNNNNNNNNNNNNNNNNNNNNNNNNNNNNNNNNNNNNNNNNNNNNNNNN
NNNNNNNNNNNNNNNNNNNNNNNNNNNNNNNNNNNNNNNNNNNNNNNNNNNNNNNNNNNN
NNNNNNNNNNNNNNNNNNNNNNNNNNNNNNNNNNNNNNNNNNNNNNNNNNNNNNNNNNNN
NNNNNNNNNNNNNNNNNNNNNNNNNNNNNNNNNNNNNNNNNNNNNNNNNNNNNNNNNNNN
NNNNNNNNNNNNNNNNNNNNNNNNNNNNNNNNNNNNNNNNNNNNNNNNNNGAGCATAGCC
TTATGCTAATTTTTCAGTTACTAGGTCTGATATCATCACATTCCTTGCTTGTCATTGAAA
ATTTTTTAAACTATGATACNNNNNNNNAGTGGTATTTATCCAATTAAATCTGCTAACAAA
TTTGGTGTATAAATCTCAAGGGTAAGGGTATGTGGAGAGTGGGTGTGTTTGTGTNNNNNN
NNNNNNNNNNNNNNNNNNNNNNNNNNNNNNNNNNNNNNNNNNNNNNNNNNNNNNNNNNNT
AAAGAGTTGTTCTGATAGATTAATCTTTAGTAGATGTATTCCCTACAAATTGTTTTTCTC
CATATTGCAGTGTCAGGTAAAGAAAGGCATCCCAGGATGAATTCAGAGCTAGGAACATGC
ACCTTTGTATCATAATGCTAAT
>FR0012647
CAACTGGCCACCCAGAAGTTTCCTTTGCATAGTCAACCAAAGCTATGGCTTTGTTCTTTG
GAGCTTATATACTGCATGACTCCATTGATACAAATAAGACAGCACCTTGGTTTCCCAGGG
ATGTTTTCATTCAGAGGTCCTGTCTCCCAGGAAAGCAGTAGAACCAGTGACAGCATTCAA
CAGCCACACTGCATGGTCATCAGTCTTAGGCCAACATGGGAGCCTGAAATTAACTCCATC
AGTAACTACCTGTGTGTCTTGCTGATACTGAATGAGCCCTCACAAGCCAAGCCAGGTGGA
AGACAGCCAGCAAACGTCTACAGTTATTCTTAGTGAAATTCCTCAGAGGAATCCAGGGGG
CTCCCAGTTCCCAACACTCTTCGAGATGACCATTTTTCGGGATTTGACTGGGGAACATTT
TACATATTCAGTCTTTCTCAAAAANNNNNNNNNNNNNNNNNNNNNNNNNNNNNNNNNNNN
NNNNNNNNNNNNNNNNNNNNNNNNNNNNNNNNNNNNNNNNNNNNNNNNNNNNNNNNNNNN
NNNNNNNNNNNNNNNNNNNNNNNNNNNNNNNNNNNNNNNNNNNNNNNNNNNNNNNNNNNN
NNNNNNNNNNNNNNNNNNNNNNNNNNNNNNNNNNNNNNNNNNNNNNNNNNNNNNNNNNNN
NNNNNNNNNNNNNNNNNNNNNNNNNNNNNNNNNNNNNNNNNNNNNNNNNNNNNNNNNNNN
NNNNNNNNNNNNNNNNNNNNNNNNNACTTTTCTAATTTATAGACATAAAAGTAATTGACT
CCCACAGCACAGTAACAGGCAATGCTGCTTGGCATGCCACAAACATCTGAAAGCTTGTGA
CACTCCTAGGATTGTGTCCATTCTTTCATTATGTGGAAACTTTGTTCTGTTATGTGAAAT
GGGTAAGGCACCAAGTGAGACTTTGAAATCTAATTTTTAGGTGGATGTGATATTTATTGT
AATAGGACTTGACCTCTGTACTTTAAAGAAATCACTAACCAAATTTTCAAAGTTTCCTTT
TAAATGCGTTTAGCTAGAAATCTATGTATTTATCCCTTTCCTATTTTGCATTCTTCTCCC
ACTATTTTTAAAAACTCATTTACAGTAGAAACCATTCTTCTTTCTCCCAACAGTATCCTT
TGCCAAGACCATGAGAACAGTAAGGAGCATGTTGTTGGTCAGGGTTTCAGAATACGCGTG
ATGTCACTGAGAATGTTTGCTCACAGTCAATAATTGTCTTTGTGGATGTGATAATTTTGG
AGATACACTTCTGGTCAGAACTCAGGTGAGATAATCTTGCAATACTCCAAATGCAGATAC
TCCAGCCACCCGCAAGGTTCCAGGAAAGGACAATGTCCTGCGAGAAAATCAGGAGGCCTC
CACTTCCTGGGCCACTTGAGAAGTTCCTGGGCATGTCACTACATGTTGGTTGACTCAGCC
ATTTCTCATGCTGTTTTGTTTCTTGCGGTGGCCACTTAACCCCAAAGAATGAAGGGAGGA
TCCACAGTGAAAGTGCCTGAGTTTCTCTATGAGACCAGATGCTGTCGAAACCAAACATCT
TTTCCTTTGCTCTATGGGAACATTTTAGGGTTTGTTTTGCACAGCTGGTTTCCAGACTAG
AAGATTAACAAGTTTGGGTCCACCCCTAAGAATCAGTGGCTGTCTTTTAAGGTGAGGAGT
GTGGGCTTAACTGAGGTCCTTTGAGGGAGCTATAAAGGAGAAACAACCTGGGACATCCCA
GTTTTCCTATTCCTCCACTGTTAATATCTCA
>FR0012648
TGCAGCCGCTTAGCTGTCTTGCCCTCTGCCTTCCAGGCGGCCTCAGGTAAGAAAGGCGGA
GGTGGGCCTAGAGGACACATCCCAAAGCACTACAGGAAGTAGGTGTGGCCCTACATGTAT
GGACACGTTGCCAAGAGCACGGGAGGGAGGGGAGGCTGAGGCAGAGCCTGCAGCCAGGGA
GCTCCGTGATGTTGCTGGCACCTGGCAGGGCACAGGGTGCAGCCCTGGGCCCAGAACCTC
CAGACTGGGGGCTGCCGATGGGGTGAGGCTCCCTGTGCTGCACCCACAGGCCTGTACTGC
AAACCTTCACCTCCGCAGTCTAATGGGTGTTGTGTGAGTCTTACAGACCCAAGCACACAG
GTACAGGCACAGAGGTGAAAAGGTGTCGACTGGGAGAAGACAGAGGGAACCTTCTGAGCA
GCTCAGAACTGTCCCAGGGCTTGGCCAAGCTGCTAGGCTCAAAACCAGATTGGAGGGTTG
GTGTCAAAGGCTTGCTGATGAGGTATGTGGATGGACTTCTTGCAACAGGCCCAGAAGTTG
AGAAGAGATGGTCCCTACTCTTCTGGGTGTACGAAGCAATCTAAACATGACGGCCAGACT
CTCCAGCCACCTTAGTGATGCTTGTTTTATGGCCTCGGACCAAAATGGTCATGAGAACAC
GGAAGGAGGGCACGCCCAGGCTTCTTTCTTCGTCAAGCCTGCCCGGGCAAGGGCTCCTGC
TAAAATATTTTAGCGACCAACCACACATCGCAATACTAGTGGGGT
>FR0012649
GCAGGAGCTGAATATNNNNNNNNNNNNNNNNNNNNNNNNNNNNNNNNNNNNNNNNNNNNN
NNNNNNNNNNNNNNNNNNNNNNNNNNNNNNNNNNNNNNNNNNNNNNNNNNNNNNNNNNNN
NNNNNNNNNNNNNNNNNNNNNNNNNNNGACAGGAAAGTGGTTTCCTTAAAAGTCAGNNNN
NNNNNNNNNNNNNNNNNNNNNNNNNNNNNNNNNNNNNNNNNNNNNNNNNNNNNNNNNNNN
NNNNNNNNNNNNNNNNNNNNNNNNNNNNNNNNNNNNNNNNNNNNNNNNNNNNNNNNNNNN
NNNNNNNNNNNNNNNNNNNNNNNNNNNNNNNNNNNNNNNNNNNNNNNNNNNNNNNNNNNN
NNNNNNNNNNNNNNNNNNNNNNNNNNNNNNNNNNNNNNNNNNNNNNNNNNNNNNNTTCNN
NNNNNNNNNNNNNNNNNNNNNNNNNNNNNNNNNNNNNNNNNNNNNNNNNNNNNNNNNNNN
NNNNNNNNNNNNNNNNNNNNNNNNNNNNNNNNNNNNNNNNNNNNNNNNNNNNNNNNNNNN
NNNNNNNNNNNNNNNNNNNNNNNNNNNNNNNNNNNNNNNNNNNNNNNNNNNNNNNNNNNN
NNNNNNNNNNNNNNNNNNNNNNNNNNNNNNNNNNNNNNNNNNNNNNNNNNNNNNNNNNNN
NNNNNNNNNNNNNNNNNNNNNNNNNNNNNNNNNNNNNNNNNNNNNNNNNNNNNNNNNNNN
GACATACTTTTCCAATTAGGGTAAACGTGCGATTCGCAAGGGAGGGTGGNNNNNNNNNNN
NNNNNNNNNNNNNNNNNNNNNNNNNNNNNNNNNNNNNNNNNNNNNNNNNNNNNNNNNNNN
NNNNNNNNNNNNNNNNNNNNNNNNNNNNNNNNNNNNNNNNNNNNNNNNNNNNNNNNNNNN
NNNNNNNNNNNNNNNNNNNNNNNNNNNNNNNNNNNNNNNNNNNNNNNNNNNNNNNNNNNG
TCAGAATGATAGAGGGAGACAATTGCAGATAGAACAAGGCCTTTGGGAGAACGGGGAGTT
GAAGTGGAGGAGGTGATGCTGGAGTACTGGGAATGTTCTATTTCACGATGAGTGTGAATT
ACAGTTTATGGAACTGTGAGTTTATGTTTGATAACACTTCTCCAAGTAAGTGTTACATTT
TGCAATATTNNNNNNNNNNNNGAAACTTTAAAATTAACAGGGAANNNNNNNNNNNNNNNN
NNNNNNNNNNNNNNNNNNNNNNNNNNNNNNNNNNNNNNNNNNNNNNNNNNNNNNNNNNNN
NNNNNNNNNNNNNNNNNNNNNNNNNNNNNNNNNNNNNNNNNNNNNNNNNNNNNNNNNNNN
NNNNNNNNNNNNNNNNNNNNNNNNNNNNNNNNNNNNNNNNNNNNNNNNNNNNNNNNNNNN
NNNNNNNNNNNNNNNNNNNNNNNNNNNNNNNNNNNNNNNNNNNNNNNNNNNNNNNNNNNN
NNNNNNNNNNNNNNNNNNNNNNNNNNNNNNNNNNNNNNNNNTTACAGGTAAAAATCAGTA
ACATGTAGGACTTGACCAGATAGAGAAGGGAAGGAAGGTTTTTATAGACAGGGCAGAGAG
CACGAGGGAGATACAGGGCCTGGGGCGTACCAAGCTAGTGGATTGGCGGAAGTATGGAA
>FR0012652
AAGCAGAGTTTTCCCCTTTCCCTCCCGCAGTGAGGTTAGTTGCTACCACTTCTCTGGTAA
GCACATTGTGTTTCTCAGCACAAGGCATGTTTGGATATGTCTGGGCA
>FR0012653
TTTTTCTTTCTCTTTGTTCTATTCATTCNNNNNNNNNNNNNNNNNNNNNNNNNNNNNNNN
NNNNNNNNNNNNNNNNNNNNNNNNNNNNNNNNNNNNNNNNNNNNNNNNNNNNNNNNNNNN
NNNNNNNNNNNNNNNNNNNNNNNNNNNNNNNNNNNNNNNNNNNNNNNNNNNNNNNNNNNN
NNNNNNNNNNNNNNNNNNNNNNNNNNNNNNNNNNNNNNNNNNNNNNNNNNNNNNNNNNNN
NNNNNNNNNNNNNNNNNNNNNNNNNNNNNNNNNNNNNNNNNNNNNNNNNNNNNNNNNNNN
NNNNNNNNNNNNNNNNNNNNNNNNNNNNNNNNNNNNNNNNNNNNNNNNNNNNNNNNNNNN
NNNNNNNNNNNTGCTG
>FR0012654
TTTGCATACCCATCTTCGGGAGTAGCAGGTAACCCAGGTTATTCACGGGATTTGGTTTGC
CTGGTTAGCCCACAGTGGGACACAGGAAGGAGAATTCAGAGCTGTTACCAAGTGCTACCT
GAGATCACACACAGTTACTAAGGTCTGGAGAATTCTCTCCCCAAAGCTCCAGATGTAACT
GTGACTCTACAGTGACTTCCTGACTCTAGGGACATCAGAA
>FR0012655
ATTAGCATGGAATTCAGGAGCCTCTGTGGTTTGGCTTCCACCCTGCATTTCCATATTTCC
CATGCTTCTCCCTTGCCACAGTATGAGAACTTCCCCTGCTTTCCCATCTTGATATCCTTG
CTTATGTTCCTCTTTCAGGGAGTGCCCTTCCACCCTTACCTGTTTCCAGTCCTGCCCAGG
CATGTTCATGAGCAGAGTTTGGGAGAACTTTTTTCAAAGTTGAGTAATATCTGGATCCCT
AATAAAACAGTTCTTATGGATTCCTAATATTGATTTAAATGTATTGCAAAATCACTTCAA
TATACAAAACTATGAAAACATATAATTAAGTAGAAAAATGTTTCTCACTTCTAGATAACC
ACAAAGCCNNNNNNNNNNNNTTACACACAAAACCACAAACCAATAGAGTTCTCATTAACA
TGACTTGTTCTCTCCTGGTTGTGATGTCAGTCAGCTATAAACTGCTTTCACATGTGGTAT
GCCTACTATCAAATGCCACAAGATGTCTCAGTTCTTCCCTTCTCTTTCTCTAATTGCAAA
GTCCTCATTCCTGGGGTGCTCCCACCCCCAGTGGAATAAATGCCTCAATGAAGCATCATC
ATGAATGAAAAGGCTCAGTAGTGTTCCCCACCAAGTGGCTGCATTTCTACATGAAAAAAA
TACATCTGCCTCTAACTTTCAAACTGCCTAAGTGCAGNNNNNNNNNNNNNNNNNNNNNNN
NNNNNNNNNNNNNNNNNNNNNNNNNNNNNNNNNNNNNNNNNNNNNNNNNNNNNNNNNNNN
NNNNNNNNNNNNNNNNTCGTGGCAAAAGAAACCAAGGAAACATTATT
>FR0012656
CTTCCAGCAAGGCATTGCTTTAGAAGCACTCATCACTTAAGAGACAATATGGCTGGTCAT
TTTTTAGGCTTAGTTTACAAAAGGTGTTTCGAGTGTTTGGTTAAAAAATCCTCCTTCTCA
ATTTCTACATCTCTCTTTCCTCAGAGCAGAAAATACTGTCAAAGACATGTTTGGGCATGA
ATCTTGGCATGTGATCAAAATGATAACCCACATTTTCAAAGCAAATATAGTTTATGGCAT
ACTTTCCTATGTGTTATTTCATTTAGTTCTTAACAAGTAAAGGAGGTGTTGTCTTCATTG
CCATGATGAAAAATGAGATTCAAAGAAAAGACTAGCTCATATATATATAATAATAGCTGA
GAGTTACACAGGAGAATGTTTCCAATGTGCCAAACACCTTTTGTATTTTAACTAAATGTT
GGACANNNNNNNNNNNNNNNNNNNNNNNNNNNNNNNNNNNNNNNNNNNNNNNNNNNNNNN
NNNNNNNNNNNNNNNNNNNNNNNNGCATGGGCTATTTCATATTTGCTAATCAGCAAAACC
AAAGCTTGAATTCTTCTGACCCAAGTCAAATGACTTTTGTAGAGTATTATCAAATATAGT
AATGTGGCAAAGCATGACTAAATCCAGAGAGCATAGTC
>FR0012657
CCTATGATTTTTATTCAAGGAAAAAATAATATTAGAAAGGTAAGGGGTAGGGGAGAAGGA
TTTGGTCATTATTTGATGAACATTTATTAACTAATCACATTATATAGGAAGCACTGGAGA
GACAGAAAAGATCTTAAAGACCTTAAAGCTGTTCCTTGACATGTTCACCATCAGGGAGAG
AGATCTATGTGCGCTAATAGAGTTGTGAACAGAAGTCTCAGGCAACCCAGTGGAAGGAAG
AGTGATTTGTGCAAAATCATTTCAGGAAGTCTTCATCAAAGAGGCGATGCTCATGACCAG
GTGTGCACAAGCAGTGCACATGCTGAGCAGAAGCACTCCAGGCAGTGAGTTCANNNNNNN
NNNNNNNNNNNNNNNNNNNNNNNNNNNNNNNNNNNNNNNNNNNNNNNNNNNNNNNNNNNN
NNNNNNNNNNNNNNNNNNNNNNNNNNNNNNNNNNNNNNNNNNNNNNNNNNNNNNNNNNNN
NNNNNNNNNNNNNNNNNNNNNNNNNNNNNNNNNNNNNNNNNNNNNNNNNNNNNNNNNNNN
NNNNNNNNNNNNNNNNNNNNNNNNNNNNNNNNNNNNNNNNNNNNNNNNNNNNNNNNNNNN
NNNNNNNNNNNNNNNNNNNNNNNNNNNNNNNNNNNNNNNNNNNNNNNNNNNNNNNNNNNN
NNNNNNNNNNNNNNNNNNNNNNNNNNNNNNNNNNNTGGAACACTGTGTTNNNNNNNNNNN
NNNNNNNNNNNNNNNNNNNNNNNNNNNNNNNNNNNNNNTTCATTTGGGGACCTCAAACAA
TTAGCTAGCTATAGAGTAGAGGAGTGCCAGTAGCTACTGTAAGAATGACTTGATACAATA
AAATAAAGTATAATGAAACATTAATGCACTATAACTTTGTAATCGATATTAGTTATCATT
ATGGGTGCATAAAATTATAGGGAAGAGGGAAAACTTGGAGCAGATTCTAGAGATATTTAG
GAGTTAGGATTCACAGGATTTTTGTGAAAATGTTGGATGGTGGTGATAGATGGTGAAATT
ATTTCAGATGTTTAGATTCAAGAGAATTCTGGGAAATGACAGATAATAGGTAATGCAGGG
AGGGGACAAAGGGCATGAGAATGTGGAGAAAGTAAGGCCTATTTTCACATAAATAATGTT
TGTAAAAATGATGGGAAATGTTTACTGCAGTTACCTCGCATAATACGGAGGTGCAGTGTG
TGCCATTGATGATGAAACGTATCCAAGAAGTTTTAAGGAACAAGATGGAAAAATTCACTT
GTGATAAATCTCACAGACCCAATCAAGGGAGGAACAGGGTAACTAAGCTTCTAACAGAAA
TATGTAATTTCTTAAGAAAATCAAGTGCTCTCCTTGAGGACTAGAGGGTAACATGCAGCC
TTTAAGGAAAGAATAGGTGCAAATTAAGAGAGAAGTTGGGAATGAAAGCTGGCAATGTAT
TTTTTTCTTTAGCATAAAAAATTGCACATTATCAATGTATTACAAGAAAGATGAAGTGCT
CAAATCCACACAGCCAAAATGCCCAGTCTAGGTAAGTTTCTGTTATAATAAGTCAATTTA
GAATAATAAAAGTTGTTAGGAAAAGAGAAGTTTTTATTGACTTAAGTGGTCAAAGGGTGC
TGATTTAAA
>FR0012658
CTATTAAAGCACTAACGTGGGATTGTTTTAAGTTAAACATCACCAATTTCAGTAAAAATG
AGTGACAGACATTTTAGGGAGGAGAAAAGGAATGGAGAAATATGTAAAACTGAGGCATAT
TTAATGAAAATAATGTAAAAGGCCTTGTCTGAAACTTAAAGGAAGCAAAATAGTGCAATG
TTTAAGAGCCTGAATTTTAGATTTGGAGAACTGATCTAGAATTTTGCTAGANNNNNNNNN
NNNNNNNNNNNNNNNNNNNNNNNNNNNNNNNNNNNNNNNNNNNNNNNNNNNNNNNNNNNN
NNNNNNNNNNNNNNNNNNNNNNNNNNNNNNNNNNNNNNNNNNNNNNNNNNNNNNNNNNNN
GGCTTGGTTGAGTGTAAAGGTTTTAGACATGCCTAGACATGCTCAGACATTTATGATAGC
CTAAGACAAGTCTTATCCTAAGACAAGTCAAAGACATATATAGAGAAGGGC
>FR0012659
TGCAGAGGGTGGAAGATATACCCCAGGAAAAAAACAATTCACACTACGGAATGCTAGAAG
GGTCCAGAACCAGGAAATATCAGAGACAACTGAGTACAGGAATGAGATATAAGGCCAAGA
TTCCACATATGAAACAGTTTTCCTTCCCTTCCACCTCTGCATGCAGAATGCCTTACAGCC
AAGAATCTACCCCCAGGGTGAAGGTGTGATAGGAGGAACACAGACCATCCAGAATTTCCC
ATACATTCACACATCACGCTGAAACGTTATTCTGGAAATAAATCTAAGGGCTCCGTAGAA
AATCCCCTGCATTCTACCCATTACAGTAAAATGTCAGCATTCCTGTCCCATCATCTTGGC
CATCAGAAAAGTTCCACACAAGAGAGCTCGTAATCCACTTATTACTTCATTAAAAAATAT
AAACAGTCAAGACCCCCCCACTCCAGACATTTGAGGAATACTTCCAATGTGAAATAAAGA
TGGGT
>FR0012660
TACTGGACTNNNNNNNNNNNNNNNNNNNNNNNNNNNNNNNNNNNNNNNNNNNNNNNNNNN
NNNNNNNNNNNNNNNNNNNNNNNNNNNNNNNNNNNNNNNNNNNNNNNNNNNNNNNNNNNN
NNNNNNNNNNNNNNNNNNNNNNNNNNNNNNNNNNNNNNNNNNNNNNNNNNNNNNNNNNNN
NNNNNNNNNNNNNNNNNTATTCTGTTAGAAATAGATAANNNNNNNNNNNNNNNNNNNNNN
NNNNNNNNNNNNNNNNNNNNNNNNNNNNNNNNNNNNNNNNNNNNNNNNNNNNNNNNNNNN
NNNNNNNNNNNNNNNNNNNNNNNNNNNNNNNNNNNNNNNNNNNNNNNNNNNNNNNNNNNN
NNNNNNNNNNNNNNNNNNNNNNNNNNNNNNNNNNNNNNNNNNNNNNNNNNNNNNNNNNNN
NNNNNNNNNNNNNNNNNNNNNNNNNNNNNNNNNNNNNNNNNNNNNNNNNNNNNNNNNNNN
NNNNNNNNNNNNNNNNNNNNNNNNNNNNNNNNNNNNNNNNNNNNNNNNNNNNNNNNNNNN
NNNNNNNNNNNNNNNNNNNNNNNNNNNNNNNNNNNNNNNNNNNNNNNNNNNNNNNNNNNN
NNNNNNNNNNNNNNNNNNNNNNNNNNNNNNNNNNNNNNNNNNNNNNNNNNNNNNNNNNNN
NNNNNNNNNNNNNNNNNNNNNNNNNNNNNNNNNNNNNNNNNNNNNNNNNNNNNNNNNNNN
NNNNNNNNNNNNNNNNNNNNNNNNNNNNNTATTCTATATATNNNNNNNNNNNNNNNNNNN
NNNNNNNNNNNNNNNNNNNNNNNNNNNNNNNNNNNNNNNNNNNNNNNNNNNNNNNNNNNN
NNNNNNNNNNNNNNNNNNNNNNNNNNNNNNNNNNNNNNNNNNNNNNNNNNNNNNNNNNNN
NNNNNNNNNNNNNNNNNNNNNNNNNNNNNNNNNNNNNNNNNNNNNNNNNNNNNNNNNNNN
NNNNNNNNNNNNNNNNNNNNNNNNNNNNNNNNNNNNNNNNNNNNNNNNNNNNNNNNNNNN
NNNNNNNNNNNNNNNNNNNNNNNNNNNNNNNNNNNNNNNNNNNNNGTTACTTTGCCCTCT
ATAAGCTTAGTTCTAATTTGTTAAT
>FR0012661
ATATTTAGGTTATTGAGGCTATTGAGTATTGAGGAACAAAATTAGTTGCAGTCTTAGAGT
ATAGGTAATAACTATCATTCCCTCATAGATGCTGTGATTTTACCCATTCCTGCAGATAGC
TGGCAAAGGCTGATGTTTGACACGTAATGCAGTATTGCAGACACTGCTTTTCCATGTTGA
AACAGAGTGGATGATAGAGCTGCTATTTAATGACAGATGCCACTATGGCCTGTAATGGGT
AGTTCTGGCTTTGGCACTAGTTTCTCTTCTTTCTCAGGGATTTCCAGGGTTAAAGTAATA
GATATTCTCTGTATTATTCTTACAAAAACAAGAACAAAACAATAGATCACTATAAAGGGA
GTTTACAACATTGCTCCCAACCCTCCCTGGGCCATTTGGCCAGGACATTCCTGTGTGTTT
GACAGAAGGCTCTGCCTGCCTCTCTCAGCCTCCAAGCTTTGTGTCATGCTCCAAGGAACA
TGCAGATGGCAAAGATGCCAGATGCCCCAACCACATTTTTCTGGGTTGAAGATGTTTAGA
AAATTGAAAGCAGTANNNNNNNNNNNNNNNNNNNNNNNNCTCCATTAAGTTTCATCTTAA
TTATTTTTATTGGTTAAAATTATCTCCTTCCCTCAAATTGGNNNNNNNNNNNNNNNNNNN
NNNNNNNNNNNNNNNNNNNNNNNNNNNNNNNNNNNNNNNNNNTCTGTAATAGTTTTAGCC
TCATCTCTCAAGGGATATCTTGTCTTCTATGAGGACAGTTCTATGTTGTCTCAGCAGGGC
CAGCTTTTGAACTCATTGCCTTGTTTGCATTGAGGTTTACCGCACCAACATTTGCTGTCT
CTTCCTGTTCTGNNNNNNNNNNNNNNNNNNNNNNNNNCATTTTAGTTGTCTCCACTGGGA
TCCAGTTAGGGCTCCCTCATGTGTGTCTATTCCAGCTTCATTATAATCTCCATCCTGCCC
ACTCTCAATTGACTCTCAGCTCTAACTCAGGTTAGAACCTGAGGTTAACTCACTCAGGTT
CCATCTGTTGTGTTTTTGGAGGGAGGCACTAAAGCAAATCTCAAAGATGGTGGGTCACCT
CAGTATCCAAATTCTGTAGAGTAGCTGAGAAGTAGTGTTACTGTATTTTGGAAGCATCTA
AACCCTGACTCTTTTAAGGGCTATTCAGGAATGACACTGATGCACATTTTAAAGGTAAGG
AATTAACAACCCTTATGAAATGTTACAAAGCCCTCAAAGGGCTGAATGGACTTGATACCA
TTCTTTGATGGAGGAGACACTATGTCATTTTCAAATAACATTTTCATCACGCTTTACCCA
TATTTCTACACCTTCCTTAGGGTGGTCCATAACCCAGACTCTCCAGGAATTCACAGGGAA
AGTCTGAAGAAGATAAGTGGTAGCTTTCCTGATTTAGCTGTTTTAATCTATTGCTTTAGG
ACAATGTGTTGGGAGATAGACCACAATGATTTCTCAAACCTCAGTCAAGAATGGACTACA
GTAAAGTCATATGGTAAAGGGGGGATTAGATTCCAAAGGCAGTGAGTAAGTGAAAAATCA
CATAGAGACAGAATAATTCTTGGAAAGCTTTAAGAAAGATTCTCTGTTGGAAACCAACAT
AGAGCCAGTTTTAGTTCTGATTTTCAAGCAGATGAGCACCAGATGAAGAGGTTGGCTTGT
GTTTTGGGGCCATGCTATTCCAAAAATATGTGTTTTTGTAAAAAATTATCCAATCACACT
GAAGGGAAAAGTGGATTCACCTCTTTCATCTCTGGCGCATTTTCTCATGGAATAGAAGGC
AAGCAAGATTGCCCTCAATTGCAATCTCAATTGCAAACTCAGTTGCCAAATTTGTATGCC
TAACTTTGTGTAATTTAGATACACATGTTGATGTGGCTCCAAGGTAGTTTCTTGAAGAAA
CATTGCCAGTTCCACTTTGGAGAGATAGAAGGGAGGTCCAGAGTCCATCCTGTTAAATGT
CAGTAGCACGGATAGCGGAAATGCTGTAACGAAGGAATTAAAGAGCATGTCCTCAGTTCC
TCAGTGCAGAGACAAGACTCCTATCTTCTCAATGAGTCTTTGTTCTTAGAGAAGCTTCTG
AGATGAGAGGGAATGAGGCTTCTGTGGAGAAAATTTCCAGTTAACTGTATTAGAGCTGAA
GCTCTAAGTGGATG
>FR0012662
AGCCGTATCCCTCAGGGTGCAATCCCAACAGATCCTAGCACTGCTTCCTTTCTATGATTC
CTGAATGGATCCTGAATACACGCTATAGGAAGAACAGTTAATAAAGGAACAAGGGGGACA
AAAATAAGTATCCGGGTGGTATATGGAATCAAACTAAATCTCCCTCAAACAGCCCAGTGG
AGATGCCACCCTGGCCATGGTTAACAGGCTCTTCATTGGGCCTAACTTAGATTCAGTGNN
NNNNNNNNNNNNNNNNNNNNNNNNNNNNNNNNNNNNNNNNNNNNNNNNNNNNNNNNNNNN
NNNNNNNNNNNNNNNNNNNNNNNNNNNNNNNNNNNNNNNNNNNNNNNNNNNNNNNNNNNN
NNNNNNNNNNNNNNNNNNNNNNNNNNNNNNNNNNNNNNNNNNNNNNNNNNNNNNNNNNNN
NNNNNNNNNNNNNNNNNNNNNNNNNNNNNNNNNNNNNNNNNNNNNNNNNNNNNNNNNNNN
NNNNNNNNNNNNNNNNNNNNNNNNNNNNNNNNNNNNNNNNNNNNNNNNNNNNNNNNNNNN
NNNNNNNNNNNNNNNNNNNNNNNNNNNNNNNNNNNNNNNNNNNNNNNNNNNNNNNNNNNN
NNNNNNNNNNNNNNNNNNNNNNNNNNNNNNNNNNNNNNNNNNNNNNNNNNNNNNNNNNNN
NNNNNNNNNNNNNNNNNNNNNNNNNNNNNNNNNNNNNNNNNNNNNNNNNNNNNNNNNNNN
NNNNNNNNNNNNNNNNNNNNNNNNNNNNNNNNNNNNNNNNNNNNNNNNNNNNNNNNNNNN
NNNNNNNNNNNNNNNNNNNNNNNNNNNNNNNNNNNNNNNNNNNNNNNNNNNNNNNNNNNN
NNNNNNNNNNNNNNNNNNNNNNNNNNNNNNNNNNNNNNNNNNNNNNNNNNNNNNNNNNNN
NNNNNNNNNNNNNNNNNNNNNNNNNNNNNNNNNNNNNNNNNNNNNNNNNNNNNNNNNNNN
NNNNNNNNNNNNNNNNNNNNNNNNNNNNNNNNNNNNNNNNNNNNNNNNNNNNNNNNNNNN
NNNNNNNNNNNNNNNNNNNNNNNNNNNNNNNNNNNNNNNNNNNNNNNNNNNNNNNNNNNN
NNNNNNNNNNNNNNNNNNNNNNNNNNNNNNNNNNNNNNNNNNNNNNNNNNNNNNNNNNNN
NNNNNNNNNNNNNNNNNNNNNNNNNNNNNNNNNNNNNNNNNNNNNNNNNNNNNNNNNNNN
NNNNNNNNATAAGTAAATGCCTACCAACTTTCCTTGGTGTTTTTGTTGCATAGTTATTGT
AGGTNNNNNNNNNNNNNNNNNNNNNNNNNNNNNNNNNNNNNNNNNNNNNNNNNNNNNNNN
NNNNNNNNNNNNNNNNNNNNNNNNNNNCAAATGTTTGGAATCACTCCCTTTGTAGCAATT
AAGCAGAATGTTTTAATTTC
>FR0012663
TGCTGTTACACTTAAGCCCCTCAATGCAAAGGCCAAAGAACCTGATAAAAGCAGGCATCT
TTCCATCAAAACCGACACATATGAAGGGGCTGTGGGTGGGGGGCCCTCATATGATCAACT
CCTGAAAGATGCAGATATGGCTAAAGTTTGCTTACATGCTTTTAACGATGGATTATCTTT
CAAAGATTAAAGAAACTTTAAGCACATGACTTCAACAAAGGATACTCCTACTGCTATAGA
ATATTGGGCCATATTTAAATAAGAATTTCATGAATGAAGACATTTTGAAGTTATTTGGTT
TTTTTAAAAAATGCACTAATAACTACTCTAAAAAAAGTCTGTGTTTCCAAAACACCGCCA
CTCTGCTTTTTGGAAACACCTTCTCTGGAATCCTTACAATTTTCCAGGCAGGCAGTGGGT
ACGTGGCACCATCTGCAACAGCAGAGTGCAGGCAGACACCACACNNNNNNNNNNNNNNNN
NNNNNNNCTCGGAGTCTGCTTAAGGCCAGTGGTATGTGCTCTGTAAATCCTGGGGTTATG
GTTTAGAAATCGGAACATNNNNNNNNNNNNNNNNNNNNNNNNNNNNNNNNNNNNNNNNNN
NNNNNNNNNNNNNNNNNNNNNNNNNNNNNNNNNNNNNNNNNNNNNNNNNNNNNNNNNNNN
NNNNNNNNNNNNNNNNNNNNNNNNNNNNNNNNNNNNNNNNNNNNNNNNNNNNNNNNNNNN
NNNNNNNNNNNNNNNNNNNNNNNNNNNNNNNNNNNNNNNNNNNNNNNNNNNNNNNNNNNN
NNNNNNNNNNNNNNNNNNNNNNNNNNNNNNNNNNNNNNNNNNNNNNNNNNNNNNNNNNNN
NNNNNNNNNNNNNNNNGAGATCCGAACATGTCCCAACATGTTTTATGTCCCTGAAAAATG
CTAAATGGTATTCTCAGGCTCTGAGCGGACGTGGCTTAGGTACTCTGGGAAAGCATTCTC
ACTGCTCTCTTTCGTTGATGGCTGCCCCGGGTCTTTGCAGTGACAGCCTTTAACCCTTTC
CTGAAGTTAAGGCCATAAAACCTAACCAGCTCTCTCAGGTCTCCCTTAAAAACACAGACC
CTGTT
>FR0012664
AAAATGATGCCTCAGTAATATCTATGTTATCTTTTCCTGAATGTCATTTAAATGAATAGT
GAAATACATNNNNNNNNNNNNNNNNNNNNNNNNNNNGAACAGAAAGTTAAGGATGCATGC
TCCTCATATGCCACAAATGTCAAGGAATGTAATTAACTAAGCAGACCAATTTTTAGACAG
TAGCTATTAGCTCCGAGATAACTAAGATAAAGCAAAGTAGATGGCTGTATAGAATACCTA
CAGAGGCTATCCATATATTAAGAAATGTAGATGAATAAATAAACAAAAAGGATGCAAGAG
CAGTGATCTGGGAAACACTAAGAGCACCGGAGGAACAATTACATGGACAATCTATCTGAC
ATACCTCCCTAAAAAGTATTAATCAGTTTCAGGGTTATTGATGTTTTAAANNNNNNNNNN
NNNNNNNNNNNNNNNNNNNNNNNNNNNNNNNNNNNNNNNNNNNNNNNNNNNNNNNNNNNN
NNNNNNNNNNNNNNNNNNNNNNNNNNNNNNNNNNNNNNNNNNNNNNNNNNNNNNNNNNNN
NNNNNNNNNNNNNNNNNNNNNNNNNNNNNNNNNNNNNNNNNNNNNNNNNNNNNNNNNNNN
NNNNNNNNNNNNNNNNNNNNNNNNNNNNNNNNNNNNNNNNNNNNNNNNNNNNNNNNNNNN
NNNNNNNNNNNNNNNNNNNNNNNNNNNNNNNNNNNNNNNNNNNNNNNNNNNNNNNNNNNN
NNNNNNNNNNNNNNNNNNNNNNNNNNNNNNNNNNNNNNNNNNNNNNNNNNNNNNNNNNNN
NNNNNNNNNNNNNNNNNNNNNNNNNNNNNNNNNNNNNNNNNNNNNNNNNNNNNNNNNNNN
NNNNNNNNNNNNNNNNNNNNNNNNNNNNNNNNNNNNNNNNNNNNNNNNNNNNNNNNNNNN
NNNNNNNNNNNNNNNNNNNNNNNNNNNNNNNNNNNNNNNNNNNNNNNNNNNNNNNNNNNN
NNNNNNNNNNNNNNNNNNNNNNNNNNNNNNNNNNNNNNNNNNNNNNNNNNNNNNNNNNNN
NNNNNNNNNNNNNNNNNNNNNNNNNNNNNNNNNNNNNNGTAACAATNNNNNNNNNNNNNN
NNNNNNNNNNNNNNNNNNNNNNNNNNNNNNNNNNNNNNNNNNNNNNNNNNNNNNNNNNNN
NNNNNNNNNNNNNNNNNNNNNNNNNNNNNNNNNNNNNNNNNNNNNNNNNNNNNNNNNNNN
NNNNNNNNNNNNNNNNNNNNNNNNNNNNNNNNNNNNNNNNNNNNNNNNNNNNNNNNNNNN
NNNNNNNNNNNNNNNNNNNNNNNNNNNNNNNNNNNNNNNNNNNNNNNNNNNNNNNNNNNN
NNNNNNNNNNNNNNNNNNNNNNNNNNNNNNNNNNNNNNNNNNNNNNNNNNNNNNNNNNNN
NNNNNNNNNNNNNNNNNNNNNNNNNNNNNNNNNNNNNNNNNNNNNNNNNNNNNNNNNNNN
NNNNNNNNNNNNNNNNNNNNNNNNCAGAGATGATTTCCATGCTGTTATTAATTTGACTTA
AAATTTGACTTAATAGCTTATTATAGGAACATGATGTCATTTAGTCTTTTCAAAAACTCC
AAAATCCTGCTTTTCACTTGAGGAAGTAGATTTAGAAAAATTAAACACAGTATCAATAAC
ATAT
>FR0012665
TACTTGCTTATACATAACCTATCCTAGGTATCAGTTAGCNNNNNNNNNNNNNNNNNNNNN
NNGATATGCTTGGAACAATAACCAGAAGCTTAGAACAGTTGAATCTTTAA
>FR0012666
ATATTCCGGAGCAGTGGTACTGTTACCTGCAAGAAGTCCAGGTGTGCTATGCAGTCCTCA
ATTTTTATCTTCTTGGGAGAAAGAACTTGGCCAAGAGACAGAAGTNNNNNNNNNNNNNNN
NNNNNNNNNNNNNNNNNNNNNNNNNNNNNNNNNNNNNNNNNNNNNNNNNNNNNNNNNNNN
NNNNNNNNNNNNNNNNNNNNNNNNNNNNNNNNNNNNNNNNNNNNNNNNNNNNNNNNNNNN
NNNNNNNNNNNNNNNNNNNNNNNNNNNNNNNNNNNNNNNNNNNNNNNNNNNNNNNNNNNN
NNNNNNNNNNNNNNNNNNNNNNNNNNNNNNNNNNNNNNNNNNNNNNNNNNNNNNNNNNNN
NNNNNNNNNNNNNNNNNNNNNNNNNNNNNNNNNNNNNNNNNNNNNNNNNNNNNNNNNNNN
NNNNNNNNNNNNNNNNNNNNNNNNNNNNNNNNNNNNNNNNNNNNNNNNNNNNNNNNNNNN
NNNNNNNNNNNNNNNNNNNNNNNNNNNNNNNNNNNNNNNNNNNNNNNNNNNNNNNNNNNN
NNNNNNNNNNNNNNNNNNNNNNNNNNNNNNNNNNNNNNNNNNNNNNNNNNNNNNNNNNNN
NNNNNNNNNNNNNNNNNNNNNNNNNNNNNNNNNNNNCACCTGACAATCACTGGACAGTTG
CCTGACATTCTTTAAGGCCCTATCCTGTACTGCTCGTATCTGCCTGTCTACGTACCCTAA
CANNNNNNNNNNNNNNNNNNNNNNNNNNNNNNNNNNNNNNNNNNNNNNNNNNNNNNNNNN
NNNNNNNNNNNNNNNNNNNNNNNNNNNNNNNNNNNCTCAGTGGTTGCTAAAGAAACTGGG
AAGCAGGAACCTTGGTTTTAAGTCAAGAAAAAACAGAAATTGTACTTGGATGATTAAATA
GAGTTGCCACATGTAGGNNNNNNNNNNNCAAACCACAGACTATTCAGTTAAATTTGANNN
NNNNNNNNNNNNNNNNNNNNNNNNNNNNNNNNNNNNNNNNNNNNNNNNNNNNNNNNNNNN
NNNNNNNNNNNNNNNNNNNNNNNNNNNNNNNNGAAACTCCATTGGGTGGGTATGGGGAAT
GTCTTTGTGACTGATGCTATAACAGTGAATAACTGTTCGCCACATGTCTATGGGAACGGG
ATATGGTAGAGAGGAAGCAAAAACAATGGA
>FR0012667
GCTTTACTGAGGTATTTCTTCCTCCCCCTTCATTATTTCAGCACTGCTTTTCTGACCACA
GCTGGGTCTCTCCCTAGCTAAGGCTCTCAACAAGTAGCCCGTATTCCATGTCTTCAGCCC
TCCCTCAGTGAGCTCTGGGAGTGCTATTTTCTTCCCTTGGACTTTTAGACATCCTGCTTT
TACTACTCTGTGGATATCTTCATATCCTTTGCTTATTCTCTAACCCTACCTACACCTAGA
TAAAAAGTGTCTTCATTTGAACCTTCTGGTGAATTCTATTCTCAGCTGGCATCCTAACTA
AAACATTACTCTTTCATGTTAAAAACAACAAGGATAATGGTAACGATGAAAACTACTGTT
ATTGTTGTAATCATCAATTATTTCAAAAATTTTTCAGGTGTAGGTCTCTAAACTAATTCT
TGGTTTACTATCCATTGCTCTTCTAGATCTTTCCAATATAATTGTTATCAGCTAATACTA
TGACACTTGATATTGATGACTGGTGCTGAGAGAGACCCTGAGAGGTCAACTAACATATTT
TCTTGCTTTAAGGTATTTTGAAACATGTTTCAAAGTCAGACAGGAATCTACAGTGCTGTA
CCCTTTTATCTCTTTCATGTAGCGAGAATTAAAATACAGTAACATAACCCCAAGTATAGA
TTTTCCAACAGTATGAAAATCACCCAGCACATAGAGTGATATTTCCATTCTTACACCACC
CTTTTTGCAAGTGGTAGACAGGAATAGGGTGATAATGGACAAGGAAAGGGTAACAAAAGC
ACCATTACTCAAGGTTTTCTGGAGCCAGACATGTCTGGTCATGTATTAGGGCAGCAGTCA
TAGGTCTGTGGCAGAGAGATGAGGGCAACCTACCTGTGGACTGGGCCCTGAAACAGAGGC
TCTGAGTCAGGATTGCCCAAAGGCTCCTTCCTGTTACCTGCCTGAAGCTGAAACCTGCCA
ACTGCCATCCTTGGGAGCTATTAATATTTGACTTCTCATAATTAGCTCCAAATAGTTTGA
ATTGGGTGTATTAGTACTGTATTACTTTCACTTTACAAAGTAAGCCTAAGAGAAACTGTA
TTTTCAACAATGTCTATTTAAATCAGGAAGTACAAGGCTGATCTGAATTTGACTTTCACT
TCAAGTAACAATGTTAAATGTGTCTGCAAACTGGCCAACAAGTCTCAAGGAAACTGTTGT
ATTTTATCATTTATAAAATGAAATTTTAAGTCATCATTTTTTGCTTATATGTATAATATG
TATTATACCAATATACTTATTTTGCCAACTGTGTTTTCTTGGGAAGAATTGCTCCGTACT
CTGAGATACTTTCTACTTTTTTTGATGTTAAAATAATCTTTCTTTTATGAAACTGTAACA
ATGAAGACNNNNNNNNNNNNNNNNNNNNNNNNNNNNNNNNNNNNNNNNNNNNNNNNNNNN
NNNNNNNNNNNNNNNNNNNNNNNNNNNNNNNNNNNNNNNNNNNNNNNNNNNNNNNNNNNN
NNNNNNNNNNNNNNNNNNNNNNNNNNNNNNNNNNNNNNNNNNNNNNNNNNNNNNNNNNNN
NNNNNNNNNNNNNNNNNNNNNNNNNNNNNNNNNNNNNNNNNNNNNNNNNNNNNNNNNNNN
NNNNNNNNNNGCTAAACTTCATTGTTTTCCCATAGTGTT
>FR0012668
AAGGAAAAGTACATATAGAAGAAACCAAACAAGGAACTCAAAAGATTGAGCACCCCGCCT
GCTTGTTGGCTTAGGGCTCTTATAGAGCTACTGTTTCTTGGTTCTTCCCAGTCTCCTGCC
CTCGTCCTTCCCCTTGGGTGGGCTGTTGGCTAATTANNNNNNNNNNNNNNNNNNNNNNNN
NNNNNNNNNNNNNNNNNNNNNNNNNNNNNNNNNNNNNNNNNNNNNNNNNNNNNNNNNNNN
NNNNNNNNNNNNNNNNNNNNNNNNNNNNNNNNNNNNNNNNNNNNNNNNNNNNNNNNNNNN
NNNNNNNNNNNNNNNNNNNNNNNNNNNNNNNNNNNNNNNNNNNNNNNNNNNNNNNNNNNN
NNNNNNNNNNNNNNNNNNNNNNNNNNNNNNNNNNNNNNNNNNNNNNNNNNNNNNNNNNNN
NNNNNNNNNNNNNNNNNNNNNNNNNNNNNNNNNNNNNNNNNNNNNNNNNNNNNNNNNNNN
NNNNNNNNNNNNNNNNNNNNNNNNNNNNNNNNAGATGAGGGATGTTAGGGGCCTGTGATT
CCCTTCTCTGTGTCTCAGTGCCCTGTAACCACCCTCACCTCACTGAACAAACACAGAACT
GTAGGACTGAGAACCAGAGGAGAAACCAGGNNNNNNNNNNNNNNNNNNNNNNNNNNNNNN
NNNNNNNNNNNNNNNNNNNNNNNNNNNNNNNNNNNNNNNNNNNNNNNNNNNNNNNNNNNN
NNNNNNNNNNNNNNNNNNNNNNGAGAAATTGCAGTCTCTTAATTGGAATGTACAGGAAGG
GTTACCTTTCTNNNNNNNNNNNNNNNNNNNNNNNNNNNNNNNNNNNNNNNNNNNNNNNNN
NNNNNNNNNNNNNNNNNNNATGACCACAACACCCCCAAGCATTCACTCCCCTTTTCCCAG
CAGCTCAACACCTCCAGCTTCCTGTTAGCTTCCAGTAAGGAACACAGTTTTGAATTGAGG
GTGAGCAGCTGCTTATGGATATAAATGATTCACTGGTGAGAGACCTGGGCCTTTTCCCTG
TGGATTAGCCCCTTCCGTGGAAATTAATTAACTTCTTTGGGCTTGGCTTGCTTTCTTCAT
AAAATGTAAT
>FR0012670
ATATGATAGGTCAGTTTAGCCTCTAAGCCATCAGCAATTAGCCAAGTTCAGTAAGCAAGG
ACAACAGACTCTCAGGGAGTCTGTCAGTTATGCCCCCAACAANNNNNNNNNNNNNNNNNN
NNNNNNNNNNNNNNNNNNNNNNNNNNNNNNNNNNNNNNNNNNNNNNNNNNNNNNCAGCTG
ATGCTGACTGAGCTCTGCTTCTGGTGCCTCTCATCCTTTTCTTGCCACCAGCCGGTTGAC
TCTTCTGGNNNNNNNNNNNNNNNNNNNNNNNNNNNNNNNNNNNNNNNNNNNNNNNNNNNN
NNNNNNNNNNNNNNNNNNNNNNNNNNNNNNNNNNNNNNNNNNNNNNNNNNNNNNNNNNNN
NNNNNNNNNNNNNNNNNNNNNNNNNNNNNNNNNNNNNNNNNNNNNNNNNNNNNNNTCCTG
TTTTTCAGTGAGAGGAACTTCAAAGTCATATGGCAAAGAGTATGGATAAAGGTGGGGTGA
ATAACTGGGCCATTAATGCTCTCTCTTTCAGGGAGCATCTGGATTTAAGATGCCAACAGA
AGAAAGAGGGATCTCATAGGGAAATGCTGAGGAGGAGCAGATAGGGATGTCAGAGGGGAC
CAGAACATGGCAGTGTCTGGGAAGTTGAGGGAGAAGGGAGATTCTAATAGTGTCCAGTGC
TTCAGAGGGGACCCACAAAATAGGATAAGAGAAAAAAACTTGGTCAAAGAGAACACTGTT
AATGACCTTAAGAGACTATCTAAACAAGCAGGCTCAGTTAATCTTTTAGTAGCAAGGCTG
TGCTGGCTGATGATCTCCAGTCCAGAAATGAACGGTGTTTGGCTTGTTTTCTTCATCAAA
AGG
>FR0012671
GTCTTCGGCAGCGGGCTCGGGGGCCTCGGACTCTGCATAAGGCCCCGGAAAAGATGACCG
GCCCCGNNNNNNNNNNNNNNNNNNNNNNNNNNNNNNNNNNNNNNNNNNNNNNNNNNNNNN
NNNNNNNNNNNNNNNNNNNNNNNNNNNNNNNNNNNNNNNNNNNNNNNNNNNNNNNNNNNN
NNNNNNNNNNNNNNNNNNNNNNNNNNNNNNNNNNNNNNNNNNNNNNNNNNNNNNNNNNNN
NNNNNNNNNNNNNNNNNNNNNNNNNNNNNNNNNNNNNNNNNNNNNNNNNNNNNNNNNNNN
NNNNNNNNNNNNNNNNNNNNNNNNNNNNNNNNNNNNNNNNNNNNNNNNNNNNNNNNNNNN
NNNNNNNNNGATGGCAGCCCCGGCCTGACATACCCCGGCCATGCTCGCCAATTCTCACGC
CCTGTGCCCCCACCTAGCCTGTCCCCGTGTCCTAGGAGACGTGCCCTCTGAGNNNNNNNN
NNNNNNNNNNNNNNNNNNNNNNNNNNNNNNNNNNNNNNNNNNNNNNNNNNNNNNNNNNNN
NNNNNNNNNNNNNNNNNNNNNNNNNNNNNNNNNNNNNNNNNNNNNNNNNNNNNNNNNNNN
NNNNNNNNNNNNNNNNNCTTGAGTTTTCCGGGGTGCACGTGCCCCCCGTTAAGGCACATT
GCTTCGCCCTGGGTAGAACTAAGTGGGCGACTCTTGGGCTAGCCCCATTTTTTCCCCTCA
GACCAAACAAATGAGTGCTTTTTTCCCAGNNNNNNNNTTTCACACAGTTATAAGATTTTG
CAGATCCTGAGTAAGACAGTCCCTNNNNNNNNNNNNNNNNNNNNNNNNNNNNNNNNNNNN
NNNNNNNNNNNNNNNNNNNNNNNNNNNNNNNNNNNNNNNNNNNNNNNNNNNNNNNNNNNN
NNNNNNNNNNNNNNNNNNNNNNNNNNNNNNNNNNNNNNNNNNNNNNNNNNNNNNNNNNNN
NNNNNNNNNNNNNNNNNNNNNNNNNNNNNNNNNNNNNNNNNNNNNNNNNNNNNNNNNNNN
NNNNNNNNNNNNNNNNNNNNNNNNNNNNNNNNNNNNNNNNNNNNNNNNNNNNNNNNNNNN
NNNNNNNNNNNNNNNNNNNTGGGGGGGCCCTTCCACCTTCCCATTTAAAATGTGCCAGAC
ACTGTTAGGTACTAAGGGCATGTCCTCAAATGTCCTAACATGGAGGACTTTTGTTTCTTC
ATAGGTAGGCTAGAGCTAATGATAGCACCCTGAAAGGGTACTCAATTTGTGGAGCCTGAG
AAATAAAGATAGGTAATATCCAAATGCCTGCTAGGAAATTGTACTCTAGGATTTGCCTCA
AATTACGTAAGAAATGGCAAAATCATCTGCAGTGCATGGAATGTTATGATTTGAAAGAGC
AGAGTAAAAATGCTTATCACTACTTAGAAGATGTCATCTTTGGATGGGTAATCAAGGAAT
AAGGCAAATTAAGGACAAGGACAAGCCAAAATTTGGCAAAGGGAAAGCATAAATCAGGAA
ATAATCTAGTTTATTACTTTGTGTGTGAGTCAGCCTTTAAAAGTTCTCTTANNNNNNNNN
NNNNNNNNNNNNNNNNNNNNNNNNNNNNNNNNNNNNNNNNNNNNNNNNNNNNNNNNNNNN
NNNNNNNNNNNNNNNNNNNNNNNNNNNNNNNNNNNNNNNNNNNNNNNNNNNNNNNNNNNN
NNNNNNNNNNNNNNNNNNNNNNNNNNNNNNNNNNNNNNNNNNNNNNNNNNNNNNNNNNNN
NNNNNNNNNNNNNNNNNNNNNNNNNNNNNNNNNNNNNNNNNNNNNNNNNNNNNNNNNNNN
NNNNNNNNNNNNNNNNNNNNNNNNNNNNNNNNNNNNNNNNNNNNNNNNNNNNNNNNNNNN
NNGATGTTATCTTAGATCCNNNNNNNNNNNNNNNNNNNNNNNNNNNNNNNNNNNNNNNNN
NNNNNNNNNNNNNNNNNNNNNNNNNNNNNNNNNNNNNNNNNNNNNNNNNNNNNNNNNNNN
NNNNNNNNNNNNNNNNNNNNNNNNNNNNNNNNNNNNNNNNNNNNNNNNNNNNNNNNNNNN
NNNNNNNNNNNNNNNNNNNNNNNNNNNNNNNNNNNNNNNNNNNNNNNNNNNNNNNNNNNN
NNNNNNNNNNNNNNNNNNNNNNNNNNNNNNNNNNNNNNNNNNNNNNNNNNNNNNNNNNNN
NNNNNNNNNNNNNNNNNNNNNNNGTTAACTCNNNNNNNNNNNNNNNNNNNNNNNNNNNNN
NNNNNNNNNNNNNNNNNNNNNNNNNNNNNNNNNNNNNNNNNNNNNNNNNNNNNNNNNNNN
NNNNNNNNNNNNNNNNNNNNNNNNNNNNNNNNNNNNNNNNNNNNNNNNNNNNNNNNNNNN
NNNNNNNNNNNNNNNNNNNNNNNNNNNNNNNNNNNNNNNNNNNNNNNNNNNNNNNNNNNN
NNNNNNNNNNNNNNNNNNNNNNNNNNNNNNNNNNNNNNNNNNNNNNNNNNNNNNNNNNNN
NNNNNNNNNNNNNNNNNNNNNNNNGTTACCTTAGATCCAATCAATGACTAGTCACTGAGC
AGCTGAGGAGGAATGATTTTCCAACCCACTCCAAGCCTTATCCATAAACCTAGCTCTTTA
AGAAGAAAAATGAAATTTGGGGAAATAATGAGAAGAAAAGATAGCACTGGTTGAAGACCA
CCATGGTCTCCAGCACTGCTTGTAGGAAACCTATGTGGTGGTAGNNNNNNNNNNCCGGTT
AGGAGCTGAGCAGAAAGGAGCTGGAGAATTTCACAGAAACCCAGCCTGGGCATCCAGGCA
TGTTTATCTTCCATGACGAACTACAAAAGGCTAAATCCTCACTATTGCCCTCGGGAAATA
GTTCTGTCCCCTCTAGTGTACTATGACTTTAAGAACATACGTAATCCTTTAATATTTTTC
TAAAAATCCTGGGTAAACCTGAGGCAATGCACTTGAAGCCAAAAGGCTCTTCATTCACAG
CACATCTGGCTGCAGTACATTACAGTGGTGCCCACTTCAGGCCGGAGACAGGGAGAGCGT
ATGACCTATTGAAGATTTAGGAGGATCTGGTGGATGCGGGGTTTAATACTTTTATTATCT
GAAAGAAGCTTGAAGCTAAATTAGAAGGCTCTTGGATTATAGGTGTCATGGTGATT
>FR0012672
GTGACACCAACAGGATTGAAGCATTATTTAGTCTCACTGATATTTGAGGACCAAGATGTT
GATGATCATCATGCTGTCAGAAATCACTAATGTTTAATATATTTATGATATAAGGCTCAA
TAATTAGATGAAAGTCAAAATG
>FR0012673
TCATGTTGCACTGAATTTTCTGTTAACCTTGCTGTTTCCCTGCTGTTAGATAAACAACTC
AGGATGCTTATGTGTTTATTGTGTGCATCCCACTGCCAAGCCCACGTAGGAACTTAATAC
TTAGGAGTCAAGTGTTGCAAAAGAATAAATGAAAAAGCAGCGCTGACGGAGGAAACCTGA
CTTTCAAAGTCTCTCTTTAGTGCCTACTGTGNNNNNNNNNNNNNNNNNNNNNNNNNNNNN
NNNNNNNNNNNNNNNNNNNNNNNNNNNNNNNNNNNNNNNNGTGTACTCAGTAAGTCATTC
GGCCTTTGGTGGTACCAGGCTTACAGGAGCCCACATCCCGACCCAGGTAGAGGAGTGGAT
TGGAGCCGGGGAACACTGATGGGACCGGGCAGGGACGACAGGAGGTCAGTCTCCCTTCCC
TTCTCTTTAAAATTTCCCGCCAGTATGGCCGGCTCGCAGCACGAGTTACGCCCTCTTCAG
GAGTCCCTCCCCTTCTGCTCTCGCCCGCCTCCCCGCTGCCAGGCAGGCTCGACCAATCAG
AAGAGGTCTTGGGCGGGCGCTGCCGTCCAGCGAGCCAATAGGCGGGCAGTCGGAGCCGGG
CTTGCCCGGGCATGTGGGAGCTGCCGGCTTTCCGGACGCCACGTGCAGACCGGAAGAGAC
ACGCGGGGCTTCAGGTGAGATCCAGGACCCTGCACCGGGGCGGCGGGGTCGGGCGGGCTG
AGGCCGCGTGTCCCGGGTCGCAGGTCCCCGCGCGTTGTTTCCGCCCCGGCCTGCGGCGGG
GACGCCTGAACTGGGCTGACCCTGCCCTACCGGCCCGCAGAAAAGCAGGCCGGGCGCCGC
CTGTCTCCAGCCCTCGCTCTGCTCGGGGGTCCAGGGCCAGAGGGGGCGGCGCTGGTCGTT
GGGACTCGGCCCAGCTGCCGCGGCCAGCAAGTGACCAACGCCCGAGTCCTTCCCGGTGAG
ATCAGGCCTCCCACGCGTCACGCCTGGGAGAACGCCAGCCGGCGGGGAGGTCGTGCCAGG
ATAGCAGACTTTAGTTGTTGTCGTTGTTCCGTGGACTTTTTAGCAGCACAGGGGACCTTA
TCGAGCCAGGTTTTTTCAGGTTTGGGCGATTATCAGAATTGTGGCTTGAGGGTAGGG
>FR0012674
TTCCTTCCCACGGTCCTAGAGACAAATCGAAATGACCAGTCCCAATAAAAAATTGACTAT
TTTTCCATCTAACATTAAATTATGGTCTAAAATTGGGAGATAAGAGTATGACACATAAAT
ATAAATAAACAAAAGTGTATATTCATTTTGCATGGAACTACTCAAATTTGCAACTCAATC
TTTAGAAATAAAAATGGTTTAAGAAAAGTTTAGGTTTTCTCAGAAAGAGTGTCAGTAATT
TTGGCCTTAGGGTGAATTGACCTAATCAAAATTACTTCCTCTAATTTACCACTATTAACA
GCACTGCCTTCACAAACTGACATACTACACCAGTTGAGAGGTATGTGACAGCTTTGTTAC
TGGTGATACTGCTACTAATGCTAGTAATAATTATACTTTAAAATTAGAGATAATTCATGT
TTTAGGCCAATATCCCTTTTCATCTTCTGCATCCTGAAATAGTTTCTTGAGAGAAGAGGA
AAGAGTTGTAGCTCTCATGCTTGGAATGCCCATGGGAGTGTGAGGCAGACTCAAATTTCA
GCTGGTACATGTGTCACAGTTGAACATGTTGCAAGTCGTAAGTGAACATCCTGAAACTTT
GAAAAGAAAGTATGAGAGTAATTTTGGAGAATGGGATAGTGACTAAATGAGGCAAACATG
GGAGAAGAGAGCAAATAGAGAGTATAAGGGTGGATGCCTTGATAAAGAGACCAAAAGCAA
AGAAAGGAATACCAAAAGAAGAGTTAGAAAACCATTGAAACAAATAGACTACTTAATAAT
TTTAATTGAAGCAGGACTTGCCATTTTTTGGAAGATGACTTTTGACTACTGCTTCCTTTT
CTTTCATGATATTAGTTGTTTTTTACTTGGATAAGTTTTGATCACTTTTTTTCAAAAAAT
TTTCTAGATTTCAACATGCACATACCAGGTTGTAGGTAGTCAGTAGAATGGATAGAGAAA
T
>FR0012675
GCCGCAACATATTTACAGACTGTAGTGGACTTAAGTTCTGAGTGCTGGGAGTGTTCTGGA
AGCTCAGCTTGCAGTCTGCTCCTACGGCCCTTCCAAAAATTCCACAGGCCATCAAATGCA
CTTCAATATACTCTTTGAAGTATATCCCAGGTTTCAATCAGGCAGAGTAGACTATATTGT
CCAAAATTAAATCCTAAGCAAAACAAGGGGAAAAAGCCCAGTAATTAAGCATTTATTTCT
CCTAAGGGTGGTCAAAATTTTCCTTAGAAATTTCCCATTAGTGTTTCACAATTCAAGTTG
AAAAATAAGGNNNNNNNNNNNNNNNNNNNNNGACCAATTTTTTATAGGCAATCCATGAGA
GTTTAATACAATTCTACCAGCTGAAACACAGCAAAGCATTTACAGTTGGNNNNNNNNNNN
NNNNNNNNNNNNNNNNNNNNNNNNNNNNNNNNNNNNNNNNNNNNNNNNNNNNNNNNNNNN
NNNNNNNNNNNNNNNNNNNNNNNNNNNNNNNNNNNNNNNNNNNNNCAGGACTTGTTCTTC
TGATAACAATATATGTCAATTGCAGGCTCACTGTTTATGAAGATGATGACATTTAAAACA
GAGAACGTTATCAAAGTAAGATANNNNNNNNNNNNNNNNNNNNNNNNNNNNNNNNNNNNN
NNNNNNNNNNNNNNNNNNNNNNNNNNNNNNNNNNNNNNNNNNNNNNNNNNNNNNNNNNNN
NNNNNNNNNNNNNNNNNNNNNNNNNNNNNNNNNNNNNNNNNNNNNNNNNNNNNNNNNNNN
NCTATGAGAACATTACATGACTATTAATGCTCTAATTATTATTTTGTTAATTACAGTTAA
TAGTTAACTATAGCTAGTTCAGTTAGCTACAGTTAAACCACAGTTGATGCTACAGTTATA
ATTTTATCTTTATTGATCCCTTAAATATTCTAAAAGCTTTGCTAACAGTAAATGACTATA
CAATCATTCACAATACAACCCATTTTTTAAAAAATGTGTTTTCTTTTTAATTGCACATAA
TAATTGTAAACAATCTCATTTATCCTCTGCCTCCCCATAGATTAAAGATCAGCCCTGGAA
AGTGAAATAAAGAGGTTGTGAAACTGCCCCCTGAGCTTGGATTTGGATCCGCTCTTCCAA
GCAGGCAGGCTCTTTTCTACCTAGTATAAAAGTGAGGCA
>FR0012677
AAGAGGACTTCCAGGTTGATATTATTCTATCNNNNNNNNNNNNNNNNNNNNNNNNNNNNN
NNNNNNNNNNNNNNNNNNNNNNNNNNNNNNNNNNNNNNNNNNNNNNNNNNNNNNNNNNNN
NNNNNNNNNNNNNNNNNNNNNNNNNNNNNNNNNNNNNNNNNNNNNNNNNNNNNNNNNNNN
NNNNNNNNNNNNNNNNNNNNNNNNNNNNNNNNNNNNNNNNNNNNNNNNNNNNNNNNNGGA
AGGGCAAATAATCTTTTGGATTGGACATTGGCTCCTAGTGAGGTGAAAAAGTGTTCCCCT
CAACCAGAAGTGGAGAAGGTGGATGAAGACTTTTCACATAATCTCTGAGACTGCTATGGA
ATTTACCAGATGGGCAGAGTGGAGAGTATGCTTAATAACCAATAGCAAGCCTCTTATAAT
GGCAGTGTTATTATCTTACCCTCAGGTGGGCCAGCAATGTCCTAGAGTTTAATGAATCTG
CAAAACAAAAGTTTGAATATGGAGCAAACAGGAAGGAGGGAACAATTACCCACTTGACAT
ATCCTCTTGAAAGCTTACNNNNNNNNNNNNNNNNNNNNNNNNNNNNNNNNNNNNNNNNNN
NNNNNNNNNNNNNNNNNNNNNNNNNNNNNNNNNNNNNNNNNNNNNNNNNNNNNNNNNNNN
NNNNNNNNNNNNNNNNNNNNNNNNNNNNNNNNNNNNNNNNNNNNNNNNNNNNNNNNNNNN
NNNNNNNNNNNNCTTAGAATATGTAAGTCCATTNNNNNNNNNNNNNNNNNNNNNNNNNNN
NNNNNNNNNNNNNNNNNNNNNNNNNNNNNNNNNNNNNNNNNNNNNNNNNNNNNNNNNNNN
NNNNNNNNNNNNNNNNNNNNNNNNNNNNNNNNNTTGGGAAGTCTTACCCCATAAAATAGT
AGTACGCAAAACACATGGAAAAGAGTCTCACGCGACTGGACTGGGACTTACTTAACAAAT
GCTGATTGTAATTATTCTTTTCACTGGGAGCCTCATTATATTCACCATGCTTTTTGCTTT
TCAGTTACTGTTTGTTTTGGAAGAACATGGCCAATGACAGATTTATGTTTGTTTACCAAG
TTGTGGTCTCTCTTTTTTCTCAAACTAAAAAGTCACATAAATAAATGAAAGAAACAGCAT
TATTAGTTTGTATTTCTGGCTGTGCCGTTTTAACTCAGCAGAGGGGGAGTCACGCACTCT
GGCAACTTCTTTATCCAGAATGTGCTGTCGTGATGCCACAGAGCAAGGCTAGGCACAAAG
CTTATGCACCTGAGAGATGCTGTGACTATTTTCTTCAGTTGCTTTTTTAAATTTTTTGAC
TAAATATACATGAAAAACATAAGCGCACACATACCTCACCAAATACAGCTTCATATTATA
TGATGCATAAAATTTATTGCAGTGATTTATCATTTAGTTTCTATGTAATTAAGTAAAGAT
GGATCCACATGTTCTGGGCCAAGTTAAAACTCATATTTTTTATGAAGAATCATAAATGCA
CTGCCAAACCACAACAGGAATGAGGGAAATGGCTAAAACTCACAAACCGCCTTTAAACCC
TGAGGAAAGTTTGACTTCTAGAAAAGCAGTTAAGCAGAAACTTATTAACTTGCCACCGAA
GGATGTAATGAAAATTTGGAGGGCCATGGATCCCCAGGATAGAGCAATGATTTCCTAGTA
GTTCAGGCAGGATTCCTGAAGTCAAATATTTCCATGTCAGTAGCATTCTAAAGAGTAAAG
TCATGTAACCTACTCAG
>FR0012678
ATGCAAAGACCTTTCCCAAAGCCACCAGACCTCCGTTCAAACAACTCAAATCCGGTCTAG
AAATTAAAAATCCTTGTACTGAAAGCAAAATCAGGGTTAGCTGTGACTAAGATCCAAGAA
ATAAACTTTTTAAAAAGTAATAAACATGAATTCATCAGTATGAAAAAGGTCTGTGCACAG
TGAGCAGTTGGCACACCGATGCAGTGCACCGAGGGCCAAGGCGAAGGCCGCAGGGGGAGG
AGGCTCAGCAGAGGGAGGACACCCCAGCTGACAACGCACGCCCACTGGTGCCAGTGCTTT
GGAGAACATGCCAGGTCATGTCTACGCTTTCCTCACTAAGGATTTAATTTCAGTATTCTA
CAATCTAACTCTACACTCTCAAAACATAATTAGAAACAATGTTTTGAATGTGATGGAGGG
ATGCAGTAGAGCTTCTCTAGAAAATGCTTTTGAATCTGTCTCAGAAAACCACCTGTTTTG
TAGAGACCAAGACTCTTCCTCCATTTTGGCTCAAGCTGGATCCTGAGTAAAAGACAATCC
CACAAACGCCCCTTTATGCACAGCTTCCCCCACACGCTGTTTGTCTCTGTTTCTCTCTCT
CTCAATACCCCTAGATTTTAGGTCAAAACAAACCTGTTTCCACCAGCTGGACAGTATCAT
TCAGGAACGGTTTTACGCATCAAAGACTCATTTCCAGATAAAGCTGAAGCTCCAGGGAGG
AGGCCTGTGTCCCACAAAGGCCAGGTGCTGACACGGTTAGTCCTTTCCTCCCCACCACCC
ACCAGGAATGTTGCTGGAACCCAGACACGCACAGCAAGGTTCTGCTGTTTACCCTGCTCC
CCGGTGGCAGGAAGGTGTGTGCCCTATTCTCACTCCAACCCCATCACGGCCTGGTGAGCC
TCCGGCGCTCCTGCCCCTTACAGCACAAGCCGGCCACCACCTCCCACGGGCCCTGACACT
GTCACTCAACACCTCACCACAGCACCCAGCCTCTGCCTCTTTCATTAGACATAAGCAAGG
ATTTTTCCTCTAGCCAGGAAG
>FR0012679
AGGTATAAACATCACTGAAGAAATCCAGGTACATGTGAAACACACAAGTGTGGAGCTGAA
TGGAGCCACGCGAACCAATACACAATCGTCAGATTCAGACCCAGACCCCAGCTGAGACGG
CACCTCGCAATGACTTGCTCCCAAAGAAAGATGTTCTGGCCAGAGCCCTGGAGACCCCAC
ACCTGGGGACTGGAGACCGCAGCCATCCACCTGCAACTCTGTTCTCAGACACCTCTGCTG
TGCGGTGGCCCCAGGAAAGCAGTGACACNNNNNNNNNNNNNNNNGCTTTCTGAAACGGTG
CTTTAGAGGTTTAACCAAAATAAAACTCAACCAATTTTCTTCAAAACATAAACTCCTGTT
CTTGTTGTACTTTAGCACTTGCTTTACGTAANNNNNNNNNNNNNNNNNNNNNNNNNNNNN
NNNNNNNNNNNNNNNNNNNNNNNNNNNNNNNNNNNNNNNNNNNNNNNNNNNNNNNNNNNN
NNNNNNNNNNNNNNNNNNNNNNNNNNNNNNNNNNNNNNNNNNNNNNNNNNNNNNNNNNNN
NNNNNNNNNNNNNNNNNNNNNNNNNNNNNNNNNNNNNNNNNNNNNNNNNNNNNNNNNNNN
NNNNNNNNNNNNNNNNNNNNNNNNNNNNNNNNNNNNNNNNNNNNNNNNNNNNNNNNNNNN
NNNNNNNNNNNNNNNNNNNNNNNNNNNNNNNNNACGTAATTTCATTTCTTAGGAATAACA
TTTTACATTAAAGAAAATACTTTGCCACGCTTTCACTCATGATTTTGCAGTTCCACTGGA
AGGCTGAACATCACTCTGGCAAGTTCAGACATGTTCCATTAATCATCTCCAAGGCTGCTT
GCTACAAAGAAGCTGTTTCATTCAACAGCATCTCCTTAAACAAAATCCAAGCCTGCTTTG
CCTTTGGTAACCAAAACTTGATTTAACCTCCCAAAGAGGGAGCCAGCCTGCTGCTGGCCA
CTGCGTGCCCTAGGCCTCAGCTTCCTGCTGCTGACTGGCTGCCTGCATCTCCTCTGCGGC
CCCGGCCTCATGAAGCTGCCCACTGGTCCTGTGGTTCCTCAGGGGTCCTGGCACTGGCAA
GGGGACGCAGCAAACCCACACCGTCGTGACCCTGGTCACATACACCTGTCTTCAGGAAAA
CTTCTCTGTGATGAAAGAACCCAGATTCACAGTGGTGAACTCTTCAAAAACTATACTAAA
CAAGGGAAGACTGTGCTAGATGAAATAACCATACAT
>FR0012680
CTATATTCAAAAAGTTTCTTGGCAATTAATCTCTAAGTACCCTATCATGTTACTTAAAAT
ACAGGAAGTAAATTATGGTAAGTTGTTTGGAGACCTGAATTTCATCAGGATATCAACTCC
TGCCTTTTAAAAATGACATTTTATAATTTGAAGGGTTTCTAGATTAATCTTTTTAAGATT
AAAGTAGTACTTTATGAAAACTGATAGAACTANNNNNNNNNNNNNNNNNNNNNNNNNNNN
NNNNNNNNNNNNNNNNNNNNNNNNNNNNNNNNNNNNNNNNNNNNNNNNNNNNNNNNNNNN
NNNNNNNNNNNNNNNNNNNNNNNNNNNNNNNNNNNNNNNNNNNNNNNNNNNNNNNNNNNN
NNNNNNNNNNNNNNNNNNNNNNNNNNNNNNNNNNNNNNNNNNNNNNNNNNNNNNNNNNNN
NNNNNNNNNNNNNNNNNNNNNNNNNNNNNNNNNNNNNNNNNNNNNNNNNNNNNNNNNNNN
NNNNNNNNNNNNNNNNNNNNNNNNNNNNNNNNNNGAAAACTGATAGAACTATTTTTCAAA
TTAAAAGTGCTACTTNNNNNNNNNNNNNNNNNNNNNNNNNNNNNNNNNNNNNNNNNNNNN
NNNNNNNNNNNNNNNNNNNNNNNNNNNNNNNNNNNNNNNNNNNNNNNNNNNNNNNNNNNN
NNNNNNNNNNNNNNNNNNNNNNNNNNNGACTTATGACATAGGAATTAAAAAAANNNNNNN
NNNNNNNNNNNNNNNNNNNNNNNNNNNNNNNNNNNNNNNNNNNNNNNNNNNNNNNNNNNN
NNNNNNNNNNNNNNNNNNNNNNNNNNNNNNNNNNNNNNNNNNNNNNNNNNNNNNTGATAC
AGGAATTTGATGGCATTTTTCATTGGCCAAAAAAATGGATAGTCATGGTTACCTGTCATA
CAGCCAGGAAATTTGAACAAATTTGGAAGCTTTGACTTCTAATAGATTCAAGATAGCATT
CCTTTAGATAGAGAATTAATA
>FR0012681
TTAGCACAACTAAGTTCCTCTTCAAAACTTACCTCCCTGTTTATAAGTTGTAAGGTTATA
AGCTAGCCCTTCTCCCTGCTTTCCCCTTTCTCCACTTTGGCCTTCAAAGTC
>FR0012682
ATCAGTCATTTAAAAGAGAATGACTATATGCTGCATACACTCTTACACTTTGCCATACTA
AAGTAAATGAAGGAGTAAGGGGGTCATGCGTATGGACTCTATCACATCATCTCTCAGGAT
ACCAGCAGTGTCTCTGACCATGGGCAGTGTTGGGAATTGTGAGTAATGGAATTTAATATT
TGAAATGCCAACTATTTCTAAATGTTTTAGGATAATCATAAACAGACATTTGAATAGTTT
CTTGCCGAATCTCAGTAAATTGCTTTATGCACCCTCTTTGGGTACAATAGAAAACTGAAA
GTCATCTAAGGCTTCTGAGGAGGAGAGTGGTAAGATTAGTTCGGTATTTTAGGGAGTCAA
CACAGGTTTGGTTTGTTAGTCACCAAATATTTCTCAAGACCAATGGGATGGATTTTAGGA
AAGGCAGATTAAGGTTAGGAGGCATGTAAGATAACACCGTCTGGAGACATTGAGGAACAG
AACCAAGACATGGTTTATTTTGAGAGGCCTTACGGATATTGAATCAATAATTATGTAACA
ATAGGAGTAAAATGAGAATGAGGCTNNNNNNNNNNNNNNNNNNNNNNNNNNNNNNNNNNN
NNNNCACCTTGGAGGAAAATAACACTGTCAATGAAAAAGGAAATGAAGGATAAGGACAAG
GGTTTTGGTACATTGGGGGCAGAAAAAGATGGTGAACCTGTTAACTANNNNNNNNNNGCC
CTTCNNNNNNNNNNNNNNNNNNNNNNNNNNNNNNNNNNNNNNNNNNNNNNNNNNNNNNNN
NNNNNNNNNNNNNNNNNNNNNNNNNNNNNNNNNNNNNNNNNNNNNNNNNNNNNNNNNNNN
NNNNNNNNNNNNNNNGTCTGTCCTTCT
>FR0012683
GGAATGCTTCAGTCTGCTCCAAAGAAAAGAATGGAGTAATGTGAAGTATTAAATGTAGCA
AGATGCCACTNNNNNNNNNNNNNNNNNNNNNNNNNNNNNNNNNNNNNNNNNNNNNNNNNN
NNNNNNNNNNNNNNNNNNNNNNNNNNNNNNNNNNNNNNNNNNNNNNNNNNNNNNNNNNNN
NNNNNNNNNNNNNNNNNNNNNNNNNNNNNNNNGTAGCAAGAAATTAGAAATCTTTATGAA
CAGATGGCAATCCAGTTTAATGTTATGTGCATGGCCACAACCCTTATTCCACTACATCCT
CCTTTCACATATATATTATGAAGGTTAATGAATACAATCATTGTGATAACATTTCTTTTC
TCCCTTTCTCCCTCCTCTGGTAGAGTACTCACATAAAGGCTGCATTCACAATTGAGGTTA
GAACTTGTCTAGGCATGTCTAGTGAGCAATGGGAGGAGTCTGCTAGGAAAGTACTTTCAG
AATACTGGAAACCTTAGGGAGAAAACTCCTCCTGAAGGTAGAAAATTGCAGAAATTATAA
TAAAGCCTCAGCTGCTATAGGAGAAGGATAGCTTTAGTACTTTTGGTAGGGAAGCAGTGT
AGCAGCAAATTTTAAGAGATATATGAGAGGTATTTAAGTGGATCATGCCTGTAGGTCATT
TAGTAGTAGTATGCAATCAATAAATATTCATTATTACTTGTGTGACAGTGCTTACCCCAC
ACTGTCCTTTATAGAAACATATTTGCAGAGACCTGGGGAGAAAATGCAAACATGCCAGAG
GGCTTCATAAGACCATACAT
>FR0012684
TTTTATTCATGTCTTTGAGACAGCCTCATTAAATCTTTTAGGACATTAAATTTTCCACCT
TTTATTTTCCTTTTAATAATATGACAAATCTGTGGGGTTTTGCCTGAGCTAGACAATGTG
GCATTTATTTATTTATTCAGAAGCATTTTCAGGGACCACTTGAAAAAGTTTGTTTCTAAA
ATCCTTAATAATGTTATCCTAATCCATCATGTTACTTGCTATTTGCATAGTCATTTCATT
GGATAGTTTATGAAAAATGGAAGGGAAAGTATTTTCTTACAGTGCCATTTTTCACAAGAC
TCACTTCCTGATGAGAACATGAGAAGCAGTTTCTTCCTGAGACCCACTTTAGTTTGTCCC
AACCTTCTGAAGAGACATGGGGCTGCCCTGACAGTCTGCTGATTTTGTACAGTGACCACT
ATCCCTGTCTGCTCTAGTCTTTTTTCACTTTGACTCTGTGAAGACCATCTTCTGGAAAGA
ATGGACATTTCAGTCTAGTCAGCCAAGAAAACAAGCTGCCCAAGTTTCTGTCACACTCAA
AGCTTCTATGAGTCATTGAATTTGCACTTCTTTTGTCACCTCTTCCCAAGCCCCTTATGA
TCTTAACAGGGCATGTCCAAACTTGCCAGAGCATATTCATGAATTATCTAAAGAATTCCA
T
>FR0012685
ACCTCTCACTTTTTCTGTCCCTTTTTCCCTTACCCTATATTCTATTGATCCAATGAAGTC
ATTTCTATTCCCCTCTTTTTTCTTTATAAGTTTAGAAGTAATGTACTTAATTCTATTCTT
TCAGGGTTAACTCAACATTTTTTCACTTATATATCATATTTATATTTTCTAATATTACCT
AGAACCAGTTAGTCTGTATTCTTTCAAAGCAGAGAGATGTTACATTCTGGACTAAATCAT
GCTCCTATCTTCCATGATCACATGTGGAATATTTGTTACAAATTGTTTTAAGCACACAAT
ACAGCTTTTCTAATAGTCAATGCTTATTTAAATTTGTGAACATGTTTTGCTGCTTATTTT
GAATAATTTTTTTCTCAATATTTACTCTTATTTGAGATCNNNNNNNNNNNCCTGAAGTAC
ATTCTATAGTTATTTTTCAGTTAGTACATGTGATCAAAAACTCAGNNNNNNNNNNNNNNN
NNNNNNNNNNNNNNNNNNNNNNNNNNNNNNNNNNNNNNNNNNNNNNNNNNNNNNNNNNNN
NNNNNNNNNNNNNNNNNNNNNNNNNNNNNNNNNNNNNNNNNNNNNNNNNNNNNNNNNNNN
NNNNNNNNNNNNNNNNNNNNNNNNNNNNNNNNNNNNNNNNNNNNNNNNNNNNNNNNNNNN
NNNNNNNNNNNNNNNNNNNNNNNNNNNNNNNNNNNNNNNNNNNNNNNNNNNNNNNNNNNN
NNNNNNNNNNNNNNNNNNNNNNNNNNNNNNNNNNNNNNNNNNNNNNNNNNNNNNNNNNNN
NNNNNNNNNNNNNNNNNNNNNNNNNNNNNNNNNNNNNNNNNNNNNNNNNNNNNNNNNNNN
NNNNNNNNNNNNNNNNNNNNNNNNNNNNNNNNNNNNNNNNNNNNNNNNNNNNNNNNNNNN
NNNNNNNNNNNNNNNNNNNNNNNNNNNNNNNNNNNNNNNNNNNNNNNNNNNNNNNNNNNN
NNNNNNNNNNNNNNNNNNNNNNNNNNNNNNNNNNNNNNNNNNNNNNNNNNNNNNNNNNNN
NNNNNNNNNNNNNNNNNNNNNNNNNNNNNNNNNNNNNNNNNNNNNNNNNNNNNNNNNNNN
NNNNNNNNNNNNNNNNNNNNNNNNNNNNNNNNNNAAACATTTATAAATCTGAATTAAAAA
ACAAACTGACCTTGCCAAGGACCCTACTGATCCCTTTTCATATAATTCTATCTGCTAGGT
CTTGTGCTGCCTTCTAAGTTAGTTCATCAGTTCTATACTTCAGTATTTAATTCTATATTC
AGCCATGTTATCAAATGTTTATTTCAACCTTTGAGTTTCTCATTTGTAATAGTANNNNNN
NNNNNNNNNNNNNNNNNNNNNNNNNNNNNNNNNNNNNNNNNNNNNNNNNNAGTAACTTTC
AGTACTTGTTGCGTAGATTTTATTTCATCTTTATGTTTTTGAGATGTTTGCATAACACAT
TTAAAGACAATTACATATTGTTGTATGATTTCCATTTCCTTGGTCAAGAATTCTCCCATT
TGTTGCATCTCTGAAGAGTTTCCCAAGGTGGG
>FR0012686
CTATATAGACTGAGATGCGCTGCAGGGAGCTGTCACGAAATACAATCTCCAGTTCACTGC
AATTCAATCTTTTATCCAAAATTTCAGTTAGAGAAACAATATTGGATGAAATGGATTAAA
TGTTCACACATCTAGACAGCCAAAAGTAGATCCCTGGATCAAGACAGACATCTAGAGACA
TAAATCTTCTCAGAATTCTTTGTG
>FR0012687
CCCACAGACGTGTTTTTGCCGTTTCTCATGCAGTAGCTCACTGCCTGGAATGGGCTTCCC
AGCATTTCCCCTAGAAATTCCATTTGCTCTTCTGAATGCCTTATAAGGATCTCTTCTCCA
GAAAATGTCCTTACTAATCCTATCAGTTGGGGTTACCTAGTCATCTCTCTACTTAGTGAT
CAGTGTTCAAATCCTGCTTCTCTATACCAGCTCTGTGAGGTTGAATGAGCTATTCCATCT
TTTCTGTCTAGGTTTTCTCATTTCCTNNNNNNNNNNNNNNNNNNNNNNNNNNNNNNNNNN
NNNNNNNNNNNNNNNNNNNNNNNNNNNNNNNNNNNNNNNNNNNNNNNNNNNNNNNNNNNN
NNNNNNNNNNNNNNNNNNNNNNNNNNNNNNNNNNNNNNNNNNNNNNNNNNNNNNNNNNNN
NNNNNNNNNNNNNNNNNNNNNNNNNNNNNNNNNNNNNNNNNNNNNNNNNNNNNNNNNNNN
NNNNNNNNNNNNNNNNNNNNNNNNNNNNNNNNNNNNNNNNNNNNNNNNNNNNNNNNNNNN
NNNNNNNNNNNNNNNNNNNNNNNNNNNNNNNNNNNNNNNNNGGGGCCATNNNNNNNNNNN
NNNNNNNNNNNNNNNNNNNNNNNNNNNNNNNNNNNNNNNNNNNNNNNNNNNNNNNNNNNN
NNNNNNNNNNNNNNNNNNNNNNNNNNNNNNNNNNNNNNNNNNTGGCAGAAATTCTCTGGT
GTGTGTAGACAAGCCTTCCTNNNNNNNNNNNNNNNNNNNNNNNNNNNNNNNNNNNNNNNN
NNNNNNNNNNNNNNNNNNNNNNNNNNNNNNNNNNNNNNNNNA
>FR0012688
CTGTAGAGAGTGTGATTCCCCTCCCTTCACTCCACTCCCTACCTATATAGTCTGTAGGAT
TATCCTGTTCAGAGGAAGGTTGAACCTGTGAAAGTATCCTTTTTATAAGACCACGTTAAT
CTTGGGGGGGTGAAAAAAAGATGAGACAGTGATAGCACTGGAGGTTTAAAGGTACTTTTG
GGAAGTACTTACAAATTTCCTTCACCAATTTCAAGTAGTTCCTAATTACTAAGTGCTAGG
TGNNNNNNNNNNNNNNNNNNNNNNNNNNNNNNNNNNNNNNNNNNNNNNNNNNNNNNNNNN
NNNNNNNNNNNNNNNNNNNNNNNNNNNNNNNNNNNNNNNNNNNNNNNNNNNNNNNNNNNN
NNNNNNNNNNNNNNNNNNNNNNNNNNNNNNNNNNNNNNNNNNNNNNNNNNNNNNNNNNNN
NNNNNNNNNNNNNNNNNNNNNNNNNNNNNNNNNNNNNNNNNNNNNNNNNNNNNNNNNNNN
NNNNNNNNNNNNNNNNNNNNNNNNNNNNNNNNNNNNNNNNNNNNNNNNNNNNNNNNNNNN
NNNNNNNNNNNNNNNNNNNNNNNNNNNNNNNNNNNNNNNNNNNNNNNNNNNNNNNNNNNN
NNNNNNNNNNNNNNNNNNNNNNNNNNNNNNNNNNNNNNNNNNNNNNNNNNNNNNNNNNNN
NNNNNNNNNNNNNNNNNNNNNNNNNNNNNNNNNNNNNNNNNNNNNNNNNNNNNNNNNNNN
NNNNNNNNNNNNNNNNNNNNNNNNNNNNNNNNNNNNNNNNNNNNNNNNNNNNNNNNNNNN
NNNNNNNNNNNNNNNNNNNNNNNNNNNNNNNNNNNNNNNNNNNNNNNNNNNNNNNNNNNN
NNNNNNNNNNNNNNNNNNNNNTGCGGATCCATTAGTCCTCGAGAATTTAACAGTGAACCT
ATATAGATGTATTTTGCTGTCCTTACAGAACATGCAGTGTAAGAAGTACCTTTAATGCCA
ACCTACACACTTCTTTCCCGAAGTACCCAATTAAGTGCAAATGCTTAATGTCTTTAGTGT
TTTATAGTAAAGCAAAAAATCCTTATTTAGAATTAGAAGTACAGNNNNNNNNNNNNNNNN
NNNNNNNNNNNNNNNNNNNNNNNNNNNNNNNNNNNNNNNNNNNNNNNNNNNNNNNNNNNN
NNNNNNNNNNNNNNNNNNNNNNNNNNNNNNNNNNNNNNNNNNNNNNNNNNNNNNNNNNNN
NNNNNNNNNNNNNNNNNNNNNNNNNNNNNNNNNNNNNNNNNNNNNNNNNNNNNNNNNNNN
NNNNNNNNNNNNNGGACAGCTTAAAAAATATT
>FR0012689
ATAGAGATCCTGATCTAATGTTTAAAAATACCAACGCTTGCTAGAGCCTGGAAAGCAACC
CTAACCTCTAACCACAAGATTTCCAAAAAGCCCATGGTTTAAATAACAGCCTATAAAATG
TTAAACTCACAAAACCCAGTGACTGATTTTTTAAAGTCAAGCTCAAAATTTGGACTGCTC
CATGAAATCCTTTCTGAACATGCCAAGACATGTTTTCCCCTGCCTCTGAACTTTCATCTA
CATCATTCAATGACATAGATGAACATTTATACTGCCATGCATTTTAAATGTTCTTTTCAT
CTTTCTTATTGCAGATTATAATAATATTGCATATTATTTCCTCTGCTCAGCATCTCTTCC
CTCGGAGAACCCTCTCTCCCATTCCATGGTTTTGTTGGGACTATCTCTAACCCATCTACT
CCCCTTGAAATAGGCAAATCCCTAAATGGATCAAATACCAACCTTGACCCTGATTATGCC
AATCACATTATAGCACCCCAGTAAACAAATGATTTCTGCAGTGTTCCATGGTAGCTGTTG
TTTTTGTCTATTCAGCAAGTTTTCCCATACTTTCTTNNNNNNNNNNNNNNNNCTTCATAT
TTTTAGTTGTTTTTTCTTGATTTCTGATGAAATGATATAGAGTACTAGGCTAAGAAGATT
TATATTTAATTCTAAATCTATTATCCTAGAATTTTCACTTCACTCAGGGTGTAAATTTTA
CAGTTAAATTCTACCTCTACCTTTCCTGGACAACAAAGAGTGGTGTACAGCATAGCCAAT
CTGAAATATCCAGTCAACAAACTTAAGTACTTCATAAATAATCCAGCAGATGGGGCTAAA
GGCATAGATCAGGCCAGGCTACCTTCCATTCTACTGGTGTCTAGGTATATACACTGTTAG
CCCATGCTCTACACTGTCAACCCATGGTAGATAGCCTTGAAGTAGTTAGGTATCATGTTA
CAAGGCTCTGAATCTCTCCTCTTCTCTCTCTTATACACAAGACCATCCAACATCATTGAA
GCAAAAGAAAAATAATAACTGATAGCCATCTCTTATCCTAGTCTATAAATATCATCTGAA
CTTCCCTAGGAATTGACTANNNNNNNNAATTAGCTTCTTAAGTAGTTCATACACTTCTCA
TTTTAAAAGCATTTTATATAAAATTTACCAAT
>FR0012690
TTTAATGTATGCACCTTTGGATGCTTGAGCCCTACAACTCTTTCATGAGCAGCCTAGCTT
AGTATAGCTTCTGGGAAGATAGGGTCCTACCCTTAGCCTTTTGGCTGATCCAGGTGAGGA
CTTGTTCTGGGCATGTCACATACCTCTCTATTTGGTCAAGCCTGGTAGACAACCAAGGAT
TGCCAACCCGTTGAGTACAATAAACCTTTTGAACTACAAAGATCAGAGCTCCATGTCAGG
ATCAGGCTTTTAAAATCCCTCCACTCTCANNNNNNNNNNNNNNNNNNNNNNNNNNNNNNN
NNNNNNNNNNNNNNNNNNNGCCTCTTTCCCAAATTTCAGAGACTTATCTATCATCCCTGG
GAAAAGAGCAAATACCAGCAATGTTCTGAAGGAATTCAGCTTCTCTGTCTTCTACTTCAA
CTTGGCATAATAAGGCAGTCCTCTCTTCCCAAAGATTATTTTGACTTGAGAAGACATTTA
GAAACCCTTTTGGGGACAAGAAATTTGGGAAGAAGGCAAAGTATTCAATTGTACATAATA
GCTCTAGGCCAAGCTTTTATATCTAAGCNNNNNNNNNNNNNAAGGTTTTCTGATACTGTC
TTTTACCCACATTTTGTGAGAATTGTCATGAAGGCAGTGTTATCCTAATAGCTGTGTGTA
ATGGTGAAAAGAGAGAGTATGGGATTCAGGTACATTCATCCAACAAAANNNNNNNNNNNN
NNNNNNNNNNNNNNNNNNNNNNNNNNNNNNNNNNNNNNNNNNNNNNNNNNNNNNNNNNNN
NNNNNNNNNNNNNNNNNNNNNNNNNNNNNNNNNNNNNNNNNNNNNNNNNNNNNNNNNNNN
NNNNNNNNNNNNNNNNNNNNNNNNNNNNNNNNNNNNNNNNNNNNNNNNNNNNNNNNNNNN
NNNNNNNNNNNNNNNNNNNNNNNNNNNNNNNNNNNNNNNNNNNNNNNNNNNNNNNNNNNN
NNNNNNNNNNNNNNNNNNNNNNNNNNNNNAAACAAACAAGAGGAAATGCTGCTAATCTCT
GTATGTACTAAATGATTTTAAAATTAGATACCTGGTAGAGTTCTTCCATGACCATTGTTG
CTTTGGTCAGTATATGTGATATGTCACATTTTCAAACCTAATCTCATTTGTAAGAATCCT
AGTGTTTAG
>FR0012691
TTTGTCCGGGGGATTCTTCTTATTCCCTCCCATTTCTCTTTACAGAGAATTTTACACTTC
CTTGCAGACACTGAATTATTGTGTTAAATTATTATAACTTAATAGCTTGTGAAATATACA
AACAACAAGATTATGCCGACATGGCTGTTAGAAGACAAGACAAATTAGCAGACTCATGCT
CATTTCTGTCATTGAACAATTCGTCTCATTCCTTCCTCAAGGCGCTGCCGTTTTCCTGCT
CTCCGTCCGTGGGGGTGTTTGTTTACACATCTCTCGCAAGAAAAGCNNNNNNNNNNNNNN
NNNNNNNNNNNNNNNNNNNNNNNNNNNNNNNNNNNNNNNNNNNNNNNNNNNNNNNNNNNN
NNNNNNNNNNNNNNNNNNNNNNNNNNNNNNNNNNNNNNNNNNNNNNNNNNNNNNNNNNNN
NNNNNNTACTGATGTAACAACCTTGGTGTGCCGTGGCTAAGCCACACTCCACCCCTGACC
TGCGGGGGATGAGTCAAACGGTCAGACTTGCCTGGGCTTGTTCCACGCTCCCCTGGCTAG
ACAGGCGTCTACACATTCTCAGTTAGGGGCTGGACAGGGGCAGCTGCTAGACAGGTCCTA
TTCTGGGCCTCTCTGAGAAAAAGTGTCCCTGAAAAGAAAGGGAGCTCCCACTTCCATGGA
CCCTTAGCCATGCCAAGGGGCAGTACCGGCTTTCTGCTGGTGCTGATGAGCTGTGGTGTG
AACTCACGAAGGTCAGCTGATTCACGGGCCCTGGATCTCTGCTCTCCTTCCGCTAAGTGG
GACTCGGGCCAGCCTGCCATGAAGGAGGTAGCTGCTGCAGCTTTCAGGAAGGAACACCAG
GTGTCAACCCCACCGGGTGGCCAACCCCACCTGGCTAGGACCCAGTCCCTGGTGGCTGCT
CTCCCGAGAGGCGGGCAGGGCTGGGGCTAGGGGCTGTCCAGGAGTGTTCTGGACTGTCCC
TTCGCCACAATTCCCACAGGCTGCTCAGGACCGAGGCTGAGACGGGCGACCAGGACGGGA
TTGTATGGCTGCAGGAGGCTACACAGTCCCAGGAGGCTGCTTCTAAGAGGCCCACGTGGC
CTGCATGGGGATGCGCCTGGCTGTCCAGCATGTGGTCATTTGAATTGTACATGTTTCACT
GGGATGCCTACAGAAAAGTAGACAGAAGATGTGGAAAAAGTTTTTGAAATGTTGCAAACT
TAGCTACNNNNNNNNNNNNNNNNNNNNNNNNNNNNNNNNNNNNGCAATATGTAAATCTTA
AAANNNNNNNNNNNNNNNNNNNNNNNNNNNNNNNNNNNNNNNNNNNNNNNNNNNNNNNNN
NNNNNNNNNNNNNNNNNNNNNNNNAAAATCTATTTTAAAAAATA
>FR0012692
AGCTAGTAACTGGTCTCAGAGCATCTAGNNNNNNNNNNNNNNNNNNNNNNNNNNNNNNNN
NNNNNNNNNNNNNNNNNNNNNNNNNNNAATGTATCATTCAGGTAGCAAACTATGTAAATG
TTCGGAGTAATTTCAAAGCTGCATAACCAAAGGAGAGCAGGGGGACTCAGAAGGGCAGAA
GACAGGAGCAGGCAGGGACATGCCCAGGCAAAGCCCTGTGGCAGCTTAACAAGTGTTGAG
GAACTGAATCCATGTGTGATACACCTGAAAGAGAAAAGCAC
>FR0012693
CANNNNNNNNNNNNNNNNNNNNNNNNNNNNNNNNNNNNNNNNNNNNNNNNNNNNNNNNNN
NNNNNNNNNNNNNNNNNNNNNNNNNNNNNNNNNNNNNNNNNNNNNNNNNNNNNNNNNNNN
NNNNNNNNNNNNNNNNNNNNNNNNNNNNNNNNNNNNNNNNNNNNNNNNNNNNNNNNNNNN
NNNNNNNNNNNNNNNNNNNNNNNNNNNNNNNNNNNNNNNNNNNNNNNNNNNNNNNNNNNN
NNNNNNNNNNNNNNNNNNNNNNNNNNNNNNNNNNNNNNNNNNNNNNNNNNNNNNNNNNNN
NNNNNNNNNNNNNNNNNNNNNNNNNNNNNNNNNNNNNNNNNNNNNNNNNNNNNNNNNNNN
NNNNNNNNNNNNNNNNNNNNNNNNNNNNNNNNNNNNNNNNNNNNNNNNNNNNNNNNNNNN
NNNNNNNNNNNNNNNNNNNNNNNNNNNNNNNNNNNNNNNNNNNNNTTATCCTCTTCAATT
TCTTTCATCAGNNNNNNNNNNNNNNNNNNNNNNNNNNNNNNNNNNNNNNNNNNNNNNNNN
NNNNNNNNNNNNNNNNNNNNNNNNNNNNNNNNNNNNNNNNNNNNNNNNNNNNNNNNNNNN
NNNNNNNNNNNNNNNNNNNNNNNNNNNNNNNNNNNNNNNNNNNNNNNNNNNNNNNNNNNN
NNNNNNNNNNNNNNNNNNNNNNNNNNNNNNNNNNNNNNNNNNNNNNNNNNNNNNNNNNNN
NNNNNNNNNNNNNNNNNNNNNNNNNNNNNNNNNNNNNNNNNNNNNNNNNNNNNNNNNNNN
NNNNNNNNNNNNNNNNNNNNNNNNNNNNNNNNNNNNNNNNNNNNNNNNNNNNNNNNNNNN
NNNNNNNNNNNNNNNNNNNNNNNNNNNNNNNNNNNNNC
>FR0012694
ATCTAAGAATGGACTCCTTCTAAGATAATTCAGGCTGAATGACTTCTTCCAAGGAAGGAA
GGAAATGGATGTTTATTAAATTTCATTATGTGTCAGGCAGTGGGCTAAGAATTTCCCCTT
ATGTTGTTAAACTTAAATCTGGCAACCTAGACTATCAAGGCTAACTTTGACCTGAAAGCA
ATTCAAGACAAATCCCATCTTTATCATTGGTAGCTGTTGTGGAGTAGCAGTGGGTGAGGT
GTATAGAGATCCATTCATCCATGCAGCAAAACACTTGACTGGCTTGAGATGTGACATGCG
GAGCAAAAGGCAGGACATTGCTCTGGGAGAATTACAGAAAAGGGCCAAGTAAACAGCGAA
GTGATCACTTTAGTGCTGTGGTGAGACATGCCCAGGCAAACCCCAGAAAACAAGGGGATA
GCCAGCCCTCACTGAGGATGGGAGATGAATGGGCTTTTTTGGGACACCAGGAAGGTGGGT
AAAGCCAGGAGGAAGGACAGCAACAGACCCTACAAGAAGGAGCCAGAGAGGTGACGAAAG
TAATAGGCATGATACAGACTATAGCTTTCCTAACAGGAACGTGAGACACACAAACATCAG
CCCACCTCTTTGATAGAACAGGAAATAATGGCGTCAACAGTTTCCTTTCTGAATACTAAG
GACAAAAACGAAATTACATTGCCTGTAATGCAAGGGTTAGTCAGACATAATTTAGTCCCC
AAATTAATCCTGAAGTCAAAAAGCTAAAGGAAAGTGGAACAAAAAAGAATCTGAGGCTCA
GGGCAGCAGAAGAGGGCTCTTGGAGAAGAGATGACAGTTGGCTGAAGTCGTCAACAGAGG
GAGCTGGGAGGCTGCTAACCCCTTTGATTTCAGCAGGGACTGGGCGTCTGCACAGAGCTC
CCGGCTCCCCGCGGCGGGGGCAGGAGTCAACGCCGTCAGTTACATGCTCGTCAGATGTGC
ACGGGCGCCACACACGATCCTGCTAACGTGGTCGGAGAAATATGACCTCAGCGCAGGTGA
AGCGTGGGCAGCTGACGCCACGGTGATGTGTGCAGATCCGGTGGGGACTCTGACGCAGCC
CCAGGGCAAAACCAACCTGCTTTCTACCTTCAATCCAGCAGGATGCCCGTCATGGAGAAA
AAGGCGGGGCCTGCTTGGGAAGACACAGGAAATCCGTCCCTTTTATTTTCTTTATTTTAT
TC
>FR0012695
GTAGATGGGTCTTGTATAAGTCTTGTTTTTGTCTGCTTTGAAAGCTTGTATACTAGGAAA
AACATATATAAATACCTTTTTTATACATGTGTTTCAGCGGTATAGTGTGCCTCTTCTTCC
ACATATTTGCCATTTCAGTTAACATCAAACTATAGCATTTGTCAGTGCATGTGGTAGAAA
AATATCTGGTTATTTCATGTTTTCCTTACAGACATGGACATGNNNNNNNNNNNNNNNNNN
NNNNNNNNNNNNNNNNNNNNNNNNNNNNNNNNNNNNNNNNNNNNNNNNNNNNNNNNNNNN
NNNNNNNNNNNNNNNNNNNNNNNNNNNNNNNNNNNNNNNNNNNNNNNNNNNNNNNNNNNN
NNNNNNNNNNNNNNNNNNNNNNNNNNNNNNNNNNNNNNNNNNNNNNNNNNNNNNNNNNNN
NNNNNNNNNNNNNNNNNNNNNNNNNNNNNNNNNNNNNNNNNNNNNNNNNNNNNNNNNNNN
NNNNNNNNNNNNNNNNNNNNNNNNNNNNNNNNNNNNNNNNNNNNNNNNNNNNNNNNNNNN
GGACATGTTTTAACATGTTTATGAAACATTTACATATTTTTCCTGATTGCCTGTCGGCAT
ATTTGTTTTTGGGTTGGTAGATACCAACACTGGTAATGTGTTTACTATCTTTGGTAATAG
TCTGTCTATGATTAGCTCTATACCTGTTGGGTATTTAAGTCCAGAGTCCTGAAAATGAGC
TTTATTATATATGATTACTATATGTAAACCATTGTCAGTAT
>FR0012696
ATATTTTTTTCTTATTATAAATTCTTAATTTATCCTTTCATTGTGGAATATTTCTTTATG
GCNNNNNNNNNNNNNNNNNNNNNNNNNNNNNNNGACCCCCTTTTGAGTCTCACATTAANN
NNNNNNNNNNNNNNNNNNNNNNNNNNNNNNNNNNNNNNNNNNNNNNNNNNNNNNNNNNNG
CTCGGCAAACTAGCATCAATAAACCAATGTGAAAAAAATTTTTTCACCCAGACTGCTGAG
AAGGAAACCAACCTGTAATCACATTTGGTGGTTCCTTATTTCAAAGGAAGATGCTTCTTT
TTAACTGCTTCCTGCTTTTGTAGGCTTTTATTTTCTCAACTATTATTGGTTATTCTGTCA
TCTTGAGGNNNNNNNNNNNNNNNNNNNNNCTGGACTTCAAAATATCTGGAGACCCTGCTC
CTCAAACAAAATTACATTAGTAAATGTACTTAACAATCTTTTAATAGCTAAATTGGATGA
CTCTATGTCTGGCTTTATTTGACTAGATCCAATTTAACTGATGCCTTCAGCATAATTAAT
CAGAAAATGCACTTTAGTGAATACCATCATTTCATGTCTTGAGGATAGTGCCAAAGAGAC
TGGTTTTGGTATCTTGGGTCTTGCTTGTCATTCACGTGACCATCTAGCTTTATTTTATTC
TTCTGAGATTNNNNNNNNNTGCTAGAATAAAAGCTCTGTAAATGGATATCCACTGTTTGA
GTTGACAAATGAAATAATGTTTGATGTATTTTCCTCTTTACCAAAAGAAAAAACAATCAG
AAAAGTATTAAATGTCAAGAAAGAAAATAAAGATCCCTAGAGAAGAAAAATAGCATATTT
GCATTGTCTTTAAAAAATATAGACACAATATTTTTGCAGTGAAAAACTGCAATTAATGAC
ACACCTCAGAATTGTAAAGACATCTGTTCATAACTTTGTCCCATGGCATTTAACTGTATA
ATTTGAGATGNNNNNNNNNNNNNNNNNNNNNNGTTTACCAACAAGCTAATTCAAACATCC
CCAAATTAGATGATTTCTTATNNNNNNNNNNNNNNNNNNNNNNNNNNNNNNNNNNNNNNN
NNNNNNNNNNNNNNNNNNNNNNNNNNNNNNNNNNNNNNNNNNNNNNNNNNNNNNNNNNNN
NNNNNNNNNNNNNNNNNNNNNNNNNNNNNNNNNNNNNNNNNNNNNNNNNNNNNNNNNNNC
AAGTTGATTATTTTATGCTATCACTCCTAAATCTTCATTTTTCATTCAACCTTGAGTGTC
AGGTAATCAATATTTTTTCTGCACTCTTTGATAATCTGGAAACACAAAAAAACCCCTGCA
ATTATTCACTATTATTTACTCAATAAACTAATTAATTACTAATTAAATACCCATGTNNNN
NNNNNNNNNNNNNNNNNNNNNNNNNNNNNNNNNNNNNNNNCCACTTATTTATTAGTAATA
TTATTAATGATTCCTTATTAGCTAATTATTGGTATCTCACGTTAATAG
>FR0012697
ACCTACTTTAATGTAGC
>FR0012698
ACACAGAAGAAAAGGAGCAAGCAGGGAAGGTGGAAAGAGTACAGAGTTCGTTCCCTGGGT
CTGTGCACGGTGCACACAAAGTGTTTCACTAACTGTCTGGCTGGGGCTCAGATGCAGCAG
AGCACACAGTGATGAGGCTGGTGCTTCCTGGTTGCCAGCTGTTAACCCTTGTTTAGTTGC
TGGGTTGCGGACAGATGGATGAGTCCCAGGCAAAAGCACACCTTGGTTTGGGGGGTGACA
GTGCTCCTGGGACAGCAGCTATCTACCAATGGTTTAGCAATCTAAAGACTCTATGAGAGG
GTAACAGCCGATGAGAGCAATCTTGAGAAAAAATCTGCACCCCAGGGGACTATACCCATG
CAGCCAGAAAGGAAGATAAGCTAAATTATGAGCAGACTTAAAACTCAGGCATAGGCTTTT
GAGCTCGAGTGCAACAGGCAACATAGGAAGTCACTCTAGATCCCTAAGAATGCGGAAAAT
GATGAAAGGCATATTTTTAGAAGGACTGATTTCAAAGTTCAAGCCAGATAATGTGCTGGG
CACCGGAGAACTAAAGGTGATACACAGATTTAGGCTTTTCCAAAATTAAGTTTCCCATTT
TATAAAGCTTCTGGGAGATTCTGAATTTCCCGAGTTCAAGTCTCCACGCTCAGCTGCTAA
GAAGATGGTTTGGTTGGTTTCCTCTTCTGGTTTGTAAGCTCCCTAAAAGCAACTCCTCAC
ATCCTGAATGATGAAGACAGTGTCTAGCCCTTAGTAAATGTCTGTTGCATAGATGAATGA
ATGAATTGTTCTATTAAAACACAAACATAAAAAGCAGCCCCTAACTCTGTGCTGTAATGC
AAATCCTCCCTCGTCTCCAATTANNNNNNNNNNNNNNNNNNNNNNNNNNNNNNNNNNNNN
NNNNNNNNNNNNNNNNNNNNNNNNNNNNNNNNNNNNNNNNNNNNNNNNNNNNNNNNNNNN
NNNNNNNNNNNNNNNNNNNNNNNNNNNNNNNNNNNNNNNNNNNNNNNNNNNNNNNNNNNN
NNNNNNNNNNNNNNNNNNNNNNNNNNNNNNNNNNNNNNNNNNNNNNNNNNNNNNNNNNNN
NNNNNNNNNNNNNNNNNNNNNNNNNNNNNNNNNNNNNNNNNNNNNNNNNNNNNNNNNNNN
NNNNNNNNNNNNNNNNNNNNNNNNNNNNNNNNNNNNCTCCCTAATGATTTCTTAAACAAG
TTTCCCTAACGAAGACTTGTCTTTTATCAATGTTGCCAGGACCCAAGGCAGCCTAAGCCT
TCCCCTCCCTCGACTGCAATTTAATACACCTCCTTCCTGAAGTGAGACCAGTCCCTCTCT
GAATTCAACACAGTCCTCCTCCTTGGCAAACACTAACTTGGTAAGTTGTATTTCATGAAG
TTAACCAGGCTCATTACAGAGAACATATTTCCTGGAGAAAGGATGTTAATTTCTTCCACA
TACAAAGAACAAAAATCAATATCATAAATCCAGGAAATCTCCCCTAAATGTCTCCCCCAT
CATCACTCTCTCCTGCGCTCTGTGTAAATACATTATGACAGGTTAGCTATATTTCTACTC
AGGCAATATGATATTGAGGTGACTGCAAGACAAGTCACTCTGCCAAAGGGAGGAGTATTG
GCCAAGATGTTATTCCTCAAGGAATTTTGTGACATTGGAATTCCATCAAATGGAGCTGAA
TGTACCTTCATCTTTTAAACTAGCCCCAGTTCTGATCCTCAGCCTGCTTAGAACACACTG
AACTTGAAGGGCGACCTATAGATTTTCATCGTGAGTTAGAGGTGGAAAAAAAGGAAGCAG
TTTTCTATGGCATGTTTGGATCTCAATATATGCATTTATTGGAATATGTAATAAACACAA
ACTACACGCACTGTGTGAGTGGTACATTAAAAGGAGGGACGCAGGCACCAATTTTGCAGG
AACTGACAGTTTAAGTAAGCAAATAGAGTTGAAAC
>FR0012700
CCAGCCTACAAAATTTTTGTTCCTAGAAAATGGATGGGCAAGATCTCAAATCCTAAACCA
GCAACAGAGTAAGCTGAGAACTGACAAAATGTATACCAGTAAAATCCTCAAAAGTCTCAG
GCACTGCCAGTACTGAACCTGGGAGAGAGAAGCTAGACTCAGGAGGCTTGGGTCAGAGTG
AGAAGTCATCAGCCCCAGATGCCCTTCTCCACTCCAGGCATTGAGGACAGGGCCCTCTCC
GAGACTGAGGAGATAAAGCAGTGGGTATGCATCGAGTGCTGA
>FR0012701
TTACTGAATTTAAGAACAAAAATTTCTTCATGTTTCCTTACAAAACAACTAACTACATGA
GGGAAAAGATAGGCTGTTAANNNNNNNNNNNNNNNNNNNNNNNNNNNNNNNNNNNNNNNN
NNNNNNNNNNNNNNNNNNNNNNNNNNNNNNNNNNNNNNNNNNNNNNNNNNNNNNNNNNNN
NNNNNNNNNNNNNNNNNNNNNNNNNNNNNNNNNNNNNNNNNNNNNNNNNNNNNNNNNNNN
NNNNNNNNNNNNNNNNNNNNNNNAGTAGAAATCTTGGGTGGCGGCTTGGAGCCCAGGCCC
GACAGCGGCCCCCGCGCTGTGCAGGCGTTCGCTTAGACGGGAGCACTGCAGACGCCCCCG
GCGGCAGCGACCGGGCGAGANNNNNNNNNNNNNNNNNNNNNNNNNNNNNNNNNNNNNNNN
NNNNNNNNTGACAAGGCTGGACCCTCGCGCGCCTGGAGACCGTACCAAAGCAGCAGGGCT
TCGAGTTCTGGAGCTGNNNNNNNNNNNNNNNNNNNNNNNNNNNNNNNNNNNNNNNNNNNN
NNNNNNNNNNNNNNNNNNNNNNNNNNNNNNNNNNNNNNNNNNNNNNNNNNNNNNNNNNNN
NNNNNNNNNNNNNNNCTTAACCGCCTTCTGCATCTATCATT
>FR0012702
TGGTTGAATTGTAAAATCTTGCTGAATACAGATCTACTAATAAGTTGCTTTTATTTAAAT
TAAACTAGTACATCTGATAANNNNNNNNNNCCTGTGGTCAGGATTAGATTTATTTTGTAC
TAGCCCTTCTAGTTTTTAATACAAGAGACCACAGAAAGGAAAGTTAACTTTGATTTTCTG
AGCAAATGCATACTTATACCATGAATACACAATGTTGCCAGTCACAACCAACCCTCAGCT
GCTCAGCCCCTGAGAAATGAAAGCCAGGCAGGTTGTGTGCTGTACTGTGGCCCAAGCATC
CTCAATTGCCTCTCCCTATTATGTATTGAATTTGTGTGCTCAGTTTTAATCCC
>FR0012706
TCAAAATACAGTCATCTACTACAGACAGCCCAGGGCTGGGTCCAGCCTGCCCTGCTCCAA
AGCCTGGCCAGTTTTGTAGCCCCTCTTAATGAGAACACAGCCTGTCAAGATGTAAGGGAG
AGGGGGTTCAGGAATCTTTCATCAGGCAAATGTGCTTAACAAAATATTTAGGATCTTTGA
ATCCTCACAGAGATTTCAATGGTCATATTTTCCAACCTCTATATCTATTAACTTGCCTAA
CAATATTTTTCTAGGGGGAAATGCTGCTAGATCCCTGGCCTACTGGTTCAGGACCCCAGA
CAAGTCCTGGCTTGCCATGATATTGATTTTATTTGACTGTTTTGGGTTGGGAGGGAGAAA
GTGAGTTTGATGAAATGTACATGTTTTGGAAGTAAGTACATGACTGTGTTATTTTTCTCT
GAG
>FR0012708
TGGAGGATCTCCCTCTCTATGTTGCCACACCGAGAGGTGCACAGAACACATTCTGACAAG
TAAAGATTCCAGTGTCATCTGATAACTATCAACAACTTCATTAGCTCACCTAAACAAAGA
GCCTTTCTTATTTTTTTAGAAACAAAACTCTTATGGAAACGATTATGTTTTCTTCTTTCC
TCTAAAACACTTACTTGGCTAAGATGATTTTTATTCTAAGATGAAGATTTACCTGCCCTA
CAAACTTCAGGAGGTGGTGTGACTGGTTGGAATCTATACCAACAGTGATAGACTAATCGT
TGCTTGGAATTCAAATGCAGCCAGCACTCTGTCCTAACTAATGAAATTGGTGTTGTTCTG
CAAAGGAAAATAATTGAAGGCATGTTCTGCCACTTAATTCCACAGAAAGTAACATCTTCT
AACATGTAGGGACTTGCCTACTGAGAGCTGCACTGACTGTGTCAAGGAAGATACTATGCA
TTGGAAGAACACCCAAGCAACACTTGCCTCTCCCCTACTCATTTCCTGTATTAAAGCATT
CATCATGTTTTTAAAGCTGTGCTGTCAGTATTGTGCTCCCAGACATTATTCTTGGTCTTG
GTCAACTTTGTACCCTAAGCACATGGAGAAGAGACAAATAAGCAGATAATTATAGGACAG
CTAAGGAAAAATAATCATAAAATTGTGAGAAAAATCATGTCCTTATCAACAATGAAAGAC
GTTTCTTCTTTCTTGGTCTGGTTTCATTGGATCAAAGTTAAATCTCAACATTCAGAGAAG
CATTAGGCTCAGATATCAGCATGAGTGGACAGGCTGTCCAGGGACTCAGTGAT
>FR0012709
GTTATAATTTCACTCTTTACCAGATGTGTGATGCAGACAAGGTAGTGAATTTGAGGTAGA
GTCAAGGAAGGTCACACAATGGATTTTGTTTTTATATTAAATAGAGGACTGCATCGCGTT
AGAAAGTGGTTCAGATTGGTGTGTCTTATCCAGCTTTTATATTGTATTGGTGACAGAGTA
TGTATATC
>FR0012710
AGTGNNNNNNNNNNNNNNNNNNNNNNNNNNNNNNNNNNNNNNNNNNNNNNNNNNNNNNNN
NNNNNNNNNNNNNNNNNNNNNNNNNNNNNNNNNNNNNNNNNNNNNNNNNNNNNNNNNNNN
NNNNNNNNNNNNNNNNNNNNNNNNNNNNNNNNNNNNNNNNNNNNNNNNNNNNNNNNNNNN
NNNNNNNNNNNNNNNNNNNNNNNNNNNNNNNNNNNNNNNNNNNNNNNNNNNNNNNNNNNN
NNNNNNNNNNNNNNNNNNNNNNNNNNNNNNNNNNNNNNNNNNNNNNNNNNNNNNNNNNNN
NNNNNNNNNNNNNNNNNNNNNNNNNNNNNNNNNNNNNNNNNNNNNNNNNNNNNNNNNNNN
NNNNNNNNNNNNNNNNNNNNNNNNNNNNNNNNNNNNNNNNNNNNNNNNNNNNNNNNNNNN
NNNNNNNNNNNNNNNNNNNNNNNNNNNNNNNNNNNNNNNNNNNNNNNNNNNNNNNNNNNN
NNNNNNNNNNNNNNNNNNNNNNNNNNNNNNNNNNNNNNNNNNNNNNNNNNNNNNNNNNNN
NNNNNNNNNNNNNNNNNNNNNNNNNNNNNNNNNNNNNNNNNNNNNNNNNNNNNNNNNNNN
NNNNNNNNNNNNNNNNNNNNNNNNNNNNNNNNNNNNNNNNNNNNNNNNNNNNNNNNNNNN
NNNNNNNNNNNNNNNNNNNNNNNNNNNNNNNNNNNNNNNNNNNNNNNNNNNNNNNNNNNN
NNNNNNNNNNNNNNNNNNNNNNNNNNNNNNNNNNNNNNNNNNNNNNNNNNNNNNNNNNNN
NNNNNNNNNNNNNNNNNNNNNNNNNNNNNNNNNNNNNNNNNNNNNNNNNNNNNNNNNNNN
NNNNNNNNNNNNNNNNNNNNNNNNNNNNNNNNNNNNNNNNNNNNNNNNNNNNNNNNNNNN
NNNNNNNNNNNNNNNNNNNNNNNNNNNNNNNNNNNNNNNNNNNNNNNNNNNNNNNNNNNN
NNNNNNNNNNNNNNNNNNNNNNNNNNNNTGTCTTCTTTCTTCCAGCAATCTTAAAAGTAT
GCTGGAAACTGTATTAAACAATAGAGCTTCCAAGAACCTGAAAGGTGTTGTTAGAAAGTA
A
>FR0012711
GGCTGATTTCCAACGTGGCAGAGAACTCTGCTCCCTCACTGTACCACAGCCTCCACCAAT
CCCTCGGAGAGCCTAAGTTTTTGAGAAAAACAAAAAGAAGTCTCATCTGTGGTAGTAGAA
ATTGTGTGAATGCCAANNNNNNNNAAAAATCAGTATTTAACTTTGTAGCACTCCTTTTTC
CTTCTTGAGGAAAGCTAATAGCCCAGCTCTGCTTCCAAAACAAACGTCTCTAAGATTGGA
CCAGTCTTTGCTTTTCTTTTTGCTGGACAACCTTGTCCCAACTTAGAAATGGAGGAGATA
TCCATAGCCTTAGACCTTCAGATTGGGCTCAAGAGCCTTTGTGTGGACCCAAAAGGGGAA
CCCTAGGGGACACACAAGGAGCTGGAAGTTCAACTCCCCCTTCATCTCACCTGTTGTGGC
CTTACAGGCTTNNNNNNNNNNNNNNNNNNNNNNNNNNNNNNNNNNNNNNNNNNNNNNNNN
NNNNNNNNNNNNNNNNNNNNNNNNNNNNNNNNNNNNNNNNNNNNNNNNNNNNNNNNNNNN
NNNNNNNNNNNNNNNNNNNNNNNNNNNNNNNNNNNNNNNNNNNNNNNNNNNNNNNNNNNN
NNNNNNNNNNNNNNNNNNNNNNNNNNNNTTCCTCTTGTCCTTACATGTCCACTCCACACT
AGTCTGTAAAACTCCTGAAGATCTAAATGCAGAGAACGTTCACCTGGGCAGTAAAGTTCA
AAGAGAGCTGTACCATCTGCTGCCTCTGAGGTTCAGGAGGAGAATTCCTATTAGGTTAAT
GCCATTTCCCCTTTTAAAATGAAACAAAATCATCTGAAAAGCATGTCTGAACATGCTTTA
TAAGTTAAGACTGCTCACAGAACTCTGACTCCCAGGAACTACAAATCTAAATAGGATAAA
CATGTTTATATGTGAGTGCCTGTTGTAAAGCTAAAAACCCAGCAGATACCAAAAGATGCT
AATAAGCTCAATATGGAAAAATTACTTAGAAAAGGTTTATGTTATGGTCTTAACATTGCC
AATGCCTAAATTATTTATTGGTCAATAAAAAAACCCAATGCATCAATAAGAGTAATATTA
AAGTGGAAGTTATTAGCAACTTCTAAGACAGGCCCAGCAGCTGACATGACAAATACAAAA
GCTGGACACCATCGGGATAACGGGAACATCATTCTCCCCCCAGACAAACCCAAGGTGCCA
CGTGTGTGCATGGCATGGCAGGGAAGAGATGAACAACCA
>FR0012712
CCTTTCACTTCCCCAAAAAGGATGCTGAAAAGGGGTCTTTTGACTCTCTTCCAAGTCATC
AAGGGAGGTCTGCACTGTTGAATTAGGCTAATTAGGCTACCATTACATCACCGTAAGCCT
AGGTGCACTCTGCAGTGGTGTTCTCTCCATTTCAAAACAAGAAGTCAGGTTAAATCTGTC
TTTACATATATTTTCTCTCTTCAACATAAACTGGGTTTTCACTTTTCTAATCAGCTACNN
NNNNNNNNNNNNNNNNNNNNNNNNNNNNNNNNNNNNNNNNNNNNNNNNNNNNNNNNNNNN
NNNNNNNNNNNNNNNNNNNNNNNNNNNNNNNNNNNNNNNNNNNNNNNNNNNNNNNNNNNN
NNNNNNNNNNNNNNNNNNNNNNNNNNNNNNNNNNNNNNNNNNNNNNNNNNNNNNNNNNNN
NNNNNNNNNNNNNNNNNNNNNNNNNNNNNNNNNNNNNNNNNNNNNNNNNNNNNNNNNNNN
NNNNNNNNNNNNNNNNNNNNNNNNNNNNNNNNNNNNNNNNNNNNNNNNNNNNNNNNNNNN
NNNNNNNNNNNNNNNNNNNNNNNNNNNNNNNNNNNNNNNNNNNNNNNNNNNNNNNNNNNN
NNNNNNNNNNNNNNNNNNNNNNNNNNNNNNNNNNNNNNNNNNNNNNNNNNNNNNNNNNNN
NNNNNNNNNNNNNNNNNNNNNNNNNNNNNNNNNNNNNNCTACAACCCCTTGAGTTTCAAC
AGGGAGAAGGAGCTATGTGTAAAGCAAGGGTCTTGGTGTCTAATCTCTTCCTGCACATCT
TCTACACCCTGCACCACTAGACCAGAGGAAGGCTTCCCTCTGGGTAGACGTCCCTTTTAG
AATTTTTGTTTTTCTTCCTTGACCTAAAGCTAGTTCTTCTCTTTCTTTTCCCTGAGGCAA
TAAACATCT
>FR0012713
TACACTCTAGGTTCTCTAACAACTTGCCAGTGGTGGGTTGAGATTTTTCTGCATGACGAA
TGTCTCATGGTCTCAGGATAAAGGGGAAATCCAAGGTTGTGGCATACAGGGTCTGTATGC
CCTGGCTCTAAAATACTCATCCTCACCCGAGGCTTAACTCCATAAATTTATCTTTTTAAT
GTACCTGTGAGTGCATTTCTCTGCCTGCTAAGTCTACTCAGCCTTGAAGCTAATTGCTGC
CTGCTGGGAAACCTTCACATTCGCTCCCTGCAGAGCTAATCCATCTTTCTAATCAGATCC
TTGAGCACTCTTGTACATGCCTCTGTTACAGCTCACAATTAATTAACTCATTCTACTTAT
GTTTCCACCTGGGCCTCAAAGACAGGATCCATGTCTTCTTCATTANNNNNNNNNCCTAGT
TCCTAGTTCCAAGCATAGTGTTAAGTTAAATGAAAGAATGGATAACAAATATCCCCCATT
TTCTCTCTTTTCACATATAACCAAAATGTTCGTTCTCTCNNNNNNNNNCCAGCAAATAAT
CATTTGCTTTCAGTTCCAAGTCTTTATTCTTTGCTTCCTAATAACATTAAAAGTTTTAAT
TTTTAGAGTGTTAAGAACACAGTGAAACTTTATCTCATGAGAAATCTACATTATCATCAA
TAGTTTTATATCTATCTTGTTGGTCATTTAAATCAATCAANNNNNNNNNNNNNNNNNNNN
NNNNNNNNNNNNNNNNNNNNNNNNNNNNNNNNNNNNNNNNNNNNNNNNNNNNNNNNNNNN
NNNNNNNNNNNNNNNNNNNNNNNNNNNNNNNNNNNNNNNNNNNNNNNNNNNNNNNNNNNN
NNNNNNNNNNNNNNNNNNNNNNNNNNNNNNNNNNNNNNNNNNNNNNNNNNNNNNNNNNNN
NNNNNNNNNNNNNNNNNNNNNNNNNNNNNNNNNNNNNNNNNNNNNNNGCTGCNNNNNNNN
NNNNNNNNNNNNNNNNNNNNNNNNNNNNNNNNNNNNNNNNNNNNNNNNNNNNNNNNNNNN
NNNNNNNNNNNNNNNNNNNNNNNNNNNNNNNNNNNNNNNNNNNNNNNNNNNNNNNNNNNN
NNNNNNNNNNNNNNNNNNNNNNNNNNNNNNNNNNNNNNNNNNNNNNNNNNNNNNNNNNNN
NNNNNNNNNNNNNNNNNNNNNNNNNNNNNNNNNNNNNNNNNNNNNNNNNNNNNNNNNNNN
NNNNNNNNNNNNNNNNNNNNNNNNNNNNNNNNNNNNNNNNNNNNNNNNNNNNNNNNNCAC
AGA
>FR0012714
CGAAGGAGGCAGATATGGATTCAGAAATCTTTCCCTAGCTCNNNNNNNNNNNNNNNNNNN
NNNNNNNNNNNNNNNNNNNNNNNNNNNNNNNNNNNNNNNNNNNNNNNNNNNNNNNNNNNN
NNNNNNNNNNNNNNNNNNNNNNNNNCCTAAGTCATACACCTACCTCAGGCTTGTCCTGGG
CATGTCTTCTAAATAGCAACTGTTATAATCACCTCTGGGTTATTCTAACCCTGGCCCTGG
GTATAACTGTGACATATCTCACCTCTGTCTGCAATTCTGAAATTGCTTTTGTATCCTGCA
GACTGAAGGACCTTCCCCAGCATTCTTCCAAGCACAGTGAGAGGCAAGCACCCCAGGAAA
GGATGATAGCAACTCAGAAATAATGACCTCTCCACATTGAATCTCTATTGCAAACAAATA
TTAGTTAGTTTGGTTATGTGTAACCACTAGATTCTTTTTGCTAAATGTCGGTAGCTACTA
GTGGTTTGAAATAAGCGAGGGTGTAGATATGCCTTTCATCACCACCGTGTACTCAAAAGA
GTTAATTTGTTAAAATGGAA
>FR0012715
TTGCTGTGGGCGGTGGGACGTGAACTGACGGGCACGATTCCTGGGGAGGTGGGCAAAGGA
GACTGTCCCTACCAAGAGGGTGACGTAAGCCAAGAAAGAGGGGCTGTCTGCTCTGGCCAT
TGCTTATGAGTTGTGTGGAGGGCCAGTGAAGGGTGGAGAGGCAAGATGGTGTAGAGCTGA
TAAGAGCACAGCCTCATGACCCTGAACTTCCTTCNNNNNNNNNNNNNNNNNNNNNNNNNN
NNNNNNNNNNNNNNNNNNNNNNNNNNNNNNNNNNNNNNNNNNNNNNNNNNNNNNNNNNNN
NNNNNNNNNNNNNNNNNNNNNNNNNNNNNNNNNNNNNNNNNNNNNNNNNNNNNNNNNNNN
NNNNNNNNNNNNNNNNNNNNNNNNNNNNNNNNNNNNNNNNNNNNNNNNNNNNNNNNNNNN
NNNNNNNNNNNNNNNNNNNNNNNNNNNNNNNNNNNNNNNNNNNNNNNNNNNNNNNNNNNN
NNNNNNNNNNNNNNNNNNNNNNNNNNNNNNNNNNNNNNNNNNNNNNNNNNNNNNNNNNNN
NNNNNNNNNNNNNNNNNNNNNNNNNNNNNNNNNNNNNNNNNNNNNNNNNNNNNNNNNNNN
NNNNNNNNNNNNNNNNNNNNNNNNNNNNNNNNNNNNNNNNNNNNNNNNNNNNNNNNNNNN
NGTGTTGACTAGACAGAAGGTGATATTGCTGTTGGGGAGGATGGGGCTGAACCCTGGAGG
GCAGGGGTGCTAGGTACTTTTTCCTACATTGACTTGATAGAAATTAGGAGGCCACANNNN
NNNNNNNNNNNNNNNNNNNNNNNNNNNNNNNNNNNNNNNNNNNNNNNNNNNNNNNNNNNN
NNNNNNNNNNNNNNNNNNNNNNNNNNNNNNNNNNNNNNNNNNNNNNNNNNNNNNNNNNNN
NNNNNNNNNNNNNNNNNNNNNNNNNNNNNNNNNNNNNNNNNNNNNNNNNNNNNNNNNNNN
NNNNNNNNNNNNNNNNNNNNNNNNNNNNNNNNNNNNNNNNNNNNNNNNNNNNNNNNNNNN
NNNNNNNNNNNNNNNNNNNNNNNNNNNNNNNNNNNNNNNNNNNNNNNNNNNNNNNNNNNN
NTTAGGAGACATTTTGATTAGAGATAAGATGTGGCTGGAATTAATGAATAATGGTAGCTA
CCCAAATACTTCTGTGTGCTCTGTGCTTTCTGTTATCTGCAGCCTTCACCATTGCCTTGC
AGGGGAGGGGTGGGCCTTTGATCTCCTATTAGTGAGAGGAAACTTGCACT
>FR0012716
CTACACATCAAATATGATTTCACCAATACTGCCACTTAGGACAAGAGCCATGATTGACGG
TGCTGTAACAATCTTCTTTATGCTGCCTGGGTGACTCACAGGTGCCATGCTCAGGCATGC
CAGTAAGTGTCACCATGCTTCAGAACTAAACCTTCTGCCTACTTGTTTGACTTCAAAGAT
AGTAGAGATGATAAAGAGTGTTGGTATGGACTTGGGGANNNNNNNNNNNNNNNNNNNNNN
NNNNNNNNNNNNNNNNNNNNNNNNNNNNNNNNNNNNNNNNNNNNNNNNNNNNNNNNNNNN
NNNNNNNNNNNNNNNNNNNNNNNNNNNNNNNNNNNNNNNNNNNNNNNNNNNNNNNNNNNN
NNNNNNNNNNNNTTGGATTCTTAAACTGGAAATTTCCATGTGTGTTAATGCATCCTTTCA
AGCACTACATTGCAACCTCTCTTCTGGCCACAGCACGCAGATGGAAAGATACTTTTCACT
GACAAATGTGGGACATTCTGGGTGTGGAAGAGCCGTAGAACTATCCCAGGCTGAAGAGGA
AGGAGAGGGAGTGGCACAGTGTCCTAACCACACTCCTCTGGGGCAGGCCTGGGCTTTCCC
ACCCTTGGAACAGCTTGAGCCCCTGAAGCCAGCTGGGAGTTAAAAAACATGTCACTGACT
AAGAGGCCTCTCTGTAGGGTTATTTCCTGCCCCTTCCGCAAAAATTGATAGCCAGTTTTT
CTGCTAGTTCCTCCAGGAGGGAAGGGGAGAATCAGAGCCAACTGTGCTGTATTATTTACC
AATTCCTATTTAGTAACATAGGAATCNNNNNNNNNNNNNNNNNNNNNNNNNNNNNNNNNN
NNNNNNNNNNNNNNNNNNNNNNNNNNNAAAGGAGTGGTGACATGTGGAAGGCCTTGGGGA
AAAGCAAAGAAAACACTGGGCCCCGGAAGANNNNNNNNNNNNNNNNNNNNNNNNNNNNNN
NNNNNNNNNNNNNNNNNNNNNNNNNNNNNNNNNNNNNNNNNNNNNNNNNNNNNNNNNNNN
NNNNNNNNNNNNNNNNNNNNNNNNNNNNNNNNNNNNNNNNNNNNNNNNNNNNNNNNNNNN
NNNNNNNNNNNNNNNNNNNNNNNNNNNNNNNNNNNNNNNNNNNNNNNNNNNNNNNNNNNN
NNNNNNNNNNNNNNNNNNNNNNNNNNNNNNNNNNNNNNNNNNNNNNNNNNNNNNNNNNNN
NNNNNNNNNNNNNNNNNNNNNNNNNNNNNNNNNNNNNNNNGAGACATTTTAAAGCTGGAA
ACTCTGTAGTAAACAATCNNNNNNNNNNNNNNNNNNNNNNNNNNNNNNNNNNNNNNNNNN
NNNNNNNNNNNNNNNNNNNNNNNNNNNNNNNNNNNNNNNNNNNNNNNNNNNNNNNNNNNN
NNNNNNNNNNNNNNNNNNNNNNNNNNNNNNNNNNNNNNNNNNNNNNNNNNNNNNNNNNNN
NNNNNNNNNNNNNNNNNNNNNNNNNNNNNNNNNNNNNNNNNNNNNNNNNNNNNNNNNNNN
NNNNNNNNNNNNNNNNNNNNNNNNNNNNNNNNNNNNNNNNNNNNNNNNNNNNNNNNNNNN
NNNNNNNNNNNNNGCAATA
>FR0012717
TTTTCATATCACTTAAAACAGGTGTTGTAGAGCTTTTGGAATATGAGGATNNNNNNNNNN
NNNNNNNNNNNNNNNNNNNNNNNNNNNNNNNNNNNNNNNNNNNNNNNNNNNNNNNNNNNN
NNNNNNNNNNNNNNNNNNNNNNNNNNNNNNNNNNNNNNNNNNNNNNNNNNNNNNNNNNNN
NNNNNNNNNNNNNNNNNNNNNNNNNNNNCTGTGAGCCCTTCCTGTCGCCATCATTCACTC
ACTGAATAGGCATGTTGGGGACATGTGGGGACATGCCAAGTGCTGTACACTTTGGGTAAA
GCATAGTCATTATCCAACCCTTGCTCCTGGAAAAATTTCCCTTCTGACAGTTTAATTCAA
TTCTTCTCCTTGCTCAGCTTAAGTGGGTTTAAGGTGTAACAGAATCTGACCTTCTTTAGC
TTCTTTTCACAGCCCCTAAGATGCATTCTGCCTATCCTTTTGCAAGGATTTCTTGCTCTT
TTATCACCTGTTTGTTCTCTGGCCTCTAGTTCACCTACAAAGAAAGATTAAAGGGGAGAC
AAGCTCAGTTATTTGAGTCTTTCCAGCTGCCCCAATTTCATCCTTCTGCCAGGGAAGAGA
GCTTGGTCCTATAAGGAGGAATCAAAGAGTTGGCAAGAACAGATTCCCATCGTTTCCAGC
CACGCTGCCTTGAGGCACACAGA
>FR0012718
ATTTGGGGGTACAAATAGTCATGGAGAGTTTCTGAATGGGAATTAACATGAATAGAGGTG
GCATTAGGAAGACTAATCAGAAAACCACGTATAGGATTAATTGATAAAAAACTAGATTTT
GCAAGCAACTAAGGAACCAATTTCAAAGATGGAAATGAGGACTTGAATTAAGATGTGGCA
GTTAGCATGAAAAAAGCAGCTTCAACAAGACTTCACCAGCCTGAGGTGTTGGCCAGGCTT
TTTGGTAGGAATTGAGACTCTTTTGGGAGTTTTTTGGGGGACACAGGGTCAGTGACACTG
AGGCACTGGTCTAATGAAGGATTAACTTGGCAATGGTAATTAGGATTGAATGGCAGGTAA
GATAGGAGATAGAGAAACAACAAAATTATTATAGCCGCACAGGTGTAAAGTGATGAGAAT
TTGAAATAAAGTTTAGCAGTAGGCATTCCTTAGTGACATTCTGCTGTTTTTTCCAGAATG
GTACTTCCAGTTTCCGACTGACTCAATTTCTGGTCACCCAGTTGGAAGACATGCCTGGGC
ATGTCAGGACAACAATTTAGGTCAAGATTTCCCAGCAAGCACTTACGATGCCCCAATCTA
GGCTGGCATCATACCAGGCTCTTACCTCCTATCCAGCCCCAATTCCACCACTTCCGTTTC
TTTGCCTTTATGTCTCTTCTACTTCTGTAAAATAGCTGTATGTTGTCATAGTCATACACT
ACTTGTAAGTATTATTTTCACTTCTATTCCCACAAAGTCTGACGGAACCAATGGGATACC
CGCCCAGGTGCAAGAACTTGGTTTTAAATTTAGCTCCTCTACTGAGTCCTGGGCATGCCA
TTTAATGTTTTCTGGCCTAAACTTTACCTTGACAATAGACTATGAATTAGATTAGCAATA
GTTAACTCTGAGAAATTGACAATAACTATGGACCCCTTTCTCAGAAGATTCACATCTGCA
CATACAAAATCTACATATCACTTCAGGAGATTTATAAAGCCCCTTCTAGTCTATCTATGG
ACCCTTTAAGACAGTGGGGGNNNNNNNNNNNNNNNNNNAATATNNNNNNNNNNNNNNNNN
NNNNNNNNNNNNNNNNNNNNNNNNNNNNNNNNNNNNNNNNNNNNNNNNNNNNNNNNNNNN
NNNNNNNNNNNNNNNNNNNNNNNNNNNNNNNNNNNNNNNNNNNNNNNNAGGTCTCCTATT
ATGCACTCTGGCATCTAGAAAAACAAAGTGCTTCAGGCAACCCAGCATCTCAAGTTAAAA
ACTTTTGGACCACTAAAATT
>FR0012719
ATATAATCTCAGCGTGAAACCAATACAGACTTCACAATTGTAGCTGTATTTCATAATCTT
CTACAGCTATCACTGGTTGAATTTGCAGTTGAGAAGTTACCTGTGGGAGACATGCCTGTG
CATGCTCATGTGTAGAGTAATCTTTAAATGTATCAAGAAAGAATCAAGTTCTGAATGCAA
ATGCAAGGTTCCAGAAAAACCCTCTTGCTCTCAGGATGGAGGAATTAGACAGGACTTAGT
GATGCAGTTATCACAAACCCAGCAGGAGCACTGATCCCTGGCATCCTTCTCTGAACTTCA
ACTCTGAAAACATGTTATCCGAGACCTGCCCTATAGGGATCCCCCGCGGATCTCCTCAAA
CCCACAGTTTTTCTATTATAAATGTAACAACCAAAATAAAGGAGTCATAACAACTTGTTT
CTTCACACCCTGTAGCACTACATAAAGATGCTAGGTAGTCCTGAGTGATCATATCACCTC
GAGATGTGTTAAACAAAACACCATAGCTTCTTATAGTGTCAGACCTGATGTATGAGAAGC
AAACTCCAAAGCACCCACACTCACATGTTGTCTGTGACATACATGTGATAAAAAGGTCAT
TCTGAAGGGCTTTTGAGATTATTCTATCCCATGTACATTTCACAGTGACCATCAGGTGAG
TTCATACCAAGGGTATCAATTATAAGAATCTCTTAGTATTAACCAGGAAATGCAGTTTTG
TTCAATCATTTATCAAATTTTACAAATCTGGAACAATCCCAAATCCTCCCAGAAACAGTC
TGAACTTTAAAAGCTATGATAGATGTCAAG
>FR0012720
CTACTTTATACCACGGTTATTCACCAAGCTTGTCTTTGTTCAGTGTACTTCCTCATGGAA
AAACTGAGGTGATATTTACCCTGGTTTTTCTACCAGTGTGTAACTGTCGCTAGTACCAGC
TCAAAAAATAAGAAATGAATAAATGAGTGATGACTANNNNNNNNNNNNNNNNNNNNNNNN
NNNNNNNNNNNNNNNNNNNNNNNNNNNNNNNNNNNNNNNNNNNNNNNNNNNNNNNNNNNN
NNNNNNNNNNNNNNNNNNNNTCGGAATTTTGCTGTGTATTTAGGGTTATGTAAGGCTGTA
GTAAATTGTCACAAGGAACAAATTTAGGGATTAAAGTACAGTTTAGTTCTGGGGTGAGCT
ACCTGCCAAAGTAGGGTTCCTGTCCTAGGGGCATCTTTTAGCTCCATCTCACAAAGACAA
AACTTTCACTGTGAGGGGCCAGCCTGTTTATTCAACATGACCAAACTCCATGCTGCTGTC
TCCCCTGCTCCGCTCCGCCTGCCAGGGGCTATCAGCTGAGTACATGACCAGCTCACAGCA
GCTCTAGAGCCGGCTTTGGCCTGCCCCATTGCTGTATGGTACAGAAAACTCCCACTCTGC
CCATCCAAACAAATCCTCAGTGGACACCTGTCAGCCCCNNNNNNNNNNNNNNNNNNNNNN
NNNNNNNNNNNNNNNNNNNNNNNNNNNNNNNNNNNNNNNNNNNNNNNNNNNNNNNNNNNN
NNNNNNNNNNNNNNNNNNNNNNNNNNNNNNNNNNNNNNNNNNNNNNNNNNNNNNNNNNNN
NNNNACTGAAGTTGCTACCAGAGCTCTACATTGGACCCAGGCTGGCTAAGTCTATATGAT
TCCG
>FR0012721
TCCTTCTTTGAATCATTTGAGGGGTATATGAAAATTCTCTTCTTCTCATCTTAATTCTCA
TTGTCACTGCATTTGCTTGAAAAATTATTGTTTTTCTGCTATATCAAACTCCCAAAGCCC
TTTTAGCAACTATACAGGGGGGACAGAACAAAAAATTGTAGTCGGGGTCACTATTGATGA
ATCCTGATTAGAAGTGCTGAACTGTGAGCCACAGTTATCTTTTACTGTCTTATTACCCAT
TTGCCACATATTAAAGTTTTGGCAATGCTTGTCCAAATAATGACTGGGTAGAAACAGTCA
GGTCTTTCTTGGTGCAGTTGGCTAGAAAACAAAACCAGAATTATTTTAGACACAATTTTT
AAAAATATTGTCTCGANNNNNNNNNNNNNNNNNNNNNNNNNNNNNNNNNNNNNNNNNNNN
NNNNNNNNNNNNNNNNNNNNNNNNNNNNNNNNNNNNNTGGCAATGGAGAAAATAAAACCA
GTGCTGCTTATTCTTCATCAGTATTCCCAGTGTCTCTCCAACTCATGGCTCCACAATCTC
CTACAGGAGTGTGGCTTCTTCCATATGAGGAAATATTTAACTCTTCATAACTTTACTTTT
GCCACCTTGAGGTGTTGAGTGTCTTCCTTGGCTGCAATGAGAAAAGTCTTGGTGAGGGAC
TCTGAGGGGTCAGGCTTGGACTTGAGCCCGGTAATGTAACTGAGACACAGTAATCATGGT
TAGAGAAAGGTCAAGGCAAAGAGTCCTTATCAGTAGGACACATTGTTCTCATAAGAAGGA
AAGTGTTCTAGACAACAGAGCAATGGATATTTACTGCTGACTATTATTGCAGAGTGATCT
ATTTTCTGTTATTCTTACCCC
>FR0012722
GTCTCATCACCAAAATGCAAATAAAAACTGAGTGGAGAAACTTTTTGTTCTCTTCTCAAA
AGTAGGTAGAGGNNNNNNNNNNNNNNNNNNNNNNNNNNNNNNNNNNNNNNNNNNNNNNNN
NNNNNNNNNNNNNNNNNNNNNNNNNNNNNNNNNNNNNNNNNNNNNNNNNNNNNNNNNNNN
NNNNNNNNNNNNNNNNNNNNNNNNNNNNNNNNNNNNNNNNNNNNNNNNNNTATCAGAA
>FR0012723
TGTCTATAGTAATTAAACCCAAAGTAACCCATGTCCCCTCTCCTACACAGGGTCCCTGCT
GGCAGGTAGGTACAGGTTCTTGTCCCTAGAGCGGGGTGCAGAGGGGCTTTCTATAATCCA
CTCTCCCACTTCAATAGGAAAATCTAAAGCATAGATACCATGCTTAGGAATGTGGGCATA
AACCATATAAATCTGCAGAACTAAAATGATTTTAGTAGCCTAATAATATTTTAACATTAT
GAGACCTGGGTAGTGTGGAATCTGTTTTTAAAAATCACTGTGCTTCTTGTTTCAACCTTG
CATGTTTCAAAATCAGGCAGGGAATCGTGAGTAACAAGGTGGCAAGGAAAAAGGTCAGAT
ATTGATTAATGTAGCTGAATTCATTTGTAAGAACTGAGGAAACTCATGACATTTATATTT
TGAANNNNNNNNNNNNNNNNNNNNNNNNNNNNNNNNNNNNNNNNNNNNNNNNNNNNNNNN
NNNNNNNNNNNNNNNNNNNNNNNNNNNNNNNNNNNNNNNNNNNNNNNNNNNNNNNNNNNN
NNNNNNNNNNNNNNNNNNNNNNNNNNNNNNNNNNNNNNNNNNNNNNNNNNNNNNNNNNNN
NNNNNNNNNNNNNNNNNNNNNNNNNNNNNNNNNNNNNNNNNNNNNNNNNNNNNNNNNNNN
NNNNNNNNNNNNNNNNNNNNNNNNNNNNNNNNNNNNNNNNNNNNNNNNNNNNNNNNNNNN
GAGGTTTTTTTGAAGTAGATGTTTAAGTTACAAAATTTACAAGTACCTTACAGCTGTGNN
NNNNNNNTAGGAAGGCCTGATAAACCGCTAAAAATGGTGACTGTTATCCGTCTACTTTGG
GAGCAGGGAGTATGCACTACCTGAAAAGACCTCACTTGTGTTTCCTAAGAAGCCAAGTTC
CACCAAAGACATCTATGTCCATTTTCATACGTGGGTATTTTCCCATTGTTGGTATTTCCT
CTTCACCCCTTCACCATGCTGTCTTCTGGCTTGGCAGAAGGCAGTGTTGATTCCAGTGCA
GTTATATGGAATTTCATTTGTTTACAGTTAACATCATGTAAGAAAATTGGCTTATTAAAT
TTATGTTGATTTTCCAAAATGCTGGCACCAGGGAATCACTTGACAGTCACAGCCTTCCTC
CCAGTGTGATTAGTGTCTAAGACACCAACGAGAAAGCCAAGGAA
>FR0012724
GATTTAAAAGCTGAAATAGCCTATTTGTCATTCATCTNNNNNNNNNNNNNNNNNNNNNNN
NNNNNNNNNNNNNNNNNNNNNNNNNNNNNNNNNNNNNNNNNNNNNNNNNNNNNNNNNNNN
NNNNNNNNNNNNNNNNNNNNNNNNNNNNNNNNNNNNNNNNNNNNNNNNNNNNNNNNNNNN
NNNNNNNNNNNNNNNNNNNNNNNNNNNNNNNNNNNNNNNNNNNNNNNNNNNNNNNNNNNN
NNNNNNNNNNNNNNNNNNNNNNNNNNNNNNNNNNNNNNNNNNNNNNNNNNNNNNNNNNNN
NNNNNNNNNNNNNNNNNNNNNNNNNNNNNNNNNNNNNNNNNNNNNNNNNNNNNNNNNNNN
NNNNNNNNNNNNNNNNNNNNNNNNNNNNNNNNNNNNNNNNNNNNNNNNNNNNNNNNNNNN
NNNNNNNNNNNNNNNNNNNNNNNNNNNNNNNNNNNNNNNNNNNNNNNNNNNNNNNNNNNN
NNNNNNNNNNNNNNNTGGCCACACCTGTTCTCCAAGCGGGACTGCTTTATAGTTTAGAGC
ACATCTTGTACCACCTTCCAGCTCTTACTCATGATGTCTCCATCCNNNNNNNNNNNNNNN
NNNNNNNNNNNNNNNNNNNNNNNNNNNNNNNNNNNNNNNNNNNNNNNNNNNNNNNNNNNN
NNNNNNNNGTACTCCCAGCATATGAGGTTAAGGATGGTCATGTAGCCTGTTAGTGGTGAA
AGTGAAGTTGCTCATCGAGCCACAGACTGTACACAGTGTCCTTTATTTGATGTTCTCCTG
ATGTAACCATGTTGAAGCCTCAGCCCCCTGGGATAGGGGCTGCTTCCTGGAGCTTTGCAT
GAAATGTGTCACCCACCAGTGGGTTGGACTATTTCTGAACATGCTTCCGACAGAAAGCAT
GTTCTTGTTTAAGCAGAGCCATATGCCACATCTTGAATGTTAAAATTTAGCCACCACTGA
GTCATCTAGAGATGAAATAAAGGTTATGAGATTTTAAAAGCAGAAATAAAGGATTTTCAC
CTCTATTTTTATAATAG
>FR0012725
GTTTGCACATCAGAGTAAACAAACTTGAAAACCCCTCTTGATAGCAGAATTCACCCAGCC
TTGTTCCATTTTCTCTTAACAAAACACACCGCAAAAGCTCTCACAAGCTGCTTTGATGAA
GCCACATGTATTTCCCCCTTCACAATTTACAGGAAGTTACTCTTAAAAGAAAGTGATTCT
GGTGTTTACCGCCTGTGTTAAAGGGACAGAGTTCCTTTTTATTTCTGATAACGTTTGAGC
GAAATACAGAAACTATCTGTAGACTAGCATAGTCGGTACGTGAGTAAGGAAAAGCAATAA
CCTGCTGTCCGGTGAGCACAAAATTCCTGCTACGAACAGTGCCTTACTGCTGCTTGGAGA
CTGCAAGTCGCAGATCACACTAGGTATTGACTGATTGTATAAGGAAATTTCTTAAAGTCT
AAAGTAAAGGTGGTACCTCCTAAAAAGAGGGGAAGAGAGAAAACTTTGTGTGGAAGGATA
AGGAGTGTGTTTATAGTTTCAGTAAGAGTGTACGTTTTAATTTTTCTTCTTCCTCTGCCT
CTTTGCCAAGTAGCCTGAGTGCATCTGTTATCCAGAAGTAGTATTACTCTAGGACAAACT
TCAAATTCTTCATTCTGCGTTGCCTTTAAGGAACAACATACTTTCTTCCTGTTCTTTTTC
CAAAAACACACGCCTATGGCTCTGTGTGTGGTGTTTTAGCCAGCCTCCTCCCAGATAAGG
GGTTCCCTTCCCTCCTTTGCATTGAAAGGAAAGTGCAAGTCTGGACATGTTTATCAAGAG
GAAAAGTGACTTCTCAGTAATAGACTGTCAAATTCGGGCTGCTGCCCGAGTGTTCGCTTT
GTTATGGCAGGTGAAGTTCACCTTTGCCCCACCCAGTGTTTCCACAAAAAGGCAAGGTTC
CAAGTATTCATATGAACAAGTGTTACTTTAGGACTTGGAGGGTTGGGGGTGGAGGATGTT
TGCATAGTTGAAGCCTTGGGCGGGGGTGTAGGAAACGGCGAGTACAGAGGCCATAGAAAA
AGCTAAGACTCAGTTTGACGTCGTCAGCCGGCTTGGTCTTCTACCCAGTGACTCAAAGCA
CTAAAAGTCAGCATAATCGGAACTGAAGTCAGTAGCATCGCCCATTTGCCATTCACTGCA
GTAGCAAAAGTAGTACTCTGTGGTGGGTTAATCGGTTTGAGGCAGCTCCTTAAATGAACA
TTTGTGTTTCATTTTT
>FR0012726
AATTTCGCTTAGCAGGAGGTGTAAATTTACCAAAAATAATAGATTGTGTAGGTTCCGATG
GCAAGGAGAGGAGACAGCTTGTTAAGGTGAGCCTTCCCTTCTCTGGCTTAGCCCTTAGAG
TTTTAGTGATGAAAATTTTTAGTTCATATTTTCTTTCTGCTTTATTTGGGATTTTGTCTT
TATTTTGAATACTTACAAATGAGGAAGATTTGTAGAGTAGAAATGCATTATTTTCTAGAA
CCAGGCTTTTCTCCANNNNNNNNGTGTCTCTGAAAGACAATCATTATTATATGGTTGATT
CAAGTAAAAGAATACCATTAACATGTACAGACATGTACAGTGAGGTTGCTTCTTATGNNN
NNNNNTACTTTGGTGTCTGTCTCTTATTTCCTTGAATAGTGCAAGTTGACGTCCTTTGCA
TCAGTATACCGGGTCTCGTACTGTGCCAAGTGCTATTTAATGTACCAAAAAGGGAGAGCA
TTCTTCCCTTACCATTTGCTGACGAGCTCTTTGGGTCCTACTGGGGAGTGGTGGAAAGAC
ACAGTGCTGTTTTACTCAGGTGTTTGCAGTATGCCTTCCTAGGGGGGACTTCCAGTTAAT
CTAATTACAGAAGTAGCGAGGGGAAACTTTCTAAATCAGTGTAAATGTTGTAGCTTATTC
TAAATGAAAGAA
>FR0012727
AAATAATTATATAATCTAATAAACTAAAGGCACAGAAGTTTACCCTGACTTAAAGCAGAA
ACCAAATTCACCAG
>FR0012728
GTATCACAGCCCTGAGTTCTGGGGTGTCTTGGCCCTTAGCGTACTATCTTGAAATTGCNN
NNNNNNNNNNNNNNNNNNNNNNNNNNNNNNNNNNNNNNNNNNNNNNNNNNNNNNNNTAAT
GATCTTTGTATGAGTGCAACACAATGGAAACTGAATGACTAATTGAAATGAATTGAGTTT
AATGCCCTTGGGACGAGCAACATCTAGTGATTCCATCAGAGGCAGGTGGTGTAGGGGGAA
ATGCAGGAAGTCTTAAGACCTGGACTCTAGTGCTAACTCTGACAAGGGTTAAACCCAAGA
CAGCTTCCAAATCTATAAGACTATAAGGCAGAAAGTATTCCATGTAACCCAATGGAAGTA
GTTATTAAATAGGTTTTCATGCTCCATCTGCTGGTTAAATTCTACAAAAATCTCAAGACC
TTTTTGAAATGGCAGAGTAAAGGACTTAGATATCAGCAATTCTTGCTTGTGACCAATNNN
NNNNNNNNNNNNNNNNNNNNNNNNNNNNNNNNNNNNNNNNNNNNNNNNNNNNNNNNNNNN
NNNNNNNNNNNNNNNNNNNNNNNNNNNNNNNNNNNNNNNNNNNNNNNNNNNNNNNNNNNN
NNNNNNNNNNNNNNNNNNNNNNNNNNNNNNNNNNNNNNNNNNNNNNNNNNNNNNNNNNNN
NNNNNNNNNNNNNNNNNNNNNNNNNNNNNNNNNNNNNNNNNNNNNNNNNNNNNNNNNNNN
NNNNNNNNNNNNNNNNNNNNNNNNNNNNNNNNNNNNNNNNNNNNNNNNNNNNNNNNNNNN
NNNNNNNNNNNNNNNNNNNNNNNNNNNNNNNNNNNNNNNNNNNNNNNNNNNNNNNNNNNN
NNNNNNNNNNNNNNNNNNNNNNNNNNNNNNNNNNNNNNNNNNNNNNNNNNNNNNNNNNNN
NNNNNNNNNNNNNNNNNNNNNNNNNNNNNNNNNNNNNNNNNNNNNNNNNNNNNNNNNNNN
NNNNNNNNNNNNNNNNATTCTGGTGCCCAACTTTGGGGCTTG
>FR0012729
GATGTTTCACAGTTATTGACACACCTTTCATTACAGGATTCAGACAGAAGTTCATGACAA
GAACCACTGTCTACGACAGACACTGTTGACCTTGNNNNNNNNNNNNNNNNNNNNNNNNNN
NNNNNNNNNNNNNNNNNNNNNNNNNNNNNNNNNNNNNNNNNNNNNNNNNNNNNNNNNNNN
NNNNNNNNNNNNNNNNNNNNNNNNNNNNNNNNNNNNNNNNNNNNNNNNNNNNNNNNNNNN
NNNNNNNNNNNNNNNNNNNNNNNNNNNNNNNNNNNNNNNNNNNNNNNNNNNNNNNNNNNN
NNNNNNNNNNNNNNNNNNNNNNNNNNNNNNNNNNNNNNNNNNNNNNNNNNNNNNNNNNNN
NNNNNNNNNNNNNNNNNNNNNNNNNNNNNNNNNNNNNNNNNNNNNNNNNNNNNNNNNNNN
NAACAAAACTTTCTTCCTTCTCTGAAAGCACCCCATTTGAATAAAGTCATATACGTTAAC
ACCTCATATGCATACTCAGTTTCTCCCAACATGACCAGACATGTTATTATAAATCCCAGT
TTAGGCCCAAGTTGGAAATTCCATTGAATAAAAAATGCACAATGTAGCTTTGTGTACTAA
AAATGATTACGTTAGGATACATTAAGTTCATGAAACCCTTAAGTTAAAGGATTAACATGT
ATAGCGCCTTTATGTAAGATTAGAAAACTCTTAAATTAGATGTTTATAGTATATTAATAT
GTGNNNNNNNNNNNNNNNNNNNNNNNNNNNNNNNNNNNNNNNNNNNNNNNNNNNNNNNNN
NNNNNNNNNNNNNNNNNNNNNNNNNNNNNNNNNNNNNNNNNNNNNNNNNNNNNNNNNNNN
NNNNNNNNNNNNNNNNNNNNNNNNNNNNNNNNNNNNNNNNNNNNNNNNNNNNNNNNNNNN
NNNNNTATTAGATGACATGGGAGTTTTCCTGGACTCAGATTATTTGCACATTTCTAAAAC
CTAAGCACACATTATTAAAGAAAGAATCTCCAACTCCTGAATTATTTTGCTTACCATGTG
GCAATTC
>FR0012731
CTTTAAAATAAGGGAAAGGATAAAAATATGGCAAAATGTTAATATCTGACCAAACTAGTG
TGGGGTACACTGATGTCTGTTATATTCTTCATATATTTTTGTACCCATGAGATTTTACAA
TACTAAATAGTAGATTTTAAAAATTCTTATCTTCAAAATTTAGTTTTTTATCAATAAAAT
GACTTCTGTGTCATTGGGAATTTCTTTACTCAGGAAAATCTTAGATATACTAATTTCTGA
GCCAGCATAGTTGCTAAGGATTTTACATTTACGTGCTAAAAACATCAGCCAATCCAAACA
TTGTGTCAGGTTTTTGTGTCCAGAACTCAAAGCTGTGGTTAACAACTATAACCACTGAGA
CAGCAAAATCTTCAAAAACATGCTGAAATTTTTGCTTGACTTACCCAATTTCCTGTTGAA
TCATAATGTTTATATTTAGCAAACTGTGAACCTAGATGAAAGTGCTTTCTAAAATATTAG
ATTGTTGCCCAAGATTGAAACAACCTTATTATTATTTGTGTGTTTGTGTGTATCTTAAAA
AGCAATTATATGATTCCATGCTTCATTTTCTAGAGTAACTCAGGGATTGTGTATAAAATG
GAGGCAGGAGGAGGCCCAGCGTGAATGAAGAGGTGGAAAGGCTGTAGCCAGACACAACTG
TGCCCTTTGAAATTCCTGGGAGAGGGTTGGAAGGAAACCCTCATACCAGTGACTGAGTAA
CTTTGGTTCTGAGAAGAAGCAAATCTCAGAAACATTCAGAAGGGCCCGTAAGGGTTAAAT
AAATTGTTCTGTGATTTCTGATTCACCCCTATAATTCAGCTCTTTCTGGGGTGAATAAGT
TATCCATTTTATTTGTCCTGAAAAACAGGTTGATAGTCATGGTTTCTCATAGAAGTTCTC
TATTAAGCAGCATATTGCATAGGAGGTAAAAAATGCAGACTTGAACTTATTGGACTCAAA
GTCTGGTTTCTAGTAAATTTAAGTGTGTTATAAATATGTATCAATTAAATAACTCGCCTG
ACTTATTTTCTGGCTTTCACTTACCTTGATAATGTTGNNNNNNNNNNNNNNNNNNNNNNC
TTTGGACTTTGAATAGGTTAGTTATCCACAAATATGAGCAAGTATGTTTTTTGTATTACT
TGAATATTCATGTTTACTTTTAGAATCCATATCCATAAATTATCAAAGTTAAGGCAGATT
CATAAAAACAATGACCCAAAAGATTGAGATGGTAGTCTACAAACTATCTGTAGTTCCAGA
ATCNNNNNNNNNNNNNNNNNNNNNNNNNNNNNNNNNNNNNNNNNNNNNNNNNNNNNNNNN
NNNNNNNNNNNNNNNNNNNNNNNNNNNNNNNNNNNNNNNNNNNNNNNNNNNNNNNNNNNN
NNNNNNNNNNNNNNNNNNNNNNNNNNNNNNNNNNNNNNNNNNNNNNNNNNNNNNNNNNNN
NNNNNNNNNNNNNNNNNNNNNNNNNNTACTGATGTGGACTAATTTGTCCTAAAGACAATT
CAATTTAGTATCTGATGGTGAAGTCTTGCATTGGGTTAGATAGATTATCTGAAACCTTGC
TATTAAGGCTATTTACTGCACTGCAAATGTTTAATAATAGCTTTGTTGACAACCTCTATT
TACTTTTGCTGCTTAGGTGATCTTGGATGCCCTGTGTGGCTCAGCTGCTCTTGGCAGTGG
GAAGGGTTGATAAAAGGCAAGCCTGGACTTGCTGCAACTGGGAGTGGCCATTTCTAGCAT
GTAGTATAATGGGAAGGCCTGTGTGTTGGGTGGGATAGGTAGATTGCACAGCGTCCCTGC
TTCTCCTGGGTGACATCAGCACCATTTGATGGTTTGAGGATTCATGTCAGAATTCAAATA
CATCTCTGAATTCAAATGAATTCTTAAATATATGCCATTATGTGTTATCTATGGATTTCT
CTGCTATTTTCACAGATAATCATCAAGGGACTTTATTGGATTTCTTGATGCAGAGNNNNN
NNNNNNNNNNNNNNNNNNNNNNNNNNNNNNNNNNNNNGGATATTTACTAAGGTATTACAC
ACATTCAATATGTGTTGTATATA
>FR0012732
TCAAAACTTTGTTGAATCACTTTGTTGGTCCTTTCCATCGCCTGCTTCACAGACCAGGGG
AATGTACCTTTTGGTAAAAGCAGAAAACAAACAAAACGATGAGACCAGAACTACGGCAAC
CAGCCCAAGCACCACTTCGAGCTCCAGGAANNNNNNNNNNNNNNNNNNNNNNNNNNNNNN
NNNNNNNNNNNNNNNNNNNNNNNNNNNNNNNNNNNNNNNNNNNNNNNNNAGTCTAGGTGA
GTGTGCACAACAAATGGNNNNNNNNNNNNNNNNNNNNNNNNNNNNNNNNNNNNNNNNNNN
NNNNNNNNNNNNNNNNNNNNNNNNNNNNNNNNNNNNNNNNNNNNNNNNNNNNNNNNNNNN
NNNNNNNNNNNNNNNNNNNNNNNNNNNNNNNNNNNNNNNNNNNNNNNNNNNNNNNNNNNN
NNNNNNNNNNNNNNNNNNNNNNNNNNNNNNNNNNNNNNNNNNNNNNNNNNNNNNNNNNNN
NNNNNNNNNNNNNNNNNNNNNNNNNNNNNNNNNNNNNNNNNNNNNNNNNNNNNNNNNNNN
NNNNNNNNNNNNNNNNNNNNNNNNNNNNNNNNNNNNNNNNNNNNNNNNNNNNNNNNNNNN
NNNNNNNNNNNNNNNNNNNNNNNNNNNNNNNNNNNNNNNNNNNNNNNNNNNNNNNNNNNN
NNNNNNNNNNNNNNNNNNNNNNNNNNNNNNNNNNNNNNNNNNGAAAATAATCAGGGGTCT
GGACATTCTGTGTCAATGAGATTGAGCCACTAGTTGTTAATAGTATTTCACTCATCTCTG
CTGATATTTTTAAAGAACATGTGAAAGGGGTGAGGTATCTGATAGAAAGCCCTCCCTCAT
GTAATTGATGAGATAAGGGTTCTAATTTTCCCCACAGAAGTTATAAAGAGCACCTGAGCT
GTCAGCCAAATCAAATTGCCAGTGGAAAGCAGGTGAACCTAAGGAAGCCATGGGGGTGAG
ACGTGCCTGGGCATGCCCTGTTCATGGTGGCACCGACCCACACAGCATTCATAGAATTCA
TACCTTCCCGGAGCTGGCGTGACTCCTGGGAGACCACAGTTTCTGAGAAAATAGAAAGCC
AAGTGTAAACTGGACTGGTCACAAAGACTCCGCAGGGAGCTGGCTGCAGACACCCACTCA
GTCCAGTCCTGTGGGCACACAGTTGGGTCTTAGGGGAAAAAGAAAGCTTAAGTTAAAACT
GCAACAGCTCTTCCAGGAAAGAATTTTTTCAACCCAGGGACACAAAGAGCGCTGCTTTGG
AAACCTTCTAACAGAGCGGAACATGAAGGCGAGCACACCCCCGCCCAGGTTTGACTCAGG
GAGGACCCAGGGACCTCGGGCTGGAGCCCAGCAGGAGCCGGGAACTGCCTTCTGTGGATC
ACAGCTGAAAG
>FR0012733
GCTTTAAAATACTGTTAAACNNNNNNNNNNNNNNNNNNNNNNNNNNNNGCTTAACTGATC
CATTTGCAAGTAAAATATAACCTATTTTCTTTCCCTGGACTGGATCATACATTAGGTCCA
AGTGCATCAATCATATCTATTCTATACATGGGCTGTGAGCTTCAGACAAAAAGCAATTTA
ATGGGAGGCACAGTTTTTAAAATGGGATAAAAAATGGTTNNNNNNNNNNNNNNNNNNNNN
NNNNNNNNNNNNNNNNNNNNNNNNNNNNNNNNNNNNNNNNNNNNNNNNNNNNNNNNNNNN
NNNNNNNNNNNNNNNNNNNNNNNNNNNNNNNNNNNNNNNNNNNNNNNNNNNNNNNNNNNN
NNNNNNNNNNNNNNNNNNNNNNNNNNNNNNNNNNNNNNNNNNNNNNNNNNNNNNNNNNNN
NNNNNNNNNNNNNNNNNNNNNNNNNNNNNNNNNNNNNNNNNNNNNNNNNNNNNNNNNNNN
NNNNNNNNNNNNNNNNNNNNNNNNNNNNNNNNNNNNNNNNNNNNNNNNNNNNNNNNNNNN
NNNNNNNNNNNNNNNNNNNNNNNNNNNNNNNNNNNNNNNNNNNNNNNNNNNNNNNNNNNN
NNNNNNNNNNNNNNNNNNNNNNNNNNNNNNNNNNNNNNNNNNNNNNNNNNNNNNNNNNNN
NNNNNNNNNNNNNNNNNNNNNNNNNNNNNNNNNNNNNNNNNNNNNNNNNNNNNNNNNNNN
NNNNNNNNNNNNNNNNNNNNNNNNNNNNNNNNNNNNNNNNNNNNNNNNNNNNNNNNNNNN
NNNNNNNNNNNNNNNNNNNNNNNNNNNNNNNNNNNNNNNNNNNNNNNNNNNNNNNNNNNN
NNNNNNNNNNNNNNNNNNNNNNNNNNNNNNNNNNNNNNNNNNNNNNNNNNNNNNNNNNNN
NNNNNNNNNNNNNNNNNNNNNNNNNNNNNNNNNNNNNNNNNNNNNNNNNNNNNNNNNNNN
NNNNNNNNNTAAGCAGAAGAAAACATAACATATGATACAGAGAAG
>FR0012735
AAGGGTTTATCCTCCACAAAGGAGATGTTTTTGCCTGCGTCTGCCTGCCTCCTGCCTCTT
CCGTTACAGCTGGACTTGGGCAGGGGTAATTGCAAGGCTGAAATTACCATCGAAGGAAAA
TCTGCCTGTATTCCCAGAAGAGGGTAGCTTTTTCTGATGTTTCTGAGAAGTGCTGTTGTC
ATAATCCTCTTTAATATGGACTTCTTTGATTAAGAACATGGAAAAAATGGGATGGGGAAA
AGTTTTCTTGATTACACATGTATAAACATTTTTGGCCCATGCTTTATTTTAAAATGCAGG
GATGGGATGCTAATACGGTTTGCAAGCTCTATTTGGAAATGTGTGTTGGCAAGTGAATGT
GTAAACAGAGTCAGGTGTCCTCTGACTCCCTTGAACCAACAGTGTGGACCTTGGCAGATG
GCAGGTGAACCAATCCTAGGAACTGGAATTTACATTCTGGGTGCAAGATTTCAAGAGAGT
GCTGAACTTTCCTGCTGCCGAATACACTTTCATGCACTGCGTGGGGATTTCTGATTCCCA
GTTCTCTCCTTGGCAACTGTTGATTCAGTACTCTGTCTTGGTTCTAAATGTGCTGTTCTA
TTTCCTTGCATATGTCTTTGACCATGTGAAGCTGCACTTGGGGAAGGCCATTCTTTGTGT
TGGTTCANNNNNNNNNNNNNNNNNNNNNNNNNNNNNNNNNNNNNNNNNNNNNNNNNNNNN
NNNNNNNNNNNNNNNNNNNNNNNNNNNNNNNNNNNNNNNNNNNNNNNNNNNNNNNNNNNN
NNNAGCATGGGCGTGTGTGGGAGGAACTGTAAAGTGTTGGTTAGTGCAGGGTTCTCAGGT
TCTTGTGCCCTGTGTTCCTGCAGTGGCTCCCGAGGGCGAGAACGTGCCTGAACATGCACT
CCAGAGATCCCAGAGTAAAGGGAATTATCCCTGCCAGTCTAGGGTTGACTTCCTCTGTCT
CGGGAAGCTGTAGAAATGGTTTTAGATGCCATATTGTTCACATCTCCATGTGCCCTTGCC
CCAGAAGTAGCTGGTCTTAATGCTCAAATTATAGGGTCACATATTCCATACCACAGACCT
CCAGGAATAAGGGCAATTAGAGGGTTAGAAAGGGGTGTGCTTGCTTTTCTCTTTACGTAT
CGGTGTTGATAATGTGGATGCTGTACTTGGCATTTTGCTCGGTGTTGTTTTATTCAGATC
CAAAATCTCCTGGACCAGAATTTCATCTTGGGGGAAGCACACAAGATCACGTTGGAGTCG
GCCCTGCAGGGCTGGCCCTTGGCTCCTGTCCCCTAAGGCCATCTGTACACACAGTGAATG
GGAAA
>FR0012736
ATGTGACATTATCTGGATGTGTTTTCTAGTCTTTCCTAAAGGAGAAATTTTTATTCCTGG
GTTGCTGAAAGCTTTCTGGACTAAAAGGATATAAGCAGCTCAATAGCAGCATAGAGGATT
AGATTAATGGAACAGCACTGCATACAGGAAAGCTACATCTCCAATAGTTTAGGCTGCAAG
TCAGTAGCCAAACACAAGAGCATGTAAGATTTGGAGGACAAAGTATAAATATTTTAAGTT
TACACAACCAAGATTATAGGCTACCTTCCCAACTTCTAATTTGAAGAGCACTGAAAATGG
AGCTGTGAACACTTCATTTTTAAAACCTGACAATATGGTGCTATTGACTACTTAATACAA
AGATATATTACAATATTTTTAGGTAAATGTATTAAGTCTGGCCTGGGCATAAATGTACAT
ACAGAAAATGTTTGTAGAGAATTCATCAAAATCATGCCCATTTGCTGTTGTAGAGCTACA
GTATTCTTCAATGGTGGTGACTGACCAGTGAGTTTCTACTTCTTACAGATGGGACACAAC
AGTCATGGGCTGTCTCAGCTGCCCAAAGCCTGAGGCAGACCACATGAGAGCTGTGGCTTC
TTCTTGGATTCAGGTTGGATAACCCAATTCAGTAATTAAATATGTAAATTTTNNNNNNNN
NNNNNNNNTGTTTTCTAGGAACTTGAAGAGTACGTGACATTATAAAAAATGGGTGTTGGA
AGACTAATTGTAGAAATTTGACCTGAGGGCCAATGTTACTTGGTGTAAGTTCACTCAGAC
AGACATGTCAGAACATGCCCAAAGAAGCCTATATCTTGCTGCTGGGAAATGTAAAGCAGT
TGGCATGTAGAATACGATAATAAATCATTTAAGAAACCACCAAAACTTTGCATTCTGTGA
TTTCAAATGTTACCACAATTCAAGAGAGACACCATGGACATTTTTCTTACACCTGAAATG
TGCAGTTGAATCACTCCTTGAGTGTTTTCCCATTCTCTCAGATAAAATTATACTTTGAGT
TTCATAGCCNNNNNNNNAACACTGAGTGCTCACATATTTTCTGTTGAGNNNNNNNNNNNN
NNNNNNNNNNNNNNNNNNNNNNNNNNNNNNNNNNNNNNNNNNNNNNNNNNNNNNNNNNNN
NNNNNNNNNNNNNNNNNNNNNNNNNNNNNNNNNNNNNNNNNNNNNNNNNNNNNNNNNNNN
NNNNNNNNNNNNNNNNNNNNNNNNNNNNNNNNNNNNNNNNNNNNNCA
>FR0012737
AATCCTCTGTGTGGGCATTTAAAACACCACAAGCATTCTTACTTAGATTAAATCATGGGT
CTCCCTGGTCTCCAGGCATGCCTAGACATGAACCATAAAGGGAATGAGATCCTTGGAGTT
TCTCTAGTAACTGCAGGCCAAATCAACAGCAACCCTAAGAACAAGCATTCNNNNNNNNNN
NNCAACAGAACTAGGCCACACATATTTTTTGTCGTTATTTAAATTTTTAGTTGTACTACA
TAGAAAATAAACTCATTTTAAAAAGTTATTTCAGTAGGCAATGCATCTTCATGACTTTTA
CATATGAGTTTTATTTTTTATTACTTTTGAAGAAAAGTCTGTAGAAACCTACTTTTCAAG
GCATCTGACCCAACCATTGCCTTGGATGGCAGCAATCCAGCTCAGGTAAGATATTTAAGA
TGCAACTAATAATCATAAAACATCAGTTGGGAAGAAGTGTTCGATATAGTATTGGGTAAA
AGTGACTAACAATTTGGTAGAAGAGAATCATTTTTATAACTATCTCCTAACCAAGATTTC
TCTAAGTCTGCATATTGTTAATGGAATGAAGACTATTTTGCTCCTAGTTTCATGTATGTA
TATTTAGGTGAATGTGAGTCATTTATGTAATGTGTGCTAAAACACCGTGCCCCTCACAAA
GATAAGATGAATACAAAATACAGTTATTGTAGATGGCTTGTCTTTCACAATTTAATTCTA
CGAGTTAATTTTTACAATTAACATTTTCTGTGCTACATATTTTGTATTTTGGTTTCTTTC
CCTTCACTATGGGGTGTACAGAACAAAGTATGCATTTGGAAAAAAAGTGCTGTCTTTCAT
ATGCAAAGAAAATGCTATAACTTATTCAAACATCCTTGGGCAGTTCTTTAGT
>FR0012738
TCTTAATTCATCAAGATGACTTTGGGTGTCTGGTGGCAACTGAGAATGGGTTATGGAAGA
ACGTCAAGGCAATGTAATCCCTATTATTTACGGTTACTTGAGAGGATAAATTAATCAGCG
GTCACTAATCTTTGGATAATCACTCTATTGAGCTGGAACTATCCTTAGTATTTTGGAAAG
CAAGTCAGTGAGTTAGAACTGTCAAAACTGATCAGCTTTTCTAAGCTTAATGATAAGTGA
ATAGAAACTAGTTGCCTTCAACCCTTTCCTCCCTGCATTGCAGCATGATCATTCTGTAAC
TCTGGAAATGGTTTATGGAACAACAGTGAAAATACATTGATACACTGTCTTGTGGTAGAT
TTTCAGATAGGCTTTAGACAAAGTTCAGAGCCTTTCCTCTAGCTGGGGATTAACAAAGCT
GCCTTCATAGTTAAATGTTTGCACCCTGTGTATGCATTTTCAGTTACTAGAATTAGGTAA
GTTAGTGTTATAAAATTGGTTTGAGTGTGGATTGTTTAGGAAGTGAGTCTTTTGGTGGCA
GCAATTCTGTTATGCATTAAATAGATACATATTTTGAACTAGTCGACATTGTTTCAGTCT
GTATTTATTAGATGCTGGGGTGGGTATGGGAATAAAGAAACGTAT
>FR0012739
TCATGTTTTATTTAAAGAGATAGATGCACAAAGTGTATATATGTGTAGGTGCCCACATGT
CTATTTAACTGTATGTACTAAATTAACATCTGTCCCCAAACTGATCTCTGCTGAACAGAG
CCAATCAAACTTGGTTCCCTTGTTGAGCTTGCACTCTTGGTATTACATACGGACTAGGGG
AGAGGGCCAGCCTCAGCACTGATGTTACNNNNNNNNNNNNNNNNNNNNNNNNNNNNNNNN
NNNNNNNNNNNNNNNNNNNNNNNNNNNNNNNNNNNNNNNNNNNNNNNNNNNNNNNNNNNN
NNNNNNNNNNNNNNNNNNNNNNNNNNNNNNNNNNNNNNNNNNNNNNNNNNNNNNNNNNNN
NNNNNNNNNNNNNNNNNNNNNNNNNNNNNNNNNNNNNNNNNNNNNNNNNNNNNNNNNNNN
NNNNNNNNNNNNNNNNNNNNNNNNNNNNNNNNNNNNNNNNNNNNNNNNNNNNNNNNNNNN
NNNNNNNNNNNNNNNNNNNNNNNNNNNNNNNNNNNNNNNNNNNNNNNNNNNNNNNNNNNN
NNNNNNNNNNNNNNNNNNNNNNNNNNNNNNNNNNNNNNNNNNNNNNNNNNNNNNNNNNNN
NNNNNNNNNNNNNNNNNNNNNNNNNNNNNNNNNNNNNNNNNNNNNNNNNNNNNNNNNNNN
NNNNNNNNNNNNNNNNNNNNNNNNNNNNNNNNNNNNNNNNNNNNNNNNNNNNNNNNNNNN
NNNNNNNNNNNNNNNNNNNNNNNNNNNNNNNNNNNNNNNNNNNNNNNCTAGGAGATGCTC
TTATCAGACTTTCCTAAGTGTCNNNNNNNNNNNNNNNNNNNNGCCACAGTCTACTCCATC
TTTTCTCCACTTCTTTGTTCACTTATCATCTTACTCTAAGAAGTCTTTATGTAGCTATCA
TTTCCTGAGCGTCACACTGCTTGGTTCTGGGAATCAAACCACACAAAACTGAACTCAGCT
CATAGGACATACCATC
>FR0012740
CTGAGATAATGAACAGTTCCTCCTTCCCAGTCCAAGGATTTCTCCCTTGTGTNNNNNNNN
NNNNNNNNNNNNNNNNNNNNNNNNNNNNNNNNNNNNNNNNNNNNNNNNNNNNNNNNNNNN
NNNNNNNNNNNNNNNNNNNNNNNNNNNNCGTGTACTGCCTGAGGGCAACATCCTTTGCTA
TCCCCAGGAAATTCAGCCCTTACAGAAAATCCATTAAGGTACAAGCTTCTCTACAAGACG
ACACAGAGCTGGTGCTCCATTCNNNNNNNNNNNNNNNNNNNNNNNNNNNNNNNNNNNNNN
NNNNNNNNNNNNNNNNNNNNNNNNNNNNNNNNNNNNNNNNNNNNNNNNNNNNNNNNNNNN
NNNNNNNNNNNNNNNNNNNNNNNNNNNNNNNNNNNNNNNNNNNNNNNNNNNNNNNNNNNN
NNNNNNNNNNNNNNNNNNNNNNNNNNNNNNNNNNNNNNNNNNNNNNNNNNNNNNNNNNNN
NNNNNNNNNNNNNNNNNNNNNNNNNNNNNNNNNNNNNNNNNNNNNNNNNNNNNNNNNNNN
NNNNNNNNNNNNNNNNNNNNNNNNNNNNNNNNNNNNNNNNNNNNNNNNNNNNNNNNNNNN
NNNNNNNNNNNNNNNNNNNNNNNNNNNNNNNNNNNNNNNNNNNNNNNNNNNNNNNNNNNN
NNNNNNNNNNNNNNNNNNNNNNNNNNNNNNNNNNNNNNNNNNNNNNNNNNNNNNNNNNNN
NNNNNNNNNNNNNNNNNNNNNNNNNNNNNNNNNNNNNNNNNNATTCCCAGCTTAACCAGG
ATGGTAAATTACTGTTTGTCCTCAGGTGGGCTTCCCTGAGACCCTGGATATTTGATATTC
AGGTCAATGCCATCAAATCCACGTTGGCGAAAGAAGTCAATGACAGAACAGTTGAAAATC
TTGTGATTGGCATCTGTGGCACCAATGGTTATGAATATAGGCAGAGAGCTTGTCTATATT
AACATTAACAGACCCCAGGAATTCTCCCCACATGATCTCTGATAGCAATTCTTATTCTGT
ATTTTATAATAACCCCTTCTGGATTTTTAGAGTTAAGATAAAGAAACCCAAAAATGTAAA
TGTTAATCAACAAATACGTGTTTTTAATTTAAATTTTTTCTTCAGTGTACTTATTGAATA
GTATGTTTCCATTTATTTATAACATCAAAGGTACATATACATTTTCTTTACTAGTGGGAT
CTTTCATAGGGCAGTGGTTCAAATATTATATTTCTTTAACTCTTAGATGTTTATTTCTTA
ATACTTACTATTTCCAAAATTAAGATGTGACTTACAATCNNNNNNNNNNNNNNATACGG
>FR0012741
ACACCTTAAAAGCAAAGAAGAAAGAAACCTTGTGTTTCATAAGTTTAGCATTATAAACAT
TTACTGTTTTGCATTTCTCTTACCTGAAATTTGGGAACCACTCTCTTGGGACCACACTGA
GCTATATAAGGTAGAAGTTCTTAACTTGAGTCTGTAGATTGCCACTCCACTGCTGA
>FR0012742
TTTCCTTTGGTAATGAAAGTAATGAAAGTTGATTATTTTCTGTGGTCCTTTAAACCCTAG
TGCCACTTTAGAAGGTGCCCAAATTTCACCTTCTGCTCCTTACACAAAATCTTCAAGTGT
CTGGAAAAGCCATAGAGCAAGGGACTATGCTGCATGCCTATTGCGTATGGGTTCAGGCAT
GTCAGGGCCTGTCCAAAGGCTGGAAGGAAATCTGTTTGCATGAGATCTTAATGAGCTTCA
AGGAGAGACAGTGGGTGGCTGAGCTGGGAATGAAGACAGGAACCCTTTGCTTTCCATGNN
NNNNNNNNNNNNNNNNNNNNNNNNNNNNNNNNNNNNNNNNNNNNNNNNNNNNNNNNNNNN
NNNNNNNNNNNNNNNNNNNNNNNNNNNNNNNNNNNNNNNNNNNNNNNNNNNNNNNNNNNN
NNNNNNNNNNNNNNNNNNNNNNNNNNNNNNNNNNNNNNNNNNNNNNNNNNNNNNNNNNNN
NNNNNNNNNNNNNNNNNNNNNNNNNNNNNNNNNNNNNNNNNNNNNNNNNNNNNNNNNNNN
NNNNNNNNNNNNNNNNNNNNNNNNNNNNNNNNNNNNNNNNNNNNNNNNNNNNNNNNNNNN
NNNNNNNNNNNNNNNNNNNNNNNNNNNNNNNNNNNNNNNNNNNNNNNNNNNNNNNNNNNN
NNNNNNNNNNNNNNNNNNNNNNNNNNNNNNNNNNNNNNNNNNNNNNNNNNNNNNNNNNNN
NNNNNNNNNNNNNNNNNNNNNNNNNNNNNNNNNNNNNNNNNNNNNNNNNNNNNNNNNNNN
NNNNNNNNNNNNNNNNNNNNNNNNNNNNNNNNNNNNNNNNNNNNNNNNNNNNNNNNNNNN
NNNNNNNNNNNNNNNNNNNNNNNNNNNNNNNNNNNNNNNNNNNNNNNNNNNNNNNNNNNN
NNNNNNNNNNNNNNNNNNNNNNNNNNCATGCAGAGACTTGGATGGGGAAGGACCCACTAT
GAGGGAAGAAGAAGGGCTGAAACTTTTAGGTCTGTAGATTCTGCAGAAAGCATGG
>FR0012743
CTCTTGATTCAGATAGATATGTTTAAATCTCAATTCTTTCCTTTTTGAGCTTTGATTTTT
CTCACCTATAAACTGGGCAAACGTTGAAAGTAATTCTAACTATTAAATAAGAATATTTTA
AGAGGATCATTGTCTTATTNNNNNNNNNNNNNNNNNNNNNNNNNNNNNNNNNNNNNNNNN
NNNNNNNNNNGGTTTGCTAAAAGAAAATGCTTCAGTGTTAGTTACC
>FR0012744
ACTAGCTTTAGAGTAGATAGGCAGATATGAACAGGGCAGGACAGCGCCACAAAGACTGTG
AGG
>FR0012745
TCTGGGATCTCTTCCTACCGTAGCCAGGGGCTGTGCACCCTTGGGCTCCCCTTCAGGCCT
GTGCTTGTTCCCAGATGTCAACGAATGCAGCCAGGAGAACGGGGGCTGCCTCCAGATCTG
CCACAACAAGCCGGGTAGCTTCCACTGTTCCTGCCACAGCGGCTTCGAGCTCTCCTCTGA
TGGCAGGACCTGCCAAGGTAAGGCCCTGGGGTGAGGNNNNNNNNNNNNNNNNNNNNCCCA
CCTTCTATTTTCGGTCATGTCTGCTCTTCTGCAAGCGGCTGCTGCTGGCTGGGTTCCTGT
GGTTCTGGATGGGATGGGGCATCCTGCAGAGACTACACAAGCCCAGGCCAGCCGCAGCAC
AGGGAGCTGCTCGGCACCACACCAGGATGACTCACCCGGCATCTGAGGGCCAGGACTCAG
GGGGCCGGCCCAGCCCATGAGGCCACACTGCTGGCTGTAGGGCCTCGTCCATTCCCCAGA
GCCTCACAGAGCCTGGAAGTGCTCCAGGCACTTGTGTAGTGAGCTTGTGGGTCAGGGCTC
CAGGCTAGGGTCCCCCCGCCGTCCACTCTCCCCAGCATCCCCAGAAGCACCCCGTTGTTG
GTCTCCCTCTGTCCACTAAATATAGCCCTGCCCTCCCCACTTCCTTTCATATTTCAGTCT
GGGGTTCCCTCAGCCCAGGGCCAGAGCTGGGGAGCCCCAGGACACCCCAGAAAGTCACTG
TGAATGTGCGCGCCCCCGACGCTGTTCCAGGTGCTGCTGCTGCCACTGGCCCTTTGCCAC
TTTGCAGGGGGAGCACCTTCCTCCTCCCTCCCCACGTTGTATCTGGACATGCCCAGGCGT
GTCCCTGAGAGTTTCTGGCATAGTTCTTAGCGCTGCTGCTGACTGTCCAGGACACCGAAC
TGCGTGGACAGGACAGACAGTTGCTCAGGGAGAAACAGCCCCAGGATCTGGAGAGTGAAT
CTGACCAGACAGGAGGGGCCACACCCCATCCCCCGATTTCAAAAGGCAGCTGCTATTTCT
GTCCACTTTGGTGGTTCCCTTCCCTGACCACCCAGGAGTTAGCCCTGTGTGCAGATGACG
TGATTCCCATCTTAACACATAAACCCATTTCCCCGCCGAGGACAGAGCCCCTCCCATCAC
TGCTCTATCCCTGACCTGGAAGACAGCAGCACCCCAGGTTTAAAGAGAGGTGAAGACTAG
GCCGATCCTGAGAGATGACGTCTAAAGCATCTCCCGTGGGTCCCTGCACCAGTCGGGCAC
TCCCGGCAAAGTCTAGGCTCACAGTTACTGCC
>FR0012746
CAAAAGAATGGTCCCAACCTCATACTAAAACATCTAAAGTAGGGCTTCAGATAGAAAACA
ATTTACANNNNNNNNNNNNNNNNNNNNNNNNNNNNNNNNNNNNNNNNNNNNNNNNNNNNN
NNNNNNNNNNNNNNNNNNNNNNNNNNNNNNNNNNNNNNNNNNNNNNNNNNNNNTTAACTT
AAAATATAAACAACATTTTTAATGTTTTAAATAAGGAAAACAATCTCCAGGAGAGTGAAA
ATGCCAGCCCATGAGTATAGGATGGTGTGGCAGGTAATAAGGTGGTAACTTAATTAGGAA
AGGTCTTACTAATTTTATGAAAATGAGACAGCCTTAAAACAGCCTTCTGGAAGGACAGGA
CATGCCCTTTTGCAGATTTTTTTGCACCTGACTGAAGACTATCAGAGGCAGCAGGTATAG
GGTAAAAACTGCCCAATAAGCCAGAGGCTGGAGAAGAAATCTCTCTTCCAGTTAGTAGTT
TTTTCCCTCAGAACTGACTTTAAAACTTTAAGAATTCCATCANNNNNNNNNNNNNNNNNN
NNNNNNNNNNNNNNNNNNNNNNNNNNNNNNNNNNNNNNNNNNNNNNNNNNNNNNNNNNNN
NNNNNNNNNNNNNNNNNNNNNNNNNNNNNNNNNNNNNNNNNNNNNTAATAATAATACTAT
TTTCATCAGAGCCACATAGTTCAATTCCACTTGGAGAAAACAAAAAAGCACCCTAACTGA
AATTCCTAGGACATTGGCATAAAAACATCAGGGATTGAGCAGAAGACAGGAAGCAGCATG
ATTGAAGAAAGTCTGTTTTTTNNNNNNNNNNTTTCAAAAAGCTAGTAATACCATAANNNN
NNNNNNNNNNNNNNNNNNNNNNNNNNNNNNNNNNNNNNNNNNNNNNNNNNNNNNNNNNNN
NNNNNNNNNNNNNNNNNNNNNNNNNNNNNNNNNNNNNNNNNNNNNNNNNNNNNNNNNNNN
NNNNNNNNNNNNNNNNNNNNNNNNNNNNNNNNNNNNNNNNNNNNNNNNNNNNNNNNNNNN
NNNNNNNNNNNNNNNNNNNNNNNNNNNNNNNNNNNNNNNNNNNNNNNNNNNNNNNNNNNN
NNNNNNNNNNNNNNNNNNNNNNNNNNNNNNNNNNNNNNNNNNNNNNNNNNNNNNNNNNNN
NNATAATTTCTTTTTCTTAAATGACATTTTAGCCCCCAAAAGATAAAAGAAAATTGCCTC
AGAATCCTTTTGAACTTTTATATTCTTTATTCTTTTTCCTTTTGGGTCTTGGATCAATGA
ACGCCTCTCCACTCACACCAATTATTGTTTGGGAACCAGTAATTCTATTCAATTGCTGAA
GGAGCCCATCCAAGTCAAACCACCCTCACACAAGAAGTGCCACAGAGCTTCTTCTCCTGG
GTTGTGGCTCATGGTGGTTTCCATGATTCCCAGGAGTCATTCAGGGGGCAGTTCTAAGGG
CCAGAACATCTGCCTGTTCTCCATGACTGGCTGGAATCATCTCACACTAGAACCCCAGCA
ATTCATTCCTCCTCTAACATTGGTGACATTCAGAGGCCTACCTGCAACCAGCTCCTGAGC
TTGATGTTGACTCTGCAAAGCACAATAAACACCTGGATGCAGGATTCCTTGGAATCCAGG
AACTAGGATTCACATCCTGTGGTTCCAGGCAAACAGTGACTAACTGCTGATACCCCAACA
CTTGCTAAGCTCTGCCCCAGCTAAAGCCCGCTGATGTTTCTCTGGCAACTGTGATTCTGA
AAGAAACAGTATTATCAAGAAAAGCAATTCATCAGCTTTTACAAAGTGATAACTGGAGAA
CTCACAAGGAAAGGTCAT
>FR0012747
GAATCCATACAACAACAGGAGTGTTAATATGCCTTCTGTTACTGGGTAAAGGGTGGAAGG
GATCTGAACTCTTTATTCACTCACAGTGTTTTCTGTGATAGCTATTTCTCACTGTGTGTG
CACTTTCTGTTCTTCGTGTCTTCACATCACATGCTGTTGCATCTTAAAGCATTTTCATAG
TATGTGGTTTAAGGCAGTTTCATGGNNNNNNNNNNNNNNNNNNNNNNNNNNNNNNNNTCA
TACCCAGGAATTACCAAAGAGTTAATAAAACTCTTACATATCCAAGAAAGAGACTAAAAT
AAACAAATGTCTGGAAAGCAGATGAAAGTCAGATTAAACAAGCACAGAATCAAGCAANNN
NNNNNNNNNNNNNNNNNNNNNNNNNNNNNNNNNNNNNNNNNNNNNNNNNNNNNNNNNNNN
NNNNNNNNNNNNNNNNNNNNNNNNNNNNNNNNNNNNNNNNNNNNNNNNNNNNNNNNNNNN
NNNNNNNNNNNNNNNNNNNNNNNNGTGAAAAATAATACTAAGGGGTT
>FR0012748
ACAGGGTCTTAAGAAAAGCCAGCTAGTTATTCCTTTGGCAACCAACATTTAAAATTGGAC
ATGTTGAGACCTGTCTTTATCTGAAGTAATTATGGCAAGTTAAACCATGTTCCCTTTCCT
CTGAGGAGATGTGAGCCCCTCTGAAATATTCCTCCCTCCTTCCTACAATTTTTCTCTCAC
TTGACCTTCCCTTCTGATTCAAAGCTGGTTGATGGGTTGTGGAATCAGGATTTAAACACC
TCTCTCTATGAATTTTGTGAACAAAACTTTNNNNNNNNNNTGCTAACACAGNNNNNNNNN
NNNNNNNNNNNNNNNNNNNNNNNNNNNNNNNNNNNNNNNNNNNNNNNNNNNNNNNNNNNN
NNNNNNNNNNNNNNNNNNNNNNNNNNNNNNNNNNNNNNNNNNNNNNNNNNNNNNNNNNNN
NNNNNNNNNNNNNNNNNNNNNNNNNNNNNNNNNNNNNNNNNNNNNNNNNNNNNNNNNNNN
NNNNNNNNNNNNNNNNNNNNNNNNNNNNNNNNNNNNNNNNNNNNNNNNNNNNNNNNNNNN
NNNNNNNNNNNNNNNNNNNNNNNNNNNNNNNNNNNNNNNNNNNNNNNNNTGCTAACACCA
TTTAATTCAAGGCTGCCCATGATGGCACACAAGACATTTGAAAATGTAAATTACAAATAA
ATGATAGGTCTTCATGTGCTAAGGGTATATCATTTTTTATTTGCTTTCTCTTTCTTCCTT
TTGATTGTTGTTGTTGATAGAAATGCTATTTTTTCAGTGAAAATTTTAGATAGAACAGTC
TTTGATTTTCAGCATTTATTTTTATACTTCTATTATTGGAATGCCTGCATTAGTACATAA
GCTAGTATATATGGCAAAATTGTTGGGATTAAATGCAAGCTTACTGCATTGATTCCATGC
TATAAGTATTGTTCCCTACTTATTCTANNNNNNNNNNNNNNNNNNNNNNNNNNNNNNNCT
TTAATAGACATTTCATGTTTTAAAGTGTTGTCTTTTAGAGTTTTCTGTTATTTATCATCC
CAAGATGTAATTCTCTAAAGAAGGGAATGGCAAATTATTTTAATGCTTTTATTGTTTTTA
TTTCTAGCTTATTCCACTAAGCTCAACAAATTTCCTGTATTTAATATTAATGATGACTTG
AATGATCTGTGTACCAGTGCAGTAAGCCCAAATACTACCAAAGCCACGCGGTACGCCTTG
AATGTGTGGCGTTATTGGTGCATGACCAACGGGCTCAAAGACCACACAGACATCACCAAG
GTAAGGGACTCTTGAGTTTACNNNNNNNNNNNNNNNNNNNNNNNNNNNNNNNNNNNNNNN
NNNNNNNNNNNNNNNNNNNNNNNNNNNNAACGGTGGCTTTCTGCCTGGGGAAACTTTGGA
AGAACATGAAATAGATAAAATCCACACACAAAGCAGAATTTAACAA
>FR0012749
ATCTAAGACTGGTGTATTCGCAGACTTGTTGTAGGCACAGTTGCTAACCCCAGGGAAGAG
ATTTCGGAGTCAGTAACTACTTTGTCAGTGTATTGAGACTGGGAAGACACGCTGCTTTAC
CAAACCTACTCTGAGCATATGGAGTGCTGTTCTTGGCACTCGGGATGCGCATCAGCCCAG
GGACCTGCCAGCTGGGAGCGGACCCCTAGAAGGGGATCTAGTGGGAACATAAGTAAGTAT
GGTCCAGCACAGAAGGGATGGATCTGAGGAAGAAGGCATGGAGGATGAGGATCCGAGGTG
AGGGAAAGGGCCATGAAAAAATTTCTGACGAAGTGTTCTCCTGGGAGTTTCCAGCACAGA
GAGAGATTTCCAGTTGAGATCAGGGAAGAGCAAGGAATATTTGAAATGCATGGAGACACT
GTCACCAGTTCATCCTTTGAAGGCAACATGTCTTGGCATG
>FR0012750
CGATAAGATCATAAGTTCATTTTTTTAAGTTCAGGCATTCNNNNNNNNNNNNNNNNNNNN
NNNNNNNNNNNNNNNNNNNNNNNNNNNNNNNNNNNNCACAGAGGCATCATCATTCTAACA
GTTGTTCTATCTCCTCTCCAAGCCTTAACATCAGATGGAAAAGACTCAGAAGGCAGAGGG
ACATTATTTCCACCCAAAGCCAAAGCCCAGTTAGGATTAAGAAAAGCTGATGAAGTTTGA
ATCTGATTCTGGATTGGAAGTTTAAACTTGACTGTTTCTCAAGTAAATTAAAGACTTTGC
CTAAGTGCCAAAGGGCAGAAAAGGAGCACAGTTGAAAGCAGACATTGAAAGATAAGAAAT
TTAAACCAAGCCCATAGACATTGAGANNNNNNNNNNAATTGACCTAAANNNNNNNNNNNN
NNNNNNNNNNNNNNNNNNNNNNNNNNNNNNNNNNNNNNNNNNNNNNNNNNNNNNNNNNNN
NNNNNNNNNNNNNNNNNNNNNNNNNNNNNNNNNNNNNNNNNNNNNNNNNNNNNNNNNNNN
NNNNNNNNNNNNNNNNNNNNNNNNNNNNNNNNNNNNNNNNNNNNNNNNNNNNNNNNNNNN
NATTGCTATATATAAAGACAAATTTCANNNNNNNNNNNNNNNNNNNNNNNNNNNNNNNNN
NNNNNNNNNNNNNNNNNNNNNNNNNNNNNNNNNNNNNNNNNNNNNNNNNNNNNNNNNNNN
NNNNNNNNNNNNNNNNNNNNNNNNNNNNNNNNNNNNNNNNNNNNNNNNNNNNNNNNNNNN
NNNNNNNNNNNNNNNNNNNNNNNNNNNNNNNNNNNNNNNNNNNNNNNNNNNNNNNNNNNN
NNNNNNNNNNNNNNNNNNNNNGCCTGGTGCCCCTGTTGTTATTACCTTAGGGCGCTGGAT
AGCTAGAGCTTTGTTAACAAGGACTAGAGCAGGCTGCCAGGTAAGACTGGAGAGATTCCT
TATTCCTTATTTCCTGGCATAGAGTCCCACAGGTAGGANNNNNNNNNNNNNNNNNNNNNN
NNNNNNNNNNNNNNNNNNNNNNNNNNNNNNNNNNNNNNNAGTGAGATAAAATTCTCCTCC
TAAACAAAAGCATTT
>FR0012751
CTTGTCACTTATTGCAGTTTATGAAGAATTCTTGCTATTTCCCCTATTTCCTATGCTTCC
TAGAGGGCTCCACACCACTGCTATATAGATTCAGGAAGTTACTCCATACAAAGGATAAGC
AAAAAATGAAGAGGAAAAAATAGTCTCATANNNNNNNNNNNNNNNNNNNNNNNNNNNNNN
NNNNNNNNNNNNNNNNNNNNNNNNNNNNNNNNNNNNNNNNNNNNNNNNNNNNNNNNNNNN
NNNNNNNNNNNNNNNNNNNNNNNNNNNNNNNNNNNNNNNNNNNNNNNNNNNNNNNNNNNN
NNNNNNNNNNNNNNNNNNNNNNNNNNNNNNNAGGAACAAAAGAGTTGGAAACAGGAATCT
CAATTTCCCCTTATTTGATCTCTAACTTTCCTCTCATTCCTCACAATATTCAGGATATAT
TTTATTACTACAGGGACTTACAAGATANNNNNNNNNNNNNNNNNNNNNNNNNNNNNNNNN
NNNNNNNNNNNNNNNNNNNNNNNNNNNNNNNNNNNNNNNNNNNNNNNNNNNNNNNNNNNN
NNNNNNNNNNNNNNNNNNNNNNNNNNNNNNNNNNNNNNNNNNNNNNNNNNNNNNNNNNNN
NNNNNNNNNNNNNNNNNNNNNNNNNNNNNNNNNNNNNNNNNNNNNNNNNNNNNNNNNNNN
NNNNNNNNNNNNNNNNNNNNNNNNNNNNNNNNNNNNNNNNNNNNNNNNNNNNNNNNNNNN
NNNNNNNNNNNNNNNGGCTTACAAAAGCTACCTTTTCCCAAATGTGCTCAACATTCTTTT
TGGTATACTCTAGTGACTGTGTTTTACAATGAAAACTAGTAGCTCATTTCTAGTTACATA
AAATTTTCCCATTTATCTGAATAAAGGCTTAAGTCAATCTAGACATTTTTAAAAAGATAA
TGCCAGATTAATCTCTACACAGGCTTAACAGAAACGATGCTTTCTGAAGGGATGTCTGAG
ATAGTAATACCATTTTTTAAAAAAAGATCAAGAGTTATTGCCGGTTTTATTCCCAACCTT
TTGATTTTGTCAGTAGCTAAGAAGTGACTTAGTAATTGTTTCTAGGTTTAACATTCATGC
TCACAAGTTCTTCATGCTTCAGCTTAAGTGTTCTGTTGCCATGTACTACACATATCATCA
GACAACAGATTTCTTATTTTTTACTGGCAATATAGTTGGGTCTCTGGAATATTACCAAAT
GGTTTAT
>FR0012752
ATAATAGCCCATGGTTATTAACATATTATGTGAATTGGACAATGATATATACTTTGAGGA
CCTTGAACTAAATCCACCAGCTAAGAGCAACCCGTAGGAGGGGCTCCAGAAGGACCGGAG
TTCTGGGTGTTGAGGTTGTCATACAAAGAAATGAACAGCAGACAACTGGCAGAAGAATTT
TCTGGTAATACTCAACCCAAAGTCAATTTTCAAATGCTTGGACTGCAGCACAGAATTGAC
TAATGTCAGATTAATTGAATTTGGACTTCTAAATGTGGGTCAGTTTGGGTTGGAAGTGAT
TTTATTATCCAGAAACTTCTGTGTACCCCTCTTCCCCCACAAGAAATATTCAGCCATAAT
TTTCCCCTGTTGCTGAGCTTCTCTTGCAAAGTTTCTGAGAAGCAGTGAATCTTTCTGTTA
GATTTCATAAGAAGTAGTGCTAGGCTTTTGATATAATTACGTTTAGATTTCAAGGAAACT
TTCAGTGTGTTGAAAAATAAATTCTAAGGCATAAAGGGGAAGGAGTCCTCNNNNNNNNNN
NNNNNNNNNNNNNNNNNNNNNNNNNNNNNNNNNNNNNNNNNNNNNNNNNNNNNNNNNNNN
NNNNNNNNNNNNNNNNNNNNNNNNNNNNNNNNNNNNNNNNNNNNNNNNNNNNNNNNNNNN
NNNNNNNNNNNNNNNNNNNNNNNNNNNNNTAGAGGTTTAGTGATCTGTGGGTTTTGTTTG
TTTGTATTTTTGGTGGGAGGGGGCTAGAGTACAAAA
>FR0012753
CTTTTTTTGGCATATATTCTCCCTCTCCACTTCTTTACAGCTAGTGCAGCCATGACCCTC
TAAAGAACATGTCTGTTCTTGTCTCCGGGGNNNNNNNNNNNNNNNNNNNNNNNNNCGAGG
TGCTGAGATGGCTTTGGGGCTCAGCCGAAGGTCAGCCTTTATCGAATTTCGCTTCATGGC
CCAATAGGCACAGAGCTTGTGGTTTACACTCTATCTCTGTGAGCACCCAAGGCCAAAGCA
GGCTGCCCAAGACGGAGAAGAGAAGAACACCCCATGGCCCAGCAGTTCAAGCCACCCAGG
GCAGCCACCTCCATGGCAGGGACACTCCAGTGCCTCCCTCTTCACCTACCCCCACAACAC
ACACACATGCCCCATGCACGTTCCTCCTGTCTCCCATCGGAGTCCCTATTCCCTTAGCCC
CACATTTTCTTCAGTCATTCAGAAATGTTCATCTCAAAATGCAGCAAGTAATTTCTTCCT
GATGAACTGCTCCTTCTCTACCCCACCCTGTAACCCCCGCCCTGAGGTAATTTCCTAATT
CTCTTTGACAAGACAGTTTACTCTTGACAAGGATTAGAGGTTATTTTTAACCTAAACCGC
ACACAAGGAAATGATGCAATAATTTCTTTGAGCTGGCTGAATGCTTCCTCTTTTTTGGTC
TTCGAATTAATATGATTCTGAACTTTAAGTTGTTTCTGGCCTTTTTGAGCAATTTCGTAA
TCACAGAATAAAGTCCACGTCTTCCAATTTAAAATC
>FR0012754
GTAAGATCCACTGAAACCTNNNNNNNNNNNNNNNNNNNNNNNNNNNNNNNNNNNNNNNNN
NNNNNNNNNNNNNNNNNNNNNNNNNNNNNNNNNNNNNNNNNNNNNNNNNNNNNNNNNNNN
NNNNNNNNNNNNNNNNNNNNNNNNNNNNNNNNNNNNNNNNNNNNNNNNNNNNNNNNNNNN
NNNNNNNNNNNNNNNNNNNAATAAGAGATATCCAGGTAAATGCTATGGGAATTCAGAGGA
GGAAGCAGTTAGTATCAGTTGGCGGAGAGTTAGGCTATTAAGAGAAGGTTTTATATAGGA
AGTGGCATTTAGAATGAAGCTTTGAGAACTGAGCTGTGTATTTGAACAAGTAAAGGTGGN
NNNNNNNNNNNNNNNNNNNNNNNNNNNNNNNNNNNNNNNNNNNNNNNNNNNNNNNNNNNN
NNNNNNNNNNNNNNNNNNNNNNNNNNNNNNNNNNNNNNNNNNNNNNNNNNNNNNNNNNNN
NNNNNNNNNNNNNNNNNNNNNNNNNNNNNNNNNNNNNNNNNNNNNNNNNNNNNNNNNNNN
NNNNNNNNNNNNNNNNNNNNNNNNNNNNNNNNNNNNNNNNNNNNNNNNNNNNNNNNNNNN
NNNNNNNNNNNNNNNNNNNNNNNNNNNNNNNNNNNNNNNNNNNNNNNNNNNNNNNNNNNN
NNNNNNNNNNNNNNNNNNNNNNNNNNNNNNNNNNNNNNNNNNNNNNNNNNNNNNNNNNNN
NNNNNNNNNNNNNNNNNNNNNNNNNNNNNNNNNNNNNNNNNNNAGGCATTTGGCTGTCTC
AGTGGGTGGGAAAGGGTGCTCCAGGCAAAGGGCATAACATGAGGCAAAGGGCATGCACAG
AAAACAGTGACTGGTTCAGTCAGGTTGGGGGATGCCAAAGGAAGTAATGGGAGACAAGAT
TGGAGCAAGATAGATAAGAGATTGTGGA
>FR0012755
GTCCTTTTCATATTTAACAATATATAACATTTAAAATTAAAAGTTGCTTATATTTCCTTT
GTATTAGTTTTCAAACCACTGCATGACCACACAAAAACCTTTGACAATTCTGTAATGTAA
GTTCAGATATACCTTTTAAATATCCAGGCATATGTTATATCTGGTTTGTTTTAATACCCA
AAATGATGATTTACTACCTTTTAAAAGAGTGTTTCGTGATTATTGATACATAGGTGTTGA
CCACCTTTTGGCTTTCTTTGTATTTATCTACAAAGTTTTGGCTCTTTTTCTTTATTTACT
TATGTTATTGGGTGGTCGGCTTTAATTTCCATATTCACTGTACTGTATAAAAATNNNNNN
NNNNNNNNNNNNNNNNNNNNNNNNNNNNNNNNNNNNNNNNNNNNNNNNNNNNNNNNNNNN
NNNNNNNNNNNNNNNNNNNNNNNNNNNNNNNNNNNNNNNNNNNNNNNNNNNNNNNNNNNN
NNNNNNNNNNNNNNNNNNNNNNNNNNNNNNNNNNNNNNNNNNNNNNNNNNNNNNNNNNNN
NNNNNNNNNNNNNNNNNNNNNNNNNNNNNNNNNNNNNNNNNNNNNNNNNNNNNNNNNNNN
NNNNNNNNNNNNNNNNNNNNNNNNNNNNNNNNNNNNNNNNNNNNNNNNNNNNNNNNNNNN
NNNNNNNNNNNNNNNNNNNNNNNNNNNNNNNNNNTCTATCAGAACTATATTTAATCATTA
TTTTAGTCAATACACTTCACCTTTTACTATGCATGAGTGAAGTAATTTGATTAGTAAAGT
TATCTTAACACCAGCCTTATGAAAATATGAATAATTCAAATATTGTATTCACTCACAAGA
TTACTATTGTTGTCTATTATTTTACTTATGTCTATTTTTAACTTCCTCCAAATAGACACC
AGTGTCATGAGCATTTTACATAAATTGTCTTGCATTTTTTTCTAAAATTTTTATTTACTT
ACAAAACTTTTCTTCATGCTTTATATTACCGATATTTCAGGAGGTTATGCTTTTCTACCT
GAAACACATCCCTTTTAAATTCTTTGAATACATGCCGTTGGTAGTAATAC
>FR0012756
GACACTCTGGGGAGGTTGAAGCTGATTTGGGCAAATGAGCTTCAGGGTTTTTTTAGCATC
TGCCAGGGACCTCCCTTCCCCCTTTCCAGCAGCTGCCTGCCCTCCCTCCTCCTTCCCCCA
CCTTTAGTGTCCAGTCAGCAGCAGCTCAGGCGCCTCCCTCTCCCTCCTTTTTGGCCATCC
CTGCCCTTAGCTATCTGGGCATCTGTTCCTCATTCCTGCATCCAAACATTTTCTCCAGGT
TGGCTGTCAGTCCGGCATTGTGCTGCAGGGGTCTCAGCTGGAGCAGAATTGCCTTCACAT
GAGCATGAGCATTCGGACAGGTCTGGACTTGTCCCTCTGACAAGGAGGAAGCGGTGGCAG
GAAGCCTGTGGGCCCTCCTGGGAGAGAGGGGAGAGTTAGTTTTACACGGGCTCCAACTGT
GTGATGTTTCAGCGACAAGAAGAAGGAAGAGCATGAAGAGTAAATCGGAGCCTGTCACTC
AGACTTGTGTCTTCTGTCCTGGTGGACTGAGTGTGGCGGGCTGCAAGCACAAGGAAAGTC
AAAGATGTGCTTTTTTACCCACAACAGGGTGGCAGGGTCGAGAGTCGATTGGCACAGGGC
AGCCAGCGTGTGACTGTGGGCACCAGCAGGAGACAGCACCAGCTGTGGCATCTGCAGTAG
CCGCCACCTTGACTGCCAGCCCTGCCGCTTCAGCAGCAGGCACCTCCATGTCCTTGG
>FR0012757
CTGTCATGCTCTCCAGGATCATGTTTTTATACTCTGCCAGCCACCTTGAATTTTCATTTT
CATATTTACCTTATCTTTAGTATTTGCTGTCCTGAGAGAAATCTCCATGTGCTTATATTA
GATCTCACAAANNNNNNNNNNNNNNNNNNNNNNNNNNNNNNNNNNNNNNNNNNNNNNNNN
NNNNNNNNNNNCAAAATAAGCTTCACAGCATAACTACAGCATTAGTTATCTTGCTTTACC
CATTGTTCTAATTTTTCTTACCAATATATCTACTCTTAGCTGAGCTGATGAGGCTGCTGT
CACACCCAGTGTGGTCCAGACTCTTCCAGTCTATCTTCTTGTTATGTTCTTGACAGATCT
CATCAGCAAACTCTCTCCTCACAGCTCATATTATGCCAAGAGATCAGCCCTACCCATTAA
TTTAGTCTCTGAATAGAAAGCTGCTGTCTCTCTCTCANNNNNNNNNNCTCTTCTCAGACA
AAATCCCCCTTCTGTCAGGAAGAANNNNNNNNTGGTGTGTTTACTATTTACAACTAGTAT
ATGAACTGTTATTGTCCTAGGAGCAAAACCCAACTGGACAGTTTTCTCTTTTCTGTCTCC
AGTATATGTAGATTACATAACCCCTTTGAGAACTGTAAAATGGCACACAATGGTTATTAT
TTATTCTAACTGCAGGGAGGCAGATTTAGGTTCTGGGATTATCATTTGTTTAAATTCATG
TTCATTGATCATGGGGGCAGTTTAAGATACAAATTGGTCCTTGGCTCTGACAAGCATGTG
TTGCTAACCTGTTTCCTCTTACTGGCTAGTTCCTGACTTTGAGATAGTGGTTTTACCATT
CCATCTCCNNNNNNNNNNNNNNNNNNNNNNNNNNNNNNNNNNNNNNNNCTGGTAAAGTCC
ATCAAAACTTGAGGATTGTTAGGAGAATTAACTATGTGAATGGACACAAAAAGCCTAATA
TGGGATCTTGTCAGTGAGCCATTCAATAGATGACAGCTTAGTTTATTGTCATCAGCATGG
TCATTCACCATGCAACCTCTGCTGTTAACAGATTTCAGACTGTAATCTTTTGTTTCTTCT
TTCTAATCCTGCACTTCCTCTGACTGTTCCATTTTGGTTCCGAGCAAGCAGGCCGCTTGT
GTCTGAATCTGGCCAATCCTGAAATCTCTGCTTGGCTTTGTCAGACAAGTTCAGGCATGC
ACAGACATGTCCATGAGTTTCTCAGAAGGTTGACTCTGCCAAAGCCAGAACACCACTCCC
CCACTTTCCACTGGGTCCTGTGCTCCAAGCTATTGGACATAAGTTTGTGCTTTCGAAACT
TCAGTATTTACACGGAATCTGTGCCTCTGATTTACCCAGTGTCCAGCTGCTGATACTTAT
CTTGAAATTTCTAAGTGCAGGGCTGCAATCAAAGCATCAGGGCACAGAAATGAACAAATA
AAGATGTTTGGGGACTGCCTGCTTTTCTCATGCGATTTGCACATTTTTCTTGGCTTGCGT
AATCTGAGGAGGCTGGGACCATAGGCCCCTTCATTCCTTGGCCCAGTGGCAGCACATGGC
AATGTTACAAATACGGGAGCTGGACATTCAGGAGGGGCCTCACCCCTGCTAGGAAAGCAT
CCACCTCTGTGCCTCCCAGACAGCGTTGACGCATTCAGACAAGCTGGACAAAGAACGT
>FR0012758
ATGAGCTTCTTAAACTTACTTATAGAACTGCTGAGATTTTGAACAATCTGANNNNNNNNN
NNNNNNNNNNNNNNNNNNNNNNNNNNNNNNNNNNNNNNNNNNNNNNNNNNNNNNNNNNNN
NNNNNNNNNNNNNNNNNNNNNNNNNNNNNNNNNNNNNNNNNNNNNNNNNNNNNNNNNNNN
NNNNNNNNNNNNNNNNNNNNNNNNNNNNNNNNNNNNNNNNNNNNNNNNNNNNNNNNNNNN
NNNNNNNNNNNNNNNNNNNNNNNNNNNNNNNNNNNNNNNNNNNNNNNNNNNNNNNNNNNN
NNNNNNNNNNNNNNNNNNNNNNNNNNNNNNNNNNNNNNNNNNNNNNNNNNNNNNNNNNNN
NNNNNNNNNNNNNTGAAGAGTCTGTATGGAGTGAGGTGTGGATCCCAAGGTTAGGGAACC
CCAAATTCCTGGAAGAGAACAACTTGGAAATATTAGTATTTAAGAATATCACTCTTCTCT
ATGGA
>FR0012759
TGTAGAACTGTTCCAGAGGCACATCTGAAAGCTGTTAGGGGACCAGGCAGTGCCTGGAGG
GGTTACTTGTGAAGGAGAGAAAGTGGCAGTCCCTGATATGAANNNNNNNNNNNNNNNNNN
NNNNNNNNNNNNNNNNNNNNNNNNNNNACAGAGACCAAGAAACAGATACAAATATATACC
ACAAGCAAATCCANNNNNNNNNNNNNNNNNNNNNNNNNNNNNNNNNNNNNNNNNNNNNNN
NNNNNNNNNNNNNNNNNNNNNNNNNNNNNNNNNNNNNNNNNNNNNNNNNNNNNNNNNNNN
NNNNNNNNNNNNNNNNATAATCAGACCTCTGAGTTTCTTGAGATCAGAAAGGGTGTCAGC
CTCTCTCTGCTTAGTTCTGTCATCATCTCTCTGAAGCAGGCTGAGGTTCACTGATAATTT
GAACTAAAACTCCTGTACCATCAACTCCTAATNNNNNNNNNNNNNNNNNNNNNNNNNNNN
NNNNNNNNNNNNNNNNNNNNNNNNNNNNNNNNNNNNNNNNNNNNNNNNNNNNNNNNNNNN
NNNNNNNNNNNNNNNNNNNNNNNNNNNNNNNNNNNNCTACATTTCCATGCCCTGGCTGAT
CGAGGTCCAAGTCTACTTATGGGATGCTTTCATTATGAAAGAGGCGGCTCATGGATAACG
TTGGATGAGCTATACAGGAACCTGGAGCTCCAGGCCCAAACCATTGCTATTCCTTTCCTT
GGCCTTATTTCAGGGGAAGGAACACTGGCCAAGGTGGCTGAAACCTGAATTTGAGTCCCA
GCTTGTCCACAGACTGTGTGGTATGAGATCTTGCATACCTACAGTAATACAGGCTTAGTG
TATTGGGAGGTTGAAATCCAAACAAACACACTGTGTGGGAAAATGCCTTGGGATAACTAC
TCCGAAGTATTTTTCAATATTTCTTCATCATTGTCAGGACATTGTCATCCTCAGGACATC
ATCTTCATCATCCTTAGGACAAAGTCCATCACTCTCAGGACAAATTCCTCAACTTGGAAC
CCCCTCATTTGAGCTCTGGTCAAAGGTCTAGGTGTGCTTGCTGACCTTCCTCCCCACTCT
GCTTCACAGCAGAGGCATCTCCAGCTGCTGATGGTTCCAGAACATGGANNNNNNNNNNNN
NNNNNNNNNNNNNNNNNNNNNNNNNNNNNNNNNNNNNNNNNNNNNNNNNNNNNNNNNNNN
NNNNNNNNNNNNNNNNNNNNNNNNNNNNNNNNNNNNNNNNNNNNNNNNNNNNNNNNNNNN
NNNNNNNNNNNNNNNNNNNNNNNNNNNNNNNNNNNNNNNNNNNNNNNNNNNTATGGTGCA
CATGTCACACAGCTAGGTCAGCACCCCTTCACTTCTTTCTTGCCCCTATGAGTATGTGAT
TGTCTTCAGGATCAGAATATGGTTCTGCTCAACTCTAAACACCTACACCTGGTGCACCAA
CGCTCAGCACACACAGGTCAGAATGAATGAGGTNNNNNNNNNNNNNNNNNNNNNNNNNNN
NNNNNNNNNNNNNNNNNNNNNNNNNNNNNNNNNNTGAAAGGTTACTAAAATGAATGGAAT
AACAAGAGGGCTAAAGGCATGGCTTTGGGATCAGCCAATTTGTTGTTAAATTCTGGCTTC
TCGTACATTGGCTGTGTGTAGCCTTGTCTCAAGGTACTCACCTGTACAACGGGAATCATA
ATATTAAAACTCACCATGAAGGGTTCTTGTTAGAATAAAAGAGAGTGCAGCATGAAAGTG
CTCAGCACAATGCCCGACATGTGATATTGTGATATGCAATAACCAATATGCAATCAATCG
CTGTTGGCATCATCATTAGGGTTAGTACTAAGCCACTGCCCAAGGCTCTGACTTCACCCC
CAACTGGAGTAAGTGGTCCCAGTGGAGATCAGAGGAGGGTGGGTAGAAAGGAAGCTGCTA
TTGGTCCCATCCAAGACCCCAGACCTCCTCACAGCAGGGGTGAGAGAATGAAACCAAGAA
GTTAATTGGCAGTGAGAGCTTCTCACAGATCTGACAGGGGGTAAGAGCAGGGACAGAGCC
CTAGAGGCCCACGTCAGGCCTGGGTCCCCGAGAGTATAGGAGAATGCGTTTGAAGTCTCC
AGGCCAACGCCTGCTCTTCCCCAGCCGCAACATGATTTAGGCATTCTGGGGAGGCAAAAG
TCTCCTCGCTGATTTGAAGGGAAACAGATGTTTCCAGGCCAGAGGCCCCAGTCTTGT
>FR0012760
TGTTNNNNNNNNNNNNNNNNNNNNNNNNNNNNNNNNNNNNNNNNNNNNNNNNNNNNNNNN
NNNNNNNNNNNNNNNNNNNNNGAGCCGCACATCATTGGGGGGGCCTTGGTTGGCCACAGC
AGCTTGGGAAAGGGGAGGTACATGCCCTGACACTAGTCCCAAGATGGTTACTTGACATTT
CCAAGCAATATATTATTTAAATATGCATATGTTTTTGCTGATTGCTAGTAGGTTTTTTCT
TTCATGAATGCACTTAATTTTGCCCAATGCAGTTAATTCACCAAAGGATGACTGGGCACT
GACTATTCCCCCCAAAACCTCCAGCTGGTGCTCTAACAG
>FR0012761
AGACTGTTTCATTTGCAAGATTTGCTTCTCTTTTAGAAACGCTTTTTGAGGAAACTTGCA
CAGAATGTGATCATGGACCAATTCATTGTGATGAGCAGTTGAGTAGACAAAGCAAAGAAA
TAACTCAAGTGCTGAAACTGTTTGTTTCAGAAGAAAAGTTTCTAAAATGCATTCACTGGG
AATTTCTGCCATTGGATCAAACTCATTTCTATTCCCTTTATAGTCATCACATGTCACTCC
TAGATCTTTTGGGAATGTCTGCTCCACCAAAGTATGACAGTGGCAGTTCTGTTTTGAAAC
GATTCTTTCTGCTTATATTAATAAAAAAGCTTGAGATTTTCTAGCAGGACATTACAGAGA
GGCAGAGTGCTGGCCCATCACCTCAGGATCAGCTGGATGCACCTGGGGTGCATAGTCTCA
CACCCTGGGCTTGAGAAGCTTGCAGACTGACAAATTTAAGATGAAACTTAAAAGATGTTT
ATAAAGACAAATCTCTGTGGAATTTTCAAAGTCCCAGATCCTAGTGCATATCAAGATCCT
GTCTGTCCTTGAGAAGGCACGTCAGGGCATGTTGAAGCGTGTCTTCCCAGAATGTGTGTA
AAATTCATACTAGAGTTGAGTTTGGTTCAGCTTTTTTCCCCAGAAAGAATAAGTTAGTGA
TCCTTAAATATTGTTTGGTAATCTGATTTTGAAATGGCAGCTTGTTTTCATTGATTTGTA
ACTTGGCTTTACAATAACCGGGTTTATTTCCCACTTACGTGACATGTACAGTCTGGTTTG
TGGGAGACTGTGCCCCACTGCAGACAGGCAGCCTCACTCGCNNNNNNNNNNNNNNNNNNN
NNNNNNNNNNNNNNNNNNNNNNNNNNNNNNNNNNNNNNNNNNNNNNNNNNNNNNNNNNNN
NNNNNNNNNNNNNNNNNNNNNNNNNNNNNNNNNNNNNNNNNNNNNNNNNNNNNNNNNNNN
NNNNNNNNNNNNNNNNNNNNNNNNNNNNNNNNNNNNNNNNNNNNNNNNNNNNNNNNNNNN
NNNNNNGTTGTAAAACGTTTTGCGGTGCTCTGTTCACAATAGAATACTTTACTCCCTTAG
TGATTGATAGTGAACATGACTATAAGAAAATAGTTTTTGGTGGCAAAGTTTAAAACAAAA
TTATGGTCTTTACCTAAAGTGTAAACTTTGTGTCTAAGTCTTGGAGTGGTGAGAAAGAAG
GAAGGGATTCACTTTCATCTTTTCCTCTCGCCTAGAAGGAGAAATGTGTGGGAGGGAATG
AACCAGGTGTCTTCCTGGTGCCTCCTGGGAATGTCCCCAGCACACGTCTGTGGGTATTGA
CGCCATTTTACGGCTGCCAACATCCACATTTTTCTGGGTGGCACAGCAGAGTTTCAAACC
CTGGTTTGACTTCACTCCAATGACCAAAGACTTTCCTCATCACCACAGACCTGTCTGCTG
TCCCTGAAAGTCCCTTCGCTGACGCTCCTGCCTCATGTTGCATATGCATTTCTGACGGAA
TTCCAATGCCGTCGCTTAGAATAAGTGACTTGGCATTGTGGGCATTGCTGATAGGAATGC
AATCTT
>FR0012762
GGTAGGAAGGCAGTGGTCCTGGATTTTAATTGTATGTCCTCACATTTTAATTTAATTTAC
CTTAAAAATGTAAATGATTCCAGAGTCAAAAGTTGCTGTTTTGTTTTATAGTGCTCTGTA
TGTTTCCCTCCACTCTGTAGTTTCCAGAGGGTTATTAAAAATGGACTAAAAGAAGCATGT
GGGCTTCTGTTAGCAAATCAGTTGTAATCTGTGTTCTTTGGCTGAGTGCTGAGCTTAGGA
GGCTGCCAGATGGGGACACAGGAACCAAATCATCTTTGCTTCCCAGTGGGGAACAGGGGC
ATAAATTGGCTGAATGGGCTTCTGCAGTAAAACTCCTTCAATTTGAGCTTGTGTAAGCCA
GGATCAAAATACCTGAGACTTGTTGAGACTTGTCTAGAATGTTTGTTAAACTTTCAAACC
TGTTTGGGAAGAAGGCTTGGAACAACAGTGGGTTTGGGTCTTGTGAAGTAAATCTTATTT
AAAGGAAATAGACAAAAGCTTAATCATGTTTAATTTGTAACATTATAGGTAAGACTGTTG
GTTGCTGTTGTAATGACTCTAAAAAAGAATAGAGAATATTTTTTTCCTTAGAAGTTCCAG
GTTCANNNNNNNNNNNNNNNNNNNNNNNNNNNNNNNNNNNNNNNNNNNNNNNNNNNNNNN
NNNNNNNNNNNNNNNNNNNNNNNNNNNNNNNNNNNNNNNNNNNNNNNNNNNNNNNNNNNN
NNNNNNNNNNNNNNNNNNNNNNNNNNNNNNNNNNNNNNNNNNNNNNNNNNNNNNNNNNNN
NNNNNNNNNNNNNNNNNNNNNNNNNNNNNNNNNNNNNNNNNNNNNNNNNGAAGAAGTTCC
AAGTTCAACATTCCCAACTTCCCCCTCGGGGCTGGGAGCTCCTGGGTGAGGTTTCTAAGT
CTCCATCCTCTCAGAACTCCTATCTTTAACTTCTTCGTGCATGGATCAGAGGGGCCTCCA
GTCACTGCTGAGTCACAGGGATAAGCAAAAAGGGAATGACACACTTCCTGCC
>FR0012763
AGAAGATACGTAGAGATGGTGTGNNNNNNNNNNNNNNNNNNNNNNNNNNNNNNNNNNNNN
NNNNNNNNNNNNNNNNNNNNNNNNNNNNNNNNNNNNNNNNNNNNNNNNNNNNNNNNNNNN
NNNNNNNNNNNNNNNNNNNNNNNNNNNNNNNNNNNNNNNNNNNNNNNNNNNNNNNNNNNN
NNNTACACTGTCTCTTAGCAACCATTAATAACAAACTAAGAAATTTATTCTTATATGCTT
ACATAAAGCAAGATGAAAAGCTGGTGTTAAGGACAATAAGTTCTTCTTCAAAGCTNNNNN
NNNNNNNNNNNNNNNNNNNNNNNNNNNNNNNNNNNNNNNNNNNNNNNNNNNNNNNNNNNN
NNNNNNNNNNNNNNNNNNNNNNNNNNNNNNNNNNNNNNNNNNNNNNNNNNNNNNNNNNNN
NNNNNNNNNNNNNNNNNNNNNNNNNNNNNNNNNNNNNNNNNNNNNNNNNNNNNNNNNNNN
NNNNNNNNNNNNNNNNNNNNNNNNNNNNNNNNNNNNNNNNNNNNNNNNNNNNNNNNNNNN
NNNNNNNNNNNNNNNNNNNNNNNNNNNNNNNNNNNNNNNNNNNNNNNNNNNNNNNNNNNN
NNNNNNNNNNNNNNNNNNNNNNNNNNNNNNNNNNNNNNNNNNNNNNNNNNNNNNNNNNNN
NNNNNNNNNNNNNNNNNNNNNNNNNNNNNNNNNNNNNNNNNNNNNNNNNNNNNNNNNNNN
NNNNNNNNNNNNNNNNNNNNNNNNNNNNNNNNNNNAAGAATTA
>FR0012764
ATTTCCTTCCAATTATCAGGAAAAAAGGTCCCTACATGAATCAACTCAGAGGTCATTATC
TTGACCTTCACCATCTGCTCACTTGCACAAGAAGCAACACAAGTTTTTCATCTAAGGTAG
AACNNNNNNNNNNNNNNNNNNNNNNNNNNNNNNNNNNNNNNNNNNNNNNNGCTCAAAAAG
GGAAGAAACACAATAAATAATTACATTACTATTTCAGCATGTAACTGNNNNNNNNCTTTA
CAAAGGCATGTCCTGACTTGTCAATAGTTTATTACTGACAAATTGAGATAAAATACATAC
TTTGGTACAGCTATACTGTCCAAATTTCTTCAATTAGGGTAGTAATTACAAAGTATCCTC
TTCCACTATTATTCTATGCCATAGCAAATGTCTCTCTAGAGGCTGCAACATAACAAAGTC
CTTCGTTACCTAACTTTAAATACTAAAATGTTCTCTTCTTCCTAGAAAACAATGAAAAAT
AGACACCATGCCTCAGTGATATACCTCCAAACAAGCTGCTATTATCACGAATAAATTTTA
ATAGGTTAGATTGCAAAGACATTACAGATGGCTTTTGACATTTTCAGATAAACTGAAACC
ACTCCCTCCAGCCCCTAGGGATAATGAAGTAGCTTCTCAATCACTGAAGTTACTTAGATG
ACAGGATTTGTGAATAATCTGTAAACTCGGGAAACCTCTGAACTGTCTCCTTAGGACAAA
TAACATACAATTTAGNNNNNNNNNNTCCCTACTTAATACTGCTTTTTACTAAATTCATGC
CTACATTAAATTTCAGGATCAAACTTAAGTGAATGATTCAAATCATTCATTAA
>FR0012765
GCTATTTTAATCTTTCTGAAAATACAGAAACATGGANNNNNNNNNNNNNNNNNNNNNNNN
NNNNNNNNNNNNNNNNNNNNNNNNNNNNNNNNNNNNNNNNNNNNNNNNNNNNNNNNNNNN
NNNNNNNNNNNNNNATTGCTCGTACATGGTTTTCCCTCTTGCTCAGTATTTACTTGGTAG
CAAAGTATGAGAGTGATGGCTGCAGAGAAACTAGACAGNNNNNNNNNNNNNNNNNNNNNN
NNNNNNNNNNNNNNNNNNNNNNNNNNNNNNNNNNNNNNNNNNNNNNNNNNNNNNNNNNNN
NNNNNNNNNNNNNNNNNNNNNNNNNNNNNNNNNNNNNNNNNNNNNNNNNNACCCAGCCTG
TGCAAAATGCAGGGGAAGGGAAAATGCTACTCTGTTCAGAGAGGGAGGGGACATGGTATG
GGTGGGCCTAGGGTCACTTTTTAGGGGGTGGCTATGAATTCAGGACCTCAGCCTGAGGTG
GGGCATTTGCAGACATGTGCAAACAAGCCCCAAGGGCACTAAATCAGCCCCAGGAAGTTC
TTTTTCAGGGTCAGTGGCTTATGAACCAATTCCTTTCCCCTGTACCCCTGTTTCTCAAGT
GGCCAGAGGTAAGGCCAGTGCAGTTTCTCTGCTTTTAATAAAAGGATAAACTGTAGGGAT
CTTTCAAGCTGTCTTTGGTTAAGCTTTCAGAAACCTCACTGCCCCATCTAGTCCCATTCC
TTACTTCTCATCTGGCTTCATGGGGAGGTGGGACCAGGATTGAAAGAAGGAAGGCAGGGA
AACAGAGAAGTCCTGGGCTACTTACTAGAGGAAGGTGTAATTAGCAGATGTCTCTCTCAG
GGGCTTGGGGACAGCAGCCCTCTTGCCATATTCAGGGGACGGGGGAGTGGGTAGGTGAAG
AGACTCCGGGCCCTGGGAACTGTGCATAGGTTTCCTCACCTCCAGAAGTTCGCCCTGCTC
ACCCTCAGCCTGTGTGAATCAGTGAAGGAGTTGGGCTCCACATAGGAGGAAAGGCAGGGG
CTGGGGGAGGTGCTTGGATAAGGGGATAGGTCACGTGCTCCACCTGCACACCCTCATGTG
CTCTACCCACAGGAGGTTTCTTTTTTGGAAGCCTAACCAAAGAGAGCTTCCCAGGGCCTC
CGTACAGGACATTCCAAAGCCTCTGCCGGTTTTCTGCCCCCTGCCCTCCAGTGTCACATT
GGCTGAGACTCCTGATGTGCTAGGGCAGAAGTGGCAGGCAGAGGCAGAGAGGGCTTGTGT
TCCANNNNNNNNNNNNNNNNNNNNNNNNNNNNNNNNNNNNNNNNNNNNNNNNNNNNNNNG
G
>FR0012766
TGTCTGTGGCAGATTCTCTCTGGACTATCCAGGTTGAGTCCCGCAGCACTGCAGGTTTCT
AAGCAAAAGCAGAAGGCCAGACTACATTACTTTGAACATTCCGTAATTCAGCAAGCTTTG
CCTCTACTCAGGCTATCAGACAGTGCATGCTCAGGGAATGCTAGCTCACAGTCATATTTG
TCCGAGCAAAGCAGACACAGGAAAGCAAGTCCACTTTTGGCAGGAAGAGGCAGAAAGTGG
GACCTGGGTGGGAAGCCACAGAAACCCTCGCAGAGCCATTCCTGGGGCGAGCCCAAGCAC
ATGAGCATACACTTCCTACATAGCTTGGGATTATCAGCCTCGCTGTCTCCAGCCACTGGC
ATGGATACTTGGGACCTGACCATCCTGGCCAGGTGGTCATGCTATATGACTGATATAAAC
TAAAGAGTGTGCATACT
>FR0012767
TCTTTTTTCAGCCAGATGTGAGGTCAATCACTGCACCCCCAGTAAATAATCAGTAAGTGC
CTTGAGTGCATAGTGCCCAGGGGAATCTGATGTGCTCCTGTACAGTCTAGCTGGGGAGAT
GCAGCAAGTTCTGACTGAGGAGTCTGGGCTTTGGGCTTTTTTCCCCACTGGTGGCTTCTC
CTCTACTCACTGCCACCCCCAAGGTGCCTCTGCACTGTGACCTCTGACCCCTGGAAAAGA
GCATCTCCCTGTCCTCCATAAAAACTTCCCAGACATGAAGGCTGTGCTGCTTTTCCTCCA
ACTGGAAAAGCAGTGAGCATGGAAGGAGGGAGATTGATAGCTTGGAGGGGACCAGCCTTT
GTCTAGTCTGGGGCTTGACTCCAGGTAGGATCCTCACTTTGGGAAATACTGCCATTTTTG
TCTGGATTCCCAATTGGAGGAGTTTGTAACTCAGGCATGCTTGGACATGTTTCTTAATCT
CTCTGAGCCTTGGTTTCCCCTCTGGAAAATGAAGCTGGAGATGCCTGCTGTGAAGATGCT
TGTAAGGAGTGATGTGGGGCCCACAGGAAGTAGTTAGTGCAGTGCCGGGCACCGGGAAAA
GAGAGGTTCAATGGACATCCACTATTCTATTATTGTTGTGGGTGGCATTACTTTTTAACG
GAGAGAGTATGCACATATGATAAAGGGCATCAATCTCAGGCGTATGATTTGGTGGGTTCC
TACTTGTGTGTGCACCACCCACATCATGGTGTAGATCACTGCCACACTCACACACCGAGA
GGTAACCCCGAGCCTGACCTCCAGCACCTTGGATGAGTTTTGCCTCTTCCTGACTTCGTG
TTGGTGGAATCCCACAGTATGTGTTCTTTTGTGCCTGGCTTCTTTGGCTCAGCACTAGGT
CTGTGCAATTCATCCAGGCTGTGCAG
>FR0012768
TACTTGACATGGTTAGGTACTTGATTTCTAGATGAATTAGTTATTAACTTGTATAAGTCT
CAAGTTTCTAGCTTTGAGTGAATGCGAGTTTGAAGTAGTACTAACGTGGGAATGGTGACC
TTCAAAACAGTGCAGTGCAGTTGTTGATCTCAGCTGTTTTAATGCATGAAACATGTTAAA
ACATGTCAGTATTAACTGTGAACTTTTTTTGCAAGGGAGGAAAACTGAGATAATATTCCT
TTGAATCATGAACAACAAGTGGTTGATAAGTGCTATATCCCTGGCCAGCTTTTTTGTGTT
GCTTCATAGCTGAGCCACNNNNNNNNNNNNNNNNNNNNNNNNNNNNNNNNNNNNNNNNNN
NNNNNNNNNNNNNNNNNNTATTAGAAACTACCATCTTGACGTTGTTCTGTCACCTGAAGG
ATGAGCAAAGCAAAAACAAACTATATGTATATATCTATATGG
>FR0012769
CTCATTTATTGCAGAGANNNNNNNNNNNNNNNNNNNNNNNNNNNNNNNNNNNNNNNNNNN
NNNNNNNNNNNNNNNNNNGTGTGTGTGTACATCGTATATGTATTTCAAAAAAGGGAAAAC
ACTAGAAAATAAATCATAGAACCTACTGTTACAAAGTTCTGTGATTCATTGTCCACTGCT
TTTTCTTTTTAGTAGCTCATACACAAATCTAAAATATTAACCCATTCATCTTTGCAATAG
CTATGGTAAGTAATAGGGCAGTCATAAGGAAGGCTAGGTGAATTGTTACAGGTTAGACCC
AAGTCTAGAATAGAATCATGTTTTTCCTATTTTCTACCCTTCTTTGTAGGGGTTAAAATA
ATAATGAATTAGCGTGCTAAGATGTATGTGAATCAATGAACACATAAAAATTTTTTTAAT
GGAAAATTTGTCAGATGTTTATGTTGAGCTCACAAATATGAACTGACTCTTTAAAAATAT
ACTATAGTTCTATGTTAGCTTTCAGCTNNNNNNNNNNNNNNNNNNNNNNNNNNNNNNNNN
NNNNNNNNNNNNNNNNNNNNNNNNNNNNNNNNNNNNNNNNNNNNNNNNNNNNNNNNNNNN
NNNNNNNNNNNNNNNNNNNNNNNNNNNNNNNNNNNNNNNNNNNNNNNNNNNNNNNNNNNN
NNNNNNNNNNNNNNNNNNNNNNNNNNNNNNNNNNNNNNNNNNNNNNNNNNNNNNNNNNNN
NNGGGCGCCTATAGTTCCACCTACTCAGGAAACTCTGGTAGGAGGGTCACTTAAACCCAN
NNNNNNNNNNNNNNNNNNNNNNNNNNNNNNNNNNNNNNNNNNNNNNNNNNNNNNNNNNNN
NNNNNNNNNNNNNNNNNNNNNNNNNNNNNNNNNNNNNNNNNNTTTTTTGTAAAGTACATC
TGACTGTCTTTTTATACCTTTCTCTCTCCAGCGCAGTGGACTTCACTGGAAGATGCTATT
TCACCAAAATCTGCAAATGTAAACTGAAGGACATCGCATGTTTAAAATGGTAATTTGTGG
CACTATTCTGGATAGCTCTGGGTTTGGAAGATGGATATTGACACCAAAGCATAGAGAAAG
GTTCAGTGGGCTGCAACAAGGACTGGTATAAAGCATGCAATGAGCCATTGAAAAATTACT
TATTACTTAGAGCTATTTTTTAAAAGGGTTTTCTGATGCTTCACATTAGTATATAATTTT
ACAGTTTTCAAAGTGTATTCACAGTATCCGCTTCAATTTTCAGAACAAGGCAATGTAGGT
TAGGGGGGAGAAACACCTGGATTTACAATAATAAAAACCATGTTTGAGGTCTGACCCTAC
CCTTACTCTCTATGTGATCTTGAGTGAACTCCTTTAGCCTCTAAACTGCTGAACCTCTGT
TTTCTTATTTAATTTCTAGGTTATTACTCCNNNNNNNNNNNNNNNNNNNNNNNNNNNNNN
NNNNNNNNNNNNNNNNNNNNNNNNNNNNNNNNNNNNNNNNNNNNNNNNNNNNNNNNNNNN
NNNNNNNNNNNNNNNNNNNNNNNNNNNNNNNNNNNNNNNNNNNNNNNNNNNNNNNNNNNN
NNNNNNNNNNNNNNNNNNNNNNNNNNNNNNNNNNNNNNNNNNNNNNNNNNNNNNNNNNNN
NNNNNNNNNNNNNNNNNNNNNNNNNNNNNNNNNNNNNNNNNNNNNNNNNNNNNNNNNNNN
NNNNNNNNNNNNNNNNNNTACCTTAANNNNNNNNNNNNNNNNNNNNNNNNNNNNNNNNNN
NNNNNNNNNNNNNNNNNNNNNNNNNNNNNNNNNNNNNNNNNNNNNNNNNNNNNNNNNNNN
NNNNNNNNNNNNNNNNNNNNNNNNNNNNNNNNNNNNNNNNNNNNNNNNNNNNNNNNNNNN
NNNNNNNNNNNNNNNNNNNNNNNNNNNNNNNNNNNNNNNNNNNNNNNNNNNNNNNNNNNN
NNNNNNNNNNNNNNNNNNNNNNNNNNNNNNNNNNNNNNNNNNNNNNNNNNNNNNNNNNNN
NNNNNNNNNNNNNNNNNNNNNNNNNNNNNNNNNNNNNNNNATTCTGTCTTATTAAGATAG
AAATTTAATAATCTTCTGTGTTTACCTTATCAAGTTATTATAAAGAGCAAATATGAATGT
TAAAGTGCTCAATAAACTATAAATTACAACAGCTGAGAGCTATTACTATAATCTTTTGAG
AAGTAGACGTGTTATTATTTTCATTTTAGGAGGATAAAAGTTGAAATTTTCTC
>FR0012770
TGGAATTTCCATGACCATGTTTCAGGNNNNNNNNNNNNNNNNNNNNNNNNNNNNNNNNNN
NNNNNNNNNNNNNNNNNNNNNNNNNNNNNNNNNNNNNNNNNNNNNNNNNNNNNNNNNNNN
NNNNNNNNNNNNNNNNNNNNNNNNNNNNNNNNNNNNNNNNNNNNNNNNNNNNNNNNNNNN
NNNNNNNNNNNNNNNNNNNNNNNNNNNNNNNNNNACAGTAGAGAGATGCTGTAAGCAAAG
TAGTTTAACTTTTAAAGCACTACTACTGTTACCCTCATTCTCCTGGTGACTTCTGAATGT
GGAAAATTTGCTTTTTAGCACCAACAGAACTGCATTATCCAGCCAATGGGCCAAGGGAGT
TGTTTTAACTTTTAAAGGCTCATTTCTTATATGAACTTGAAGACAGGCTATGGATACTAC
AAGCTGGAAATCATGCAACTTCTTTAACTGAATTTTTGGAGAAATGTGACATAAAGCATG
CAATTGAAAACATTTAAGCATTATGGCAGGAAGG
>FR0012771
GGAATCCCAGATGAGCCCCCAGGCTNNNNNNNNNNNNNNNNNNNNNNNNNNNNNNNNNNN
NNNNNNNNNNNNNNNNNNNNNNNNNNNNNNNNNNNNNNNNNNNNNNNNNNNNNNNNNNNN
NNNNNNNNNNNNNNNNNNNNNNNNNNNNNNNNNNNNNNNNNNNNNNNNNNNNNNNNNNNN
NNNNNNNNNNNNNNNNNNNNNNNNNNNNNNNNNNNNNNNNNNNNNNNNNNNNNNNNNNNN
NNNNNNNNNNNNNNNNNNNNNNNNNNNNNNNNNNNNNNNNNNNNNNNNNNNNNNNNNNNN
NNNNNNNNNNNNNNNNNNNNNNNNNNNNNNNNNNNNNNNNNNNNNNNNNNNNNNNNNNNN
NNNNNNNNNNNNNNNNNNNNNNNNNNNNNNNNNNNNNNNNNNNNNNNNNNNNNNNNNNNN
NNNNNNNNNNNNNNNNNNNNNNNNNNNNNNNNNNNNNNNNNNNNNNNNNNNNNNNNNNNN
NNNNNNNAAGAAAAAATGGGTAATACCTATGTAGCATGGGAGAAACTTCTACAGCACTGT
GCAACTAACTTTGCAAGATACAG
>FR0012772
CCTTACCACTCAGGCAAGATTAAAGAGTTACAGTGCAGCAGAGAGGCAGGACAGGACCAC
CGTGGGCCAAGCGATCCCAACTCTGCCCAATCAGTGGANNNNNNNNNNNNNNNNNNNNNN
NNNNNNNNNNNNNNNNNNNNNNNNNNNNNNNNNNNNNNNNNNNNNNNNNNNNNNNNNNNN
NNNNNNNNNNNNNNNNNNNNNNNNNNNNNNNNNNNNNNNNNNNNNNNNNNNNNNNNNNNN
NNNNNNNNNNNNNNNNNNNNNNNNNNNNNNNNNNNNNNNNNNNNNNNNNNNNNNNNNNNN
NNNNNNNNNNNNNNNNNNNNNNNNNNNNNNNNNNNNNNNNNNNNNNNNNNNNNNNNNNNN
NNNNNNNNNNNNNNNNNNNNNNNNNNNNNNNNNNNNNNNNNNNNNNNNNNNNNNNNNNNN
NNNNNNNNNNNNNNNNNNNNNNNNNNNNNNNNNNNAGGACACGATCNNNNNNNNNNNNNN
NNNNNNNNNNNNNNNNNNNNNNNNNNNNNNNNNNNNNNNNNNNNNNNNNNNNNNNNNNNN
NNNNNNNNNNNNNNNNNNNNNNNNNNNNNNNNNNNNNNNNNNNNNNNNNNNNNNNNNNNN
NNNNNNNNNNNNNNNNNNNNNNNNNNNNNNNNNNNNNNNNNNNNNNNNNAAAATTA
>FR0012773
CTCCTATGTACCTCCTAAAAAGAAGGTAATTCGGTCTCTGGAAGGTTCTTTTGTCTGCCT
ATGGCGCACTTTTGGGTGTGGGTTTACAAATCAAGGCACTGGAGCTAACTCCATAGGAGA
GGGAGAAGAATCTGGAATTCTCAGCCTGAAAGTGCAGGGATGAGAAGAGACAGGCAGATG
GGAGAGGAGCTTAGACTGGAACGGGGCTGGGCTGGGGCCAGGAAGCCCCTTGCGAGGGAC
TTTGCAGAACAGGAATGTCCAACACTGACGCTACAAACTAGAGATGCACAGGCTGGAGAC
CACCTCTACACATGTGCTTGTTGGTCCTCGGTTTTGTCAAAATAATTTGAGCCAATACAT
AAAAAACAGCTGATCTCACATGAAAATTGGAATTTCCAACTTCTCTGGAAACATCTGAAG
ATATGCTAAGTCTCTGAAAACTTAACCCCCTCTGCTTCCTAAAATCAAAAAGGAAGTCCT
GAGGTTAACTTCAACCAAGGTTGCAAGTTCCCCTCNNNNNNNNNNNNNNNNNNNNNNNNN
NNNNNNNNNNNNNNNNNNNNNNNNNNNNNNNNNNNNNNNNNNNNNNNNNNNNNNNNNNNN
NNNNNNNNNNNNNNNNNNNNNNNNNNNNNNNNNNNNNNNNNNNNNNNNNNNNNNNNNNNN
NNNNNNNNNNNNNNNNNNNNNNNNNNNNNNNNNNNGCTNNNNNNNNNNNNNNNNNNNNNN
NNNNNNNNNNNNNNNNNNNNNNNNNNNNNNNNNNNNNNNNNNNNNNNNNNNNNNNNNNNN
NNNNNNNNNNNNNNNNNNNNNNNNNNNNNNNNNNNNNNNNNNNNNNNNNNNNNNNNNNNN
NNNNNNNNNNNNNNNNNNNNNNNNNNNNNNNNNNNNNNNNNNNNNNNNNNNNNNNNNNNN
NNNNNNNNNNNNNNNNNNNNNNNNNNNNNNNNNNNNNNNNNNNNNNNNNNNNNNNNNNNN
NNNNNNNNNNNNNNNNNNNNNNNNNNNNNNNNNNNNTTGAAATACTACTCTACCAGTTGG
CACAGAGCCCTCCTCCTGGGACCCCAGAGTTCTTCACAATTCAGCAAGTAAGAATAACCA
CCGCAGGGGTCTTCCTGTGTCCGGGCCCAAACCTCCCTGCTGATTGAGCTGTCCTCCTGG
GTAATATTTCTTTACTGCATGGATTGGGGTGGGTGTCGGGTGCCTGGGCCCCGATGGAAA
AGAACAGGTGGCATTTGTTGGGCCTCAGTTCAGCTGTCCCGGGAAGCACAGAGGCCCCTG
GGATTTCAAGGCAACGTCTCTATCCCCCTGCGCAATCCCCGTGGAGACAGGCAGACAGGA
ATGTCTACACCAGAGACCCTGGGATGGGAGGAGTGCAGATGGGGCTCCCAGACACAGGGG
GAGGCCCTGGACCACCCAAAGTCTCTCTGCAACTCCACCAGAGAGGGCTGAGAGGAGAGC
CGTGGTCTGGTGGAAAAACCTAACTGGGCGATGAGGCAGTTGGCCCAAGTAGAAGTCAGA
GGTTAGGGGTAAGAGGTAGTACACTTTATTGACCGGGTTCTCTCAACATGTTGCAACCTC
TGGCAAAGCCAGATCCTGGGCTTTGCCACCATCCCATCCACCAAAGACAGAAGAGAATGC
ATCTCATGAACATCCACGTGGCCTCCAGACAGCAGAGCACAGGGGCGGGTGTGGGGAGGG
AGGCTGCCAGCCAGGGGTGGGTGGACGAGGGGCGAAAGCGCTGGGTGCCGGGCTGGGGGC
ACCCCTGAGGCCCCTCCAGACCTGGCCAGCCCCTCACTCCCCCAGTTGAGG
>FR0012774
GTCAACTCCAGAGAGGCTCTTGGGGCAATGGTTTCAGCTCCTGAAGGATAGGGCACGGTG
CTGATCGTTAAGTCATCCCCAGTATTCAAAAGAGGCTATTCATGACTGGACAGTTTTTGG
TAATCCTTTCAGAAAAGGGGCCTCAACACCTGACCCTGTGCTGGAAGAGCAGNNNNNNNN
NNNNNNNNNNNNNNNNNNNNNNNNNNNNNNNNNNNNNNNNNNNNNNNNNNNNNNNNNNNN
NNNNNNNNNNNNNNNAAATTATGTTAGAGCCTGAGGGTTGATAAAGAGATTCCAGAACTC
CCAGCCAAGTTCTACATGGTGGCAGGGGCCATGGGTTGTGAAATCTGCCCACACCATGTG
CATGTCACCACAGGCAGAGCTGAAAAGTGGTCCCAAGTGTGCGGCCATCAGGCTGCTGTT
CACCAGAGTCCTGGAAGAGGCCCCTGGGTGGAGCTGTTCACACTTTGCAGGAGTCACTAT
GCTGATTCTCAAGCCAGCCAGGAAGGCTGCCTGAGAGTCCAGGACAGGAGCATGCACTGG
CATGTCCCATGACCATGTGTCACGCCCCAGCCGCAGGAAGCATGCAGGGTGCCTGAGTCA
TGTTTGGCCATGGGCGGTGTGTGTGGTTTGTGGAGATGACTCGCTGGCTACACACAACAC
ATTCAGGCATGGGGTGGAAAACCCAAACAGAGCCTTCCTGAGGCCTCCCTTAGCTGAACT
AAAAGGCAGGGCCTGCAGTGCACACAGAGGTGGGGGCTGAGG
>FR0012775
ACAGTCTAAAACTTTTTGTCTGATTATTGACTGTTGGANNNNNNNNNNNNNNNNNNNNNN
NNNNNNNNNNNNNNNNNNNNNNNNNNNNNNNNNNNNNNNNNNNNNNNNNNNNNNNNNNNN
NNNNNNNNNNNNNNNNNNNNNNNNNNNNNNNNNNNNNNNNNNNNNNNNNNNNNNNNNNNN
NNNNNNNNNNNNNNNNNNNNNNNNNNNNNNNNNNNNNNNNNNNNNNNNNNNNNNNNNNNN
NNNNNNNNNNNNNNNNNNNNNNNNNNNNNNNNNNNNNNNNNNNNNNNNNNNNNNNNNNNN
NNNNNNNNNNNNNNNNNNNNNNNNNNNNNNAAGCTGGATTCCTTCT
>FR0012777
GTTTTACATGTAGTAAATAGTTAAATGCTAAAAGTAAGGTGATAGTTGAAGATTTTCTTT
CTCTGAATTTTTCTTACAAAAACTGTTGTTAAATGTAAAGAAGCAGGGGGTGGAATTGGC
ATCAGAAGNNNNNNNNNNTGCCTGCTCAAGATTTTGTCTGAGGCAGGACAGACTTCTGAC
TGCAAAGGGAAAGCCACAAGAAATTAAAAAATCAGTNNNNNNNNNNNNNNNNNNNNNNNN
NNNNNNNNNNNNNNNNNNNNNNNNNNNNNNNNNNNNNNNNNNNNNNNNNNNNNNNNNNNN
NNNNNNNNNNNNNNNNNNNNNNNNNNNNNNNNNNNNNNNNNNNNNNNNNNNNNNNNNNNN
NNNNNNNNNNNNNNNNNNNNNNNNNNNNNNNNNNNNNNNNNNNNNNNNNNNNNNNNNNNN
NNNNNNNNNNNNNNNNNNNNNNNNNNNNNNNNNNNNNNNNNNNNNNNNNNNNNNNNNNNN
NNNNNNNNNNNNNNNNNNNNNNNNNNNNNNNNNNNNNNNNNNNNNNNNNNNNNNNNNNNN
NNNNNNNNNNNNNNNNNNNNNNNNGTATAGCAATGCAGGCAGAGGCAGAAGTCACATTCC
CAGAGGACATTCTACCAAAGCAGTACCTTTTCAAACAAATTTTAAGGACGTTCATTGACA
TACAGTGTTTAAGACAGTGATGAAAACGA
>FR0012778
AATAAAGTTATATAGGAGATATTGATAATGGTTATATAAATAATCACTTTCAGGGTTTTT
AGACTGAGACTCTGGTGTATTCTACTAGGGGCCACATTTAAATCCTTTTGACAGAAGCAT
GTTTGATAGTCATTAGGAAATCTGGGTTTAGGGACAGGAGACAAGGTGGAAGAAAGGNNN
NNNNNNGAAAGATGATATATGAAATGCATTCATAAGAGGGTTGTACCTTCTTAGGCATGG
TGGGAGCATGATNNNNNNNNNNNNNNNNNNNNNNNNNNNNNNNNNNAGCTGAACCTTCTT
CCTCTTTCATTTAAAACATTGAATTGGTTATAGCTACTTGCAGTGTTCTGTCCCTAGCAT
TACTATTTCTCTGGCAAAGATGGAGTAAGGGTTGGGGAGTTTCTTCACCTTGACCCAAGT
GATTTGAATTACATTCAGTCTTCATATCATCACAGAACAACAAACAAGACGAGACTAAGG
GTTCATATAATGGGTCAGGGTTTTCAGCTTTCTCAGCTTGAATATAATTCAGAATGAGCT
GTCCCTGAACATGTCTGGGACATGTTCTGGGAAGCTGACCTACAGGAAGCCTAATTTACA
TCAAGATCAAGGGCCTCAGTGATAATTACATTAGAGTATTCCTGGAATTCCTTTTTATTT
TGGGATGAGTCACTCTTTAAGCAAAATACATGTACTGCGTACCTTTGTGGTGCTGCTGAC
TGGTATGTGTAGCTTGAGTATCTCATATTTAAGCACTGCCTAATGTGTGTCTGAGCTCTA
GCCACACATTCATTTACTTAAACACTTTGCCTATACATAATTATTTACATTTACTCTTTA
CCTATGCTTTTACCTACAATGTTCCAACTTTCCCACCTCATTCACTTTTCTTTAATGTCT
CCACTGATCCACTTCATGGAATAGGTCAAGCACCATCTCCTTAAGCAAACTGCAATAGCC
TTGACAAGGCACTTCATAGCACACTGCAAACCTTTTGTGTTCTTTGCTATGCTGTTTTAC
AAAGTTTTTATANNNNNNNNNNNNNNNNNNNNNNNNNNNNNNNNNNNNNNNNG
>FR0012780
TCTTTTATGAGAATGGGGTATCAATTAGTAAGACAGTAAAGCTTAAATACAACATTTAAC
AACATTTAACAGTGTTACAAACAAACACATTTAAAAATCTTCAGGGTATCTTTCCCTCTC
AAGAACCTGAATCTCTGTCAAGAGCCTACATCACATTAACAATTAAGATGATAGTAGAAT
CAACAAACTCCCCGTTACTAGTTCTGGTCACATTTATTTAGATATAATAACATCTACCTG
TGTGCATACAGTCAGAATATGACAAGATGTAATAAATGTTGGTATGATAGCAGCTTCTAT
GTATGTGTGTGTAGCAGAGATTCCAGCTTGAACTTAAAGTTCTATAGTTTTATTGACAAT
TCCACCCTCGCCTGCCATTGGATTATCAGGAGCTTGTCTTGGCACAAATCCAGTCTCCCA
AACACGCCCAGACATGTTGAAACAATGTAATATTCTACAGCTTGTAATTTAGTATAGTTA
ATGGTGTTAGTCTTCTACATAACATACGTATAAAAGTGAAAGGTTTTTCTTCTACTTTCT
CCAGTAGATCCTTTATTTCCATGTTGGTCTCTTTGTGTTACCAAAAGTTTAGAAATTCAT
ATAGGCCCTGGGACAGAAAAATTAGTCCCTGGTTGGCCTAGTTTCCTTAGTATTTTAGCT
TAATGATTTAATCCTGTATTCCATCNNNNNNNNNNNNNNNNNNNNNNNNNNNNNNNNNNN
NNNNNNNNNNNNNNNNNNNNNNNNNNNNNNNNNNNNNNNNNNNNNNNNNNNNNNNNNNNN
NNNNNNNNNNNNNNNNNNNNNNNNNNNNNNNNNNNNNNNNNNNNNNNNNNNNNNNNNNNN
NNNNNNNNNNNNNNNNNNNNNNNNNNNNNNNNNNNNNNNNNNNNNNNNNNNNNNNNNNNN
NNNNNNNNNNNNNNNNNNNNNNNNNNNNNNNNNNNNNNNNNNNNNNNNNNNNNNNNNNNN
NNNNNNNNNNNNNNNNNNNNNNNNNNNNNNNTTTTAATGTATTCTTTTAATTCCGGAACT
TGGTTCTGATTTAGCCATCTAACTACTAGGAAGTACTTTTGAAGTATAATACT
>FR0012781
GCAAACTTATTGGGAGATTCTCTTCTGGTACCTTCCAGAGTTTCAACCCCATAAGGAAAC
AAATGTGCCCCTTATGTGCCCTCAGATTCCCATGCCAGCCACTTCCCCTGAGCTGCTTTC
CTCCCTCTGCTTGGGCAATGCTTCTTCATCTACCTTCTTTACAGTGTATTGTTCAGGTTA
AACTTCATGCCTGGTGATTTTCCTATTTGAAACTAAAAAAACCTTTTCTTTCTCAACAGC
CTTGATTTTTGTTTTTCCTTCACAAACTGTTGTCTCAGCTGTGGGTTTCAAAAGTCTATT
CTTAAAACACAAAAGCTAAACAATAATTATTTCTTTCTTTTTGCGTTCCTGATTTAATAA
TTCTAATCCTCCCTGAGGCAACGGATGCCTCTGACTGGAGCTTCTGAAACAAGGAGGTTT
TCAGAAGAAAATACACACCCCTGCCACAGTCAAGAGGGCGTGGCAAAGTCTAGGCCCTAT
CTTGGGGACACTTGGAGGATGAGAAGTTCAGTAAAGAGAAGGAAGGGTGCCAGAAAGGCA
AATGGAAAATCAAGATGAGTTTTTAGAGGTTTCAGTTTCAGTCTTGTTAGGGCAATCCCT
AGATCACTTCCCCCATCCAGGGCCTCCCTGCAGAGGGCATGTCAGGACTTGCAGGATCTG
GCTCCGGAGAAGAGAATAGGATGGAAAGAAACCATTTAAAATTTATTCAAGATATTCAAA
ATATGCAGCAATGAAAACGTTGGCCTAGGTTCAGATACACCAACAAATATCCTAAATGCC
TACTGCTAGAGAAGAATTTTTAAAACATAAGAATTTATTTCAAAATACATCTGACAACGA
AATAAAAGGAGTAATAGGGAACTGGTAAAAGGAAAATATTATTTTTCTTCATTCTAGGAA
ACACAGATGAAGAGGGAATATTATTCTGGTTNNNNNNNNNNNNGAATTAGTGGCATGATT
GAAAAGGGCTTAGTAATTTAAATAAGAGGTACAGCTATCCAGTGTGTTCCGGAAACTCAC
CAGAGTGAACTGAGGCTTGGCCACATGATCTCTCTTGATTCCAGATTTTTGGGTCAAAGA
AACGTTTCCNNNNNNNNTTGTTTTTGGTAAGCATTTTTGGCTGTTTATAAATAAATGTTT
AGAGTTTGCTTTTTTAAAAACTTTTTGGCCTTTTAACTGATAGTTCATTATCAGTCAATA
AGCTCTGAATCAGGTTATAGTTGTAATCATATTGTT
>FR0012782
ANNNNNNNNNNNNNNNNNNNNNNNNNNNNNNNNNNNNNNNNNNNNNNNNNNNNNNNNNNN
NNNNNNNNNNNNNNNNNNNNNNNNNNNNNNNNNNNNNNNNNNNNNNNNNNNNNNNNNNNN
NNNNNNNNNNNNNNNNNNNNNNNNNNNNNNNNNNNNNNNNNNNNNNNNNNNNNNNNNNNN
NNNNNNNNNNNNNNNNNNNNNNNNNNNNNNNNNNNNNNNNNNNNNNNNNNNNNNNNNNNN
NNNNNNNNNNNNNNNNNNNNNNNNNNNNNNNNNNNNNNNNNNNNNNNNNNNNNNNNNNNN
NNNNNNNNNNNNNNNNNNNNNNNNNNNNNNNNNNNNNNNNNNNNNNNNNNNNNNNNNNNN
NNNNNNNNNNNNNNNNNNNNNNNNNNNNNNNNNNNNNNNNNNNNNNNNNNNNNNNNNNNN
NNNNNNNNNNNNNNNNNNNNNNNNNNNNNNNNNNNNNNNNNNNNNNNNNNNNNNNNNNNN
NNNAGTTGTATCTGACTTTTAAAAATTAGACGTATCATTTTNNNNNNNNNNNNNNNNNNN
NNNNNNNNNNNNNNNNNNNNNNNNNNNNNNNNNNNNNNNNNNNNNNNNNNNNNNNNNNNN
NNNNNNNNNNTCAAAAAGTCACTCCTCCCACCCACCACCCGAGTCCTTCTCCCCAAAGGC
CCCCTATGTCTACAGTTGATCGTGACTGANNNNNNNNNNNNNNNNNNNNNNNNNNNNNNN
NNNNNNNNNNNNNNNNNNNNNNNNNNNNNNNNNNNNNNNNNNNNNNNNNNNNNNNNNNNN
NNNNNNNNNNNNNNNNNNNNNNNNNNNNNNNNNNNNNNNNNNNNNNNNNNNNNNNNNNNN
NNNNNNNNNNNGCTGCTCCTGCTGCTGTTGTTACCGTGATGCCAATCAGAAACATTAATA
TACTCACACATTTGTGTGCATATCTATAATTTTTTGACATAAAAATGAACCTATTATGCT
CACTGCCGAGCACCCTGTTTTTTCTTCCCTCGAACTCTCCTTGGAGGGGAAGGAACCCTC
GTAAGGGCCCTAATTCAGTGTTGCAGGCACACCTGCGATGTGCACATCCTCTTATACCTA
CTCTGTATATTTTGGAACACCGAAAAGCATCGCCAACAAAGTCTCCCCTCTGTATTTAAA
AATACGAAAG
>FR0012783
CAGGAAGTGCTTTCTGACCCCATAGGTGAAGGGCGAGAAATACCTGGTTACTCCAAATGG
CAATGGCAAGATTGAACCCTCTTGAAAGGATAGAACCAAGGGCCTGCAATTCATTCCTTG
ATGGTGGGTAGTGATGGTAGTAGGTNNNNNNNNNNNNNNNNNNNNNNNNNNNNNNNNNNN
NNNNNNNNAGGGAAGTAGGGTGCAATGTACATGCCGGGAAAAGGGCATGCCTCCCNNNNN
NNNNNNNNAAAGATGTTAGAGTTCATTATGTAACATTTTTTGTAGCAATCACTGATAGGC
CTGATTAGATATTGTCTTTTCTAATCTGAACCCCTACAGAAAGATAATGTCTTTTTCCTT
CTTTCTTCACANNNNNNNNNNNNNNNNNNNNNNNNNNNNNNNNNNNNNNNNNNNNNNNNN
NNNNNNNNNNNNNNNNNNNNNNNNNNNNNNNNNNNNNNNNNNNNNNNNNNNNNNNNNNNN
NNNNNNNNNNNNNNNNNNNNNNNNNNNNNNNNNNNNNNNNNNNNNNNNNNNNNNNNNNNN
NNNNNNNNNNGNNNNNNNNNNNNNNNNNNNNNNNNNNNNNNNNNNNNNNNNNNNNNNNNN
NNNNNNNNNNNNNNNNNNNNNNNNNNNNNNNNNNNNNNNNNNNNNNNNNNNNNNNNNNNN
NNNNNNNNNNNNNNNNNNNNNNNNNNTCCTTTAGGTTTTAGGTATTCAACCCCTTGAGGA
CTACATCCTTCTTGGCCCCAAACTTCCCTGGTATTCCTCAGGGAACTATGGGTGGTGGTG
GTCCTGGCTTGAAGACTTAAGAGCTATGTTTTCTGTTGGTGGTAGACATGTCTGGGCTTG
TCTAGAGGCCAATGAGGCCAGACTTCTAGGGAGTGTGAGCAGGAGGGACTGACAAGTCCC
TTAGGAGAGTGAGAGAGAGTGGAGGTGGAGATGCCTAAATAGTTGGTATGAAGGGCAGGG
TTGGTGTTGGAAGGAAGGAGGTTTTGAGCTCAGCAGGGAGTGTCTTTCGGGAGCACATGC
CCTCTCTGATGGTTACAGGATGGAGCTGGAATCAAGCTCTGCGAAGGACAGAGCAAAAAG
CCTGGAGTGCTCTGTGAAGCACACTCAGTGGAGCATGGGCTGAGGTGTGGGTGAAGGGAT
GTTGTGCCTTTGAGACACAATGGGCCAGGACACCGTGGCCTGAGGCAGGGCCAGACCACC
TTGTTTCTGGATGGAGCCAGAGCTCTGGGGACATGGCTGTGGCAGGAGACAAACTCCAAC
CAAGAGCCCAGAATGTGGCTTTCTTTAGCATGAGTGAGCATCTTTTTGGGGACTTCCTGG
GAAAGAGCTAGGTAGAGGTGGTTGTGTTAGGGGG
>FR0012784
ATTTTTTCAAATCTAAAACATATAGCAACATAAGAACTGCTTCACCAGACACATAATCCA
AGCACTCCACGTTCTCTNNNNNNNNNNNNNNNNNNNNNNNNNNNNNNNNNNNNNNNNNNN
NNNNNNNNNNNNNNNNNNNNNNNNNNNNNNNNNNNNNNNNNNNNNNNNNNNNNNNNNNNN
NNNNNNNNNNNNNNNNNNNNNNNNNNNNNNNNNNNNNNNNNNNNNNNNNNNNNNNNNNNN
NNNNNNNNNNNNNNNNNNNNNNNNNNNNNNNNNNNNNNNNNNNNNNNNNNNNNNNNNNNN
NNNNNNNNNNNNNNNNNNNNNNNNNNNNNNNNNNNNNNNNNNNNATTTGGTTTTTGAAAA
TGATATTGAACTTGGAGATAAGTGAGAATACATGACCCCCACACCAGAACGTTTCAGGGT
AGAAGTTATCTCTTTGAGCCTAAACTTACATTCAAACATGTCAGGACATGTTTGCTGAGG
TGGAAGAGCAAGTACAGGTGAGTTGATGTGCATGCTGGGGATGAGTTCTTTAGTGGAAAG
AGGAAGAAGCAGGCTTTTGAGTTTTCACTGGCAGGTAGAGATGTGAAGTGGAGACTATGA
GCTTGGGTGTTTTGGTAGAATAATGCCTATAGCCTGGGCATTCTCAGGATAGGTACAAGG
GAAATGGTGATGTGAGATTCTTGGTTTGAGTTCATTGCTGAGGGGTGCTGGAGAGGAGAA
GGAAAAAGTAGTGGACATTGAGAGGTGAATATAACTGACAGACTGGTTCAAGAACATATG
CAAGATGCCCCTGAGACGTAACTTTTCAGAAAATTGTTCCTTTGACTACCTTTTAAGAAT
TATAACACATAATAATTTTATTTCTTTTCTTCTGTCTTCAGGCTTAATTTGTTCTTCCTC
TAGTTTGCTAAGGTGGAAGCTTGAATTATCAATGTATTTCTTTTTTCTTTTCTAATACAG
CAT
>FR0012785
CCCTGAAGATACTTTAGCTCTGAGAAATGAATAAGGTGACTGGTTTCACTGGGAGGTGGG
AGGAGTGCTGGGAGTGAGGGGAGGAAATACAAACACGATGGAATGTACTACCACCCCTAG
GAGAACTCACCGTTGAATGTAGGGATTCTTGANNNNNNNNNNNNNNNNNNNNNNNNNNNN
NNNNNNNNNNNNNNNNNNNNNNNNNNNNNNNNNNNNNNNNNNNNNNNNNNNNNNNNNNNN
NNCTGAGAGTGTGGTGAGTGCTGGGTTCCTCCCAATACCCATTTCCACCAGGCAAANNNN
NNNNNNNNNNNNNNNNNNNNNNNNNNNNNNNNNNNNNNNNNNNNNNNNNNNNNNNNNNNN
NNNNNNNNNNNNNNNNNNNNNNNNNNNNNNNNNNNNNNNNNNNNNNNNNNNNNNNNNNNN
NNNNNNNNNNNNNNNNNNNNNNNNNNNNNNNNNNNNNNNNNNNNNNNNNNNNNNNNNNNN
NNNNNNNNNNNNNNNNNNNNNNNNNNNNNNNNNNNNNNNNNNNNNNNNNNNNNNNNNNNN
NNNNNNNNNNNNNNNNNNNNNNNNNNNNNNNNNNNNNNNNNNNNNNNNNNNNNNNNNNNN
NNNNNNTTCTGGGGTTTTTTGTTCCATGTGGCTAAACTTGCGTGGAGTTAATAGGAGACT
CTGAACTCCTGCAGGGACCTTGATGAGTGTTAATCGCTCCCTAAAAATGGCAGTATCTTC
CTCTCTTTTTTCGAAGAGCACCAATGCTTTCTTCTGCAATAGAAGTCAAATGCATAGTCC
CAGTAAACATGCCCAGGCAAGTAGCTCCGATATTTAACCCATCCTCCCCACCTCGCACAC
CTCACTCAGCTTCTGCTCCCAGTGACCTGTTTACTGCCCTTCCTGCTCAGACGAGACCCA
GGGTTCCTTTCCTCCCTCAGGAATATGCAGAAATGGTGATTGGGCGAGTGGTTTACTGTA
GGAAGGGAAATACCAGTGTGAAACACCTATATTCTCTATGCCCGTGAAAATCCCAGAGGG
AT
>FR0012786
ATAAGATTTCTGTGGAAACTTTCAGCTCTTTATTTAGGCTCTCCTGATTTCTCAGATTGG
CTATTTAATTAAAACCTACATTTNNNNNNNNNNNNNNNNNNNNNNNNNNNNNNNNNNNNN
NNNNNNNNNNNNNNNNNNNNNNNNNNNNNNNNNNNNNNNNNNNNNNNNNNNNNNNNNNNN
NNNNNNNNNNNNNNNNNNNNNNNNNNNNNNNNNNNNNNNNNNNNNNNNNNNNNNNNNNNN
NNNNNNNNNNNNNNNNNNNNNNNNNNNNNNNNNNNNNNNNNNNNNNNNNNNNNNNNNNNN
NNNNNNNNNNNNNNNNNNNNNNNNNNNNNNNNNNNNNNNNNNNNNNNNNNNNNNNNNNNN
NNNNNNNNNNNNNNNNNNNNNCCTACATTTCACTCTCCCTCTTACCCCGGCCATTATTTT
ACTCCTGCCTTCCTTCTTTACTTTCTTCAAACCTTTTTTCAATATTTTATTGTGTTTTCT
AAGAACCACATTGTCCAATGGTAAACAATATGTGGTTCTAACTGTATAAAATGTTAGNNN
NNNNNNNNNNNNNNNNNNNNNNNNNNNNNNNNNNNNNNNNNNNNNNNNNNNNNNNNNNNN
NNNNNNNNNNNNNNNNNNNNNNNNNNNNNNNNNNNNNNNNNNNNNNNNNNNNNNNNNNNN
NNNNNNNNNNNNNNNNNNNNNNNNNNNNNNNNNNNNNNNNNNNNNNNNNNNNNNNNNNNN
NNNNNNNNNNNNNNNNNNNNNNNNNNNNNNNNNNNNNNNNNNNNNNNNNNNNNNNNNNNN
NNNNNNNNNNNNAAAAATGAAAGTTATTATTTCCCCCAGAAGTCTCATACATCTGGGGNN
NNNNNNNNNNNNNNNNNNNNNNNNNNNNNNNNNNNNNNNNNNNNNNNNNNNNNNNNNNNN
NNNNNNNNNNNNNNNNNNNNNNNNNNNNNNNNNNNNNNNNNNNNNNNNNNNNNNNNNNNN
NNNNNNNNNNNNNNNNNNNNNNNNNNNNNNNNNNNNNNNNNNNNNNNNNNNNNNNNNNNN
NNNNNNNNNNNNNNNNNNNNNNNNNNNNNNNNNNNNNNNNNNNNNNNNNNNNNNNNNNNN
NNNNNNNNNNNNNNNNNNNNNNNNNNNNNNNNNNNNNNNNNNNNNNNNNNNNNNNNNNNN
NNNNNNNNNNNNNNNNNNNNNNNNNNNNNNNNNNNNNNNNNNNNNNNNNNNNNNNNNNNN
NNNNNNNNNNNNNNNNNNNNNNNNNNNNNNNNNNNNNNNNNNNNNNNNNNNNNNNNNNNN
NNNNNNNNNNNNNNNNNNNNNNNNNNNNNNNNNNNNNNNNNNNNNNNNNNNNNNNNNNNN
NNNNNNNNNNNNNNNNNNNNNNNNNNNNNNNNNNNNNNNNNNNNNNNNNNNNNNNNNNNN
NNNNNNTTGGGATTCACTCTAATTGCAAGCAGATCCTGGGCAGGTCTAACAGGCTGTACA
TTCCTTAGGCCCTCAGCTGATGGCCTGTTCCCCTAGAGTAGGAATTGTGCATAGTTTCAC
ATCAGCTGGGCACTTTGACAGGTTATTCATGTGTAATTGTCCTCAGGCTGATACAGGTGG
TATGGTGAGACGTTGCTGGGCATGAGGTCCAGGAAAAGTGGTTGGCTGAGGGCAGTGTTT
GCAAATATGCCAGGTGATTAATTATGTTTTAAGGTATGTTCGGGTGCTTAGGTTGGGGAA
ATCAGAATCTTGGTAAATTCCACTTGGCATGTGCTTAGAACTGACAGGACCTCATCCTAT
AATTTTTGTATTTTTAGTAGAGACAGGGATCTGACAGGACCTCATCCTGGACAAAAAGAG
TGCTGTCATCATTAACCCTGAGGACATGAGATTGTCAATAAACTTCCCCCACCAAACACA
CGTACCTGGTTATCTTCTGAAATATCTGTATATTGTGTGAGGCCATGACAATCTCCAAGA
TTTATATGTCAAGGTGTTACTCTCCCCAAGCCACCAACCCTCTGTTCTGAGGTTTCCACA
ATCACATGTGCATTCATGAGCACAATTCTATGGCCAGACATGAGTGAAACCCTCAAAGGG
ATTCTGTGTACTGATTGGCTAGGGCCTGAGTCACATGGTCCACATAAGGCCTGGGGTGAT
GTCACCTTCCAGAGCACGTGGCCTGAGACTGGGGTGGGGGTCTGATTTATCTAAACATAT
TCAAGGGGCTCTGAGGTTACAAAGGAGGATGGGAGATGAGGTGTCAAAATCATAATGCAT
GTTGACTTGTAT
>FR0012787
ATGTGTATTGTAGAAACCTGTTGGGTTCTATTGAAAAAGCAGATGGGGGTTTTGTGATGG
GGGCCAGGTATGGGAGCCCCCTCATCCAGATGCAGGTGAACAGTGTGGTTCTAGAGAAGA
CTAGTGATTGGAAAGGTATGTGTGAGTTTTGAAACTTGGAAGAAGACAGATGAGAAGTAA
ACCAAGGTAGTGCCAATAGGGAAAATATTTGACTTTTCCTAGAAACATATTGAGTGCATT
TAAACTGGGCAAAGTATGGACCAACTTGCCTTCATCCTGATACTATTCAACTTAGAAATG
TTTTACTTNNNNNNNNNNNNNNNNNNNNNNNNNNNNNNNNNNNNNNNNNNNNNNNNNNNN
NNNNNNNNNNNNNNNNNNNNNNNNNNNNNNNNNNNNNNNNNNNNNNNNNNNNNNNNNNNN
NNNNNNNNNNNNNNNNNNNNNNNNNNNNNNNNNNNNNNNNNNNNNNNNNNNNNNNNNNNN
NNNNNNNNNNNNNNNNNNNNNNNNNNNNNNNNNNNNNNNNNNNNNNNNNNNNNNNNNNNN
NNNNNNNNNNNNNNNNNNNNNNNNNNNNNNNNNNNNNNNNNNNNNNNNNNNNNNNNNNNN
NNNNNNNNNNNNNNNNNNNNNNNNNNNNNNNNNNNNNNNNNNNNNNNTTTAAGGCTAAAA
CTTGCCTGGGCCTGTCCAGACATGCCTAAATAAGCCAAAGCAACTAACTGGGCTAAAGTG
TAAGAACTAATAGTTGATAGGAGGCTTTAGAGTAAGGAACTGTTATTCCTAGAACAGATT
TATTCAACTGATCAGATAAGCTGCCTAGAAAAAGAGGGTCAGAACATAGTTAAGGCAGTC
TGATGATAAAAATCCTTTTCCTCTCAATACATCATCAGTAAGGAAGAGAAAAATAGAGGA
CAAAAATTAGCATTTATAGGGTTGAGATCTAAAATCAGTAGAAAAGGTTAAAAATTTATA
TTGTCTTTGAAAATTCCTTAAAATGCTCAACAAAAGTAAATACATAATTTTGTGTATATA
ACCCTTTACAATGATATGTTGGCACAAACATATAGTATATACAGCAATACACATTTTTTA
ATATCACA
>FR0012788
AACATANNNNNNNNNNNNNNNNNNNNNNNNNNNNNNNNNNNNNNNNNNNNNNNNNNNNNN
NNNNNNNNNNNNNNNNNNNNNNNNNNGAATATTTGTTGACTGAAGAAAGGAAGGAAAGGA
GCTGCTTCAGAAAGCAGCAACATAGGAAAGGGGGNNNNNNNNCCTTCAGGAATACAAATA
GACCACCTTAGGCCAGCCATTCCCGCAAAGCCAAAACCAGTTTTCCCAGTCCCAATTCCA
ACTCCAGCAAATCTTACCCATACACAGAGCTCTCCTCTAATTGAGGGATTGGCTGTAATA
AATCTGACAAGATCAGTTGCAAATCAGCAAGTGGCAATCCTACCTGCACCAGTTCTATCC
CTTTCCACTCTACTAAAAATTGAACTCTCTAAGGATAGGCATAGGTAAAAGAAAGGACAA
TGAGGGCTTACGCAGTCTTTCTTTAGGGTAGAACTTGGCTCCTGATGGCAAAGGAATCCA
TTTTTATCCAACAAGAAATAACGCACATAATCCCAATCTGAGTCAACTACACTCAGCAAC
TGAGCCTTATCCTAGGTCCTGGNNNNNNNNNNNNNNNNNNNNNNNNNNNNNNNNNNNNNN
NNNNNNNNNNNNNNNNNNNNNNNNNNNNNNNNNNNNNNNNNNNNNNNNNNNNNNNNNNNN
NNNNNNNNNNNNNNNNNNNNNNNNNNNNNNNNNNNNNNNNNNNNNNNNNNNNNNNNNNNN
NNNNNNNNNNNNNNNNNNNNNNNNNNNNNNNNNNNNNNNNNNNNNNNNNNNNNNNNNNNN
NNNNNNNNNNNNNNNNNNNNNNNNNNNNNNNNNNNNNNNNNNNNNNNNNNGTAGCTGAAT
CAGCTACCCTGAAGAGGTNNNNNNNNNNNNNNNNNNNNNNNNNNNNNNNNNNNC
>FR0012789
AAAAAAGAAGAGGCCTTGAGATGATACGGAGAGGGTGTGAGAGAGAATCCTAGCTATCCC
AAAGTCTCCAGCTGAAGNNNNNNNNNNNNNNNNNNNNNNNNNNNNNNNNNNNNNNNNNNN
NNNNNNNNNNNNNNNNNNNNNNNNNNNNNNNNNNNNNNNNNNNNACTGTTATGTGTAAAC
ATTCAACATGCTACTAAATGCACAAGGGTGACAGAATGGAAACACTCACATACTACAACT
TGTATCCATATGATCTAGAGCACATGCCCCTACAGACTGCTCCCTAGCTGAGCTCATTTC
TCCCCTACTACCCAGTGGGCAAGTTTAAGCATGTCCCAAAGTCCAGATGCAAGGCCAGAG
GCCCAGAGAGAGACCAGGGTACCCACTTTTACTTAAGGTTCCCCTTATGAGTTCTAGTTT
CCTAGTTGAGCAGTTTACCCTCTGACTTCAATATTTACCATACTAAAGACAAAAAAGACT
CTCTATAT
>FR0012790
ACCCTTTCCTTAGTATATCATCTTCCACNNNNNNNNNNNNNNNNNNNNNNNNNNNNNNNN
NNNNNNNNNNNNNNNNNNNNNNNNNNNNNNNNNNNNNNNNNNNNNNNNNNNNNNNNNNNT
TGCTGTCAGTGGTATTAAAGTGTTCCTCTCTGGTTTTTATTTTTTGTTGTGATTTATGCA
TGTGTGTATGTAGTTAAACATAGGGCAGTAGTAGATAGCACATGGAAANNNNNNNNNNNN
NNNNNNNNNNNNNNNNNNNNNNNNNNNNNNNNNNNNNNNNNNNNNNNNNNNNNNNNNNNN
NNNNNNNNNNNNNNNNNNNNNNNNNNNNNNNNNNNNNNNNNNNNNNNNNNNNNNNNNNNN
NNNNNNNNNNNNNNNNNNNNNNNNNNNNNNNNNNNNNNNNNNNNNNNNNNNNNNNNNNNN
CTCATACAAAGTCTTGTGAAAACTTAGCTATTNNNNNNNNNNNNNNNNNNNNNNNNNNNN
NNNNNNNNNNNNNNNNNNNNNNNNNNNNNNNNNNNNNNNNNNNNNNNNNNNNNNNNNNNN
NNNNNNNNNNNNNNNNNNNNNNNNNNNNNNNNNNNNNNNNNNNNNNNNNNNNNNNNNNNN
NNNNNNNNNNNNNNNNNNNNNNNNNNNNNNNNNNNNNNNNNNNNNNNNNNNNNNNNNNNN
NNNNNNNNNNNNNNNNNNNNNNNNNNNNNNNNNNNNNNNNNNNNNNNNNNNNNNNNNNNN
NNNNNNNNNNNNNNNNNNNNNNNNNNNNNNNNNNNNNNNNNACAGAAACTTTTTTCATAA
TAAAAATAAAAGCACATACAATGCAAAAANNNNNNNNNNNNNNNNNNNNNNNNNNNNNNN
NNNNNNNNNNNNCTTGAATGTGTTTCTAGAAGTGAGACCACAAAGTAGGAGATCTTACAA
CCATTTTTGAATACAGCCAAATTGTTTTTTTAAAGAATTGTGTAATATACAGTGTAATGC
TCAATCTAAAACGGTTTTATCACAGTCTTAAACAACACTGAATATTATTACCATTACATG
TTTTTCATATAATTTTATAGGTAAAATGGTACCTTACAGTTATTTTAATTTCT
>FR0012791
AAGCGAGCTGGCATCACCGGGGATTCCCTCCGGCCCGGTGGGACTCCGGCGCGCTTGTAG
CGAGGACCCCCAGCCCAGGGCAGAGCCTACCCTCCGCTCCCCCAGTCTGGGCCCTTGGCG
GCCGCAGTCGCCCAAGCCCGCCCCGCCTCCGCGCGCGGCCCTCTCCGGCTCAGTGCCCTG
CGCTGCCGGGAAGCAGGCTGAGGGGCGCACCGGGCGGCGGGCGGGGACCTGGGGAAGGCC
GGGAGCGCCGGGACCGAGGACGCANNNNNNNNNNNNNNNNNNNNNNNNNTCCCCCCTCCC
CCGAGGCCCGAGCGCGAGCCGCCGTGACGTCACGGGCAACCCGCCAGCCCCGCGCTCCTC
CGGGCAGAGCGCGTGTGGCGGCCGAGCACATNNNNNNNNNNNNNNNNNNNNNNNNNNNNN
NNNNNNACGAGGAGGGGCGACGACGAGCTGCGAGCAAAGATGTGCCCCGGGACCCCCGGC
ACCTTCCAGTGGATTTCCTTGCGGAAAGGATGTTGGCGGTCCCTGTGACCTGTGGAGACA
CGGCCAGATCTGCCCTCCAGTAAGTTCCAATTTTGTCCCCTGCGTTTCTGGAAACTCTCG
AGACTTGGCCCTGAGTAGGGATGCGCTGTGAGTAGTCGGACGGAGGAAAGGGGCTTTCGG
AATCCAATATGTGTGTGCTAGGCGTGCACTGTCCTCATCACCAGCCTCAAGACTGGTGGC
GAGTTTGGGCGTTTGGGGAGGGTGAGGGGAGGGGGATGACACCGAATGGCCGGTGCATAG
AGGCAATTCTGGATTTATGAACTTGATCAAAGGCATATTAACTAATTTCTAAAAATAGAC
CCCTCTGCAGTCAGAACAGATTTGGAGCCATGATGTGGTTTGGAGGCCCCTCTGGCGAAA
CTAGAGGTCTGTGAATGTGTGATCCTCCCTCCATCCTTTGACCATCACTCCCCGCTTCCT
CTCACACCCCCTCAGGGCTGGGCGAAGGTGATTTCCAAAAACTCAGTAACTCCGTGTTTT
GAGACTTTCTCAGTTTTTGCATCGCATGTGAGGGTTTGTTGGGTGCTCCTAAACCCTCAT
CATGGTCATTCTTCTTGGCTGGGCTGTTGATTTAATTAGGTTTGCCTTCTCTTGCTAACG
TGCTCTTATTTATGCCAGTGTTTGTGGTTCTGGGTGTAGACTTTCAGGAAGCACAGCCAT
GAAGCTGCATGCGTCTGTGTGTGGATGCCTCATGCCTTTTCCTGGTGGTTTGCAGGCATG
GAAGATTCTTCTGTTCATCTAAGCTCCTGACTTTAGGCCCTTCTAGAACATTAGAGAGGA
GAAGAAATCACGTGCAAGGATTTAGGGACAAGAGGATGAGGTTTTGGTGTTTCCTTTCTG
GTATTAGGTTTTCCAGAGAGAGGCTGTTAGCCTGTCTCTCGCCCACTCCACCACTGTGAA
TCCTGGCTACTGGGGCTAGTTCCTTGCTAGGNNNNNNNNNCTCTAGAGAAATGTGTTTGT
GTGTGGTGGGTGGGCGGGGGCCCTGAGGATGCAGGGACTGTGTCTGCTGTGTTGTCTGTT
ATAAGATGTTTCAGACCTATTTTGCATACTGGCAGCGACAAGTTGAGACTTGTTCAACTT
GACACAGTCCTGTGGTCATAGCGAATCTTTCTAAAGCTCTGATCAGTCAAGAAGGGGGTT
GTATCAATCCTCAGAACCCTGAGTGGAACTTTCTACAGGATTTATTAGGAGAAAAACCTT
CCCGGAAGCTGCAGAAGGACAAATACAGAATCCGTGTCTGGGAGAAACCTCGTGGCCTGG
TCTCCATTATTTGAGATGAGTTACATCTTGGAGGTGAGGACGTGCCTCGTGGTCTAAAGC
TTCGGCACAAGGGCCCAACTGGAATTCCACTTACGGGTATGACTGTGGGGTATATGCTGT
ACCCATTGAATTCCCAGAGGGATTTGTTAAGTGGTTGTGTTGCTGTTTTGCCTGGTTAAG
AGTGGCTTATTCTTGTTGCCTCATCTATCTTGAGTGCAGAATTTTTGCATAAACGGCTTC
TCTTGAAAAATAGAAGTCCNNNNNNNNNNNNNNNNNNNNNNNNNCTGATTAACTTTCCTT
TTCCTCTGTCTTAAACACCTTCCCCCGCCCCTCGCCACCTCCATGCTGTGTTTCTGTGGC
TGGAGCTTTTCTGCACTGGAAAGGAGGAGTTCTCCCCTCTGTTCTGACATATCTGATCCC
CACTAGTTTATATGATTGCTGGTCTGAAAACCTGGTGAATTCTCACTGCCCACATCAAAT
CAATTCCCTGTTCTTTAG
>FR0012792
GCCCTTATCAGCGACAGCCAGTGAGGCCAAGCCTCTGAACAGTGCTTCTCAGACTGTCCA
TCTTTTCAATTTCCGGTCAGTTGCAGGAAATTAAATNNNNNNNNNNNNNNNNNNNNNNNN
NNNNNNNNNNNNNNNNNNNNNNNNNNNNNNNNNNNNNNNNNNNNNNNNNNNNNNNNNNNN
NNNNNNNNNNNNNNNNNNNNNNNNNNNNNNNNNNNNNNNNNNNNNNNNNNNNNNNNNNNN
NNNNNNNNNNNNNNNNNNNNNNNNNNNNNNNNNNNNNNNNNNNNNNNNNNNNNNNNNNNN
NNNNNNNNNNNNNNNNNNNNNCCTGNNNNNNNNNNNNNNNNNNNNNNNNNNNNNNNNNNN
NNNNNNNNNNNNNNNNNNNNNNNNNNNNNNNNNNNNNNNNNNNNNNNNNNNNNNNNNNNN
NNNNNNNNNNNNNNNNNNNNNNNNNNNNTTTATAGGACT
>FR0012793
CTAAGAGTTACTTTGTCAGTTTTGTGAGTCCTCACTTGTCCTCAAGAAACACAAATGTCC
TTCAAACTAAGGATAAAAGCAGAAAATAAAGTTTTTACTGAATGTCCCCTTTTGTTACTT
TGACCTTGCAGTCATCTTAACAGGATTTCTCTCTGGATTGCTTTTTGCAGTATTACTACT
CGGTCAAGGATATTTCAGTTGGAGGGATGTGCATCTGCTATGGTCATGCCAGGGCTTGTC
CACTTGATCCAGCGACAAATGTATGTATATTTATAGGATGCTTAGGCAAAATGAAGCCCT
GAGCTGTAAAATGTTTCATGACAGTCTTTGCTGACAGAGAACGCTGTAAATGGGAGTCAG
GTCCCCACTTAGACAGTGTAACAGAAATCCATGCCAGGGTGAAATAAGAGCTGGCAGTTA
GGATGATAGACTTTGAAATCAGCCATCACAGTATAAGAAAACAGATTAGNNNNNNNNNNN
NNNNNNNNNNNNNCAAAAAGGCTCCAAACTGGTCTATTTTGAAATCTCTCTAGCTATGAC
AGCCTGCCTCATGATATAGCTTTAGAGAACGCCTGCCATCAATCAACCTGACCATTTCTT
TTAAAGTTTCTAATCAAAAAATTAATGCAAATGAGTAAAAAAATGTGCAGGGAAGTAAAT
ATATAAGTGACAATGGAACAGGAGGATAAAATAGGGCAGGGGCAATAAGGGGGTGGAGGG
GGTGGAGTGGGTGAGAGAGTCAAGAGAGTACTGATAGTGGCAAGCCGGAAAATGCCAGAA
TGCTTTTTGATAGAATTTTTTCATTAATGACAATGAATTAAGTGAACATAACCTAAAGGA
GAAGATGAATGAGCATCTATTTTTCCTGTCATAGACAAACTGGTGAAATTCAAACTCATC
TCCTGTATAGTATATGGAAAAATACATTGAATAGTAAGATCAGTGAATGTAAATCGGGCC
ACAGANNNNNNNNCTCAAATATTGTAATGCAAATGACATTATACTCAAAGCTAGTTTTCT
GATGATTGGATTATAATGTTATCTCCTAGGAAGATTAAAGTACACTAACATATTTTTATG
GGCAAAGCTGCAGTGCTGCTTTCTGCCTGGTATGGGTGCTTTCTTCNNNNNNNNNNNNNN
NNNNNNNNNNNNNNNNNNNNNNNNNNNNNNNNNNNNNNNNNNNNNNNNNNNNNNNNNNNN
NNNNNNNNNNNNNNNNNNNNNNNNNNNNNNNNNNNNNNNNNNNNNNNNNNNNNNNNNAAT
TTTCCACAGGCTTTACAGAG
>FR0012794
AGGCCCAAAATGCCACTTTTGGTGAGCAAATTGGGGCATGCTTGACACAAGTCCTTTGCC
TTCTGATAGTTAGTGTGGGATAGAAGATCCAATGAACAGCATGAACTTCAGAAAGCAAGT
ACTGACATGCTCAAATCATTCTTTCACA
>FR0012795
ATAAATGTTTCCAAGTGTGGTCCGTTTATTTTCCTCATGCCCCACCACAGTAAGCTCATG
CTTTTTACTCCCAAAGACTGGCTGCAGTGCAAAGTGATAGTTAAGAACAAGAAAATTCAC
[truncated: 94,311 more chars]
