# Supplementary material for: Variable structure motifs for transcription factor binding sites
Source: BMC Genomics. 2010 Jan 14;11:30. doi: 10.1186/1471-2164-11-30 (PMC2824720; doi:10.1186/1471-2164-11-30)
Supplement: Additional file 2 — Data sets. A bzipped archive of the processed data sets used in the evaluations. [file 1471-2164-11-30-S2.BZ2 › variable-seqs/sequences-p53-notmasked.fa]

>FR0000752
TGCACAAGGAGCGCACTGTGTGTAATTGTTCTGCCATTCACATCTTAGACCTGCAGATGT
TGCTCCACAGTGTCTGCACCAAACACACCTGAAATCCAAATCCCCCCGAAAAGTCTCCAT
TTTATTTTCTTAGTTATTCAGTAACTGTAATTCAGGAAGCTACATACGAACATAATGGGG
CAAATGATTTAATGTGTATGTGAAAATTTTTCTGCTTAGTGGTATGTATCATAGAATATG
TGTATTATTCAATTAAATAGGTATGGCTAATTTTTAAAAACTAAAGTGGTATGAGAAAGC
TCTGAACTTGAAAGACTAACAAGGCAAACAAACCCTAGAGAACCATTTGCACTTCACTTC
CAGCCTCCTTTGGGAACTGTCTGCAATGGAGGGTCTAGGCAGTAGGTGTGATAACTTATG
TCACAATCATCACACAGCAGGAGTCTTCCTGGGTCAGTTGCCTTCCCACAGGCCTCACAA
ACAGTGCACTCAAGACACCTCCAACCTTTGCTAAGAACCACTTTAGTGATCTGTAAAAGA
AACAACCAATCCATGTGATTTATGCATTAACCTAACATAATCAAATATACTATATAAATT
AATATGGTGCTTATGTACCTAGAAGCAGAAAGGGGCAATCAACTAACATTTATTGAGCAC
CTACGGAGGCCCAATACTGGGTTGGGCATGTTCATACACGCTTTTAGGAGCCTACTGAGC
AGAGTAATAGACAATGGCACATATTTTAATGCCTTTTTAAAGTCCACATAATTACCTTAT
GCTGTACATTTAATGTCCACTATATTTATAGATATAGTGACCAGATTTTAAAGAAATCAA
GTAAGCTTCACTATTATTGATACATAATTGAAAATACATCAACAAAATCTCCATCTACAT
TTCCATGCTTAGAATCAATAGAAAAAATACCAAAAAAATTA
>FR0000754
GATACTAAGCTCTTAATCGGCATGTTATACTCTCCAGAGAACTTAGGTTCTAATGACATT
CAAAAATAGTGTGCTTAGTTATCACGAAGCAAACTTAGAGTAAGATAATATTCAGTCTTA
AAAAGTCTGTTGAAAGGACTATGAATAGGTTTCCTACTCTCATTCCTACGATGACTCATC
CAGGGTCAAGAACTAGAGTTTCACAAGACAGGGACAGAGACCAGAGGTCAAGTCCAAGGA
TGTTGTAAAGGCAGGGAGGAGCAGGTGAGTCCTACATGTCCAAACAGGCC
>FR0000755
GGTGGAAAGGTCTTAAAAGACTTTTGAAAATGAGATTTGTCAAATATTTCTTATTAGAGA
TGAAGAAAATAAGTGTGGACCCACATGTAACCTGTCTGAGGTCACAGAGGTAGGGACCCA
CACATAACGTGTTTGAGGTCACAGAGGTAGGGACACACACGTACCCTGTCTGAGGTCACA
GAGGTAGGGACCCACACTAACCTGTCTGAGGTCACAGAGGTAGGGACCCACACGTAACCT
GTCTGAGGTCACAGAGGTAGGGACCCACACGTAACCTGTCTGAGGTCACAGAGGTAGGGA
CCCACACGTAACCTGTCTGAGGTCACGTAGGTAGTCATGCTGCAGCAGGCTTATTGGTTA
TCCTCTATGACATGTATTATTTTTGTTTTTGATCATTTCAAGAGGTTTCTAGTCGATAGT
GGGACAAAATTTCTAATTTGGGAACCTAATTTTCTCTTCAAATCTTCTTTACATCTCTAG
CTTATTAATACACCTCAGAAGTGTTACAGGAATTAATTAGCAGGATTTTGAAGAATATTT
TGAGGTATGCTGGGAAAAATCATGTCAAGTATCAATGATTAGAAGCTAAACAATCAATAC
TAGATATAGTAAAATTATATTTAAACTTCCATATGGCATAAATAAGTTATTTTAATGTAC
AGTCAATGTACTTTGTAAACTTGCATATAAAATATTTGAAAAAATAACTTGCAATATATA
AAATGTA
>FR0000756
AGAACACAAGCTCACTTGACTTTCAGTACATGAGAAATTAGCAAATAATATGTTTACCTC
CTTTTTAGACTCCTTGAATAGTGCTGTACTTGCAAGAGCCCAGTGGCAGAAAGGAAGTCC
TTCTGACATCAAAGCACAAAGTGTTGATTTGTGTAGGAAACTTTGGGGACATCAATATAC
ACAAATAAAAGAGTATTTCTGTAGTTATCACTATAGTCACTGTTCCACTTTTATTTCTCG
TGGCCACATCCACAAAATGGGACAATGTTTGGCAGCTGAGTTTAGCAGAACATTCTCAAC
TGAGGTTCCTGAGCAGTCACATAAATACTACAGTGAGCATGCCAGGGCATGTTTTATAGG
AGTCTGCTCTTCTTTACTTTAAGCTGTAAATGTACCTTATACAGCAGAGTACAAAAGACA
>FR0000757
TGTTAATATACCAAATGCCATTTCAGACCATATTGTTCTAAGCAAACAAATATTTGCTTG
TAAGCAGGCACAACACAATTTTACAGCCTGTGGTGACTTGGAATATTTTCACTTTCAACC
CTTGAACATCACCTTCATGAAAGGATTTCTGCATGATGGAGGCAGATAGGTTCTGATCGA
TGAAAGGGCAGCCCTTTTGGTGAGATCTGATGACAGGATTGTCTGCTAAGAGAAGGAGCA
CACGGCCACTGGGGCCTTCAATCTAGAAGCTGCCCTTTGGTATGAACAACTGGCCCAGAC
AGGTATTTATTTATATGTAACTCCTGCAAATATGGAGATGTCTAACTTCCAACAATCACA
CACAACTTAAACCCCACTAATTTCACCAATGAAAAATTCTAACATGCTAA
>FR0000763
ACACAATAGCTGGCAAAGACTTGGAGTTCTGTCAGGGTGAACCTCAAGTCCTTGCCTCCA
CGGAGCCCTGGCCTGCCCCCACCATCCACCATTCAGTTGTCCTGCCCCACACCCTCTCTC
TCTGCTCTTGCCCAGACTGTTATTTTGGTCAGGGTGACCCCTGCCCAGGGTTCTTCATCT
GTTGAACTTGAATTATGTCTTAAACACAAAGGCCCGCCCAGCTTTTGAGAGTCAGGGGTC
CCTAGCAGCTCCTTCTTACTCTAGTATCTCTGCCTTTGGTCAGTCAGAGAGCATTTGATG
AGTACCATGCTGGGCTGGACCCCATCCTGGCTGCCCTGGAAGATAGAGACAGGTCACCTT
GATCCCTGCCTGTAGCATTTGGGCTGGCTGAGATGGTGGAAGTGTGAACAGAATATTCCA
GTCCAGTGTCCTCTGTGGTAGGGATGGGGATGGACCCGGGAGAGGCCCTCCTGTTCCTGG
CAGGAGGTGGGACTCAGAGTTAAAAGTGAGGTCAAGGCCCAGTGCGATGGCTCACACCTG
CAGTCCTAGCACTTCGCGGAGCTGAGGTGGATCACCAGAACCCAGTAGTTCAAGACCAGC
CTGGGAAAAACATGGTGAGACCCCACCTCTACAAAAAAAAAAAAATAGAAAAAATGAGCC
GGGCATGTTGGTACATGCCTGTAGTTTCAGCTACTCAGGAAGCTGAGGTGGGAGGATCGC
CTGAGCTCAAGAGGTGGAGGCTGCAGTGAGCCAAGATCACACCACTGCACTCCAGCCTGG
GTGACAGAGCGAGACCCTGTCTCCAAAAAAAAAAAAAAAAATAGCGAGGTTGAACTCTCC
CGGCTCAGCAGGACTCTAGGACTGGGAAGCCCCGTGGTTCCTCACCCTGTCCTCTGTGTT
GGGATGGGGTGGGGGTGCAGCAAGCATCCCTACATCAAAACAGGATGTTCAGATTTAGTC
TGCTCATCAGACTATCATCATCCACATCTGCAGTCATCACTCAGGGATGACAGCTTAAAA
TGCTACATGAGGAGCAAATAGGAAGGTCTGTTTTGCAAAGCCATGACAATTAATGGAGCT
CGTTAGGTTTGTGTCTAACTTGTTTTCCCAGACATCCCAAGAGACAGCTTTCTATGACTT
CCCATAAATCTGAGCAAGGAAGAAGGAATGAGAGCCACCCACGGGGCTCAAGGGCCCGGG
CCTGGGAAACAGCTGAGTCCCTGCCTGAGCGCCATGGTGCTGAGATCCTGTGACCTGCCC
CCCAGCAGCCCTGCCAGTCACATGGTTCTGCTTCACAGACAGGGCAGCCCAGAGAGGAGG
CTGGGGGGCTGGTGTCTGATGCCTCCCTGTTCCCTCGGGGTGTTGCCTGGGAGTGCAGCT
GTAGCGTGCATTCACCCTGCACAGAGCCAAGCCCTATGGCCGGAGAGCCAGTCAAGGGTG
GCCTC
>FR0000765
AGGCCATCCGACAAGTCTGGAGTGAGCCAGGTTGACCCCAATGACCAGCAAGATGGGTTG
TAGATAAGCAACAGGGATCTCTGCCAAAAGACATCCACCTTCCCCACACCCCCAGGCCCT
GTCTTTTCATCTCCTCCACCCTCAGGAGGCAAGAGCAGAGGGTCCAGGAGCCCAGATCAA
TCCAGTGCTCTTCCTCCAGTCTTTAGAAGAGGAAGAAAGCATCAAATGTGAACCAGGAGA
GAGCTAGGAGGCTGGTGGGAGAAGGGTCGAGACAAGCCAAGACATGACTGGGTTCATGGA
AGAGACATAGTAAGACAGCATCTGATGCCATGAGATCTAGTGGTGACAGACAGGGAGGGG
CAGAG
>FR0000766
AAAGGGAGAATAGGCACCAGAGAA
>FR0000767
GGCATTCTTTATGAAGCCATTTGATTAACTAGAATCATGAGCTTTGCAGGAGGAAATGAA
TAGTGGCAAGAATGACTTGCTTTCTGAGTAAACATAGCCTAGGGAAATGTTTTCCTGGGA
GAGCACTCTCCATTCTCCACCTCCCCTGGTGTGTCCTCTGACTAAGTAGTTCTTCCCGTA
CTGCATCGCTGCCCAGAATATTCTGAAGACAGCCTCCCACCCCACCCCACCTCATCATGC
TCTTCCAGGACAGCTACAGGAAGAAAAGGAGATAACAGAATCTAATGATGTCCCATAAGA
TCTCCAGTCAAGGTGTGAACATGAAGCTCCAGTGAGTAATGTGGTGTCTCACATCTATAA
ATGCCTTATGTGTGACTGATGCATTCTTGAGACATGTCCAGGACAAGTAGAATTAAGTCT
TGATGGCTGCCTCTGATGATCACACCCTCATCAGCAGTCTGATCTATGCTTTGTTTGCAA
ACCCGGACCTTGTTGTGGCCTGCAACTCCCCACAGGCTCTCTCCCCAGCTGTCAAGCCTC
TTCTAAAACACACTTCCCCTTTAGAGAGGGCCGTCTTCACTCATGTTAGAACCTGACACT
CCGAGAGACTTTCCTCTCACCAGCTGGTTTTGACTGTGGCAGAAATGTTGTTGACATAGC
AGATGGTCTTGATATTTCTGA
>FR0000768
TTTTTTGAGGGAGAATTTTCTGTGATTGTCGCAACTATTTGCAAGCAGCTTTCAGACATG
GTGTGTCCTGATTATTCCAAATAGTTGGGATAGTCCAGACTCTCAAAATAATTTCACCTT
GCCTGTGCTTCCTGGAGGTCTGGAGAAAGGAGACAGTAGGAGGTGACACCCTCTGGCTCC
TTCCAGTCTGGCGTGTGCCTGCCCTGGGAACATTGTTCAGAACATGCTGGAGAAGAGAAT
ATCACAGCCTGACTGTAGACTTTTGGGGATGTGTTTTATTTAAATATGTAAAATATAATA
TTTTGGTGTCACTTAAAACACCGGGACTTTTGGAGGCGTAGTAGAAGTTCTATGTAGCTT
CAGAATGACCCATCAGAAACAAATGTATATGAGTCTTTACTTACATTTGTGCCATATTGC
TTCCCCCTATATTTTTTTCCCTTTGGAAGCTCTGGCATGGGCCTTGATCCTGTGTTTAAG
CGCTGTGTGGGAAGCAGAATTTAAAAGGACTGTAGTAGTATTTCTAAAGAGACTTAACAG
GCTACATGTGAGAGAATTTTAGATTTCAATTTAGCAAACGTTTGATTTTCTAGTCTTT
>FR0000769
GTGTTAACATTGCAGATGTCCAGTTAATAGGAAAGGCCTCTGTTTCACTTTTCCCATAAA
ATGCAAATGAAATGGTATGTTCATTTGCATTTTATGCCTTTGCCTAGAATACTCCATCCT
TGGGACAGGTCAGTTCCCTAAGAATATTTTCACATAATGACTACTTCTGCTTCTCTATAA
AAACATCTCCTGAGCTCGTAACTTGGAGCCCTTGGGAAAAGAGAACCTCAGGGTGGAAAT
GGCTGGAGGCCTAGGGTGGCCGATGCTGTCGTCAGGGGCCAGCTGACAGAGACCTGAATC
GTATAATATGATATTCAATAGGTGGGTCAAAGGAGCCTGTTAGATTGAATTAACAGACTT
GCACTGGAGATGTAAACTGGAATAAGGAGCTCAGGAGAGAGGGAACTTAGGGTGGAAGTG
GGAAGGTGGAATGGATGGTGAGGTAAGTTTTCTATCCTCTGAGATGTGATCTCAGTGGCT
TCTTTACCCTCCACAAGAGGGTAAAGCGTCCCTCCCACTGGCACTTTAGAAAAATTCCTT
TTAGTTTTAAAGGCTTTCATTCCTGTTCAGAAGTCAATGCCCTTGACGGGGCTGATGTGT
TGAGCTGCTAACAGTCACCCATCCCAGTGTCAGGAAGATTTGATAGAGGAGTTTGGAGGA
GAGTGGGAAGGAATGACTGCTTAGGAGGGGAGAGAGCCTGGCAATGAAATGTGGCCCAGG
GCACCAGCCTGACAGCCCCGAGGGACCCCTGGGTGTGTTTGAGGCTTTCATAGTTCAGAT
TTCTGCATGCCCGGACACGCTCTCCACATGCCTTTCCTGAGGCCGTGTGTTCTGCTCCTC
CAAGAGAGTAAGCCTCTGGCCTGGTCAGGCCCACTTCCACCTCACTGGCTGCAGTGGGTC
AGGCCTCGGCTTTGGCTTCAGCTGCCTCTTGGTTTCCATTCCTTGTCTTCTCCCCGTCCT
CCACATCTGCCGCTCTCCCAAGCCTTGTCTTTTCTCCAGCTGCCCTCGACTGTCCCTCCA
TTTCTTTCTACCATGGCCTTAAGTCTTTGCGTCATGGATGTTCAGCATTTGCAGACATTT
AGCTTTACCTCATGTCATATTTACTGTAGGTTTATTGCCATGCGTGTGTATGTGTTCTCC
CTAACTTAGCATCTCTCAACGTGTGTCCCATGAAATAGTGTGATCAGATTAAATGCAAAA
CAAGTTTATAAACAAAGGGTAGGAAATGGTGGTTTTAGCAAAGGTTAAAAGCCTTTTTAA
ACCATTGGCCACTGCAGAGCTTTAATTCACACATGTAGATCCTGAGTCCCTGTGAAGAGT
TTCTCAGTGTTATTTACTTGTGCAAGAACCTGTTTTTCATCTTGTGGTAGGTAGTATTCT
GCAGGACCCAGTTTCCTGAAGGG
>FR0000770
CTCTGCTTCTGGTGACACAGTGCACTGTCAGATGCCTCGGAATAAACTATAAAGGTCTAA
AAACTGAAAGCATGACGCCAAGACTCCCCTAACCAGGTGCTGCCTATATGAAATGATCAA
GAAGAACAAGAAAGAAACCCTGAATTCTTTTTAACTAACAA
>FR0000771
AAAAAGTTTTATTTCTGTATCTTGAATGCCTGGCAAATAATAGGATCTTTAATGAATCTT
TGAAGATTCATTCCTATCTACTAAGTAGATAGGAAGATTAGAGGGAACCAGAGAAAAGGA
CCAGTGCAGCCCCAATGAAAAGAAGCCAGTCCTTTCAGCCTTCTCTGTTCTTCTGATCCT
GTATTTGAGGGCCAAATCTCCATGGGCTAGCCTAGGAACCTAAACACCACTTAGACTTTA
AAATTTCAAAGCTGGTTTATGTGTTTCCAAGTTCCAATAAACTTATTCAGAGTTCTTCCC
ATTCCAGCCTTCTATGAGTGTGATGTAGACATTCTTGGAATGCAGGTCCCATTTCTGCCT
ACGTGTGGTCCAGCAGCAGTCTAATGAGCAGCGTAGACAGGCTCAGGCATGCCAGGGTTC
CTGGCAGAAAGCTTCTGTGTGAATAAGCATGTGCTCACAGAAATGAGACCTCTGCTGGGA
TCATGCCTGTTATTTATCACCCAAATTCATAGTCTTCATATCTAAGATTAACATTTCTAG
GTGTCTCACTACACCCTGGTCTAGAAATTCTTGGAGTTAAAGGGACAGAAAAGGCAGATG
ATGAATTCCTACAGTTCTCTAGAACTTGATAATTGAATTTAAGAATGCTACAGAGAAATT
TCCTCATGAGATCAAGTTCCCTGGTGGTTCCTGCAGGGATATTCAACTCTCGTGTTCTCT
TTCTTGCTCAATTCCTGTGAGGTGGGCCAGACCAAGTAGACCAAAGGCCAGCTCTGGGAA
GGTAATATATTGAAGATACTGGGTCAGTCAACTTCAGCCGCCAGGCTCTGTGTTCCTACA
GGATCATTAAGTATTGCAAATCCGCGTTAGTCCCAGCACCACATGTGTTGCCCTGGACAT
CTCAAAGTTAGGACTGTTTTTTAAA
>FR0000772
ATCCTGCTACCGTAGGGTTGTCAGGATTAGAGATAATATAAATAAGGTACCTCATATAGG
ACCTGGATTATGGCTGGCATTCAATAAATAGTAGCTGTTAATTGATAGCTAAGCTAGAAC
TCTGAAGTCTACCATGGCAACTTCTTAAGTGGTCTGAGAACCCAGTTGTGTTCTGTGGCA
AAACACAGCTTAGGGATCCATACCCAGCCCTCCTGTCAGCTGTTCACCTTCCAGTTCTTC
AGAGACATGTGTGGCAGTGACTTTGGCCACATAGCTGGCTGTGCCCTTTAAAGGCATTCC
TTGACACAGATATGTGGACTGGTGACGTTGCTCTCCAGCCAGGTGTTCTTCCCAGCAGGC
TGGCCTGGCTGTCTCCTGCATGCCTGTACTTGTTTGTCTCCCTGCTCCCTCTCCTGGGCC
TGGCCAGAGCTACTTGCAGCAAACAAAAGCAGGATATTGGCAATGGAAAGGAGGGTGTGT
TCTGGTGCTCCCATGCCCTGCGGCGCACATACCATTGCAAGGGCGTAACAGAGCCCAGGC
CTGCATTTGGGTGCAAATAAGTCTGCACACAGAAGAAAAGAAGGACCTGGTGACCAGGAG
CCATGGAACCCTTGTGCTCCCCTACCTGGGCTACTGGTTCTTGCCACTCCTACCATTTTC
AGTTTGGAAATATTT
>FR0000773
GTCCAGAATTTCAACGACGGGCAGGGCTGGCCTCACAACAACTCCTCTCCTACATTGTCA
GGACAGGGAAGGAGCCCAGCTCTGTTTCTTCCAGTCCTCTGCTCCCAGTTACCCATGTTC
CAAACCGCTGCTTCTGGTCCTTCGAGTGCCACACCTGTAACAGGCACAGTTGAAACTATC
TCTGCCATGTTGGTGACACTATAGCTGTGCCCACTGTTGTCTCTGGGAAACATAGCCGCC
ACATCACTGCATCTATACTGGCAACAGAGCTGGCAAACAGGGCTCTGTTGACTCACTGCT
AGTCTGCAACCTGTCCAGTAGGAGCTCCTTAAACATGCCTGGACAAGGGCAAAATGTACT
ACTCATCCCACTCCCTTAAGCAAAAAAGTCAGAGAGAAGCATTTAGTGTCTAAGAACCCT
GTCCCAGGAAGGGAGAGGTATTGAGGTGAAACATAGGTCGTGTCTATACAGTCTGGGCAA
AGTGGATGTAGAATGACAGAATCTGGTTAGCATCATTCAGAGCTGGTACGGAAGCCTGGC
TCTCTTCTAACTGTATTTGGCCATGGCCTTGGAAGCCTCCGTGGATGACCAAGTGTGTAT
TTCACTCGTCTCAATGCTATGTCTGAGGCAGTGGGCCTAGAACATAGCCGTGGCACACTT
TTCCCTC
>FR0000776
GATTATGCTAATTTTTAGTTTTGTTTTCTCAAAGAAGTGTTAATTATTTGTCATCAAATT
ATAGGGTAACTCTGCAATATATTTAGTAAGAAAGGTTCTTTTTCTTTCCTCATAATAACA
AAGGGTAACAACATAATCACATAATCACACAACAACATAATAACAACAGGCAAAACACTA
GCAGCAGAGAGTTAAGTAAGAACTTCATTTAAGTAAGGAGTTCAGCGGTAGTGGAGATTT
AGTCGCCAAGGAAGTCTTGCTTACGGCTTTGGTTCCCCTAATCTGGCGTGTAAGCTTTGA
GTCAGGGTCTTTGGGTGGGACAGTCTGAGCTACGGCTTTCCTGGCAAATTTGACATGACT
TAAAAAACTTCAGTGTTGACCAGTGATTAGTCCTGGGCCACCCAGGATTTAGACACCACC
TGTTTACTTGTAAACATGCAGTTATTGCTGAGCTAAAAAAACTTGCATTTGTATTCACAT
TTGGGTTCTCCAAAGAGGTGAAACTGACCCGATGAAACACAGTAAAACTCAAGAAGGACA
TGGCCTTTGAATAAGCACTGTCACCCAGAAATGAGCCCCCGCCCCTCCAAAAAAAAAAAA
AAAAAAGAGCCTTCCAAGCATTGCCATACCACAGGGCTGGGCAAGAATGAGCCAGGACCA
GCGTCTGATGGACTCCTGGTAGAACGGTAAGCTGTGGCTCTCTGTGGACATGTCACTGGG
AGAGAGCATGTTGGGACTTGTTCTATGGGGCTTGGTCTCCAGGGAGCTTGAAAGGGAGAT
GTTATTTTCACAACTATGTGTTCTGAAGGAAAGTGAGCAAAGATGCATTTCTGAGACTTT
AATTCTCCCCTAAAAACAAATTTTTTGTAATTTTTTTTTATTGTCTTAGAAAACCTGCCT
ACAAATTACACATATGAAATCAGTACCGGGTTACTTGGGGGTGGAAACAGGTGGAGCATG
ATGTTTTGCGTAACCTCTTGCATACA
>FR0000778
AGCTCACCAGAAAGTGCCCTTTATTTTCAAGGTGAACAAGCATGGCCCACATCCAAATGA
TCCCACTGCCCTGGCCACGTCACTAGAAAGACATTTTTTCCAGAAAGTCGTCCTTTCTTC
AAAGCTTAGAGAACAGAGGAGGAAGAGTGAGAGGAACATAGAAATGCTAAAAGCTTCACG
CATTGTTTAAGGTGAATAACAAGATTTACCCTTTGTACTTAGGTGAAATTTTCTTCACTT
GGTCTCAGTGGCATTTTGAGTTGATGCTAAGAAAATTAGGTTAAAGTGATTCTTTCAGAG
AAACACACACACACACACACACACACACACACACCCCAGAGCTTGTGCGGGGTGTCACAT
TCCTCCTTTGGATCCAGACCTAAAATCACATTTCTGTTGCGCCTCCAGTACTGGAACTGA
GGACATCAGCTCGCTGAGGACAGGAGCCAGTGGTGAGACAGAGCCTGGAAGAAAAAGACG
GGCCTGGAAGGCAAAGCGTGGTCCTTGCCCACGGTGGAACCCTGCCAAGTGGACTAGGAA
GAGATGGGGGCTGAGCTGCCTTCTGGGGAAGGTGGGTCCTCTTATCTAGGAGTGTTTTGT
TTTTCTGGTCACTGTGACAGGTCAGGGCATGCAAGGATGAAGGTAGTTGTCAGATGCTGG
GGCCTGGGGGAGAATGAGTAGGAGAGAGAAGAGACCACAAGTCGGGAGGAAGGTGACAGG
GAGGGAAGCCGACCCGCCCAGGAGGCCTAGTTGCGAAGAACACATGTATTTCTAGGAAGG
ATTTTGACATTCTTTTGCTGTGGTGTGTACATTACGAGCCCCCTCCCCCACTTCAGTCTC
CCTACCACCTCCTTCCCCCCACTCCCTTCAGAAAAGTCTGCGTGTTTCTCCTATGAGTCA
TTTATTGCTTTGTAATGAATTACCTCAAAACTCAGTGGCTTAAATCTGCAAAATGAC
>FR0000779
CGCCCAGTGAGAGCCAGCACATGTCCTCTCTGTTCTGGAGGGTTTAGTTGGAGGATAGTT
CAGTTTTGGGGTAGGGAGGCAAGACCACTTGCCCAGTCCCAGGTGTATTTTCCAGAATGT
GTATCTGCCAGGGCAGGATGGTCTATGAACAAAGGCTTGGAATAGCTGTCTGTCCTCAGG
CATAGCTGGGATTCCAGAAGACCCAGGCCTCACCCAGGCGGGCAGGGGCGGGGCTCAGGG
TACCGTCCTGGCATGTTCTAGGCATGCCTCTGGCCCAGCAAGGAGGGAACACGGTGAAGC
AACTGCCACTCCAGCGACCAGCGCCTTCCACTGCCCCAGGCCCCAGCTCCAGAGGTCCCA
CAATGCTTCCATTGTCCACTGCTCTGCCCGGCTGCCCCCCAGGGAGCAGCTCAGAGCCAA
GAACCTGGGCAGGGCCCTGATTCCTGGGGCACAGACTGGGTAGAAGAGAGAAGAGCAGAG
TGGTCAGATTCACAGAAAACAGCCATGGAACTTGGAGAA
>FR0000780
ACCCCGGTCCTGCCAGAATGTGTCAGAGGCTGAGCCAACCCGTGAGGTCAACCCTGTAGA
CAGCTCAAGGAACCAGGACTTGGATCTGGCTTTTGCCCTCTGCTGTCCACAAAACTGGGT
GATGCTCTTTCCGATACGGTACGTGTTTATAG
>FR0000781
GTGTTCCTTTCATGACCTGTAAGGACAGAGTGGTTGGAAACCAGAATGAAAAGTTAATTT
GAGGCTTAATGTGCAATAGAACACTAGAGTCCATGAAGGTTCTATCCTGACCTATTTCAA
ACCCGTCTCAGGCCCATCACCTGTCCGAGGGGAAGACAAGGGAATACTGCTGACATGAGC
AAGAGTCTCACAGATGGGAGGGAACCGCTCGGATAACTGCTGGCTTTCTCTTCCAAAGCT
TACAGCTACTGCCCTGCTTGACCAAAACTCAGTTAAGTCTAATCATGTAAGGGAGTCCAA
TCATGTAAGGGAGTCCAATCATGTAAGGGAGTCCAATCA
>FR0000782
ATTTCTCAGAGATTCAGTCTTGCACAGAATGTCAGGCAACCAGTTTTCCAACTTCAGGTT
TCTAAGTCGATTTCTTCTCAAGTTCTATGCATCT
>FR0000784
CACTGCAGACCTTCTCAGGCTGGAGTCCCCCTGCAGGGTACCCGCCGTGGGCCCCTGGCT
GGCAGTTTTACTGGGGTTCAGTTCTAGAGGAGGCAGGGCTCCCAGCCCCAAGCCTGTCCA
AGACGATTCTCTACCCAGAGGATCCCAAATGTTTCTCTCAAAGGAATGCCTTCCACCGTC
CCTGACAGAGCACAGCCAGGGGTTAGTTATAGCCAGGGGTTAGTTACAGCCAGGAGTTAG
TTACAGCCAGGGGTTAGTTATAGCCAGGGGTTAGTTATAGCCAGGGGTTAGTTACAGCCA
GGGGTTAGTTATAGCCAGGGGTTAGTTACAGCCAGGGGTTAGTTATAGCCAGGGGTTAGT
TATAGCCAGGGGTTAGTTACAGCCAGGGGTTAGTTATAGCCAGGGGTTAGTTACAGCCAG
GGGTTAGTTATAGCCAGGGGTTAGTTACAGCCAGGGGTTAGTTACAGCCAGGGGTTAGTT
ATAGCCAGGGCCCGGCTTCTGCCTCCAGGGACTGTTCTTAGGGACGCTCTAGTTCCAAAG
ATACTTTCGGCCGTAGCATCCTGGTTGAAAAACCACATAGAGGAACAA
>FR0000785
AAGAATGCCTGCGAAAGCTGCTGAAATCCAGTGGGGTCTGCAGCCTGGTTCACTCTGTAG
TGAAATCCAGTGGGGTCTGCAGCCTGGTTCTATCTGTATTGAAATCCAGTGGGGTCTGCA
GCCTGGTCCACTCTGTAGTGAAATCCAGTGTGGTCTGCAGCCTGGTTCTATCTGTATTGA
AATCCAGTGGGGTCTGCAGCCTGGTCCACTCTGTAGTGAAATCCAGTGGGGTCTGCAGCC
TGGTTCTAGCTGTATTGAAATCCAGTGGGGTCTGCAGCCTGGTCCACTCTGTAGTGAAAT
CCAGTGGGGTCTGCAG
>FR0000786
AGAGGTATCGTTTGTAATAATGAACAACTGGAGAGACAGTCAGGGCCATCCACCTGGCGT
TGCAGACACCAAGTGCGGCGTGTCCACACTTTGGAACGCTGTACACCTTGCTGAAGAAAA
CCATGAGAAAATAGTTTTTAAAATCAACCCGGACAAAAAAAAGAATAATGTGTGCCCCCC
GCATTGTGATTGTATAGCTGTGGAGAAGTAAAGACTCAGGGCCTCTTGCGGGCAACGTGG
TGACGGTCATACCTCGCCAGCATCCCTTGCCTGCATTTGCATTTCTAGGAGTCTATTCTC
AGATTTGCTCAATCCTGTTTGAAACCACATCTGGCTACATCTGGACCTGTGCGTCCACGT
GTTTCTCTCGCCCTCTGGTCTGCATGTGTCCCCATGCTGTCCTGCACTTCCTCTGCCATT
GGGGCCTTGCTGTTCCCACCGGCCCTCCGCCCACCCAGCCCAGCACACGGAGCTCTGGAG
GCCGCGTCTCTGTTCTCTGCTCTGCATC
>FR0000787
GAAAATACATGTCTGTGACTCATGCCCCCCCACCCCCACTCCAGGGTGTGCTGAGGAGTC
TCTCAGCTGCCCCGGGGTCCTCGAGCAGGGGAGGGAGAAAGGCTGGCGCTGCGCCC
>FR0000788
AGAAAGAAAGAAAAAAGAAAATGCGTGTTTCCCTAATTGGAGAAAGCCCTGTTGTTTTGC
CTTTGGTATCTCGGCATGTGGCAGAGGCCTGGGCGGACACTTTGGGCTGGTAATTCGCCA
CTAATGACAGTCCCGTCTACAGGGCTACTGTTCTGATTGTTTGGTGTTTGAGTTATAACC
TAGGGTTGTGATTATGTTTAAGCCCAGTGATTAAAGTCCCCTGTGGTTACACAGGAAAGG
CAGGAAGTACCGGCCTATCAAAAACATTAATAATAGTAATAGAAATCACTCATTCTGCAC
AGCAGGCCTGCGCTGAGTGTTTCACACGAATTGTCTC
>FR0000789
TCCCTGCCACACCCCGGCAGCCTGCATTCCGCCTCCTGTCTCTGAATGTGACTCCTGGGG
ACCGGGGATGGGTAGAACCTCACAGCCTGTGTCCTTTCGTCTCCTGGGGACCGGGGATGG
GTAGAACCTCACGGCCTGTGTCCTTTCGTCTCCTGGGGACCGGGGATGGGTAGAACCTCA
CGGCCTGTGTCCTTTCGTCTCCTGGGGACCGGGGATGGGTAGAACCTCACGGCCTGTGTC
CTTTCGTCTCCTGGGGACCGGGGATGGGTAGAACCTCACGGCCTGTGTCCTTTCGTCTCC
TGGGGACCGGGGATGGGTAGAACCTCACGGCCTGTGTCCTTTCGTCTCCTGGGGACCGGG
GATGGGTAGAACCTCACGGCCTGTGTCCTTTCGTCTCCTGGGGACCGGGGATGGGTAGAA
CCTCACGGCCTGTGTCCTTTCGTCTCCTGGGGACCGGGGATGGGTAGAACCTCACGGCCT
GTGTCCTTTCGTCTCCTGGGGACCGGGGATGGGTAGAACCTCACGGCCTGTGTCCTTTCG
TCTCCTGGGGACCGGGGATGGGTAGAACCTCACGGCCTGTGTCCTTTCGTCTCCTGGGGA
CCGGGGATGGGTAGAACCTCACGGCCTGTGTCCTTTCGTCTCCTGGGGACCGGGGATGGG
TAGACCCTTACGGCGTGTGTCTTTTCATCTCTGGCCGCTGTCACCAAGCACCATGTCCTC
CAGGTGTGCTCCGCTTCATTCCTGCTTCCTTTCGTTGTGGGCTGTTTGTGTCCTGGGACA
AAGTGGCTGAGAGTAGAACCCAGACCTGCTTGGGAGGGGAAGGTTGGAGGGGCCCTGGGT
GGGCTT
>FR0000790
CAGGGAACCTAGCAGAACTCCACCTGTAGCCTGGAGCCCTGAGCAGGGAACCTAGCAGAA
CCCTACCTGTAGCCTGGAGCCCTGAGCAGGGAACCTAGCAGAACCCCACCTGTAGCCTGG
AGCCCTGAGCAGGGAACCTAGCAGAACCCCACCTGTAGCCTGGAGCCCTGAGCAGGGAAC
CTAGCAGAACTCCACCTGTATCCTGGAGCCCTGAGCAGGGAACCTAGCAGAACTCCACCT
GTAGCCTGGAGCCCTGAGCAGGGAACCTAGCAGAACCTCACCTGTCGCCTGGAGCCCTGA
GCAGGGAACCTAGCAGAACCTCACCTGTCACCTGTCACCTGAGCAGGGAACCTAGCAGAA
CCCCACCTGTCACCTGGAGTCCTGAGCAGGGAACCAGGCAGAACCTCACCTCGAGCCTGG
AGCCCTGAGCAGGGAACCTAGCAGAACCTCACCTGTCGCCTGGAGCTCTGAGCAGGGACT
CTAGCAGAACCCCACCTGTAGCCTGGGCCCATAGAGACTGTGACCCATACAGACTCATAA
ATATATGTTGTTTTAAGCTGCTAAGTTTATGGTAATTGGTTACAGAGCAACAGAAAACTA
ATAAAATGAACAAAGGACAAATAATCCCACAGAGTCCCTGTCTCCCTCCCGCCCCAGTGC
TGGGGTTCAGGGCCTGCTCC
>FR0000791
AGGGCCCTGGAGGTGAGTGGCAATTGGGGGGGAGGGGGGCCTGGAGGCGGGGCAGGCCCT
GGAGGTGAATAGCAGCTGGGTATGCCCGGGCAGGCCCTGGAGGTGAGTGGCAGCGGGCAG
GGTGGGCCCAGGAGGTGAGAGGCAGCCAGGCAGGGCAGGCCCTGGAGGTGAGTGGCAGCA
GGTTAGGACGGGCCCTGGAGGTGAGTGGCAGCGGGCAGGGTGGGCCCTGGAGGTGAGTGG
CAGCCAGGCAGGGCGGGCCCTGGAGGTGAGTGGCAGTCAGTTACTGCGGGCCCTGGAGGT
GAGTGGCAGCCGGGCAGGGCGGGCCCTGGAGGTGAGTGGCAGCCAGTTACTGCAGGCCCT
GGAGGTGAGTGGCAGCAGGGCAGGGTGGGCCCTGGAGGTGAGTGGCAGCCAGGCAGGGCG
GGCCCTGGAGGTGAGTGGCAGTCAGTTACTGCGGGCCCT
>FR0000792
TCCCTTTCTGGGACAGCATGTCACTTTCCTTGGTGTCACCAATCATCTCCCTTAGGAGTC
TGTGAACCACCCACTCCCTCCCTCCCCACCAGACAGGTTACCGGAGCGGGCGTGTCTG
>FR0000795
CCACTTGCCCATATCCAAGTTTTAAATAACCCAAGGTTACAAGTAAGGACACCAGGACAT
AAACACTTCCCCGAGCCCTATTCTTTAGTGGCTTTGTCGATAGGCTGTGTAGACATGGAT
GCCCACCTGAGCCCATTGCTCAGTGTCTGTATGGACAGGTGGTGTGGACATGGAAGCTCG
CCTGAGTCCGTCCCTCAGTGTGTGTGTGTGGACAGGTCGTGTGGACGTGGACGTTTGCCT
GAGTGCGTCCCTCAGTGTCTGTGTGGACAGGTCGTGTGGTCATGGATGTTTGCCTGAGCC
CGTCCCTCAGTGTCTCTGTGGACAGGTAGTGTGGACATGGACATTTGCCTGAGTCCGTCC
CTCAGTGTCTCTGTGGACAGGTCATGTGGATGTGGACATTTGCCTGAGTCCGTCCCTCAG
TGTCTCTGTGGACAGGTCGTGTGGTCATGGATGTTTGCCTGAGTGCGTCCCTCAGTGTCT
GTGTGGACAGGTCATGTGGACGTGGATGTTTGCCTGAGCCCGTCCCTCAGTCTCTCTGTG
GACAGGTCGTGTGGACGTGGATGTTCCCCTGAGCCCGTCCCTCAGTGTCTGTGTGGACAG
GTCATGTGGACGTGGATGTTTGCCTGAGCCCGTCCCTCAGTGTCTCTGTGGACAGGTCTT
CTGGACGTGGATGTTCCCCTGAGCCCGTCCCTCAGTGTCTGTGTGGACAGGTCGTGTGGT
CATGGATGTTCGCCTGAGTCCGTCCCTCAGTCACTCTGTGGACAGGTCGTGTGGACGTGG
ACATTTGCCTGAGTCCGTCCCTCAGTGTCTGTGTGGACAGGTCATGTGGACGTGGATGTT
TGCCTGAGCCCGTCCCTCAGTGTCTGTGTGGACAGGTCGTGTGGACGTGGACATTTGCCT
GAGTCCATCCCTCAGTCTCTCTGTGGACAGGTCATGTGGACGTGGATGTTTGCCTGAGCC
CGTCCCTCAGTGTCTGTGTGGACAGGTCATGTGGTCATGGATGTTTGCCTGAGCCCGTCC
CTCAGTCTCTCTGTGGACAGGTCGTGTGGATGTGGATGTTCCCCTGAGTCCATCCCTCAG
TGTCTGTGTGGACAGGTCATCTACACAGCCCCATCTGCCTTCAGCAAGCACAAGGAGATA
TCACACACCAGGGTGAAACAGTCACAGAGGCCGCCAAAGCAGCCACATCCAGAACTTTCT
AAAGGTTAAAGGGTTGCATGGATGAAGGTATTTATTAAAAAGTTAGTAAGTCATGTTGAA
GAACTCATTTTTAGAAGTTCTTCTGAGAGAGCCCACACCTCACTTTTCCTGATGTACCGG
TCACAGGGCTCTG
>FR0000796
GATGAGTCAAAGGTCAAGAGCCGAAGAGCCAGTCCTCACTGGGGTGCAGAGGGCTCTTTG
GGGGCAGAGCGGGCACTGCATGGACCCTGCACCCTGGAGCTGATGTTCAGGTAGTGGGAG
GAGGTGGCCGGCCAGGGCAGGCCGCTCTCTCAGAGGCACTCTGTGCAGAAGCAGGGAGGG
TGCTGCAGGCCGCTCTCTCAGAGGCGCTCTGTGCAGAAGCAGGGAGGGTGCTGCAGGCCG
CTCTCTCAGAGGCGCTCTGTGCAGAAGCAGGGAGGGTGCTGCAGGCCGCTCTCTCAGAGG
CGCTCTGTGCAGAAGCAGGGAGGGTGCTGCAGGCCGCTCTCTCAGAGGCGCTCTGTGCAG
AAGCAGGGAGGGTGCTGCAGGCCGCTCTCTCAGAGGCGCTCTGTGCAGAAGCAGGGAGGG
TGCTGCAGGCCGCTCTCTCAGAGGCGCTCTGTGCAGAAGCAGGGAGGGTGCTGCAGGCCG
CTCTCTCAGAGGCGCTCTGTGCAGAAGCAGGGAGGGTGCTGCAGGCCGCTCTCTCAGAGG
CGCTCTGTGCAGAAGCAGGGAGGGTGCTGCAGCCCAGCTGCAGAGGCCCCACAGCGTTAG
TTGGCCACTGGGGGCGGCTGGAGTGGGGAGGGGCACTTCAAAGGGCAAAGAAGTAGCAAT
GTCATCTGGCAAAAGTGACATTAAATAACTGCAATTAATACAGAATTGAAACCTAAATAC
TTACATTCTAGGAAAGATA
>FR0000798
GAATGACCAGCTGTGTGACAAACCAAAACTCCAGGGACCTAGACATCTAAGGGGTGTGCC
CACCTAGACATCCGAGGGGTGTGCCCACTTAGACATCCGAGGGGTGTGCCCACCTAGACA
ACTGAGGGGTGTGCCCACCTGGACAACCGAGGGGTGTGCCCACCTAGACATCCGAGGGGT
GTGCCCACCTAGACAACCCAGGGGTGTGCCCACCTAGACATCCGAGGGGTGTGCCCACCT
AGACATCCGAGGAGTGTGCCCACCTAGACATCCGAGGGGTGTGCCCACCTAGACAATCTG
AGGGGTGTGCCCACCTAGACATCCGAGGGGTGTGCCCACCTAGACATCCGAGGAGTGTGC
CCACCTAGACATCCGAGGGGTGTGCCCACCTAGACAATCTGAGGGGTGTGCTCACCTAGA
CATCCGAGGGGTGTGCCCACCTAGACAACCGAGGAGTGTGCCCACCTAGACATCCGAGGG
GTGTGCCCACCTAGACATCCGAGGGGTGTGCCCACCTAGACTATCTGAGGGGTGTGCCCA
CCTAGACATCCCGAGGGGTGTGCCCACCTAGACATCCGAGGAGTGTGCCCACCTAGACAA
CCGAGGGGTGTGCCCACCTAGACAACCGAGGGGTGTGCCCACCTAGACATCCGAGGGGTG
TGCCCACCTAGACATCCGAGGGGTGTGCCCACCTAGACAATCTGAGGGGTGTGCCCACCT
AGACAACCGAGGGGTGTGCCCAC
>FR0012365
TTCCCTTAATCTAACTGTAACAACAATTTAGTAGATTATACTTTTATAAACAGAAATGAG
GCATTTATCTTTTTTCTCTGCCTGATTTCTCCAGAATTTTGAAATTCTAACTGAATACTC
TTTATTTTCATGATGATATAGTTGTTATCACAAGTCTAATAAGAACCTTATAACGGGACA
TAATTGGAAATTTTGTTTATATTATCAAGGTTTTTACAGGAATATCATATTTATGAAATG
TACCTCAGATCAGTTATGACCAGCAATTTTAAGGAAGTAAGGTTGACTTTTATGGAGACA
ATGCTTACAAAGTACTGTGAGAAATGGGAAAGTTCTTCAAAGATTATAAAAAGTCACAAT
TTCTTACTATATGATTGCTATCCACGATTTATATATATACGTGAGTGTGTGTGTGTGTAT
TCCAAATCAGTTATCCTAGCTTGCTCCAGCATGCCTGGGCAGAACTAGACAAGCCCCAGC
CCATAGTGCATGCCATTCCTTATTTGGAGATGCTTCCTTAACTATCCCTGGCCAACTTCC
ATTTCTTTCTTTGTTCTATTCCCCTAACCTAATTAAGAAAGTTTTAAACTAATAGCCAAT
TGGGTAAAGTGTAAAATGTGAGGTCCTATTTCAGCCAATGGAAAATGGACACAGCACTAG
GGTAGACACATCAGGTTATAAGTAACTCTGTCTCCTTTGGTGTGCTCTTGTGGCTGGACA
ACTATTGAGTAGCACCCCTTATGCAGAAAGCAAAGCTCGCCTCACTAAGAGATCATTTGT
TCCCACGTTAATTCTTTTTTTTTTTTGGGAACACCAAAATCTTCATTCCCAACAGCACTC
TGAGAAAAGCCAGCCTGATACCTAGATTACAGGGTTCACAGCCTTAAAGGTTAGTAGAGG
TTTACCACACAGGAGGTAGAGGTTGCAGTGAGCTGAGATTGCACCTTTGCACTCCAGCCT
GGGCGACAGAGCCAGACCCTGTCTCAAAAAAAAATTTTTTTAAAGGAAAACTATAGCTAT
TGTGGATTATCAGATTCTAGTCTTGTTTCTTGTTTTTGGGCTATTTTTACCACTTTGTAA
ACTGGATCCTGCCATCTGATGAATTTTGTCCAACAATGATACTTGTGGAATAAGAAGCCA
GGTATTGTCTCTCCCACTAATATATCTATTGTCAGTTAATTTCAAGGTCTCCAACCCTGG
AACAAAGTTAGAAGAGGAAAGTTTTGCTCCCCATAATGCATAACCAAATTGTGGTACATT
CATGCAATGGAATACTATTTAGCCATAGAAAGGAACAAGCTATCAACTCACACAAAGACA
TGAGTGAATCTTGCATGCACATTGCTAAGTGGAAGAGGACAGTCTGAGGAGGATACATAC
AGTGTGATCTCATTTAATAAGACACTG
>FR0012366
TATTCTTGTTGGTAGAAGTGTTCACTAAAGTATTCAGTGAACAAGTAACCAGTTTGACTG
AACTTACTTTGGGGAGATTGGGTAAAGATGTGGGTGGAAGTTAAATTATGATTTTCACAC
CACTTTTAAAAGCACAATAACATGGACCAGAAATAACATTAAACTAGATGCTGGAAAATC
TGGATTCTAGTTTTTGTTTTACCATTGATTCGGCCCGTACTTAACTGGAGTATAAATTAT
ATTTATCTTCTAGGTGGTGAAGGTGGTGCAGTGTATCTAGCAGATTGCCTGATAGCTGTT
AGACTAGATGAGACACTCCATAGTCAACTAGTTGAATTAATGGATTAATTCTCTTTTTTT
TTTTTTTTTTTTTTTTTGAGATATAGTCTCACTCTGTCGTTAGGCTGGAGTGCAGTGGCA
TGATCTTGGCTCACTGCAACCTCCGCCTCCCAGGTTTAAGTGATAACTCCTGACTCAGCC
TCCCGAGTAGCTGGGACTACAGGCATGTGCCAACATGCCCAGCTAATGTTTGTGTTTTTA
GTAGAGACGGGGTTTCACCATGTTGGCTAGGATGGTCTTTCTTGACCTCCTCGTGATCTG
CCCGCTTCGGCCCTCCAAAGTGTTGGGATTACAGGCGTGAGCCACCGCGCCTGGCTGGCT
AATGGATTAATTCTAACTTTGACATAGAATTAACATTTCTGTTATTTGAACAAGGAAGGA
CTCTTAATCTGGTTTATTCTAGATCTGTGATCCTGTGGTCATTTAGTAGGTGTGGAGAAC
TATTAACCGTTTTTGAGCAGTGTGATTATGAGTTAAATGATACCAGATGATTGGAAATGG
TTAAATGTCAGATGCTTAAATGGAGTCAGATGGTAGGAGCTAGCCACAATGTAAAACACA
AATTGGAGATGAAGAGAATGGAAATATGAGGCCCATCTTAAACTGGTCTAGGCTTAAAGA
GATGAGGTATTAGAAATCAGAACTTTGATGGTTACTTTTGTAATACAAAAACAATGACTT
GTGAGGCAGCAAAGAAGCCAGTAAAAACTTTTTTTTTTTTTTTTTTTTGCTTGGTCAGAG
ATCTTTGGCTGTTGGAGAAGAGTAAGAATACTAGTCACAAAACCATTTCCCAGTTGTTTT
TAACTTTATCTTTGTGTTAAGAGCCCATAGAGAATAATAGTAGTACTTAAATATTGTGGG
GGAAGAAGCATCCAATGATGACTAAGGTTTCTTCTCTGGACTATGGAAATAATGACACGA
TTGAAAGAAATAGGGGAAATCCAGAGAAAGGCACTGACTTTGAGAGAAAGAGGAA
>FR0012367
CTCCTCAGCCTCCCAAGTAGCTAGGAAAACAAGCACGCACCACCATGCCCGGCCAATTTT
TAAATTTTTTGTAGAGATGAGGTCTTACTATGTTACCTAGGCTCATCTCCAATCCCTGGG
CTCAAGCAATCCTCCTGCCTTGGCCTCCCAAAGTGCTGGGATTACAGGTGTGAACTGCTG
TGGCCGGCTCTAAAAACGTTTTCTAAAAGGCTTGGGCTGGTGGGAGGGAATCCCTGCTGG
GCCCGGCTTACTCCATGGTCATGTCCAGCAGATAGCCACCAAAGTCTTAGCCCATTGTGG
GATGCTGGGCCCAGGGGTGCCCTGAGGCTTCCAACAGCCCCTGAAGATAGGCTGTGTCCT
GGGAGGAGCAGAGCCCACTGAGGTGAAGAAGGAGGTCTCCTCTTCTGCCCTCCCCATCCT
CCATAAAGATGGTGTTTATGGTTGTTTGGAAAAACTGGACTGTGGCTGGGCCCCAGACCA
AGGCCGGAGTGGCCTAGCTACCCAAGGGGACAGGAGCCTGGCCTCTTAGGAACTTGTTCT
GGCATGTCCTGGCAGGAGCTGTGTGATGCTGGGTGGATTGGCACTCTCAGAGCCTGGGTT
TCCATCCGTTGGGGGTCACTCAAATCGGGGGTGTAGAGCGCCCAGCACGGCGCCTCCCAC
AGTGCAGGGCTGCCAGCTCCCGAGTTGGCTGCTCTTGGTCCTGGAGCCCCATCATCACTG
ACCGCGTTTCCATGGGTAGAGCAGCGTGGCTTCCTGCATGCCAGAAGGGAGAG
>FR0012368
AATTACTCGGGAGGCTGAGGCAGGAGCATGGCGTGAACCCGGGAGGCAGAGCTTGCAGTG
AGCTGAGATCGCCACTGCACTCCAGCCTGGGCAACAGAAAGAATGAGACTCCGTCTCAAA
AAAAAAAAAAATTGAGATATTGTTGTTTCTCTAGAACTGAGCCAAGAGCTGTCCTTGCCT
TGTGCATGGTATTTTCCAGGTGGTTTGGACCCACTAATACGAGGCCTTCTTGCAAGACCA
GCCAAACTGCAGGTGCAGGATCAGCTGATGAACGAGGAGCTGACGGAAAGGCTCTTTGTG
CTGTCCAATTCCAGCACCTTGGATCTGGCGTCCATCAACCTGCAGAGGGGCCGGGACCAC
GGGCTGCCAGGTCTGCCAGTTCCTTCCCTTGCACACCTCATGCAGCTGCTGCGGGATTTG
CCGAGCTAGCAACCTGCTGCTAGAGAGACTGATTTAGAGGAAAACAATCACAAATCTGAG
GCCTTCTAAGCAACGGCTCTTAAAGGGCTCCAGTTCATTCAGCTAAAGTGGCCACTTCCA
GCTTTTCTTAGAGATAGAAATGGCACGAAGAGGGTGGTTCTGAACCTCCCAGGAACGTAT
GAGCTGGGACCTTGAGAAACAGCCGCTTCTAGTAGAGGGAGGAGGGAGTGCGCGGGCAGA
CAATGGCAGGTCTGTATCTGGTATCCCGGGAAGCTCCTGGGATGGCTAGAGTGCCCCCCT
CCCCTTCTCCTCCCCACCACAAGGTCCCAGAGCCTGCAAAGATCATTCCGTCACATCAGG
ACTGCTGTTAACTAACTGGTCCAAGCTGGCCCCTGGCAGGAGTGGCTGCTCCTCTCAGGC
CAGCAGCCCCCTGTGCTCCCCACACCCCACCCGGCTCCTGCCTTTCCCAGGCCCCACCCG
GCAGCCTCCTCCCTGACCTGCCCAGTTTCCAACTCCCTGACCTCAGGCCCACCTCAGCCT
TCCCTCCTCTGGGCTCCTAGGTGGTTCGGTTGTCTGGTCAACCTGCAGCACCTGTCTAGG
CCCGATCCCCTGACACCTCCTATTCTGTGTGCAGCTCTGTTCTCTCCACGTACCCTGGGA
GCTTGGGAGGTGCCCTCCTGTTGTGTGTGGGTGACATGTGAGATGGACAGTGCTGGCAAG
TCCTGCCCTGCCCCGTCCCTGGGCCTTCCTCTGTCCCCTGGCCCTTCCCCCATCCCTGTC
TTCCTCACCAGTGGCATCTGGAAGGGCTGGGATCAGCAGCCACACAGGCTGTGAATATCT
GGGGACTAAATGTGAGTTGGGAGGATGCAGAAGGGGCCCCTATGTGTGTCAGGATAACGC
ACACTGTCCCCCTCACTCCCTGCACCCAAACACAGCTGCTTTCTTGTTGCCAGAGCTCAG
GGAGCACAGCCTACACATGCCTTCACATGCCCGGCACATACCCAGCACACACCCGCACAT
GCCCGGCACATGCCCAGCACATACCTGCACATGCCTGCACACACCTACACATGACCAGCA
CATGCCCACACATGACCAGCACATGCCCAGCACATACCCAGCACACACCTGCACACGCCT
GCACATACCCATCACATGCCCAGCACATGCCCAGCACACGCCTGCACATGCCCAGCACAT
GCCTAGCACATACCCAGCACACACCCACACATGCCCAGCACACACCCACACATGCCCAGC
ACACACCCACACATGCCCAGCACACACCTTGCCTCTGGCTGGGACCCCCTTTGCTGCTGG
CCCTGCTCAGGCCCCACAGCTTGATCTCCTCATGTTCCCACTGCTGACTTCCCCAAGCTA
ACTGTGCCACAGAGTGGGGGACCCCCTCCCGGCTCTCACAACCCCCACCTTCCTCTGCTT
CACTTTTCACCAACTGAAATATGGCCAAAGGCAAAAACCCATGTTCCCACTGGCCTGTGG
GTCCCCCCATAGATCGTAAGCCCAGGAGGAAGGGCTGTGTTTCAGGGCTGTGATCACTAG
CACCCAGAACCGTCGACTGGCACAGAACAGGCACTTAGGGAACCCTCACTGAATGAATGA
ATGAATGAATGAATGAATGAATGTTTGGGCAAATAAACGCTGACAAGGACAGAAGGGCCT
>FR0012369
CACACTTTTCTTTGTGTGCCAGTGACTCCTGGCTCCCCAGAGCCAGCGCTTGCTTTGCAG
TCCAACCTCAAGCATTCCCCAGGCGACCTCAGAGGAAGCGTCCCCATCCAGGAGCCCCAC
CAGGGTCTCCATGAGGCTGCTGGCTGCCAAGCCACCGTCTCGGGGCCTCGGGACTGGCCT
CGGGCTCCAGCTCTGTTTGGTTTTCTCCTTCCTGCCCTGGAACCTCAGACGCCAGTCTGG
CTGTGAAGGCGCCCATATACTGGGGAAAGTACAAAGCCCCTACACAGCTGGCTGCAGAGA
ACCGCGCGCAGGGCACGTAGCTCAGCTGTACCCTGGGGCCAGCGTCGAGCCACCCCCTGC
ATGTGTCCCCTTGCTTGCCTAAAAGCCCCACTAGGGCAGCCTCTGGCCCTTCTCATCCCA
GATTGAGTCAGACTAGGAGACAGACCCATACCCTGTGCAAACACCAGAAGGACGTACAAG
TCCCCACACGCCCAGGGCCGCGTGTGACCGGACGGGCCCAGACGTGCACATGCATGCCCA
CACGTCCTCCTGCTGTGGCCCGAAAGCATCCTCGGAGCCTGGGCTATGTCCTCCACACTT
GCTGCCTGACCAGCCCCGTGGGGCCGGCCCCGCTGGGACAGGTTTTCCCGTTAAGCATTA
ACCACCAGCAGATAAGGGCTCTGAGGGAACGCCCTGACCTGGGATGGCTGCTCCTCGGTA
GGCCCAAGTCATGGATCTGACTAGAGTGACCAGACCAGACTAACTGGCAGAGCAGAGGGA
GAGGAGCTTAGGCTATAGGCTCTGCTCGGGGGTCCAACTGAAGCAAGAGGCACTGAGGTT
AGACCAGAGTGA
>FR0012370
TGCCTTCATGTTTCCCAGCTCTGCTGTGCTGATGCCTTTGTCTACGCCATCCCTTTCTGT
CCCCTGCCCGTGCCTGGAAGACCCCGCAAACTCCAACTGACCGTAACCCTATCCGTCCTG
CGGGAGAAGGTCCTTTCTGCTCTGGGCTTCTGCAGGGATGTAACCTCATCCCTAAAATAG
GAGTGATGGCTGGGAGTGTGGCTCACACCTGTAATCCCATGGGAGGCTGAGGCGGGAGGC
TTTCAGTCTTTGGTTGTTGTTTGTTGTTGTTGAGACAGGGTCTCATTCTGTCACCCGGGC
TGGAGTGCAGTAGTGCAATTATGGCTCACTACATCCTTGACCTCCTGGGCTCGAGCAATC
CTCCCACATCAGCCTCCTGAGTGGCTGGGGCTACAGGTGTGCTACCACATCTGGCTCATT
TTTTCATTTTTATTTTTGTAGAGATAAGGTCTCACTCTATCGCCCAGGCTGGAGGGCAGT
GGCATGGTCATAGCTCACCCCAGCCTTGAACTCTTGGGCTCAAGCAATCTCTCACCTCAG
CCTCCCAAGTAGCTGGGTCTACAGGCATGCACCACCACATCTGGCTTTTTTTTTTTTTTT
TTTTTTTTTTTTTGAGACAGAGTTTCACTCTTGTCACCCAGGCTGGAGTGCAATGGCATG
ATCTCAGCTCACTGTGACCTCTGCTTCCTGGCTTCAAGCTATTCTCTTGCCTCAGCCTCC
AGAGTAGCTGGAATTACAGGCGTGCGCCACCACGCCCAGCTAATTTTTGTATTTTTGGTA
TAGATAGGGTTTTACCATGTTGGCCAGGCTGGTCTCAAACTCCTGACCTCAGGTGATCCA
CCCACCTCGGCCTCCCAAAGTGCTGGGATTACAGGCATGAGCCACTGCACTGTTGTTTTG
TTTTTTTTTTTGTTTTTTTTTTTTTTTTAAGAAACATGGTCTCTCCCTGTAGTCCAGGCT
GGAGTGCAGTGGTGCAGTCATAGAGCTCACTGCAGCCTCCAACTCTTGGACTCATGGGAT
CCTTCCACCTCAGTCTTCTGAGTAGCTGGGATTACAGGCATGCACTAACATGTCCAGCTA
ATATATATAATTTTTTTTCGCTCTGTCGCCCACACTGGAGTGCAGTGGCGCAATCTCGGC
TCACTGCAAGCTCTGCCTCCTGGGTTCACGCCATTCTCCTGCCTCAGCCTCCCCATAGCT
GGGATTACAGGCGTCCGCCACCACACCCGGCTACTTTTTTGTACTTTTAGTAGAGATGGG
GTTTCACCGTGTTAACCAGGATGGTCTCGATCTCGGGACCTTGTGATCCGCCCGCCTTGG
CCTCCCAAATTGCTGGGATTACAGGTGTGAACCACTGCACCTGGCCTATTTATTATTATT
ATTTTTTTTTTTTTGAGATGGAGTCTCACACTGTTGCCCAGGCTGGAGTGCAATGGTGCA
ATCTTGGCTCACTGCAACCTCTGCCTCTCAGGTTCAAGCAATTTTCCTGCCTCAGCCTCC
TGAGTAGCTGGGATTACAGGCACTTGCCACCATGCCCAGCTAATTTTTTGTATTTGTAGT
ACAGACGGGGTTTCACTATGTTGTCCAGGCTGGTCTCGAACTCCTGACCTCAGGTGATCT
GCCTGCCTCAGCCTCCCAAAGTGTTAGGATTACAGGCGTGAGCCACCACTCCCAGTCTCC
TCTGGGTTCAAGACACAAACATCCAGTGGTCTCCTGACAAGTGTGATGTCCTGTGGGTGT
CTCTACTCAGCACATACAACACCAAGTTCACAAAGTTTGCTCCCCAAAACCGTTCTCCTC
TGTGGTCTCCTATCTCTCATGTGGTACCACCATCCACTCCACTGGCTGCCCAGCAATCGG
GGTATCACCCCAACTCCTCTCCCTTCCTCCTTCAGCTGATCCCCACACCTGCCCTATCCA
TTCTAGCTGCCGTCTCCCCACTATCTATCAGCTTGGTCCTCTTCCTGTACCACTGCATAA
ACCTAAGTCACCATCACCTCCATTGGGGCCACAGCGGCACCTGCAGCCCCTCTCTGGGTG
CAAACCTGGTAGGTGCTAGCAGTTTGCACATCTCTGTTCCATGCATGGCCATGGCAGTGA
GAGGGGCAATTATTTCAAGCATTATGCAGAGAAAGAAATGGAAGTCCAAGGTCATGCAGT
GGCTGAGTAACAGCCTCAGCACCCAGCCCTGGGTTCCTACCACCTCCCTCTTACCTGACA
CTGCCCAAAAGAATGCAGTGAAGAAAGACAGGGGGCCTGGCACGGTGGCTCGTGCCTGTA
ATCCCAGCACTTTGGGAGGCCAAGGCGGGTGGATCATGAGATCAGGAGATCAAGACCATC
TTGGCTAACATGGTGAAACCCTATCTCTACTAAAAAAACAAAAAACTTAGCTGGGTGTGG
TGGCGGGCGCCTGTAGTCTCAGCTACTCGGGAGGCTGAGGCAGGAGAATGGTGTTAACCT
GGGAGGTGGAGCTTGCAGTGAGCCGAGATGGTGCCACTGCTCTCCAGCCTGGGTGCCAGA
GTGAGACTCCGTCTCAAAAAAAAAAAAAAAAAAAAAAGAAAGAAAGACAGGGATGGGGTG
GGGAGGAGTGAGCTCACAGTGAATTAGGA
>FR0012371
TCTTGAATCCCAGCCAGGTTATATACCACCCCATTGCCATGTCCTGTCCTGGCCAGAATG
CATGCTGTTCCCCCAAGCCTCGTGGGAGTGAGGCCATGGGAAACAGAGATGAGCATGTCT
GGACAAGTCTGTGATGGTAGTGGATGAGAATAACCCATGGCAAAACACGCACATTCATTA
AGAAATAGGGCGACAGATTCCCCGTTGGTGAAGCACTGAAAGGTCTATTACTCTCATAAT
ATTGCTGTTTTATTTTAATCCACCAGAGCTACCATGCAAAACTTTCCTCCTGTGAAACGC
TCCAGATAAAGCTCCTCTAATCTCCCCTTCCCTCATGTCCTCCAGCTCAAACCCACCTTC
ATCCCCCAAACCAATCTGTATCATGCCTGTTATCAGAGAGGCACAGAAAGATGGGCAGTG
CCTCCGTTGTCACCATTCCCCACACCCCTACACACCCCCACACCCTCCCCTCCAGGCTCC
ACGACTTCACAGTCTTACTGTTGTAAATATCATTGTACAGTTTGTAATCCTCAAATAATC
CCATTGTCAGAGGCCTCGCCTGATGGGCCTTCTCACCCTCGAGAAAGGCCAGGGAATCTA
GAAGGGGCAACCCTTCAAGGAGAGCTTCAGGGTCATCTCTGTGTGAGACACTATTGTATA
TTCCTGTAAGATTGCATTTTTATCTAAGGAATGATGTTATTTAAAAAACAAACAAAAAAC
ACAAAAAATAAGAATTGCAAATAAATTTCTTAACAATGTCTACATTGACTTCATTGTATC
TTCCCTCTTCCTTATTTCTTCCTTTCTCCTGTTTCCTAGAGGTCACAAATACAAACTTCA
CTCAGTTATCTCAACTGTCTGGGATCCCCAAAAGGAAGAAGACTGGAGAGAACACAGGAA
ATATGAATCCAATGATAATACCTAAGTCCATTCAGCAGTTAACCCATCCCCTATTTCTTC
CTTCTCATGAAAGAGTTGACAGAAAAATGGCCAAAAGTTAAAAAGGAGACAAAATCAGAG
GAATTAAATGGCTAATTCACATGGATTAGACAGGAAAAGCAGTCTCTGAAATTGGTTTTG
AAAGGACAGAAGGGAAGAGGGAT
>FR0012372
CTTTCTTCCTTTATGGTCCAGAGGCGGGAATTCCACCCTGGTGTGAACCTGCCAGGACTG
CCCTGTGCACTCCAGGAGTCCAGGAGTGAGACCCACGCTGGAGTCTGGTGGTGGGCATGC
GGGTCTGGGCACAGGCTCGGTCTGCATAGAACCCACGTGGTCCCAGCAAGGTGGGGCCCT
GCTTCCCATGGTGATGGGAACCATGATGCTTGAAAATCTGCATGTTCAGGCCCATGTGGT
GGCTCAGGCTTATAATCTCAGCACTTTGGGAGGCCCATAAGGGAGGATTGCTTGAGCCTC
GGAGTTCAAGACCAGCCTGGGCAACATAGTGAGACTCTTCTCTACAAAAAAAAAAATTGA
CTGGGCGTGTTGGTACATGTCCGTAGTCTCAGCTACTCAGGAGGCCAAGGCAGGAGGACT
GCTTGAGCCCAGGAGTTGGAGGCTGCAGTGAGCTGAGTGCACCACAGCACTCCAGCCTGG
GCAAAACAGGGAGATCCTGTCTCATTTAAAAAAGAAAAAAAGGCCGGGCGCAGTGGCTCA
TGCCTATAATCCCAGCACTTTGGGAGGCCAAGGCAGGTAGATCACATGAGGTCAGGAGTT
CGAGACCAGCCTGACTAACATGGTGAAACCCCGTCTCTACTAAAAATACAAAATTAGCCG
GGCGTGGTGGCGGGCACCTGTAGTCCCAGCTACTCGGGAGGCTGAGGCAGGAGAATCGCT
TGAACCCGGAGGCGGAGGTTGCAGTGAGCTGAGATAGTGCCATTGGACTCCAGCCTGGGT
GACAGAGCGAAACTGTCTTGGGGGGGAAAAAAAAAAAAAAAAGGAAATGGACATAACTAT
TATTAGAAAACAAAATCTGTGTGTTCCAACCCCCCTCGCCCCGCCCCCCACAACCTCTGA
TTCTGGGTGGCATGGTGTTGCTTAAGTTAGATTTAACCCTACTCCACCTCGGTTTTGAAA
ATGGGGACAAAAACTGCACCCACTTTTCTGAGGGTTAAA
>FR0012373
TGATTATTTCTGAATAATGCCTTTTAACCAATCGAATGTTGCCTTTTCCGATGCTACCTA
TGGCTTGCCTGGGCATGCCCACATGTGCATTGGGGGAATGGGGGGATCCACCAGGAATTT
GCACCTTATGCAGGGGAGGGGCCTGGCCTCTTCAGCTCATCCACGGTAGACCTGGTATTC
AACTGTGAG
>FR0012374
AGAGAGTAGAATAGTAAATAGCAGAGGCAGGGAGGTTGGGGAGGATGGAGAGAGGTTGGT
CAGTGGGTACAAAGTTACAGTTTGATAGGAGGAACAGGTTCTGTTGTTCTAGTGCACACT
AGGGTGGCTATGGTTAATAATATTGTATTGTATATTTCAAAAAAGCTATGATATGGTTTG
GAGGTTTTGCCCCTCTAAATCTCATGTTGAAATGTGATCCCCAGTGTCGGAGGTGGGGCC
TGATGGGAGGTGTTTGGGGAGGTGTGGGGGCAGAGCCTGCATTAATGGCTTGGTGCCCTC
CCCGTGGTAGTGGGCAAGTTCTCTCTCTCTGAGTTCACGTGAGAGCTGGTTGTTTGAAAG
AACCTGGCACCTTTCTCCCCCGTCTCTCTCTTGCTCCCTCTATTGCCATGTGGTATGTCT
GCTCCCCTTTCATCTTCCGTCATGATAGCAAGTTTCCTGAGACCTCTCCAGAAACAGATG
CTGGCACTGTGTTTTGTGTATAGCCTGCAGAACTGCGAGCCGAATAAACCTCTTTTCTTT
ATAAATTACCCAGTCTCAGGTATTCCTTTATAGCAATGCAAAAATAAACTATTACAAGCT
AGAAAAGAGGATTTTGAATGTTCTCACCACAAAGAAAGGATAAATGTATGAGATGATGAA
TAGGCTGAAAACCTTGTGTTGGTCATTACACAATGTACACATGTATGGAATTATCACACT
GTGGCCCATAAAAATGTAGTTACTGTGTGTTGATTAAAAACAAAATTAAACATACCTCAC
ATGCCTACAGGGTAAGGAAGGTAATAGAGTGGATCCAAAGTAGCAATATGGATTCAACAT
AAAGTAGAGGGGCCAACTGGAGCATACACACCCTGCCTCTCTGGTCCCAGCAGACTGCCG
TGTAGGCATGGAGGCTCTGTGTTGCCAGATCCTCCAATGCTCAAGAGATACCACAAACCA
GATTTTACTTTGACAGAATTACTGTGAGATCTTCTGGTATTTTTAAATTTCTGAGAGTAA
ATTAAAATAAAATAAACACATAAACACACACACACAAACCACAAAAGCCCTTTGTAGCCT
AACACTATGTAAGCTGAATATCACACTCCTGTGGCCCATAGCCTGCTAATGCACAGCCTC
TGATATAGATGATAAGTGCTATAAGATTCAGAGGCAGGGCCAGGCGTGGTGGCTCACACC
TGTAATCCCAGCACATTGGGAGGCCGAGGCGGGCAGATCGCCTGAGGTCAGGAGTTCAAG
ACCAGCCTGACCAACATGATGAAACCTCTTCTCTACTAAAAATACAAAAATTAGCTGGGC
ATGGGGCAGGCGCCTATAATCCCAGCTACTTGGGAGGCTGAGGCAGGAGAATGGCTTGAG
CCCGGGAGGTGGAGGTTGCAGTGAGTCGAGATTGCGCCACTGCACTCCAGCCTGGGCAAC
TGAGTGGGAATCTGT
>FR0012375
TTGAGCAAATATGTCTTCTCTTCCCTTTCCCAGAAGATTTCACTGTGTGGCACTAACACC
GGTTCCCCTGGTCCCCAGGGTACAGAGCAGAGGGGGAGCAGCTGGTCCTGCAAAGAGAGG
GCCCAGGTCAGAGTTTTGAATAGATAGAAAAGAGGGTGCTAGGCACAGTCAGGGAGAAGA
CTGAGCAGGAGTTCAGTCCTTCGGTTCCTGTCAGCACAGGTGCCAGCATAGGTGGGCACA
GCCATGGACCCCATCACGGTAAGAAGCCTGCTCCCCTACCTTCTCCCATTCTGCTCCCAT
TTCTACCCATGAATAAAAGAAAAGATTGGCCCAGAGGCACTGCAGGGGCATCCTAGCTGC
CAAGCAGATGGCTGACATCACTATGTAGGTGGGAGAAGAGCCCTTGGAACCCTGAGCTTG
GGCCCAGAAGAGAAGAGCAGTGAGGATGGGGCCGGGCCTGGTAGAAGAGAGGGATGAGGC
AGTGCCAAGGGGGAGAAATGCCCCCCAAAGCAGGGGAGGGCAAAGCGGGAGGATTGGTGA
AGAAAGAGTATGTTGGGATCCTGCTGGGGCCCTGGTCAGAGCGGAGGGGCTTGGCAAAAG
CCCACACAAAACCCTCCTGTGTGGACATGTCCGGGCCTGCCTGTGGGAGAGGCTCTAGGA
CTTTAAGAGGGAAGAGCAGCTGGGAGATGAAGTCAACAAGAGGGGAGCTGGGTCGGAACA
GATCCTGTGCACCCGTATGTGGGGTTAGGCTGCCAGGGCAGCCCACCCCTGCTTTAACCT
ACCCTTGCTCAAGGTACCCACAGGTAGCTCTGCTGTTGGGGGGCTCCTGTGAGGGTAGAA
GTCAAGCTGAGGAAGGGGCCCCCGGTCAGACCCACCTGAGGAAGGGGCCCCCAGTCTCTA
CCCAGTGGGGGAAGAATAGAAAGCCCCCACTGTACAGTGTCAATTTTCCTAACCTGAGAA
TCTACACAATAAAATGGTGAATGAGACAATATTTGCCAGTGTGTGTTTGGGACAAGGAAG
AATATAATGGTGGCTGGATATAGAGGGTTAAGTGCTAGAACATGG
>FR0012376
TCATTTAAAAGCCAAAAAAACTAAAACCCAGAGAGATTAAATAAGTTTCCCATAGCTAAT
AATTAGTGAACCCTGGATGTGAACTGAGTCAGCTTATTCCAGAGCCCACGCCAGGCTTGA
AAGCAATTAGCCACTACATCTGCAGAAGGCAGTCTGAGCTGCCGCTATTACTACTGCTGC
TGCAGTAAGTACACTAACTACTATGTGCGTGTCAATCCATTTAATATACATATGCAATCT
CATTAAATTAAAAAGTTTAAAAAAGAAATTCATAAGGCTGGGTGAGGTGGCTCATGTCTG
TAATCCCAGCACTTTGGGAGGCTGAGGCAGGCGGATCACCTGAGGTCAGGAGTTCAACAC
TAGCCTGGCCAACATGGTGAAACCCTGTCTCTACTGAAAATACAAAAAATTAGCTGGGCA
TGCTGGCGCATGCCTGTAATCCCAGCTACTCAGGAGGCTGAGGCAGGAAAATTGCTGGAA
CCCAAGAGGCAGAGGTTGCAGTGAGCCGAGATCACGCCATTGCACTCCCACCTAGACAAC
AAGAGTGAAACTATGGGGAAAGAAAGAAAGAAAAAGGAAGGAAGGGAAGGGGAGGGGAGG
GGGAGGGGGAGGGAAGGGAGGGAAGGAAAGGAAGGGAGGAAAGGGAAGGAAGGGAAGGAA
GGAAGGAAAAGGAAAGGAATGGAAAAGAAAGAAAGGAAAGAAAG
>FR0012377
TGTTATGATAGTGACAGTGATCGGTGGAGCAGGAACAAGAGAGACAGCACCTCCCCTCTC
TCTTTCTCCTGCTTCTGCTTCAACCATGTAGGACAAGCCTGCTTCGCTTCACCTTCCACC
ATGATTGGAGGTTTCCTAAGGCCTCCCTGGAAGCTGAGCAGATGGCAGCACCACGCTTCC
TGTACAGTCTATGGAACTGTGAACAAATTCAATCTCTTTTCTTTATAAATTACCCAGCCT
CAGGCATTTCTTTATAGCAATGTGAGAATGAACCAATACAGATACCAGCACCAAAGTGCC
TACCGTGAACTTTTTCCTACCCAGGAAAAAGGAATTCTTTATTATCATCAGCCTCTAAAA
CAGGGCTTTCTGTTACTTGCCTCTGTATGAACTCCAAACTGACACGCTATCTAATTTATG
CTGAGAGCACAGCTAGGGAACATGCCCAGGCATGCGGCTTTTACCTACTGAGCTGGACAA
GATTGTGGAAGTGAAAGTAAAATTTGAAGATTGGATGAAAGATGTTAAAATCATGGGAAG
GCTGAATAATTTGAGAATACTCAGACATCTCATAGGTGAGGAAAATGACAGTATTAACAT
TAATACAAAGAAGGTGATCAGTCAAAACATTCCTCACGAGAAAAGGTCCTTTGGCAAATA
CTTTCCTTTAAAGTAAATGAATATAACAGGCCAGGCACAGGGCTCACGCCTGTAATCCCA
GCACTTTGGGAGGCTGAGGTGGGCGGATCACCTGAGGTCAGGAATTGGAGACCAGCCTGG
CCAACATGGCAAAACCCCATCTCTACTAAAAAATACAAAAATTAGTCAGGAGTTGTGGCG
CACACCTGTAGTCCCAGCTACTTGGGAGGCTGAGGTGGGAGAATCGCTTGAATCTGGGAG
TCGGAGGTTGCAGTGAGCTGAGATCTCACCACTGCACTCCAGCCTGGGCGGCAGAGTGAG
ACTCCACCACAGCCAAAAAAAAAAAAAAAAGAAAGAAAAAGTGAATGAGACTGACTAGTT
AATCAAGCCTTTCCAGCCTTCCACATGAGCCCAATAAATTGACCTCTCAGCCTGAAGACG
CATCTGTGGAAATTTCCACCAATGATAACCTGAAGAGTTTGCTCCTGCCGCCTCGTGGGC
AGCACGCCAGGCGTCTTCCCTCAGTAGTTAAGTCAACCTGGCTCATAAAGCAATGGAACA
AATGCGATTTGTGTCCCCATATCTTGCGGAAGCCAAAGTAGAGAAAATAGCCTAGATCTT
TTCACCGATTTTCTGCGTCAATCCTCTTTGATTAAGTAT
>FR0012378
CAAATGCATATGTATCTTAAGGCCTGATAGCTGACAACAGTGGGCCCAAACCACTTGTGA
TGAAAATATGTACCTGTCACTACCTACGGTAGGGTTAAGCAAACAGATAGATAATTAAAT
AAAACCAAGAAAAACGTGAAACTATAAGGCAAGAAGTGCCTTAATTTGAAACTCTAACCA
ACTCAAGGCAATAATAATAACCAGACATTTACATATTGCCTACTGGGTGCTGGGCACTAG
TCTCTACATTTTGCAGATATTAACATCTTTAGGCCCTACAATACTCTATGAGGTGGGTAT
TATTTTCTCTGTTTTACAGGTGAAGACGCTAAGACACAGAGAGGTTAAACAGTAGCATTG
CTGGGTTTCTTCCATGGCCACCCAGTAGTATTAATATCATGCCCTTTGCCCTGTAACTTT
GTAGTCCCCACCCATTCTGAATATTGGGCTGGTCTCATGACTTGCTTTGTTTAATGGAAT
ACAGCAGAAGTGAGAACAAGCCTGGGCTAGTCTACTGGAAGATGAAGGAGGTGAAGGAGA
GCCAAGAGGCAGCCAAGCCCACTGAAGCTGAGCCACTCAATTCTTAATCACCCCCAGCAC
TGAGGATGCAGAGAACAGAGTGCCCCTGATGCCTACGTGGGAGGAACTCTGCAATCACA
>FR0012379
TTTTGCAATTGTTATAGGTGTACTCATTCTTGTAAGTTGCTGTATCATACCCTGTATTTG
TGGGTTAATGCAAAGGCTTCTAGAACCACTCTCACAAAAGCCTTCCTCCACTCTCCCCCA
CCCTATTCAGATAAATTCCTACTTCTAAACTACCAAGAGGAACAACCAAGCCGAATTACG
TTAAGACATTTTGAAGAGAAAGAATTATAAAATGGAAAAGGGAAAATTTGTTAGAACAAT
TTCCTCTTCAAAACTTAACTCTCTTGTTGTAAGTTGTAAGACTGTAAATTAGCCCTTCTC
CCTGCTTCAGTCTTCAAAGTCCTCATCTCACTACCTTATTTGGAAAAAGTTTCAAATTTC
CTTGTTGTCTCTGTTCTGTGACCAACCCTTCCTGCCTTGCCACACCCAGACATGCCCAGA
CATGCCTTCCCTCCTGCCTAGTTAGTAATGGACATCTCTTCCTCCCCTCCTTTCGCAAAG
TGCGTGTTTACCCTATCTGGAAAAGTTTAAGTCTTTTTCCCTATTTGGAGAAGTTTAAGT
CTTAGCCAACCTGGATAGCTTAGATTGTAAGGTCCAACTCCAGCCAATGGGGAAAGGACA
CAAACAGGAATTGCGTTAGGGATAAAAACCCCTTTTCTCCTTTGTTTGGTGTGCTCTTGC
AATTGTGGCTGATGCAGGTTGCACCATTCTACAGAAGTAAATTGCCTTGCTGAGAAAACT
TTTTGCCTGAGTGCTGGTTCTTCTTTGCAGTATCAAGCATTTGTTTCTAACATTGGGAAG
AGGCTGGACAAATTTGGAGGAGCATCTTAAAAGCCTAGACTCTGATGAGGGCTTAGAGGA
AATAAAGATTAGGGAACATTTGAAACTCTTTAGAGATTAAGTGGTTGTGGCCAGAATGCT
GGTAAAAATATGAAGTGTAAGGGCCATTCTGATAAGGTTTCAGATAGAATTGAGGGACAA
ATTATTGAAAACAGGAGTAAAGATCATCGCTGTCATAAATTGGCCAAGAACTTAGCTAAA
CTGTGTTCATGCCCAAGGGCTTCGTGAAGGGCCAGACTTGACAGTGATAAACTAGGGTAC
TTGGCTGAAGAAGTTTCTAAGCAAAATATA
>FR0012380
CCTCCCCTCCACTGGAGATTATGAATGAATCGGTCTAGAGCTGGGGGCTGGGAAAAGGAT
TCAAGTGTGCCCTCAGGACATAGAACAATTGCTGTAGGTTTTGTTTTTTCCTTTTTTTTT
TTTTTTTTTTTTTTGAGGCAGCGTCTCACTCTGTCGCCCAGGCTGCAGTGCAGTGGTGTG
ATTTCGGCTCACTGCAACCTCCGCCTCCCAGGCTCAAGTGATTCTCCTGCCGCAGCCTCC
TGAGTAGTAGCTGGGATTACAGGTGCATGCCACCACGCCTGGCTAAGTTTTGTATTTTAA
GTAGAGATGGGTTTCACCATGTTGGCCAGGCTGGTCTTGAACTCCTGATCTCAGGCGTTC
CTCCCACCTTGGCCTCCCAAAGTGCTAGGATGACAGGCATGAGCCAACATGCCCAGCCTC
TGCAATAGGTTTTCTTATCTCCCAAAGGCCGTGCTCACTGCTGCCCCCAAGCCTTTGCTG
AAGCTGGTCCCTCTGCTGGAACACACTCCTGCTTCCTCTCCACCTATTTAAATCCTCCAT
AACTTTCTTTGTTATAAACATTTTTTTTTTCTAATTTTGAGGAAAGTAAAAAGGAAAGAC
AAGTGCAAAGACAAATATAGCAAGCACCTGTGTTTCCTCCACACAGGACCAGCGGTGCTT
AACCCTTCTCATGTTTGCTTCAGGCCTGTTTTGTTTTGTAAGTAAGAATGGAAATACTGG
AAGTCAAGGTACAGTGGCCTTTGACCTCCTCCAGTCACGCATTTTTCTACATTCTTATGT
GTATAAACTCTCACCCATCCATGAACGTGACTAGTGTAATTTTGCACACTAAAAATAA
>FR0012381
AGCCACATATGATATACCCACAGCTAATATCATACTGAATGGGGAAAAACTGAAAGCCTT
TCATCTTTTTTTTTTTTTTTGAGACACAGTCTTGCTCTGTCACCTAGCCTGGAGTACAGT
GGTGCGATCTCAGCTCGCTGCAACCTCTGCCTCCCAGATGCAAACAATTCTCATGTCTCA
GCCTCACCAGTAGCTGGGATTACAGGTGCATGCTACCACACCCAAATGGAGTTTCACCGT
GTTGGCCAAGCTGGTCTCAAACTCCTAGCCTTAGGTGATCTGCCCGCCTTAGCCTCCCAA
AGTGCTAGGATTACAAGTGTGAGCCACCACACTGGCCACCTTTCTTCTTTGATCAGAACA
TGACAAGGATTCCCACTTTCACCACTCTTATTCAACATAGTACTGGAAGTTTGCAGCTAC
AGCAATTGGACAAGCGAAAGAAATAAAGGGGATTCAAATAGGAAATGAAGAAATTTAATT
ACCCTTGGGTGTGGGTGGCTCATGCCTGTAATCTCGGAACTTTGGGAGGCCGAGGCAGGC
AGATTGCTTTGAGACAAGCATGGGCAACACAGTGAAATATCATCTCTACAAAAAAATTAA
AAAATTAGCTGAGTGTGATGGAGCATGCCTGTACATGCCTGTAGTCCCAGCTACCAGGGA
GGCTGAAGTGGGAGGATCACTTGGGCCTGGGGCGTTGAGGCTTCAGTGAGCCATGATCAT
GCCACTGCACTCCAGCCTGGGTGACCGAGTGAGATCCTGTCTCAAAAAAAAAAAAAAAAA
AAAAGGCGGGGGGAAAGAAAAAAGAAAGAAAGAAAAGAAAGAAAAGGAAGGAAGGAAGGA
AGGACGGGAGGGAGGGAGGGGAAAGAAAGAAGAAAAAATTTTCCTTGTTTTTAGATGATA
TAATTTTATATTTAGAAAAACCCAAAGTCCACCAAATAAATATTAGAACTAATAAACAAA
TTCAGTAAATTTGCAGGATACAAAATTAACACACAAAAATCAGTAGTATTTCTCTATGCC
AACAATGAACAATCCAAAAAAGAAATCAAGAAAGTGATCCCATTTACAATAGCTAAAAAG
AAAATAAAAT
>FR0012382
CTAGAAAGACAACGACCACTCTGCTACGCCTGCAACCGTTTAATGCCGCCGCGTCCGCAA
GCGCGCGCTCTCACCCTGCGCCGCGTTGCGACGTCACCACGCTGTCCAGCCCACGGCCTT
GCGGGGAAGACTTTAGGGCCAATCGTGTCCATGCTCCCCGCGAGGCCCGCCCCCTAGAGC
ATACATTGGAGGAAGCGGGCGCAGGGCGGGGCAGCGTCGCGCAGGTCTCCCCGCCTCTTT
GACTCCTGAACCCGGCCGCAGAACAAGTCCGGGCATATGTGGAGATCGGGTCCCGGTCCC
GGCTCGTCAAGCCCCAGCTTTATGGTGGCTCCTCAGCCTCCCACTACGTGGGTAGAAAGT
TTCCAGCCACGAAAGTGAAAGTGAAATGCAAATCAAGCCTACCGGGAGGAAAAGCCTCCT
TGCAGCCTGAAGAGAGTACAGCTGCTGCAAATATGCACTTTATTTTTCAATTACAGAATT
GATGCGCTCGTAGGTGTCACAAGATAAAGAGGTGAATTGTTCTGTTAAACTTAGCTCCCT
ATCATCCTCTTAACATTCCCCCGCCAGCTCTTATAATCACTCAATCGTTCATTGTATAAA
GCTTTTAAAGCTTTTTTAAAAGTT
>FR0012383
CTATTCTATCTGAGCAGCAACTATCAAGTTAAATGATTTATTACCTAGCTGCTAAACTAA
ACTTGTTTCTGTATGCAAATTAAAATAACTGAGGGTTTTATAAAAACTATCTTGAAGTAG
GTATCTCAAAGTGATGTGGTATATTAGGTAATAAAAAAATGTACGTATGGTATTTTTTTT
CCTGTTAAAGAGAGTGAAGGGTGAATCACTTAGACACAAGGAGAACAGAGTTTAGAGACC
ATACATGTCTGGGCACAGCCCACGTGTATCTACATGGCAACACCTACTCCTGCTTGGTAC
ATTTGGGTTTTGGCAAAACTAAACCTCACACTGGCTTTGGGCCTTATCTATCAAATTACA
AAAAGTGGGTATTGGTGCGACTCTGGAAGGGATCCTCAGTCCTCAGTCATTGTCTTCTTG
GGAAAAGATAATTTGGCCCAAAGACAGTACATTTAAGGCAGACACAAGAATTTGCTGAAG
CAAAGAAAAGTACGCTTGGAGGGAATGAAGCGGACAACTCCAAAAACTGAGTGCTTGCCC
AAACTTTGGCTCAGGCCCTTTACACAGTTACTATTTTCATCCTGGTCTCTTCCTCTTGTC
CTTCCCCTTGGGTGGGCTGTTGGCCATTCGCGGCATGTGCAGCATTGCCGGCATTTGGGA
GGAGCCAAATGCGCTATTTGTTGGTGGAAGGTAGGCGCATGCTCTCTAAGAGCAATTTTC
CCTTACCAGCCTAGCGCCCCCAGAGGAAGGTCATATATATGTCAAGCTCCACCATTTTGC
CCCTTACTGTGCAAGCCTGGGCATGTCCTCAGCGGAAGGTCAAACTCTGCCATTTTAAGT
TCTAATCGGAAAGTTGTTGCCCACAAGCTCAAGATATTTCCTTGTTAGGAAATTTCCCCT
CCCTGTCACCAGCTACCTTACAATCGCCTGATAGTCACCTGTTTCCTGACATTCTTTGGG
GCCCGTGGTGCCCTGCTGGTATCTGCTTGTCTACCTACTCTAACAAAATCATTAGAGTGA
CTGAGCTTACTTTCTTGATGGTGACCTTCGCATTACTGCTGAGTGTAAAGGTGAAAACAG
AGCATGTTTTGATCCATAAAATTATGAATATTTGCACTAAAATTTTATGCCCATCTCCTG
ACAAATTATCTTCCCTCTTTTATGTGGAAATAAAAATTCTGAGTTTTAGCCAACTCCTGA
AATTTACTTATGAA
>FR0012384
TCTGCATAAACAAAAAGAGGCAGCTTGTGAACTGTCTGCTGAGATGGCAGAGGAAGAAAG
CACTGAGTCTGGGAGAGGGGTAACCTTTAAAGAAGAGAGGTTTGCAAAAGCAAAAAGCCT
TGCTTGTTTCCTAGAGGGACCATTCATTTCTTCAATCTAGGTACCTCCATCACCTTCCTT
GTTGGAAATAAAGCTCAGAATCTTAAGGGAGACGAGCACTCAAACAAAGGATTTCTCAGC
AAAGCAATTTTATTTCTGTGCAGAGGGGTGCTTCTTCTTTGCCAGTCGCCATGAGAGCAC
ACTAGAACAAAGGAGGAAGAAAGTTTTTATTCCTGACGCAAATCCTACCCCTTTGCCCTT
TCCCCATTGGCTGGAGTCGGCCACACAATCTAAACTAGACTCAGTTGGCTAAACATTTTA
ACTTTCTTTAGATAAGGTGGGCACGTGAGGGAGAGAGGGGAGATGGGGAAGGGGTGTGTG
TGATGAGCTAGATAACTAATCTTCTTCCAAAATAAGGAAAGGAATGTGAGTTGGTACTGA
TAACGCCTGGTACTGTGACATGTCTAGGCATGTAGCAAAAGCAGAAAGGAAAGAGAAGAG
AAGAAAAGTGAAGTGGGGAGGGGCACTGTGAATTAAAGAATAAAGGATTGATCAGGCTAT
TTGAAGAGAAACCTTATCATACCCCACATTCCTATTCTGTCATTTTGAT
>FR0012386
AGTAATGTCAGGCCTCTGAGCTGAAGCTAAGCCATCATAACCCCTGTGACCTGCACGTAT
ACATTCAGATGGCCTGGAGCAACTCAAGAACCACAAAAGAGGACATTTCACTATTGTGAT
TTGTTCCTGCCCCACCCCAACTAATCAATCAATCAACCTTGTGACATTCCTTCTCCTGGA
CAATGAGTCTCATGATCTCCCCACCGCACCTTGTGACCCCGCCCCTGCCCCCAAGAGATA
ACCACCTTTAACTGTAATTTTCCACTACCTACCCAAATCCTATAAAACTGCCCCACCCCA
TCTCCCTTTGCTGACACTCTTTTTGGACTCAGTCCACTTGCACCCAAGGGAAATAAGCAG
CCTCGTTGCTCACACAAAGCCTGTTGGTGGACTCTCTTCACATGGGTGTGTGTGACAGGA
TAGTCCTATTCTACCCTCCTTGCAATAGTCTTTTTGAATAAAGTCTTCCCTTGCTAAATT
CAGATTTGTTTTTTATTTGACAGAGTAATGGTCGGTGCACATAAAAGACTAAGCATGCAC
AAAAGTGTGCACACAAAGATAAAGGCTGGGTGTGTGCACTTGAGGAGGCTGTGCTCAGTG
TATGTGTGTGTGTGTGTGTTTATGGGTACTGGTGGTAGGTGGTTTTTGAGTTGCATATGC
ATCTGAGAGTCCAGATAGTCTCTGAATGTAAAGAAAGCTTGGTCTTGTCTGGGCTTGTCT
GGGCTTGCCCCCTGAGCGGATGAGACACACCCCGTCTCAGCCTATTTGAATAACGGCAAA
GTGTTAAGCCAATTCTCAGGGAGGAAACAATCTTGCAAATACAATATCATCTTGGGGCTG
GAGGAGAGAAGAATCTGCCACAGGTCTGCCAGTGGAAGTGTTTGCCTTCTCTGGGTCTTG
TGTGGTCCCATCAGAGAACCAGGGTATATAAGACAGACACCAGAGAACAGCTTCACTAAG
ACCAGAAGACCCCAGCACCCTCTTCCAGAATGCCCTGGGTCTTGCATGGCCCCCATGGGG
AAACCAGGGTATATATGAGAAAGACGTCAGAGAACAGTTTCACTAAGACTGGAAGAGCTT
ACTTCCCTCTTCCAGAATGCAGTATTTGGAGCAGGAGAATCTGCTCTTTAATAGCTTTCA
GCTACACAGGTTTCAGTTCCTCAAAGGCTGCACTTCTGAC
>FR0012387
CTTCAATTTGGATTTGTCTACTGTTTTTCTCGTGATTAGACTTGGATAATGGGTTTTGGG
GAAGGAAGACCACAGCGGCAAAGTACCATTCTCATCACATCATATCAAGGGTACCTGCTC
TCAACATGATTTACTACTGATGATATTAACCTTGATCACCTGGCTGAGGTAGTGTTTGTT
AGATTTCTTCACTGTAAAATTACTGACATTTTTGACACTTTCCTCTTCTTTTTATCTGTT
TTGAATCCAAAACAATTCCTGCTGGTTCTTTTTCCCAAATAAATTTCCATTCTGTCCAAG
TCACTCTTTGCAGCCACTGCTGCAGTCCAAGCCACAATTGCCTGTGCGCAGACGGTATTG
AGCGATCTTCTGACTCATGCCCTGCTTGTGCCCTTGCCTTCTCCAGCCCAGTCTCCACCC
AGATGCCAATGTGGTCCTTTTCAAATGCCAGTTGGTCAGTGGTACTCTTGTTCCCAAGCC
TTTGAGCGGCTTCTTGTTGTACTTGAGATACCACCCCACCTTCTAGACACAGTCTGCCAG
GCCTGCTTAAGCTCGTCTCTTGTCACCTCTCTCATCTCCTGCCAAGCCCCTCTCGCCTTG
TCCTCTGTTCCAGCCACCGGTTTCTTGCCCGAGTCCCTTCAACACTCTCAGCTCCCTTAG
ACATGTCGTTGCCTCTGCTTAGAATGATGGTCGCCCTCCACCTTGGTTCCCTTGGGACCC
CAGCTTACATGCCATTTACATGTTGTTTCTTCAGGGGACATTTCCCATCCACTTGCAGGG
TCCATGGGGCACTCTTGCTGGGTGTTTCTGGAGCATGCCACACTGTACCCCTGATGCTGG
GAGTTACTTGTTCTATGTCGGAATTGTTCCTCAGTGCTGGGGTGGACAAGGCTGAGACGT
GCCTCGGCATGTCACTGTGTGTCCCTGTTACCTGTACTGAGCCTGTGCCAGAGTGGATGC
TTGATAAGTATTTGTTGACTGGGTGAAATTTTTTAAAAATTAAAACATTTTTAATAGAAA
TGGGGTCTCACTATGTGGCCCAGGCTGGTCTGAAACTTCTGGGCTCAAGCAGTCTTCCCT
CCTTGGCCTCCCAAAGTGCTAGAATTACAGGTGTGAGCCACCGTGCCCAGCCTGAATGGG
TGGATTTTATCTTTTGAATGGAAAACACTCTTCATTTTTAGCATGCCAGTATGCAAAAAA
GTACTTGAATTTATTTTTCTTAGTCCATTGATTTAAATCCCACATGTATTCTTTTAAATC
TGTCACATAAGGTGCTGTGGTGGGTACAGTAGTGGATCTAGAAAGTGTGTTCAGCCTCTG
CCACTCCTGAGGGCCCATTCATTCATTCTCTCATT
>FR0012388
ATCTTTTCCTCTATGATAAACTTTTGGTAGGGCCTTCTATTTATGAAGTGAGCCATGCTC
TTTTCATGACCCTATTTGTTCAAGGCATAGTGGGTAATACTGAGATGAAGCAGGCACTGA
CCCTACCTTCAGTTTGTTGGTTAGTACAGGGCATTGCATACAAAGAGTTATCATACACGG
GGAAAGATTCATGTACACTTTATTATTTCAGCCAGACTTTGAAGGATTAAATTGGGAGAG
GAGAAAACACCATAAGCAAAGGGAACAGCATAGACAATCATGGTGTGTATATAGGAGCGG
GAAATAATTCAAGATTGCCAGGACAGAGGTTGCATGGAGTGAACTGTAAACAGAAAGAAA
TAAATTGTGACCATATCAAACTGTATCAGAGGTTAAGCAAGGAAGTCCAGAGGAGAGAAG
AGTTGAAGACTGTGAGGATTCTTACAATTCTTCATTTCTCTCTGTATCCACATCCTTTGC
CATGTAACATTTCTGGGCCACCGACCTGGGGATGGGGTGATTTGTCCCTTCACTTCGGCT
CAATCATATGACTTGCTTAGGCCAATGGAGTGTTAGCAGGTGTGACACAAGCAGAATCTA
GAAATGGGCTTGTTCACTGGGGCTTGCTTTACTATGCCTCCGCCATTGCCATGAGAAAAT
GCTTGAGATAGCATGTTGGAGAATGAATACATAGGAAGTAGAGCCAAGCTGCTCCAGCTG
CACAGTTGCCTGAGCCAAGAGTCTAGATCAGCCAACAACCAGGCAAGCCCAGACATGTAA
GTTAAGCATAGTTCAGCAGAGTCACCCGGCCAACTCCCAGATGACTCCAGACATGTGAGC
AATAAACCCAAATTGTCATATGACACTGAGGTGTTTTTGTTATTTGTTACACAGCAATAA
TAATACAACTAACACAGGTAATAAATACAACTAACACAGGATGTGATAAGATTGAAGACA
GATAGGTAATGGAGAGAATGATAAGAAATAGAGAG
>FR0012389
TTCCCCAAGTTCTTCAAGTTTTACTTATTTTTGTGCTGTAATAGGAAATTATAAGTAAGG
TTCAGATATTTGTTATTTAATAATGTGACTTCTGATTCATACTTAACAGTATTTCAGTAT
GTTTAATTCTGGTTTTGTATAATGATTTAAAATCCAAAATAGCAGTGATGCAGGATTTTG
ACTCCTTAGTTCAGCTAAATCTGGGTTCTTATCTCATGACCAGAAAGAATTAAGCACATG
GACACATTGAAGGGTGAGGAGGGTGGAATTTATTAACCTCTAAAGGAAAGCTCTCAGCAA
AGAAAAGGGTCCTGCAAGAAGGTTTCCACCTCACAAATTGAATACCAGGGCCACCATACA
GGAGCTGAAGAGGCTACGCTCCTCCCTGCATAAGGCGCAAATTCCTGATGGCTCCGCCCA
GTTCCCTCAGGGCACATGTGGGCATGCCCAGGCAAGCCATAGGTAGTATTGGAAAAGACA
ACATTCCATTGGTTAAAAGGCATTATTCAGAAAGAATCAATTAGGAAAGGGCAGGCAAAC
TGGGGCAGATGTTCTCCCTTTGGGTCTTGGGTTTCATCTGAGACCAGCAGTCCGGTCTTC
AGCCTTCAGGCTGTTTTAGGCTTGAAGGTGAGGTTTCACCAGGGACCCTTCCCTATCTGC
CTAGGCATTTGTCTGCCTCCTGCCTCTATCAGCAGCATTTCTCTATTATAATTGTTAGGA
ACAGAAATAATTAATCTGTGTCCTAGACTATTTGTAAACTCTACCTCAATGTAAATGTAG
TTTTATAATTAAAATGAAGGATCATCAAGAATCTAGCTATTACTTTTTTTTGAAAATTAA
TTTTCCTCCAACCTTTTTTTTTTTTTTTTGAGATGCAGTTTCTCTCTATTGTCAAGGCTA
GAGTACAGGCCCACTGCAGTCTTGAATTCCTGGCCTCAAGCAATCCTCCTGCCTCAGCCT
CCTGAGTAGCTGGGCCCACAGTTGTGCACCACCA
>FR0012390
GTATTAAGCAAAAGGAATGCTCTCAGCAAACAGAGGGTCCCTGTAAGCAGGTTTCCACCT
CACAAACTGAATACCAGAGCCACCATGCAGGAGTTGAAGAGGCCAGGCTCCTCCCCTGCA
TAAGGCACAAATTCCTGGTGGCTCCACCCCATTCCCCCAGTGCATGTGGGCCTCCAGTCC
ACTGTGGGCATGCCCAGGCAAGCCCCCTGGGCAGGTTCTCTTTTCTGCACAAAACATCTG
GTGTAAACCCTTGTGGGGCAGGTTGGAGATTCTCCGGGTACCCTTCCCTAATCCTAGGGG
ATTTGGCTGTCTGCTGCCTCTATGACTACCTTACCTACCATAGAGATGAAGGTTCCTCAC
ACTAA
>FR0012391
CTACCTGGCTGCTTCCCTAATGGAAATTTAGGCTCCTCTTAGCATTGGCATGCTGATATA
AACCCACGTCAGGATCTGCCCTAAGCTGTATGAGGTGGCCATGGAACCACAGGTAGCACC
CACCCACTCCGTCCAGCAGGACTTGTCACCATCCACACAAGCAACACCGCATGGCTTGAG
ACCATTCACACACACTTTCAACTTCCAGAGTATCTGGACCACCAAGGAAGTACTTTGTCA
CACCCCTGTGACGTTTCTTACTTGGTCTGTGCACAGAGTTTACCTGGTTGCCACAGCAGT
GCAAGCCTGTCCATCCTTTCCCGTGTTGCTGAGAGTCTGGGTTTATTCATTACAACAGGT
GAGTTCTGATTCCCAACCCCTGAGGCCACTGCAACAAGGCAGTGGGGCACCTCCCCTAGG
AGAAAGATCAGAGACCCTGCCCCAGAGGAGAATGGGTGATCCTGGATGAGCCCCCAAACT
GTTGGAAATAAATGCTTATTCCTCGGTGCCACAAAGAAGAATCAGTAGTCAGATAAAAAC
TTTTCTCAGTACTTTCTGCAGAAAGGGTACTGCCCATCAGCAATCCTGCCACAAGAGCAC
ACTGAACGAAGAGACACAGGAATATTTATCCCTTACATGTAAAGTCCCTATTGCTCTGTC
CTATCTCTACTGGCTGGAGCTGGACCTCACAGTCTAAGCTTAGCCTGATTGGCTAACAAT
CCAAAACTTTCCTAAATAGGTAAAGACTGTGCAGAACAAAGGAAAAGAGGAAGTCGCTTA
TGTAAAGGCTTATAGAAGCAATAACATTTCCAAATAAGGAAGAGACATAAGCTGTGAGCT
GGGACATGCCTGGGCATGCTGAGACATGCCTGAGCAAGCCAAAACTAATATTGTAGTTAA
AGTATAAAGATATATATATATAGATATAGATATATAGATATATATATGTGTGCGTGTGTA
TATATATATATACTTATATATAATATACTTATCCTTTTACACTTAATGACTATATAAGGT
TTAACAAAGAGTTATTGCAAAAAGCTAGTCTTTAAGAGAAACTATTACTTCTAACACTTA
TGACTTATTCCTTAATAAAAAGGAAACTTTGAAGAGGAACTTTTTAATTTTCACAACTTT
GAAGATACCAAAAATTTTAGGAGTTGTTTGCCAGGACACTGGAAAAAGACCAAATATGTA
TTTCACAATAGTACAACGGTATATACATGCAATGGACTATCACTCAACTTTTAAAAGGAA
GGAAATTCT
>FR0012392
CAATTCATTGATGTCTTTCATGAGATATACAGCTGTAAACAAATAGAATTCCAGCTTCAA
ATGAATCAAGATTTTATACAAAGGCAGGATTTGCAGGTCTGTGTATGGGAAAGGGAGAGT
CTTGCCCCAAATCAGTCTTGATGTCTTCATTCTAGGTAGTCTTTTTGAAAAGATGGCAGT
CATGCAGAAGACAATACAATACCAATTTTGTTCCTTCCTTCACGTCCAATGCACAACTCA
ATACACACACCAGGGTTTTAGGCATTCTGCAACCTTTAAAAGTTTGAAAAACACACGTTG
CTTTACACATGTCCAGGCATGTTTATGTACAATGGCTGGGAGTAGAAAATAATTTGACTT
TTAGGGAATGGTATTATTCTTGGCAGAAAAAGTATCATTTGTTGAGTTAATTTCACACAT
ACTACCACAATCGAACTCTTAAATGATTCTACGAGATAAGCATTGTTATTCTAATTTTAC
AGTTGATAGAGCTGGAAGAACAAGCAACTCACTTGTGTTTACACAACCATTAAGTTGTTG
AGCCAGGATTTGAATCTAGGCCAAACTGATGCTATATCCCTTTTGCACAGGATCTTATAG
TCCCTAATCATAAATCCTTCATATTTTGAAAGATAAAAGGCCATGTTTAGAGATGTCCAT
GACTTCAGAAAAACAAAAAAAAACAAAAAAAAAACGGCTTTACTTTACAAGGATGGAGTA
GTCTTTGCTGAATGGATAAGAACTCTAGTCTTGTCAATGCACAGGCTAAATATCAGCTCT
GCCCTCTAAGTAGCTGAATGCCCTTCAACAAATACGTTCACTTCTCTAGGTCTCTGTGTT
CTTACTGGGAAAATGGAAGTGCTAATAGCACCTTCCTTATAGGACTGTTTTTATTTTTTA
TTTTTTTA
>FR0012393
ACCCTGTGGCATTATTTGTGACATTTGAGGGAGCTATTTCTCCTAAAGTCAGAGTGAGTG
TACACCCTGTAATGTTCTTCCTAATATCGCAGTGGGTGTACACCGTGAGTGATATTTTTT
TCTAATATCCAGCGAGGGAGAGGATGATATTGCTTCCAATATCATGGAAGGTGTACACCC
CCTTGTGATATTGTTCCTAATATCCAGGGAAGAAGAGGATGACATTATTCGCAATATCAC
TGGGGGTGTACCACCTCCCGCCGGGATATTGTTCTTAATATACGTAGTGGAGAGAATGAT
GTTACTCCCAATATCCCAGGGGGTGTACACCACCCCTGTTTGTAAACACCCCCTGTGATA
TTGCTCCAAATGGCCTGTGAAATAGTCAATATGACTCCCATTATCGCAGGGGGTGTTCAG
CCCTGATGATATTGTTTTCTAACATCCAGGGAAGGAGAGTATGCTATTACGCCCAATACC
GCAGGGGTTGTACACCTTTTTGTGTTATTGGGCCCAATATCCAGGAAAATAGAGGATGAT
AGAACTCCCAATACCGAAATAATTGTACAGCACCCCTGGGATATTCTTCCTAATATCCAG
TAAGGAAAAGAATGATATTACTCCCAACAGCGTAGGAAATATATACCCGCGCTGTGATAT
CTTCCCCATATCCAGGTGGGGGAGGATCATATTACTTCCAATGTCGCAGGGTGTGTACAC
CCCTCCTGTCCTATTGTTCTGAATACCCTGGGAGGGAGAGGATAAGGTGACATTGAATAT
CGCAGGGAATATACACCCTCCCCCTCTGATATCCTTCCTAGTATCCAGGGGAAGAGAGGA
TAATTGGACTCCCAATATCGCAGAGGCAGTACACCCCACCTGTGATATTGTTCCCTATAT
GCAAGGGGGGAGAGGATGATATTACTCCCAATATCACAGGGCTGTTCACATCCCCAGTGA
CATTTTTCCTAATATCTAGGGGAGAGATAATTACATGACAGCAAATGTCACAGGGTCTGT
ACATCCCTTCTTCATATTGTTCCTAATATCCAGGGGGGAAGAGGATGATATCGAATATGA
AAGGGGGTGTACAACCCCCACCTCTAAGATATTGTTCTTAATATTCTTGAGGAGAGACGA
TGATATGACTCCCAATATCGCAGGGGTTGTTGACACCCCCGGTGATATTCTTTCTAATAT
CCAGTGGGGGAGAAAATAACATGACTTCCAATATTGTAGGTGGTGTATTCCCCACCTGAA
ATGTTGCACCGAATATCCAAAGAGGGAGAGGATGGTATTCATACCAATATGGAAGGGTGT
GTACACGCCCCTTGTGATATGGTTTTTAATATCCAGGGGGCTGGAGGATGATATTAGTCC
CAACGTCACAGAGGGTGTACACTACCCCTGTGATATTGTCCCTAAGTTCCAGAGGGGAGA
GGATGAGATCACTCCCAATATCTCAGAAGTTGTACATCCCCCGTGATACTG
>FR0012394
ATTTTTCGCATGTTACTTATCAGATTCTTGTAGTGAATCTAATTGCTCAGTCATATCTTT
TGGGGCACAGTACTCGGATAAGTCTGTCTGCAAAGTTTCTAAAAATGATTAAACTATTAG
AGATATCCCTGTAGTATATTGATTGCAAATTTTTCCTTAATTTCTTCTCTTCTCCCTGTA
TCCACCCCACCCTTTGCAATGTGACTGTGTGGCTCCTCCCATCAAGAAGTGGAGTCTGAT
TTCCCATTCCCTGAGTCTGGGCTGGCCTTGCGGTTTGCTTTTTTCAATGGACTAAAGTGG
AAATGGTGTTGAGGTAGTTCTGAGCTGTCCAGCTTCACTTCTGCTCTCATTCTTGGAATC
CTGTCCAGCCACAGTGAAAACAAGCCTGGGCTAGCCTGTCTGATAATGAGGAACAAAGGG
GTTCTATCATCTTGTTGCCCCAGCTGGCAGCCAGCCAACAGCCGAATATATCATAGTAGC
TTTCCTAACCAATCCAGCACACAGCCACCTTACTCACTGACCACAGACATGTGTGCCAGC
CCAGTGCAAATCAGCAGAACTGCCAAGTTGGCCCACAGACTCATGAGTAGTAATGAATTA
TTATTTTAGGTTGCTGAGATTTGGGGTGGTTTGTTAGATGGTGATACTTAAGTAATATTG
TCACCAACTACTTCTTACAGCAAAACCAAAAGGTAATAAATAACAGTTAGCAATTCTGAG
GACCTATTGCATCCTGTGCAATTTAAATCCTTCTCTCACTATCCTACTCTTCAACAGGTA
CTTGGACTCACTATCAAAAGGTAAACACTACACTTCGAATTTAAGGAAATTTTCACAAAT
CACAAAAGGTTCTGGAGATAATGTTTTATTTCAAAATACTCTGAGATGAATATAAACAA
>FR0012395
ATAAATAAATACAAAATTCAAAATTACACACCTGGCTCACATATTTCCACACTGGGTACT
GCTATCTTGTAAGTATCCACATTTTACAAAGAATAAGATTGAAGACACAGAGAGGCTAAG
CTCCCAGTGTAACACAGCTGATTAGTAGCACAGCTGAGACTTAAACCCAGACCACGTGGT
TTCAAAGTCAGAGGACCTAGCCACTAGGCTACACTGCTGAATGCTGTTGCCTCCATATGC
TTCATCCATTATTGTGGGAAGGGGTAACTGAGGATCAGATACCTGCTCCCCAAGGAAGCC
CTTTCACCTCGATTGTCCACCCTGGACAGGAGTTGAGCAACATGTTTGGACTTGTCTGCC
TCTCCCCTGCAGATTCTCAACCAGGGCTGATGTCAATCTTCTTCATTCACATCACACAAG
CAAAAGGAAACTATTTGTGAGTGTCAGGTGGAAGAAAAAGTAAGGTGTGGAACA
>FR0012396
GCTCCTGGATAGTCCTTCAAGAGGAATGTTTGCAAGCACAGGTACCTTCCCTCTTCCTCA
GCCATGACTACACAGCATTTGTGGCTCATGCAGGAAGACACAGGGGCTCAGAGGAGTGGC
CATTTGTCCCAAAGATATCTCAGAACTGGGCAGAGGCAGAACTGGCTAACATAACTGCAG
TGGGCCGTTTAGCCCCCTTAACATGACTTGGTATCTGCTAGAGTTTCACATGCATGTATG
CAGAGATCCCAGCCACCTCTGGGCTCCAGGAGCCTAGTGTGGATGCAACAGGAAGGCCCA
GGCTCTGGAACCTTCTGCAGAGCCTAGCTCATGTCCCCCACCTGACGCAGAAACAGGGAG
GTGCTGAAGCATGTGCCCTGTCTGTGCTACAGGCCCCATCCACGTAACCTGAGAGAGGGG
GCCTCAGGAGCACTGGCACCTGCTGCTCCAGGCCAGGAGCAAGGAACTCCAGGGACCACC
TCCCCTCAGTCTCCTTCCCCACTGGCGGCTCACAGGCTGGACAGGGCTCCAGCCAGCAGG
GGGCGCGCGCGTTCACCTCGGGGCCAGGTTGGCTGAAAGCCCCTCTCCCGTTCCCCTCTT
CTAGAGCAAAAGTCTTCCAAAGCCTTGACCTCTTAGACAACGCTACTTTAGTGACCGAAG
CACTTTTCCTTTCCCTTTCATGCGAGTTTTTTGCAACCATGGGTGGCTAGTATCAATGCC
TCCACTTTCAAGGTGAGGAGAGGAACTGGGGAGGTTGAGCATTTGCTGCAATATCACCGT
GGCCAGCAGCGCAAGAGAGCCAGGGTCCCCATTTGCCACCCATGAACCAGTCGGCCTTCC
TCGCCCCACGCTGGAGATAGAGGAGGGAAGAAAGAACTAGCCGAGCAAAACCCCAAAAAA
GGAATCCTTTCTCCCCAGAGATTATGAAATCAAAGAACATTTTGTTGCTTCTTGGAAATT
CTTCCCCTTACGGAGGCTACACAATTGAACAGGGTTTTCATTATTATGACTATGATTATT
AAAGTTGTTGGTCTAGTTCCCGCCTCCTTCTTTGCAAACTTTCGCACGGACTGAGAAACA
CAAGCGTTTACCTGGGTGCATGCTGGGACGGGGCGAGCAGGTAGTGCAGGCTTCCAGGCC
TCTCCTGCCCCGGAGCTTGGCTGCAGGACTCCCGCAAAATCTCCAAATGCCCCCGATCTG
CGTGGTCACCGAGAAGCAGCCCGGCTCGGAACAAGCCCAGGCAAGCCCAGGCAGAGCCCG
CCGCCGGGTCCTCCTTCCTGCTCGTGCCACCAGGCCCCGGGGCCGCGACGCGTCTCTCCA
GCCCGGGATCCGGGGAGCTGGGCTGTCCCCAGACCGACGGGACAGCGGCATCTCCTCCAC
CTGAAAAGGAAAGAGGACCAGGTGGGGGCCAGGCAGGGCGCATGAAGGCGGCGCCAGCAC
CGCGCGATCCGAATCACGTCGGTGCGGGGGAGGGGTCGGAGCCTGGCCTCGGCCTAGGGC
GCAGATGCGGTGCGCACCGCAGGGGGGCGGCGTGGGGTGCGGGGCCAGTCCCGCCGGGCA
CGGGGTCCTGGTCCTCATCCCCTTCACCGCCGCCGCCCGCCTGGGCTGGCGTTTCCCCAG
CGAGAGCGCGTAGTTTGCGCAGCGCCCCTCGCCCACGCCGCCGCTGGGTCGCGGGGCGCG
CCTACCCAGAGCCGAGGTCCCGGACTCCCCGGCCATCGCGACCCTTCCGGGGACTCCTCG
CCCCTTCGCGGTGGGACCAAGGCCCGGGTGGGGCCGGGACAGGGTGGTGGGGGGAAGGGG
GACCGTACAAAAGCAAACAGAAAC
>FR0012397
CTAAACTTTTTCCAAATAAGGAAAGGAATGTAGAGTGAGGCTGACATGTCTAGGCATGTC
AGGGCACAGCAAGAGCAGGAGGGCTGTTTGCAGGCTAGAAAGAAGAGAGTACAAGAAGGT
TGAGCCTCTGAGCAAAGAACAAGGACATTGCACAATTAAGCCCTTTGAAGAGGAATTTAT
CCTCTCTGGCATGAATTAATGGTGTGATTAGTTCCATATGTTGCCAGACCTTACCAGTTG
TGAAGCCAGCAAGTCCAAGAATTCTCAAAACCCCAAAAGTAGTTTATAACCTTAAAACAT
TTAGCAAACCTTGACTCCAACCTGCATAATTTAGCTCACCTATTTACATTTTAGTGACAC
CTGCATTTTACCAATAATTTTTAAGGCTGTTTTTATTTCTCAAAGATTAAAGTCATGTGA
ACTGAAAGTACCACAGCTTTTATCTTCCCCTTAAAAAAATACTTGATCCAAGCACTTTTC
TTTAGGACAAATTAATTAGAGCTCTTTTTGTAAACATCACACACAGTATACACACAGACA
GGCAGAAGAAAACCCAGTCCCTGGGCCCATTTTTTTTAAGAGACAGGGCTAGGAGAACAT
GTAGATATCTAACCTGATAGGGTTAGATATCTCATCACCTAAGGCAGGGCTGCTAAACAA
AGCCTTGTCATGCAGTTACTGGCCATGCCCCCAGGATGTAAAGCAAGATGGAGGCCTGCA
ACACAAACCATACAGACATGCAAAGCACACCAGATTGGCTATAGCCCAAGACTAGCCCCA
CAAATCCTTTTTCACAACAAAAACTTTAGAGAGTACAAACAGTGATAGTTGGGGGGCCTG
GCCTTGTAAAAATGTCCTCTAAAAGGAAAAAAAAATGTAAAGGTTAACTGCTGATGGGGT
AGAAGAAGGGGATAAAAAAATCAGTTTAAAATGCCTGGGGAAGAACCTCTTATTCTTATG
AAAGTGGATGCTCCACCAGGGGAAAAGCTTAATTTTCATCCAATAAAGCTGAAGCCCTTG
GGTGGGGAAGGGGAAGGCTGTGGTGGCTTATGGCTGGGAGCCAGCCAGCTGGCTCTGCAG
GACCCTTAGGCCGTGAGTCCCAACCCCTGCATGGAGGGGAGGCAGAGTGAGGAGACCCCA
CTTGCCTGTCCCTCTTGAAAAAGGAAGAAAATGGCCTTTCCCCTGACCCTTAGAGTGACA
GGGTTTGGGGGCATGTTTCCCCCACCCTCAGAAGCTGGAGGATGAAAATAGGAGCGACAG
TGAGAGGTTTCGAGTCCTCATTTCATTCGCCTCTTCTCGAGCACCCATGTTATGTGCCAA
AATTGTTGCAGGACTTTTCCTTAGTTCAGCTAAAGATGG
>FR0012398
AGAAAGATCTAAAGTCAGTAAACTAAGCTTTGACCTTTGGAAACTAGAAAAGAAGAGCAA
ATTACATCCAGAGTAAGCAAATAAAGAAAATAAAAGTTAGAATTGAAATCAATGATACTG
AAAACAGAAAATCAGTAGAGAAAAATCAATAAAATAAAAGGCTGCTTCTTTGAAAAGCTC
AATAAGCCTCTAGCCAGGCTAATTAAGAAAAAAAAAAAAAGGCACAAATTACTAACAAAT
GAAATGAAAGACGGGATATCAGTACAGATTGTTCTGGGCGGGAGACCCGCAAGAGGAGAA
GAAAAGGCACACACACAATACCTTTAAAGGTAAACAAGCTTTATCCCATGTAAATGGCAA
TGTAGATATAATAAGCAAATTATATAATAAGCAAAGTAATAAAATAAGCAAATGATATAA
TAAGCAAATTGCAACGCAAAGGGGAGAAGGGAAAAGAGATAAATGTCTCTACACTCACCA
GACTATGGAGGATTCACCACCAGACTGGGAAGCAACAGTCTGGGCTCCAGAGTTGGACAC
TGCACTCACCAGACTATGGAGGATTCACCATGCCAGAGGTGGTGAATTCCTCTTCAAAGG
GTTTAATTGTGTAATGTCCTTGGTTCAAAGGCCCCACCTTCTTGTACTTTCTCATTTTTA
GCCTGCAAGCAGCCCTCCTGCTCTTGCTGTGCCCTAACTTGCCCAGACATGTCCAGACAC
GTCTTGTGCCATAGCAGAAGAACCACTTCTACCCGCTCCCTTGCGAATTGTGCATCTACC
CTATTTGTTCAGTGTGCTCTTGTGATCGTGGCTGATGCAGGGAGCACCCTTCTGCAGAAG
TAAATTGCCTTGCTGAGAACGCTTTTTGCCTGAGTGCTGGTTTCACTTTGCAGCACCAAG
CACTTGTTTCTAACAACCACTAGACTGGGAAGCAACAGCCTGGGCTCTATAGTCAGCCAC
TTGTCTGTGCACAGACAAAGAGAGGTCTCATGAAGCTTCAGCACAGTGTGGGACCCTAGC
TGTTTTTGTAACGAGTTGTTTGGCAGGAGGTCCAGTCATGAAGGCCCTTCGTGACTGGAC
TCAAGGAACACAAAAA
>FR0012400
AGTTCAAATAATAAGAGAAATCAAAAGGGTGAATCCTCTAATACAATAATCTCAATTTTT
ACCACACTCAGCCAAAAGGCTGAGAAGCGATTCTCAATTTTTACTGAGTTTATTTTCCAA
AAGATGCAGTAAAGAACAATAATTTGCAATCCCCAAACCACCTACCAACAATGTCTTTAA
CAAAAAGTTTATTTTCTTTTTCTTTTGGCTTTTGGGAAGCAAATGTTTGAATATATAAGT
AATATTATTTTTCTACAGCAGGAGAAAGAATGTTAATTGTCTGAATTGACCTATAACTGT
ATACACGTTGGGCATATGCATGTACACACACACATGCACACTCGCACGCACACATGCAAG
CACACTCGCACGCGCATATGCACATATACATCCCTGATCTCCCTTCAGACTTGTCCGGAC
ATGTTGACCACACAGTAACTCACTGTTCTGTACATACAGAAAGAAGTGGGACCACCAGGG
CTTTTCAATCTTGTGCCAAAGGTGGGAAATATATGCCCCAATGAAAAGAAAAGAGAACAA
GAAATATTTGGAAAAAACGCAAGAAACTAATTCATCAAAGGACTCCATCTAGCCCATCTT
GCATACAGTAAACAGGTTTAGAAAACTCTATCTTGTCATATCTCAAACAATTATTTCAAG
CTTCTATTTAATAAACATTTCCTGTTTGTACTTTAAATGTGTAACATCCCTACCCATTTC
ATCTGTCAGTCAAATTGCCAACATTTATTAAGTAACCTCAAAGTGCCTAAAACGATTATA
ACAAATAACTGTCAAGGAATGCAGAAGAAACACGACTTAGAGCCAGGCTCTGAGCTTCTG
AGTTGAGAGTGGGGGCGGGAATGGGAGAAAGAGGTTGAGTTTAATTTATGAAAAGTTTCA
AG
>FR0012401
TTTTTAATTTGCATATGTGAACACAATGTAAAATAGCTAATTGTGTTTGTTACTAATTGC
ATTTTTAATTCACTATCACAAAGATTCTGCCTTAGCCAACACAACAGAAGTGCTATTATA
GAACAATTATCACTTCTAATGTGTCAAGACCCAGGAAAATAAGGCACTTCAGACATCATG
GACCCTTACACTTCCCTTAATGTTCTGGATGTGCCCTTGTCCTCGAGTCAAGGTTTATGC
CATTTCCTCAAGTTTGCCTGGTGACAGTCTCTCCTCTTTCACAACTCAGCTCAAGCCTCA
GTCCCTCAGGGAAGATTTTCAGGCCCCTGGATAGAAATAGTCACATTTTTCTACGTGCTA
CCGTGGCACCACACAATTGCTGGTCTGAACATCAAACTCACTTTCCCGGACTTGTCTGTG
CATGTCCATACCCTCTGCTCACCTGTGTGCTCCTGGAAGGCTGATATGGTTTGGCTGTGT
CCCCACCCAAATTTCATCTTGAACTGTAGCTCCCATAATTCCCACGTGTTGTGGGAGGGA
CCTGGTGGGAGATAATTGAATCATGGGGGCGGTTTGGTTTTCCCCATACTGCTCTCATGG
CAGCGAATAAGCCTCACAAGATCTAATGGTTTGATAAAGGGAAACCCCTTTCGCTTGGTT
CTCATTCTCTCTCTTCCCTGCAGCCATGTAAGATGTGCCTTTTGCCTTCTGCCATGATTA
CAAGGCCTCCCCAGCCGTGTAGAACTGCGAACACATTACATCTCTTTTTCTTTATAAATT
ATCCAGTCTTGGATATGTCTTTATCAGCAGTGTGAGAATGGACTAATACAAATGCATAAA
CAGGTACCTTAGCCATAGCCTCTCCAGAGGGCCAGATGCAGGGTCTTGTATAGAATGGTG
TGCATAGGTGCTTTCGGCTTGCAGTGAAGAAGTTGTGGGACTTTTCTTGCGGCCATATTA
AGCATTCTTGTTTTGCATATTGCTTTGTAACAGGACATACACATGGCAAAGTCTTCTAAG
AATGCTTTTATTTCTACTTCTATACAACAGAAAAAAGTTG
>FR0012402
ATTCTCTTTTTGTTTGTCTATCCTAAATTAGCATAACAAATTTATAAATTTTCTTCCCTC
ACATTTTCAATGTCTATTTTGCATTATTTGCAGATAAGCTTAATTTTCCCTTGTTATTCA
ATCATTTATGCTTTCTGATTTATAAATTCAGCATTCAGTGCCTTTCTGATTTAATGACAA
TGAATTGTTGACTTGTACTTCCCAGTCTTCCTTATATCACAATTACTAGAAGATAAAGAG
TTGGGGATAACTAAACATACTCAGTTTATCCTGACCAAATAGATATTTCTCCATTTCCTT
CTTTATCACACATAGTACTTCCACTCAGCTATGTCAGGAGCCTCTCTTTAGTCTCAGCCT
TCACACTCAGTAGAATTTTGGTTTCATTTTTTTCTTCTGTGTGGGATATGACAAGATTTC
TCTTCAAATAGCCTATTAATCCTTTATTCTTTAATCCACAGTACCCCTCCCCTTCCCTTT
TCTTCTCTTTTTCTTTCTTTCTGCCTTTACTACATGCCCAGGCATGCCACAGCACCAATG
GCTTATCAGTACCAGCTCACATTCCTTTCCTTATTTGGGAAGAAAACTAGCTCTCTAGCT
TATCACAGATGACTTCTACCCCCTCTCCCCTCTCTCCCTTATGTGCACACCTTATCTAAG
AAAAAGTTCAAATGTTCAGAGAATCGGGTCTAGCTTAGATTGTGCAGTCCAACCCCAGCC
AATGGGGAAAGGGCACAGGGGCAGGATTTGCGTCAGGGATAAAAACTTTAACTCTCCTTT
TGGTGACTGGCCAAAGAGAAGCACCCCTCTGTGCAGAAGTAAATTTGCTTTGCTGAGAAA
TCCTTTGTCTGAGTGTTTGTTTTCCTTAAGACTCCAA
>FR0012403
TTCCTTTTTAAGGCTGTGCAATATTCTATTACGTGTATGTAACACGCTTTCTTTATCCAT
CATCCTTTATGGACACCAGGGTTGCTTCCACCTTCTGGCTACTGTGAATAATACATGTAT
GAACATGTTTATACAGATATCTGAGACTCTTTTGGGTATATACTCAGAAAGAGTATTGCT
GGATTATGTGGGAAATCTATGTTTAATTTTTTGAGGAACTGCTATATTTTTTCACGGCAC
TTGGCACAATTTTACATGACCAACAGTGCACAAGGGTTCCAAATTCTCCACATCCTTGCC
AACACGTGTTACTCTGCTTTCCAAAAAAAAGTTTTTAATTGAGATGGGATCTCACACATA
GTGAGAGACCCAGCCTGGTCTCAAAACTCAAGTGATCCTCCTGCCTCAGCTTTTCCGAAA
GTGCAGGGATTATAGGCATAAGCCACCATGTCCAGCCCTGTGGATTTGATTTTTATTTCC
CTAATAGTTAGCAGTGCTAGGCATTTCTTCATGTACTTTTTGGCTGTTTGTACATCTTCT
CTGGAAAAATGTCTATTGCAGTCCTTTGCCCATTTTTGAATTGGGTTGTTCAGGTTTTCT
G
>FR0012404
CTAAAAAAATAAAAAAATAAAATTAGCCAGGTATCTTGGGGCATGCCTGTAGTCCCAGCT
ACTTGGGAGGCTGAGGTGGGAGGATTGCTTGAGCCTGGGAGATCAAGGCTGCAGTGAGCT
GTGAGCATGTTATGGCACTCCAGCCTGAGTGACAGATTGAGACCCTGTCTCAAAAAAAAA
AAAAAAAAAAGAAAGAAAGAAAAAGAAAATGTTGATCAGCAAAAGGAAGAAGTTACAGAT
CACTCATAATCCCCCTGCCCCAAAATTCATGTTTTGTTACACGTCTTTATTGGTTACCTA
TTGCTGCATAACAAATTATTCCCAAAATGTAACAGCTTAAAATAACACATTTATTATCTC
AAAACTTCTGTGGATTGGGAATCTGGGAGCACTCTTCTTGGTGCCTTTGGCTCAGGATCA
CTCACAAGGCTGCAGTCAAGGTATCCCCTGGGGCAGCCATCGTCTCAAGCCTCCGCTGGA
AGAGGGTGCATGTCCAAGCTTGCCCATGTGGCTGTGGGCAGGCCTCAAGTCTTCACTGGC
TGTTGGCTGAAGGCATCAATTTCTTGCCATGTGGGTCTCCCCACAGGGCAATTCACAACA
TGGCGACTGGCTTTCCTGAGAGCAAGCAAACAAGAGCAGGCAAGAAGGTGCCCAAACAGG
CCACCCCCTTTTTGTAACTTATTCATAGAAGTGACATCCCTTTATCTTGTGCCCTGCTGA
ATGCTTAGAGGTGAGTCACCAGGTCCAGCTCACTCTCCAGGGAAGGGGATTGCACAAGTT
CTGAATACCAGGAGGTGGGGGTCATTGGGGACCGTATTAGAAGGCTGCCACGATGTCCTT
CTTGTTACTCATCTTTTGTTGTTCTTACGTATTGGGTGGTAAATCTTCACCTGTGGAACT
TTTTCCACAGAT
>FR0012405
CCTGCTAGAGACTTAGGGCACTTTAATGTCCTTTGCACACTCTTGCCTTGAATAATAGTG
ACTGTTAGGCCTTTTCATTGGAATTCCCAGGACATTCAAGTTATTGCATTTTTTATAGCC
AATATTAATTCCTCTACCTCCATAGTTACCCTTTCCTGTGTTCTTCATTCCCTCATACAT
TTTCATGTTTCCATCAATAACTATTTTCCTTCTGTAAGGTGATACACTTTTCCAGCTTTT
GTTTACCAAAAACATCTTTATTTTATCTATATGCTTCAGGAATATTTTAATTGACCATTA
AATTCTAGATGATGATTAATTTTCTTTGTATTTTTGTAGCTTAAAGGTGATGAGCTTCCT
GAATATTCGGACTGTCTTTTATCAATTTTGGAAAATCCTTAGCCATCATCTGTTTGAATA
TTGCTCTAATCTGTTTCCTCTCATCCTTCTAAGACTCCAGTTACACATACGTAAACATGT
CTGAGCGTGTCCTGCATATCTTTCCCTTTTTAAAAAAAATCTGTTCCTTCTTCTTTCTTT
GTTTAAGTTCTGGAGTACATGTGTAGGGTGCGCAGGTTTACAGAGGTAAATTGTGCCATG
GTGGTTTGCTGCACCTATCAACCAAACACCTAGGTGTTAAGCCCCGCATGCATTAGCTAT
TTTTCCTGACGCTCTCCCATCCCCCACCCACCCTTCCCCAACAGGCTCCAGTGTGTCTTG
TTCCTCCCCTTGTGTCTATGTGTTCTCATTGTTCAGCTCCCACTTATAACTGAGAACGTG
CGGCGTTTGGTTTTCTGTTTCCGTGTTGGTTTCCTGAGGATAATGGCTTCCAGCTCCAAC
AATGTCCCTGCAAAGGACATGATCTCCTTTCCTTTTACAGCTGCGTAGTATTCCATGCTG
TATATGTACCACATTTTCTTTATCCAGTCTATCATTGATGTGCATTTGGGTTGATTCCAT
GTCTTTG
>FR0012406
TTCTATTATCAGTCATTTTCCTTTAACCACTCTGGAGGGTATATAGTGGTATCTCATTTA
ATTTGCATTTCCCTGATCACTAATGGGAAAGAGTACTTTTTCAAGTGTTTTTGGCCTTTG
AGGTATCCTCTTTTGTGAAGTGCCTTATCAAGCCTGCCTTTTTTTTTTTTTTTTTTTTTT
TTTTTTTTTTGGTTTGGTTTGCCTGGCATTTTTTTTGAGACAGAGTCTTGCTCTGTCGCC
CAGGCTGGAGTACAGTGGTATGATCTCGGCTCATTGCAACCTCTGCCTCCTGGGTTCAGG
TGATTCTCCTGCCTCAGCCTCCCATGTAGCTGGGACTACAGGCATGTGCCAACATGCCTG
GCTAATTTTTGTATTTTTAGTAGAGATGGGGTTTCATCATGTTGGCCAGGCTGGTCTCAA
ACTCCTGACCTCAGGTGATCCACCCACTTCCACCTCCCAGAGTGCTGGGATTACAGGCAT
GAGCCACTGCGCCTGGCCTGGCTTTTTAAAAAAATGTAATGACTTCTATGTATACTGCAC
ATACAAGTCTTTGTCAGTTATTTTTGCCTTTTCACTCTCATAAAGGTGTCATTTGAGGAA
CAAAAGTTCTTAGTTTTAAGGTAGTCCAGTATATCAGCCTTCTCATTTATGATTAGTACT
TTTTGTGTCCTGTTTAAGAAACTTTTACTACCCCAAGGCCAGGAAGATATTCCCTCTGTT
GTCTTCTAAAAATTTTGTTGTCTTACCTTTTACATTAAGATGTACAAACCATTTGAAATT
GGCTTTTGTCTATAGAAAATGAGGTAAGGGTAAATATTTATTTTTTTCCTATATGAATAT
CCAGTTAACTTGGCACCATTTAAGCCATCTTTTCTTAAGTGCTCTGCTGCCCTCTTCATC
ATAACTTGTGTCCATATATGCATGGGTCTGTTTCTGGATTTTGTTCTATTTTATTGGTCT
ACTCATATATCTTTGCTCTGGTACCATGCTGTCTTATTATAAAGCATCAAACTTTTTTTT
TTTTTTTGAGACAGAGTCTAGCTCTGTCACCAGGCTGGAGTGCAGTGGCACGATCTTGGC
TCACTGCAACCTCCACCTCCCGGGTTCAAGCCATTCTCCTGCCTCAGCCTCCCAAGTAGC
TGGGACTACAGGCGCACACCACCACGCTCAGCTAATTTTTGTATTTTTAGTAGAGATGGA
GTTTCACCACGTTAGCCATGGTGGTCTCGAACAGTTGACCTCATGATCTGCCCAGCTGGG
ATTACGGGCGTGAGCCACCGTGCCTGGCCAGCATCCATTTGAATGGTTGGATCATGAGTT
ATGTCCATTTCTCAGTTAAATAAATATTACCAAGCTGTCTTCTAAAACTGCCTAACCAAA
ATTATACTCTCACCAAAAGATAAGCACTCCTATGTCCTCACATTCTTGCATTATTTTAAA
AACCTTGGCCAATCTGATGAACATATTATTTTTAATATAATAATGTCAGCAGTTTGTTAT
TCCCTACATACAGACTCATTATCACCAGCTGCCCAGAGTGGCTGACCCCTGTGAAATGCA
GCCAGTTGACTGGTACTTATAGCTTTAGTTTTATTTCTACAGGAATAGAGCCTCAACCTG
CATTCTCA
>FR0012407
GCTGTGCCAATAGAAAAGGGCTACCTGGCATGTTCAACATGGAGGCTCCATCTTCCCTTT
TCTTTGTCACCACATGTGCAGTAGAAAAGCAGGCAACATGGTGCTGGCCAGGTAGAGAAC
CCATCTGCATAATAAAACATTAGGGTGGTGAGGCCAGCTTCTTTGTGCACTATGCAAACG
GCACCCGTAGTCCAATCCGGGTCTTCACATGCTATGCAAATGGCATACCTGGTCTGACCA
ATCCTTCATGCCCTATGTAAATCAGACATCACTTCCTCAAGCTCATCTATTAAACATCCT
GTACTTTGCCACAAACAGGAAGCCCTGCTTAGGAGCCCCTCTCTCTCTGCAGGAGAGAGA
TTTTTCTCTTTCTTTCGCCTATTAAACCTCTACTCTTAACCTCACTCCTTGTGTGTCCAC
ATCCTTGATTTCCTTGGTGTGAAGCAGTGAACCTTGGGTATTACCCCAGGCGAATAATGC
CACTTCACTAATACTCTCAATCAGGCCAGGCATAGTGGCCCATGCCTGTAATCTCAACAC
TTTGGGAGGCTGGGGCATGAGGATCACTTGAACCAAGGAGTTTGAGACCAGACTGGGCAA
CATAGCAAGACCCCATCTCTACAAAAAATAAATACAAATTAGCCAGGCATGGTAGCACAC
ACCTGTGGTCCCAGCTATTTGGGAGCCTGAGGTGGGAGGATCATTTGAACCCAGAAGGTC
AAGGCTATAGTGAGCTATGATTATACCATTGCACTCCAGCCTGGGCAACAGAGTGAGACC
CTGTCTCAAAAGAAAACAAAGGCTAATGGTATTTTTTTTTTAATTGAGACAGAATTTCTC
TCTTATTGCCCAGGCTGGAGTGCAATGGCACGATCTCGGCTCACTGCAACCTCTGCCTCC
TGGGTTCAAGCAATTCTCCCACCTCAGCCTCCCGAGTAGCTGGGATTACAGGCATGCACA
ACCACGCCCATCTAATTTTGTATTTTTAGTAGAGAAGGGGTTTCTCCATGTTGGTCAGGC
TGGTCTTGAATTCCCGACCTCAGGTGATCCACCCGCCTCGGCCTCCCAAAGTGCTGGTAT
TATAGGTGTGAGCCACCACACCCGGCAGGCTAATGCTATTAATCAGAAGCATTGTCACAG
ACACACTCAGAAAAAATGTTTAATCTGGGCACCCCTTTGCCCAGTCGAGTTGACATAAAA
TTAACCATCACACTGGGACTCAAGAAGCCTTGAATGTCGCCACTTGCCCCTGCCATCATC
ACGAGGAGGACATGCCCAGACTAGCCCATTGGTCCTAGGAGGAGAATGAGACACATGTGG
AACAAAACTCAGCTGAGATCAGACAACACACAGAAGTAAGTGAAAATAGATGATTGTTGT
TTTAAGCCCCTGAGTTTTGGGATGGTTTGTTACACAGCATTTTTGTGGCAATAACTAACT
GATACAGCAAGTAAGGCAGTGAGCAAGTAAGGACTCACAAACAATGCCCCAAAATGAGGG
CCCCAGAGCAAAAGTTTTTCTCTGATCTTCTCCTGACCACCTGTCTCTCAGTCCCATGCT
CCCCTGAGGCTAGCCATAGAAACTAGAATCCCTCTTCCCCAAGGTGGGTCATAGAACCAC
AACCCCTTTTTTCCCAAAGCCAGCCATAAGACCTAAAAATATGACTCTTTTTCTCTGCCT
TTTTGTGTAAAAACTGGCCATAAAGAAATTATCTGAC
>FR0012408
TGATTCACCTGCCTTGGCCTCCCAAAGTGCTGGGATTACAGGCATGAGCCACCACACCCA
GCCCTTGACTTCTCTTTTGTAAAAGCAATCCCCTTTTCTCTTGTACCTCAAGGAAACTGC
TCCCATAATTTATGAATTAATACTCATTCCACATAAATGTAATTTGGATATAGTCCCTGA
AATGTAAATATCTAGGATAATAGTATCCTGAAGAAAATAGCCTTTTGGGAAGTTTTAGAT
TCAGGACCTTTCAGGCTATGAAAGAGTTACTTTATCTTTTGTGTGTGGCCATTCATTTAA
AAGGTTATTGGATCCTCTGGATTTTAGAAGATCTTTGAGTTCAGCCCTAGACCCTGTGTT
ATATCTAGAAAAGCCTTTTCTAGGGTTCTGTGTGTTCTAAGCTGGTATTTTATTAATGTG
GTTCAGGAAAACATATCTACAGTATGGAAGTCAAAGCCATTCCTTTAAATAAAACTGAGG
TTATATAGTCATGCATTTAATAATAGTGATAGATGCAGGAGGCATGCAGATGCAGATAAG
GAAACCTGCACAGGGTCTTGCCCGGGCGTGCCTGCAAGGGACTGGGGCCCACATGTGCAC
TAGGAGAAGGGGGTGGAGCCACCAAGAATTCATGCCTTATGCAGGGGAGGAGACTGATAT
TCAATCTGTGAGGTGGGAGCCTGTTGGCAGGACCCTCTCTTTTTTTGCTGAGAGCCTTCT
TTTCGCTTAATAATCCACTCTCCTCTCCCTTCAGTGTGTCCATGTGCCTATTTTTTCCTG
GTCGTGAGACAAGAAGCTGGATTTTAGTTGAACTAAGGAGCAAAAAATCCTGCATCAATA
GCAAAAACAACTTTCTATAATAAATCATAAATAAATTTATTTATATAAATTACATAAGTT
ATGAGAATGGGACATCTAAAATACCTAATGTTTAGCCACTGAACCGAATGTGGTCAATTT
CGACGTGTTGGGTATCTTCCCAGAAGCAGATGGGAAGGAATTTGGAATTACTTCTATTAC
TCCACAATTTTAGGCCACTCAAGTGTACTAGTTTCTCTGGACCTCTGAAGATGGCTTTAC
TAGCATGGGCCTGCTACAGAAAAAGGGTGTTTATCAGAGACTCCCATGTAACAAATCACC
CCCACCGTCCATGGTGTAGGTTTTAGGCTGTGAGATAAACTGACCTTTTGGATAAGGTGT
CTGACCTCTCCCCTCTCCTGACAGTGATTTCTCTTCCCAGACAGCTGCGCTTACAAACAA
ACTGCTAGGTAGCAGTAGCACTTTGACAAATGGAGCACAACCCGGATCCTTTGTTTCTTT
GAATTCAGCCAACAA
>FR0012409
ACAAATGTAAGAAGCCTATCAAATATCCATGAGGGGAAGTCAGGTGGGATCCCACTGTGG
AACTCTGGGTGAGACTCAGCTGAAGTTATCATTCGGGAGTCAGCACACTGCATCACTCTA
CGTCCTGGTCCGTCCGTCTGTCTTCCTGGGACACAAATAACTGCCTTCTCCGAGTTCAAC
CCTGAACATCTGTATCCTCTGGACAACGGGGAGCGGGAAAAAAGCTACGCAGGAGCTTGG
ATCGGGCGAAGCTCGCGGGAAACCGCTCTGGGTGCGCAGGACAAAGACGCGGGGACAGCG
GGGAGGGCCGGCCGCAGCCTGCCGGGCTGCCCCCACGGCGCGGAACGCGCGCAGCAACCT
CCACCAGGCCTCCGCGTCTGGACTCCCGCCCTGCCTCTGGGCCTCCTCCGCCCACCGGCG
GCGTCTCCCGCGAAGCCCGCTGGGCCTCGCTCTCACCCTCCTCCTCCTCCTCACGCCGGG
CCTTGCTCTTGGCCTTGGATTTCTGGCTGCGCAGTTCGCGTCCCCGCGGCTCCCCGCCGG
CCGCGCGTTTCCGAGCCATGTTGCTTGTCTGGGCAAATTCCACTTCGCGAGTGACGCACC
CGGCCGCGATGCGCTAGAACGCCGGCCCCGCCCCGAGGCGGTGCGCTTGGCCACGCCCCT
TCGTTGGAGGCCTAGTCACGCCCCTAAAGGAAGCTCCACCCCATACCCGTGGCCACTAAA
AAACTGCGGGAAGCAGGAAAGAGCACAACAGGTTTCTCTCTATTTCCGGTGTATTGTATC
CTCACGTTTCCGGAGATTGACGTTGCTCTTGTGTTCTCGCGAGAGGCGGGAAAGGGCGCA
GGGTTTGAAACATGGCGGACGACGTAGACCAGGTAAGTGTATTTTAAGGAGGTCGCTCGA
AGGAGCTTCTTGTACTAGGCTGCTTTTTCCAGACTCAGGAAAAATGGCCAGTCGTGCCTC
CTCTCTCCAAGTCACCATGGCCTAATCCACCCTGTCCTTTCCGTAACCCCCCCTCCGAAT
TTTGCCGTAGGCCCTGAGACCTTTTCCTGTTAGAAGCCCACCTGATGACTATTCTCACAC
TCTTCGCTTCATTTTTTTAAATCTGTAGATTATTATCCTTAGCTACCTCATGGAGCTGTC
AGGATTCCAATAGAAAGCCAGGTAATAAAGTTAGGAGTTGTTATCATTAGTGAGCGCAAC
AATTATTTATTCATTCAGCAGATAGAGTGAACATCAGCTTTGTATGGTTAGGCACTGTTC
TAAGGGCCAGGGACACTGACATCGACATATAAGAGATCCTTGCCATTACTTGGAGCTTAT
ATTTGCGAGGAGAACAGATAAAAGTAAATATAAATATGTAAGACTTCCAGGAACTGTGAT
GTGCTGTGAAGGAAACAAGGAACTGGTATGCAGAATAACAGATGGTCCTAGAAGCTTTTT
CACCT
>FR0012410
ACCTGATTACGGGAAAGGGGAGTGATCTGCTCACTGACCCCCGGCTGGGCTTTTCCCTGC
CAGTGAAATCATTTGAAATTGTCCAAGGAAATCAGGAACCTGAGCCGACGCAGAGTCACC
GAGCTTGGTGCCAAGCACTGGGGGAGCTCCAGTTACAGAAAACAAGTGGAATCCACAGGC
CCCGGGCTGAACGTGGAACTAATTTGGGAGGCAATGAGAAAGAGCGGAACATAACGCGGA
GCCCGGGAGGCAGGTCTGCCCTGAGTCAGGACGCCATCCGGGGGGGTATCTGGGGCCCCT
TGAAATTTTCAAGGTCCTGCTTCTGAAGTGGGGAGAGCCGGGACATGATGGGGACCCACT
TCGGAATCTCAGGATGGCTGTGCAGAGACTCAGGGCACGGGCCTGGGGTCGGAGCAACTG
CAATCACATCCTGACTTGCCCCCTCGATGCTGTGTGACCCGGGGCCTGTCGCTTCACCTC
TCTGAGCCTCAGCTGCCGCATCTGTGAATGTACGATCTAGGGATCCCTCCCTCAGAGGGC
TGCTTCATAGAAGGCTCAGTACCATGCCAGGCACGTAAGCCACTCTCAGGAAATCAGACA
TGTCGAGACATGACATCGGGGGTTGGGGGCAGCATTAGAGGAGCAAAGACCAGTAACGTC
TCCCCCATTCATCTGTTCGTTCAGCAGATACTTAAGAACATGCAACCTGTGCCAGACTGA
GGAACACAGGAGGGAACAAGACAGACCTAGCCCCACGCAAAAGGAAACAAATAGTGTGTA
CCTAATTGCAATCATCGTTTGAAGGATAAGAACAGGGTGCTTGGATAAAAAAATAACTGG
GGCGGGCTAGGCATGGTGGCTCACGCCTGTAATCCCAGGACTTTGGGAGGCCGAGGTGGG
CGGATCACCTGAGGTCAGGAGCTCGAGACCAGCCTGGCCAACATAGAAAAACCCCATCTC
TACTAAAAGATACAAAAATTAGCCAGG
>FR0012411
CCGGCAACCACTGTTTTATTCGCTGTGTATGTGACCTCTTTTCTTCCTTAGATACCACAT
GTAAATGATATCATGCAATATTTTTATTTTTGTGTCTGCCTTATTTCACTTAGCATAATG
TCCTCCAGGTCAATCTGTGTTGTAGGAAATGGCAGGATCCCATTCTTTTTAAAACCTGAA
TAATATTCCAGTGTTGATACTAAGCTCTTAATCGGCATGTTATACTCTCCAGAGAACTTA
GGTTCTAATGACATTCAAAAATAGTGTGCTTAGTTATCACGAAGCAAACTTAGAGTAAGA
TAATATTCAGTCTTAAAAAGTCTGTTGAAAGGACTATGAATAGGTTTCCTACTCTCATTC
CTACGATGACTCATCCAGGGTCAAGAACTAGAGTTTCACAAGACAGGGACAGAGACCAGA
GGTCAAGTCCAAGGATGTTGTAAAGGCAGGGAGGAGCAGGTGAGTCCTACATGTCCAAAC
AGGCCCACAGGTGCACAGTCCAGGGAGTTTAATTTCAAAAATATGGGTGAGGACTTACAG
GAGAAATCACAAGCCAGTCTGAGCTACAATATTTATGCATCTAGGCAGAGTCCCTGAGCA
ACAAATGTGGGGTATCAAGGTTAATAATGAGCATGATGGTGAGCCAGAGCTCTGCAATGT
GATATGAGCCCTCAGAATTCCTTCCCAAATCCTGTGATGACACTAAGACAAGTCACATTT
AAAGGGAGCAGACTACCTGATTGCAGTGGGGAAGTGAAGGGAGCAAGTATTTCTACCAAG
ATGTGTATCTGCTACCATTTAATAATATAGCCTCCAATGAAGAATAACCTATATCTAAAA
TCAGTGAATTAGATTCCTCTAAATGCCCCCTTTGACTTAACCACAAACAGAAGAAAAAAA
CATCAAAAGAACTAGAAGAATCAGTCAAATGAGCTAAGGCAACCTTGGGAACATCACAGA
ATATTCAAGGGCAGAAATAGACGAATAGCTCCTTTTGCAGCTGTGAGGATAGCTGCTGAC
TGCTGAGCAGGATAAGAGGGACACCAGTGTGGGGAGAAAGCACTTGAGCCTGACTGAAGC
TTAGGTTAGGGTCACCAGTCAGTTAGTCTGCCCATAAAAGTCCATTCACTAT
>FR0012412
ATGTGAAGGCCAGGGGAGAATTCTGGGCTGGAAATATAAATTTGGAAGTGTCTGGATGAA
ATCACCAAGTAGTAAGTAAAGACAGGGAAGAAAAGAGAAGCCCTGGATCAACTCTAGAGG
AGCCACCCCAGCAGTTAGAAATTCAGCTTAGCAGGAAGCATCAGAAAGAGAGAGTGGAAA
GGAACAGCTAAGGAGGTCAGAGAAAACAAAACAAAACAAAACAAAAACAGAATTGCACAC
CACCATCATCAAACTTATGCTTTATCCTGACCACAGACATGTTCGGGCACGTTCGAGATA
AGGAATCATATAACTTTAGTGCTAGGAGAGCTTTTGGAGATAATTCAGTGCTATGTCCTC
ATTTGAACAAGCTGGCGCTTAGAGAAATGTGACACGCTTTATACATTGCTAGGTCTTGGT
CCAGAAACAGTCATTTCGTACTTTTTATCCATCTGCTGCTTCTATTCCTGGACTGGGGTG
TGGCCTTTTTCCTTCAAACTTCATTTTTTCTATTAAAAAATTTAACAGAACAGGGAGGAG
CCTCATACCCACTTTTGTGACTTTCCGTTCCTCTTTGGAATTTGGTCTTAGGGACATTGG
CTTGATTTTCTTAATCTTACTCATACAAACCTTTATAGAGATTAGAAATCTTTAAAACAT
AATTTGGCTATGGACAAGAAAAAAATCAAAATACTTTGAAATGTTAAGTATTTGGGGGAT
AGTAGGCTTTTTCTCTCTGTCTCTCTCAAATATGGTTATAGATACATAGAAATCTGTAGG
CTGCCAGTCAGCTAGAAAGAAGCTAATAAAATGCTTAAGGTCTTATACTTTTTTAAAAAA
TTATTCATCCTGTGAATCAGAGAATATTTACTTAGCATTTACTATATGCCACACACTATT
CTTGGTTCTGAGCATACAGAAATGAACAAAACTGACAAAAATGTCAACCCTCATTCTAAT
G
>FR0012413
CTGTATATTTACACCTGGGTCCTGGTTACACCTGAAATATGTTATACCCGGTTACATCTG
GTATATCATTCCAACTGAGGTCATGTAGAGCTGGTCATGTGTGGAGTTCATGTGTGGCCA
AGGACATTTGGGGCATGTGAGGGGCTGTTTTGTTCTTGTCGCAGGTGCTGTTTGACACTG
CCGTTTTCTCCTGCTGGTCACATCTGGGCCATGTTTGGGGGTTGTGTGAGGTCTGGGACC
CAGGGTCCCTAAGTGAACTGTCTGAGACATTATTTGAGTCTTGTCTGAGGCATGTGTTGT
AGTATGTTTGGGTCATACGTGAGGAACAGTCTGGGTCACGTGTTGGCTATGTCTGGGTCG
TTAAAGGTACCATATTTATATTCAACCTGGAGCCTGTATGTGGAACACGCTTTTAAGGTC
ATGTTAGACCATCTCATGTGCATGTTAGAGCATACCATCTCATGTTAGGAATTGTCATGT
ATTTTGTGGCCATGTCAGGACTTGTGAACACATGTCAGTGTCATGTCTCATGTCTAGGTC
CATGTCAGAAGATGCCATGTGAGAATATGTCAGAGAGTGCTGGGACAGACAGGGTGTCCT
AAGTCCTTGTGAAGGCATTCTGTAGAGTGCTGAGCGTGTTCAGGGTTTGCAGAACATGTT
GGATCATGTAGGAGGCATGTCAAGGCATGCTGGAGCCCTGACATAGCTCCTACGTGCCAT
GTTAGGCAGTGTCATTGCTGTGCTGTGCTGCCGTAGCCTGGTCTGGTCTTCCCTCCCCTC
CCCCATCCTGCCTTCTTCCTCTCCCCTTGACCCTCTTCTTGCTATGTGGGGCTTGGA
>FR0012414
CTAAAACTTGTAGGTGAAAGTTTGATGAGGAGTAAGATACTTACAGTCCCCAAACACGTA
CCACAAGATACCTGCTAATTAAAATGGGAAAGTTATGATGGAGAAACCTGGCAGACACCA
CATCAACCAAGTGCCTTCTCATGTACCCCTCTTGCTGGTCGCTTGTGTTTATGGCGGCTG
ATGCTTTTGACAGTTAATGTCACATCTGAGGCAGTGCTCCGTAACCCCAGCCTTGGGAGG
GCACTTTTTGGGGCAGAGGACAGAGTGTCCTGTTATCTTTTGGTCTGGTTCCAGGCAGGA
GCCCTTTCTCTCAGGGACTGCTTATTTTATGGGAAGGAGATCAGAGTCTGGAGCCCAGTA
GCTTTGGGCTGTCTCTGTGTCCCATGTGATCCATGAAAACAGCACATGAGAATCACCAGG
CCCAAAGGGGAACTCTGGGAGACCTGGTCCTGGCCCCTAACCTCAGTCTCAACTGGTTGA
ATCACTGGTGGACCACCTTGGATTGCCTCTTCTTGCCATAGGAAGCTGGTTGGGAGTGCT
GCCAACTTTCTTGACCGCAACCTGCATTGCTCATCTTTTGTTCTTAGGGGACTGTGAAGG
ACAAATGGCATCTCTCCCAGCCACCTTCACATAAGACAGTGGGCTCAGCTCAGGCCCAGC
CAGGTCCATCACTGGAATTCAGACATGTCTGAACTTGCTGGAGTAGATGAGAACCCCACA
GGAGCCAGAGCAGCCCGGGGCCAGGGCCTCCTGGGAAGACTCGGCCTGAAAGTAACCTTT
GGTGACCACACCTTGCTATCCAGTGGGCAGGCAGATGCTGTCCTTTCCTCAGACTGGCCT
GCAGGCTACAGCCGTGCCCATCTGCAGAGATAAGGTGGTTTGCCCTCAGGACGCAGATGG
CAGAGAGGCCTGCTTCCCGTTCATATAAGTAAAATCTAATAGTATCTACTTTTTTTATTG
TTGTTTTTGTGTAAGAATGGTTTTATTTGTTCCTTAAATGTTTGGCAGAATTAGTGAAAT
CA
>FR0012415
CCATTACATTACTCTGACCATCTTTTAAGTAGGGATTATTATCCCCATTTTACAGATGAG
GAAACCAAGGCTCAGTGAGAAAGAGCAATGGCCCAATGGCACCCAGCAGAGCCAAAACTC
CAGACTAGATCTCTCTGTTGTCCTTTCACCCCAAGGCTGCAAGTGGGACCTTGGCTTCAA
ATAACTCACGTGCATGATGTTCACACTCTCATTGAAAATCTTCATATAGGGCTTCAGGAT
GTTGAAATGGAAGGCAGGCGTCAGCATCCGACGGTGGCGGCTCCACTTGTCACCAGCACT
CAGCAGGAGCCCATCCCCTAGCAGGGCAGCCAAGGGCCATGGGCAAGGACCTCTCCCTCC
CCTGGCCCCCCAACGTTTTTCCCAACCCTGTTCACCTGCAGATACTCACCCAGCCAGGGC
TCCAGGAAGCTGTAGAAGAACTTGTCCTTTGGTGCAATGGCAGCTGACATAAATGAGGAC
AATCAGGGGCCATGGAGGCAGGTGAAAGAGGGACTTTGGGGGTGGGTGGAGGCTCCCAGC
AAGAGGTTTGCACTTCTCCCACTCTGAGCCCCACATAGCAGGAAGAGGGCCAAGGGCAGA
GGAAGAAGGGAGGATGGGGAGGGGAGGGAAGACCAGACCAGGCTACAGCAGCACAGTACA
GCAATGACACTGCCTAACATGGCGTGTAGGAGCTATGTCAGGGTTCCAGCATGCCTTGAC
ATGCCTCCTACACGATCCAACATGTTCCGCAACCCCTGAGCACAGCTCAGCATTCTACAG
AATGCTTCACAAGGACCTAGGACACCCTGTCTGTCCCAGCACTCTCTGACATCTTCTGAT
ATGGCATCTTCTGACATGGACCTGGACATGAGACATGACCCTGACATGTGTTCACATGTC
CTGACATGGCCACAAAATACATGACAATTCCTAACATGAGATGGTGTGCTCTAACATGCA
CATGAGATGGTCTAACATGATCTTAAAAGCGTGTTCCACATACAGGCTCTGGGTTGAATA
TAAATATGGTACCTTTAATGTCACAGACATAGCCAACATGTGAACCAGACTGTTCCTCAG
GCATGACCCAAATATACTATAACACATGCCTCAGACAAGACTCAAATAATGTCTCAGACA
GTTCACATAGGGACCCTGGGTCCCAGACCTCACACAACCCCCAGACCTCACACAACGCCC
AGATGTTTGGACCACCAGGAGAAAACGGCAGTGTCAAACAGCACCTGAGACAAGAACCAA
ACAGGCCCTCACATGCCCCAAATGTCCTTGGCCACAGATAAGCCCCAAACTTGACCAGCT
CTACATGACCCCAGTTGGAATTAT
>FR0012416
CTCATATATCTGTCATGACCTAACACATTAATAATTTACTGTTTGTGTTGGCAGTTTTTT
CTGCAATATCTTAAAATTATAGACATTTTGGAAAACATTTTACTATATGATCTGGCCCTT
GCCGCCCTCTCTTTCTTTCACTCATAGACATAAAAAGTTTGCACTTTAAAGAAATTAATA
TATTTTCTTACAGTACCATAACATCATTGTCACAGTATCCAAATTTGAAATAATTCCTGG
TTAACATCTAATACTGAGACCATATTTAAATTTGTTCAGTTGTCCCCAAAATGTAATGTA
TTTTATAGCTGGTTAATCCAAGCCATGATACAAATGAAGACTATGTATTTTATTCAGTTG
TGTTTGTCTTCCTTTAGAGCAGAACTCCCTTTTTAGTATCATTATACTGGGTTATGTTTT
GTGTAGATTGTCTCACCACCCGGATTTGTCTGATTATTTTCTAGTGATGTCATTTAACTT
ATTTCTGCATCTTCTGTCTTGTGTTGTCTTGTCTTGTCTTGTCTTGTCTTGTCTTGTCTT
GTCCTGTCCTGTCCTGTCCTGTCCTGTCCTGTCCTGTCCTGTCCTGTCTTGTCCTGTCCC
GTCCTGTCCTGCCCTGCCCTGCCCTGTCTTGTCTTTCTTTTTTGAGATAGTATCTTGCTC
TATTGCCCAAGCCAGAGTGCAGTGGCATGAACATGGTTCACTGAAGCCTCAAGCTCCTGG
GCTCAGCCTCCTGTATAGCTGGGACCACTGGCATGCACCAGCACGACCTGGCTAATTTTT
AATTTTTTTGTAGAGACAGGGTCTCACCATATTGCCCAGGCTGATCTCCAACTCCTGGGC
TCTAGCGATCTTCCCATCTTGGCTTTCCAAAGTGCTAAGATTATATATGTGAGCCACTGT
GCCCAGCCTGTATTTTCTTTAATTTGGAAGTTATATCTAAAACTTGATTCGATTCAGATT
AAACAGTTCTGGTAAAAGTACTTCAGAAGCGATGCTGTGTATTTTACATATCATATCATG
AGGCACAGAATGAGTGCCTGGCTATCCCATTATAAGTGAAGTTAAGTTTGATCATTTGCT
TAAGGAGATTATAGCCACATCCGCCAGTAGTATAGTTCCAGTTTCCCGCTTTGACCTGCA
TGTCCTGTATGAGTTGATACTCCAATACCATGTGAATGTCTCATTTTTCATTAACTTTTT
ACCCAGTGTCTTTAGCATCCATTGGTAATGCTAATGTATTATTTCATTAAGGGTTACAAA
ATAATGTAGTTTGCTTTAGTTTGATTCTTATGTTGTTAAATTACATGTTTTTCTTCTCCC
TTCTCCTTTGGTGGTTAACACTAACTGCACAATATTTGTGGTTTTGAATCCTTTTTCCTT
GCCCCTAGATGTCCCTTTCTTTTTAAGTTTGTTTATCAAGTAGTAGTTACTTAATTAATC
TTGGTTAAGTGAATGGCTATACTTCCTTTATTCTGGTGTATCAGGGCTTCCCCAAATTAC
CAGCTCCCTTTTTCATTAAGTTATGTGTTTTTGTCATCAATTCATCAAATATTTGTAGAA
CATTTGCTATGTGTCAGTTAAGTACAGTGATGAGGAGCTGGGCTGTTATTAATGAAGTAG
TCTGAATCCCTTTGTTTTGAGGAAGCTCTAATATCTTGTTGGCAACATCCAAGTAAATAA
TTCAACTATCACAACATAACCACTGGATTATGTGCCAGGGCCTGATAGACAATGAACACC
TAAATATTTATTTACTGACTTGGGTAAGAGTTGTAATATTGATCTGTTAAGGTTCAGTGG
AGCCCAGAGGAAGACTTAGTGGTTGAGGAGCTGGAGAAAGTTGCTCAGAAATGACATTGA
CTTGGATATTTGTTAGGGTGACTTAGCATGCAAATTAGACACTTTTGACAGCAAAAGGGA
GCACTAAAAATACTTAAAATTATATAATTAAAAATATTGAATGATACATTGCCTTTATTT
TATTGGTAGATCTTCTGTTCAAGAGAAAATAGTTCCATTCAAACAGTAAAAAATTCATTC
TAACACTAAAATATACTCATGTACATCAAAGCCAAAAAATGTATTTATATTATCTCAGCA
TTATAAAACAACACAAGTTGAATTATTACTCT
>FR0012418
TATTATGTGTCAAGCACTATCTAATAATATCCATTATTTCCTCCAGTGTTCACAACTTTG
GTGGGGAAAGATTGAGTCATCAGGACCAACTTTCAATTGTCTAGGCACTTTGTGATGTCT
GAGTAAGTTAAAAGAAAAAGACCAGTGTGCCTGGAAATAACTTAGGAGGTTTTATTTTCT
TTGAATAGCTGAAGAACCACATAGGAAGTTGTCAATGCAGATTTTAATAACTTACATAGA
CCACAAAAACCCCTTCCTGTAGCACAGCATTACTCAGACCTTTTTTCCACTTTTAGTCCC
TTGTGTAGACAACATCATAACCACCCATAGCATTTGACAGGAGCTGGAGGGATTACCCTG
GAAGAGACAGGCCAAATCACCTGTCACTGCTCTATTTGTCTGCTACTGAAAAGCTGCTGA
GTCCTCTCCTTGTGATGTCTTAACATCTTGTGACACTCGGCTTTACAAGACATTTTGCAT
TTGTCTTGTTTCCCAAAGCCATCCTCACTTGGGACAAATATCCAGAAACACAAGGTCCTA
CTTATCAAATACATGAAAGGTGAAGAGTATTTTAAGACTGGGGGCCAAAGGCCCTTGGCC
GCCTAAAGGTTTGCTAAAAATCAGTGGCATAGGCAGATTGATTAACAGGAGAAAAGGCAT
ACAAATGTTCTCAACATGTATACATGGGAGCCTTCATAATGAAGAACCAATTTCCCAATG
AGTTCCAGAAATTTATATACCATTTAGAGGTTACAGAAAGAATGAGGACTTAGATTCTGG
TAAAATAGGTTATGGGAAGGGGAGAAGAGGCTTGATTAGCAAAGGTGGCATTGTTACGTA
GATGAAACCTCCAACAGAGACAATGGATGGTAAACGTTTCTTTTTAAACTTTTAAAGGCA
TCAGACTCTCAATCTCTCCTGGATATGGAGAAAGGCTCAGAAAGGTGAGGGGGCATGGCT
GCATTAATGGAGACTCTCTACAGATGCAAATTTTCTCCACTTAAGAGTGCTTTGTAAGGC
CAGTTCTGTCAGGTGGCTAAGAGAAAGCCATTTCAAAGTATATCAAAGAAATATATTTTG
GGGTAAAATATTTTAATTTCCTCCAAGACTATATAAAAGTAGAAGTTACTAAAAGGTTTT
TATTGAATGGATAAAGAAACACAGTGGAATATATCATCATTCAAACTGGAAAGGAAGAAA
TATGAAATGTGCCTAAACCTGGAAAAGCAAAGATTCTAAACCTCCCTTGGTTAAATAAGG
AGCATAGAAAACACCCTCAGTTCTGATGCAGGTCTTTAACATCTACCTCAACTGCTTACA
CTATGACTATAAATGCTTATTATAATGATAAAAGTCCACACAACTTACTTCTAAATAGCA
AGTGGAATTTTGACCTAAAGATTGAATGCTCCATTTCTAGATAAGGGCTCTCACTCAGGG
GTCACTTCCTTTCAGACTGAGTTTCTTTCTAGGAACAGAGTCAGACCATAAAATATTTAA
AGAGGTTTATTCCAAGTTAAATATGACAGACCAAGGCCCGAGACACAGGCTCAAGAGGTA
GATCCTGAGAACATGCACCCAAGGTGGTTGGGTTACAACTTGGTTTTGTCAGATACACTA
AGTTCCTCTTCAAAGGTTTAATTTTTGACCTCTTTGTTCTTTGTTCTTGAGATCAACTTC
CTAGTCCCTTCTCCTAAGCTACCTGCTCCATAAACAACTTCTCCCGACAGTCCCAATCTG
TAACTCATATCTCTTCCTTATTTGGAAGAAGTCCTCTTTGCTCCTGGCTACCCATTCTGT
AAACTGCCTCTCCTGCCGAAACAGCTCTTCCTGCCAAAACTACCCTTCTGGCTTTGCTGT
GCCCTGACATGCCCAAACATGCCTTGTACCATAACGGACAGCCTCTCCCTTCCCGCCTAA
TTAGCCATATTCAATTTTAATGGTAGCCAATTGTGTCACTTTGGATTGTGCAGTACAGCT
CCAGCCAATGGGGACACAGAAGCAGGGAATAACTGCACTGGGGATAAAAACCCCTTCCCT
CCTTTGTTCAGTGTCATCTCGCAGTGGCCAGAAGTGCAAGCAGCAGCCTTCCGAAGAAGT
AAATTTGCCTTGTTGAGAAATCCTTTGAGTGCTTGTTTCCCGTGTGACTCCAAGCTCTTG
TTTCTAACAGTTTCTTTATGTTTTGGGGAGACATAAGACATCAATCAT
>FR0012419
GCTCTTACAGGAAATCACATAAAGAAATAAGACTCTTAAAGTGCCTAACTGACAAGCAAA
ATTTAAAAGCAAACTGCCCCCTTTACTGTTCATGTATTCAGAACTAAAGTGAAGTTGGAA
TTATGTGAGAGATGCAGTGAGAGATTCAGCAAGCATTCTTACAGTGTAAACACAGCAGTT
CAAGTTGTGATGTTCACCCAACATCAAAGCCATCTATCCAGAACATGCAGGGGCAAGCCT
CCGCCAGGGAAGACCTGTCTGTGTCAAGTAGATTGCTCTAACTCCCCAAAATAACCAGTG
TGTGATTTAAATCACAACAGTATATAATAAACTCTGGCTTTATCATGCTAATTCCAAGTG
TTCAAAGCCATTACTAAATTTCTGAGGCTGGCCAAAATATTTATTTAAAAAAAAGCAAAA
ACAGTAACTTTTCTAAAAGGCAGCAGCCTCATGTATTTCAAAGATGTGTACACACAACCA
TGCATCTAACACACCTGTAGGGCAAAGCAGGCCTCACCTGGGTGAGGAGAGTGCCCCAGC
TACTAGAAATTTTAAGATACAAATGAAACTAGATTAAAAGAAAAAAAGCCATCTGTCTCA
TCAAGGTTGAACAAGATATATCAGGCAAAGAAAAAAAAATGCATAGATTCAAAATGCGAA
CAGTATTGTGGTGTAATATACATACAGTGAAATAAACAGATTT
>FR0012420
AACCAGATTATTAGATTCTTCAGTATGTGTCATGTTTTCCTGCTTCTTTGACTGCTTGAT
ATTCTTTTATTTTTATTTATTTGTTTTTGGGGGGATGGAGTTTCACTCTCGTTGCCCAGT
CTGGAGTGCAATTGTGTGATCTCAGCTCACTGCAACCTCTGCCTCCCAGGTACTCAAGCG
ATTCTCCTGTCTCCGCCTCCCAAGTAGCTCAGATTACAGGCATGCACCATCATGCCCAGC
TAAACTTTTTGTGTTTAGTAGAGACAGGGCTTCACCATGCTAGTCAGGCTGGTCGTGAAC
TCCTGACCTCAGGTGATCCACCCGGCTGCTTGATATTCTAAGATTTGATGCTGGAGCTTT
GGTGTCAATGCTCAAAAGTGCCCAAAGACACCACTCAACCTCAGTGTCTATGCACACCCA
AGCTTTTGCAACAGGAGAGGTAGAGACAGCAGAGATGAATGT
>FR0012421
TCAGGCCCCTCTGAAAGCACAAAGCAGCTGAGCTCGGTAGGTGTCCTCAGCATGCACCCC
TGTGAGGACAGGAGGGAACCCTGTTCACTTCCCAGAGCTGGAGCAGGACCCCTGCAGACA
GCAGCCACCAGCAGCAAGACAGGTGAATCCCTTGCAGGGCAAAGGACTCAAGCTCCTAAG
GACACAGGTGCCCAGCCCCCTGGCAGAGTGCAGGCCAGTCCACCTCCAGACACTCAGCCT
GCAGGGCAGGGAGGAAGCCAGGCAGGACCACCCTGGGAAAGGAGTCTTTTCATACCAGAG
GCGCCTGAGAGGAAAATCCCATTGTGAAACCAAGTCCCCACCCAGACTCCTTCTGAGAAC
ACACAGGCCATTGGTTATTCAACAGGCAGCTCAGCAAAGGCTGCAGCCAAGAGCTCAGGC
AGCTGCAAGGCCCACGGGGCCTGCTAGGAACACAGTGGGGTGCTGGGGCTGTAGTACCCC
ACCTTCAAAACAGCCAATCGCAAGGCAGGGGCTGGGCTCCCCTGGCCAATCCTCTCCAGG
CAGCTGGCAGCCGACATGCTGAGGCAAGCCTCAGACATTCCGTTCCCAGGGCTGGAGGCC
TCATGTGACTGCCTTTCCCTCCCCTTCCCAGGCCAGCCACCAGGGGAGGGGCAGGAACAA
CCACCAAGGCCTGACCAGGTCCACAGAGGGACTGTCCCAAGCCTTATGTGGGTCAGGCCC
GGCTGCTGTCAGGGTGCAGGGGACCCAAATACATAGGAA
>FR0012422
AGAAGTGTTTATTTTCTTCCCTTCCCTTCCCTTCCCTTTCCTTTTCCCTTTCCCTTTCCC
CTTCCCCTTCCCCTTCCCCTTCCCCTACCCTTCCCTCCTCTGTCTATTGCCCAGGCTGGA
GTGCAGTGGTGCGACCTTGGCTCACTGCAACCTCCATCTCCGGGGCTCAAGCGCTTCTCC
TGCCTCAGCCTCCTGAGTAGCTGGGATTACAGGCATGTGCCAGCATGCCCGGCTAATTTT
TTTCTTTTTTTGAGACAGAGTCTCGCTCTGTCACCCAGGCTGGAGTTCAGTGGTGCGACC
TCGGCTTACTGCAACCTCCACCTCCCGGGTTCAAGTGATTCTCCTGCCTCAGCCTCTTGA
GTAGCTGGGACTACAGGCGCACACCACCACGCCAGGCTAATTTTTGTATTTTTAGTAGAG
ACAAGGTTTCACCATGTTGACCAGGCTGGTCTTGAACTCCTTGACCTCAGGTAATCTGCC
TACCTTGGCCTCCCAAAGTGCTGGGATCACAGGCGTGAGCTATCACACCTGGCCCCAGAA
GTGTTTCAACATGGAAATTTTCCTTAGCCCTTCTGTGGTTGTCATGGCTTAATGT
>FR0012423
CTAATCCCATTGATGAGAGTGTAACTGTCATGACTTAATCACCCCCTCAAGCCCACGCCT
CTCAATACTGCTGCATTGGGATTAGGTTTCAACGTGAATTTTGAAGGGAACAAAAACAGT
AGCATAACCTTAATTCCAAAACTATACAGAGATGCAACAGGAGATGAAAATTGCAGCCTA
ACTTTATTCAGGGATATTGAGGCAAACATCCTAATGAAGTATCAGCAAAACAATTGTGTT
GGCTAAGGTTCTTTGAGAAGCAAAAAGTGGGCTTAGATGTACAAGAGACTTGTAGAGAAG
GATAAATGGGAAGAAGTAGGAGTAGGCAGGTAAGACTTCAGGTTTTAATTTAACTCTTAC
ACCAGCGAAAGGAGAGAGGGAAGGATGGAGGAATAGGAGTACCTCGGATTGCAGGGCAGA
CTCAAGAAAATTTTGGCCAAGTCAATGAGGGGGTCCTTAAGTCAGTCACAGTTTAGATGA
ATTTTATGTCCCATAAGAATGGGTCAGTATCATAATCTTTACCACATGCAGTCATTGGTT
GGGAGGAGGCTGGGGGAAGCATGCTTTTGACCCAGATGTAGTGATGATCCAGAAGGGTGG
CAAGTGGAGCTGTCAGTTAATGATGCTCCCTGAAACAAGAGATGTTCATGATCTATTTTC
CTTGCCACTACACAAATCTAGCAATATATTCTAAGATGTTTAAATGTATTATCAGTGTAT
AAAGATAATATGCATGTTGGATATAGCTCAGAAAAGTAATATTATTTTAATATTCAAAAT
TGATGTACACAATTTAATACATTAAGAAATTAGAGGAAAAAAATGGTGAGATGCAATGGC
TCACACCTGTAATCCTAGTGCTTTGGGAGGCTGAAGTGGGTGGATCACCTGATCCCAGGA
GTTTGAGGCCAGCCTAAGCAATATAGTGAAACCTCATCTGTGCAACAAATTAAAAAAAAT
TAAGAAGAAAATAATTTAAAAAACAATTAGATGGGCATGGTGGTGCATGCCTGTAGTCTC
AGCTACCCAGGAGGATGAAGTGGGAGGATTGCTTGAGCCCCAGGGATTGAGGCTGCAGTG
AGTTATGATTGAACCAGTAGACTCCAGCCTGGGCAACAGAGTGAGACCCTAGCTCAAAAA
AAAAAAAGAGAGGAAGAAAAAAAATTAAAGCAGAAAATCATGTGATGGAGAGGGGAAAAA
GGAAAAAACCTGGCAGGCAGGCAGTTAGGGTGGGTCCTCAGTTGAATTTTTTCAAACAAA
AGAACAGCCTGAAAACTCAAGCTGCAGGCACAGATAAGGGAACTTGAACAAGGGGGTTGC
TTGAGACATGCCTACAGCCACACAGATAAGAAACACTACACAGGTGACTTGTCCAGACAT
GCCTGCAATGGAAAATTCTGTCCCCTAACATGTGCACACCAAGGGGAACAAAACAATACG
GAGTAACTCAACCTAATGGCCTGCATGTGCATTAGGAGGACAGGGTGGAGCTACCAGAAA
TCCACACCTTATGCAAATGAGATGTCTAGCCCTCATCGGTTTTTTATAAAAGCTTTTGCA
TTCAATTGTAAAAATGGCAACCCTTTTCCAGGCCCTTTCTCCACAGCAGAGCGCTTTCTT
CTTTTGTTTATTAAACTTTTGCTCCAACCTCACCCTTTGTGTCCACACTCCTTAATTCTC
TTGGTCATGAGACAAAGAACTCCAGGCGAAACCTCATAACGAGAGACTGCTACATTGTGG
TGTATTGGCTAGGCTGTAACATGATCTGCCTAATCATGTTGAAACATCTAATCATTATGA
AAACTTAAGAAAAAAATAGGAATATAAAGACTTTTCTTAACTTGGTAAAAGATCTATAAG
AAACCAAACTTTGGGAGGCTGAGGTGGGGGTTCACTTGAAGCCAGGAGTTCAAGACCAGC
ATGGTCAACATGGTGAAACCTCATCTCTGCTAACAATACAAAAGAAATTTAGCTGGGCAT
GATTGTACATGCCTGTAATCTCAGCTACTCAGGAGGCT
>FR0012424
CTTATTCTTTCTCATGATCCTGTGGGTCAGCTGGGCAGACTGCCAGGTCTGAGCTGACTC
AGCAGGGCTGGAAGGTCTAGGATGGCCTCACCTCCATGGCTGGCGTCTCAGCTGCAGCAG
CTGCATTGTTGGTCCTCTCTCCATGTGGTCTTGTGCCTTCCAGGAGGCTAGTCCGGGCTT
GTTCACATGGTGGTGGAAGGGCCTGCAGAAGCAAGCAGGAGAGGACAAGCCTGGAAGCAC
AGGTGTTTCTTCATGTCTCTGCTTGAGTCAGACTTGCTATTTTCTCATGGACCAAAGCAA
GTTGCAAGACCAAGCCAGAATCAGCATAGGTGGGGAGGACCCAAGGGCCATTCTGCACAC
AGTTTTTGCTTGATGTAATAGATACCAGATACATTCTGGAGGCTTGTTTCCACAAGGGGG
CTGGCTGGCTAGAGGGAGGCCAACTGTGAAGGTGTCAAGGACATGGAGCTTGATAAGAAA
AATGGTGAGGCCATTAAGAGCCAGGAAACCAGAAGGAAGAATAGATTTGACGAATGAGTT
TTTTTTTTTCCCATGCAGATTGGGGTGCAGATGGGTCTCACACCAGTGCTATCTAACAGA
CTGCTTGAAGTCATTCAGCACATTTTTCCTGGGCTCCATCTATGTGCCAGTTTTGTGGAT
CCCCAGGGAACAGAGGCTGGGGTGGGGGTAGTAACATAGTAGAATCATATGAGTTCTTGA
CATGGACATGATGGGAGAAAAGA
>FR0012425
ATATGGTACTGTTTCTCCCATAGCCATGATTCACGGCTCTAGGAATCAAAGGGTGGAAGT
GGAAGTGGCACCACTCACCAATCACCCCTAGTGATCCACTAGCAAAATTTTTGCTTCCTG
TTCTCATGACATTAAGTTCTGCTGGCCTAGAAATCATAGTTCCAGAGGTAGGAACGATGG
CACCAGGAGACACAACAATGATTCCATTAAATTGGAAGTTAAGATTGCCACCTGGACACT
TTGGGCACCTCCTACCTTTAAGCCAACAGGCTAAGAAAGGAGTTATAGTGTTGGCTGGGG
TGAATGACCTGGACTATCAAGATGAAATCAGTGTACTACTCCACAACAGAGGAAAGGAAG
AGTGTGCATGGAATACAGGAAATCCATTAGGGCGTCTCTTAGTATTACCATGCCTTGTGA
TTAAGGTCAATGGGAAACAGCTCAATCCAGGCAGGACTACAAACGGTCCAGAACCCTTAG
GAATGAAGGTCTGGGTCACTCCACCAGGAAAAAAACCACAACCTGTTGAGGTGCTTGCTG
AAGGCAAAGGGAATACAGAATAGGTAGTAGTAAAAGGTAGTCATCAATACCAGCTACAGA
ATCAATACCAGCTACAGTGACCAGCTGTAGAAACATGGACTGTAATTGTCATGAATATTT
CCTCCTTCTGTTAGAAACATGTTTGTGCATGTATACACTTGTACTAAGAAAATACCTTCA
TTTCCTTTCTCCTTTATCACATGACATAGATTTACCGACTTCATATCAGCATTTAAGTAA
TGTTAACTATATGTAATAGTATTTGGGTTGGGGATTGGTGCATTTCCAGTTGTACAAAGG
ATAGTTGTATTATGTTAGGTGTAATTATGACCTTATTATCATCTTTATTTAAGGATTATG
TATGATCTCAGGAGATGCGAATGGGTTCCAATTGACAAGGGGTGGACGTGTGATGGTTAA
TACGGAGTGTCAACTTGATTAAAATGAAGGATACAAAGTATTGATCCTGGGTGTGTCTGC
AAGGGTGCTGCCAAAGGAGATTACCATTTGAGGCAGTGGGCTGGGAAAGGCAGACCCACC
CTTAATCTGGGTGGGCACAATCTAATCAGCTGCCAGCACAGCTAGAATATAAGCAGGCAG
AAAAGTGTAAAAAGAGAGACTGGCCTAGCCTCCCAGCCTACATCTTTCTCTCGTGCTAGA
TGCTTCTTGCCCTTGAACATCGGACTCCAAGTTCTTGGTTTTAGAACTCAAACTAGCTCT
TCTTGCTCCTCAGCCTGCAAGCAGCCTATTGTGGGACCTTGTGATCATTTCAGTTAACAC
TTAAAAACCTCCCCTTTATATATATATTTATTCCATTAGTTCTGTCCCTCTAGAGAACCC
GAATACACTGGGTTAGAAATAAATTTAGAATTTGCCAGGATATGGGTAGTTTAATAAAAA
TGGAGGCCCACATTCTCTTCCCAAAGGAAAATCTCTTCACACATCCAATAACTTCCTAGT
TTCTAGCTATCATACCACAACAAAAAAGCATATGATATTTTATAGTCTGGGAAACTCATT
TAGCCTAAAATTGGTTAACTCCATGGGGCATATTTGCATTCTATGTCTTATCTTAAATGC
TGAATAAGAGTTACCATTTATTGAAATGCCTACTCTGGGATAGAGCTATACTAAGCATTC
TAAAAATATGCTTTAGGTCATCAATCTTC
>FR0012426
AGGAGCTGAGGACTATATCCAGCACCCACACCTTAAACTTGACTAGATGCAATTACTCAA
CCATACACTCACATTTTCCTCAGCTGGCCACTGAGGTCAGAGCCAGCTAGACTGGACTTC
CTGCTGCTGCCCTGGAGATCCCTGTTGGCACTGGAGACTCCTGGACACAGAACGTGTTAT
GAGTCAGAAGCAAATGTGGAATTCTCTACTTCCTGCCGTCACCCACACGTGGGGCGTATC
CGCTACTGCTGTATAACAAATCATCCCAAGAATGTAGTAGTTAAAGATAACAACGGTTTA
CTTTTACTCACAAGTCTGTGGATGGTCTGAATGGTTCTTTGGATCTGGACTGGGCTCAGC
TGGCCTCAAATGGGCCTCACCCCTGCATCTGGAGGGAGCTGCTGGCTCATCTGGGCACTA
GCTGGTCCCGATGGTCTCAGCGGGAACGGCTCCTTCTGCTTTGCATTCTCGCCTCCTCTG
GGAGGCTGGCCCAGGCATGTTCACAGCACAGGTTGGACGGGTTTCCAAGGGAGCAATGGA
AGTGTGCTGGGCCTCTTGAGGCCTGCACTTGGTTGCACCACGTTCTATTGGCC
>FR0012427
TTTGTTTGTTTTTTGAGATGGAGTCTTGCTGTGTCACCCAAGCTGGAGTGCAGTGGCGCG
ATCTCAGCTCACTGCAACCTCCGCCTCCCGAGTTCAAACAATTCTCCTGCCTCAGCCTCC
CAAGTAGCTGGGATTACAGGCATGCGCCAACAAGCCCAGGTGATTTTGTAGTTTTAGTAG
AGACAGGGTTTCACCATGTTGGTCAGGCTGGTCTTGAACTCCTCCTGACCTGTAGTGACC
CACCCGCCTTGGCCTCCCAAAATGTTGGGATTACAGGCATGAGCCACCACGCCTGCCCAA
CCTTTTAGAGTTTTAACAGATGTTGCTCCGTGGCCTGAGAATGCCTGTTTCCCCACACTT
TCTCCAGCACTAGATTTAACCTAATCTGTTGGGTGAAAAAGGTTGTCTTATTGATGCCTT
AATTTACATTCTATCCATGACTTGCAACTTTAAGCATCTTTTAAAATGTTTATTGGTTAC
AGGCAATCTTCATGAGAACATTGTATCCTCTGTCTGTTTTTCTTTTGGGTTTCCTTTATT
TTTCCTTAATGGAGTTGAAACAGTTCTTTGCAGGATCTGGCAGTTGATTGACAGCTTCTT
AATTCTAAGAATGCCCCCAACTTAAAAGCAGCCCTGGAGGGTCCCCTTCTTCCGTGTCAC
CCCCAGTGTCTTGTGTGAGTTGTCACCGGGCCCCACTTGTTTTCCTCTGAAGCATTCTGA
CAGCTCTGCTCGTGGCCCCTGCGTTTAAGAGACAT
>FR0012428
TTCAATTGATTCCAGGTCTTTAGATAATAACCAATTGCCAATCAGAAAATCTTTGAATCT
GGCTATGACCTGGAATCCCTCCCAACCGGCAACTGCCACTTCCAGTTGTACCGCCTTTTC
AAATAGAGTCTTTGTACATCTTACATGTATTGATTGATGTCTTACATTTCCCTAAAACGT
ATAAAACAAGTTGTAGCCCAACCACCTTGGGCACATGTCATCAGGATCTCCTGAGGCTGT
CCTTAGGACGGGCATGTCATGGGCATGTCCTTAATCTTGTCCTGAGGCATGTCATGGGCA
TGTCCTTAACCTTGGCAAAATAAACTTCTAAATTGATTGAGACTGTTTCAGATACTTTTT
AGTTTACAGTACATTCCAAATTGCTGTGCAACTGCCACGTGTATTCAGTGCTAAAATATT
TTCATCTTTAATTGGCTGTGGTAGCACATGCCTGTAGTTCTAGCTACTCAGGAGGATGAG
GCAGCAGGATCACTTGAGCCCAGGATTTAGAGGCTGCAGTGAGCTATGATTGCACCACTG
CACTCCAGCCCGGGTGACAGAGTGAGACCCCATCTCTAAAAACAAAACCCAAAAAACGCC
ACCACACACATTATTCTCATCCCCAAAGAAAAACCCATATCTTCCCTTCAGCTCCTAGAA
GCCACTCATATATGTTCTGTCTTTATGGACTTATCTATTCTGATATTTTCTATAAATGGA
GTC
>FR0012429
TTCCTCCTTCTCTACAAAAGCTCCGGTTGATTCGAGGGAAGTGGTGAAAATTTTTTTTTC
TCCCATTTTCCTCCCTGCATCTGGGGACACAGCTGCCGTGACCAGGGAGGCCAGCCTGGG
AGGTCCAGATGCCCAGGGAGAATCTTGGTCTGGTGAATCCATGAGCTGCGATACCACGGC
TGGGGCCATATGTTCACCTGCTTTCCTGTCCGTTGGTGAAGGAATTTCAGAATTCATTTT
ATATCCAAGACTGGCTTTTACCAAATTTAAAAGCCTCTCAATGCGTCCTCGACCTTGAAC
TGTGCTCAACAGCCTGGCCCTTTCTGGGGCCACCCTGGGATATGGCTGGCTGGCTGGCTT
TCTTTCTTTCTTTCTTTCTTTCTTTCTTGCTTTCTTTCTTTCTTGCTTTCTTTCTTCTCT
CTCTCTCTTTTTTTTTTTTTTTAAATAGTGCTAGTTTGGGCACAGAGTAATTTATATTCC
CTTTGGTTAAAATGCAGGCTTTTTAGCCAACAACAAAAGTGTTTTCCCCCCACCCCCACT
CGCCCACCAGGGTGATGCCACTTTTGCCTCCTGCCCTGAAAATTGGACTTAAGATGCCAT
GTCTTGGCCAGGCGCAGTGGCTCATGCCTGTAATCCCAGCACTTTGGAAGGCCAGGGTGG
GCGGATCACCTGAGATCAGGAGTTCAAGATCAGCCTGGCCAACATGGTGAAACCCTGCCT
CTACTAAAAATACAAAAATTAGCCGGGCATGGTGATGAGTGCCTGTAGTCCCAGCTACTC
GGGAGGCTGAGGCTGGAGAATCGCTTGAACTTGGGAGGCAGAGGTTGCAGTGAGCTGAGA
TTGCACAGCTGCACTCCAGCCTGGGTGACAGAGCGAGACTCTGTCTCAAAACAATTGGAC
TTAAGATGGCATGTCTTTGTTTTAGGGCCAAAAATGAGGCCCCCTTGCTTAAGGCATGGG
GTCCGTGGCCAGGCAACGGGGTGGGACTGCTGCCCCAGATGTGGCCATGGGGGTCGTGGT
CCTTTCAACACCAAGCTATGAGCTGTCGCCATGGAGACCAGGGCCACCTGTGGAAAGGCG
GATTTTGTCTGCTTTTGACTTTTCTTTTTTAATATGTAAAACTCCACATCAGCGGAAACC
CCCCCCTACTTCTGGCCTGGAGCTTCAGGGTTTTGGTGCTGGGACGAGTTTGTTGTTCTC
CTTAGCGGGGTGGCGCGGGGGGCTCAAAACGGGGGCGCGGGGGCTGGAGTTGGCAGAGCT
CTGCATGTCCCGGCATGTCTGAGCAGGAGGAATTCCGGGCGGCCAAAGGGTTTTATGTAG
ATTGCTTTTGGACACTCGCCCAGGAGTCAGGAGTTGATTTTTATCTCACTTCCTGGTAAC
CTTGAACTTACCAGGCAGGGATGAGATGACGTAAACTTCCTCAGATGATGTAAGTTCAGC
CACATCTTGCTGCCCATTAGGGAGAGAGGACGACCCCCACAGTGAAAGTAATTGAGTGAA
ATGCACGTTCTGGAAATCAGTTTCTATTTTGGCCTGGAGGAATGTGGCTATACTGCTTCC
CTGAGTGTGACACAGTTGGAATCTAATCTTGTTGGTTTCCCAACATCTAGGTTTTTGTTT
GTTTGTTTGTTTTTATGATAGGGTCTTGTTCTGTTGACCAGGCTGGAGTACAGTAGTGTG
ATCATGGATCACTGCAGCCTCTACCTCCTGGGCTCAAGTGATCCTCCCATCTCAGCCTCC
TGAGTAGCTGGGACTACAGGCATGCACCACCACACCTGGCTAATTTTTAAATTTTTTATA
CAGACAGGGTTTCACCATGTTGCCCAGGCTGGTCTCGAACTCCTGGACTCAAACTGATCC
TCCTTTCTCGGCCTCCCAAAGTGCTGGGATTACAGGCATGAGCCACTGCACCCAGCCCAG
TTCTTTCTTAAAACAGCTGAGAGTTTTGTTTTCTTCAGCGTTCACCTTCCTTGTCTCCAG
TTCCGATGCTGGCAGTGGTTCCTACCTCTGTTGGGTTTCTAGATAGTTTGGGAACGGGGT
TGATGGGTTTCTGTGAAACACATTTTCCAAGTCTTGGGCTTTCTCTGGAGGGGAAGGTGG
ATGCTGGCGGGTGACTTGCAGTGGGCGCCTGGCAGTGGGTGTGGACTGTAACTGACAGGT
GGAAATGAGTAGGGACACTATTGTTCCCTCCATGCCAGCTTTTTTTTTTGCTGGAAATGC
CCCCTCCACACCCCTGGTAGCTCTGTGTCCTGAGAAATCCAGAGTGTGGGAGACATCA
>FR0012430
CCCCTTGGGATGAGGGCTGCACAGGCAGTTAAAGGGTCCAAGGATCATCCCAGGATATGG
CTGAGAGGCTGCAAGAGGCTCCATCCCCTAGAGGCCCCCTCCGCCCTCGCCTGGGTGCTC
CCAGCCTTACTCAAAGGAGCAGGTCGGCCCGGTGCGTTGTCTCACACCTGCAATCCCAGT
GCTTTGGGAGGCCGAGGCAGGCGGATCACTTGAGCACAGGAGTTCCAGACCAGCCTGGGC
AACATAGCAAGATTCTATCTCTACAAAAGTAAAAATAAATCTTATAAAGTAGCTGTGGAC
TGGGCACAGTGGCTCACACCTGTAATCCCAGCACTTTGGGAGACCAAGGTGGGCAGATCA
CCTGAAGTCAGGAGTTTGAGACCAGCCTGGCCAACAAGGTGAAACCCCATCTCTACTAAA
AATACAAAAATTAGCCAGGCATGGTGGTACACATCTGTAATCCCAGCTACTCAGGAGGCT
GAGGCAGGAGAATCCCTTGAAACTGGGAAGCAGAAGTTGCAGTGAGCTGAGATCGTGCCA
CTGTACTCCAGCCTGGGTGACAGAGTGAGACCCTGTATCTAAAAAAATAAAATAAAAATG
AAAAGATGAGGATCTTGGCCTCCATTCTTGCCCTTCCACTCCATTCCAACTGCTGAGCCT
CTCACACCCTCTGTGGCTCCCTTTCGCCTACAGGAAATAGGATTTCTGTACTGGGCATTT
GAACCCCATTCCCTTGTTTCTGCTGACCCCCAGCAGTCTCAATATCCCCTACTTCCTCTT
CCCAGAACCACCCTCCCCAAAGCCCTTATCGATGCTTGGAGGATTCCTATGCATCCCTCA
AAATCCAAGGTTTGGGAAAGATGCTGCAGTGGTCTCAAGACATCCTCAGTGTGATGACAG
CCTGGGGTGGGGGTAAGGGGGCAAAGTACAGCACCAGAAATCCCAACTGAGTCCCCCCAC
ACGTCTTCCACCTTCCCACCCTCTCTTTCGGGTTCTGGCTCCCTGCCTCCAGGCAATCAC
CAGTTTTTACCAGGAGTGCCTCAGACCTGCCCGGACATGTCCAAGTCCCCTAGAAGCAGG
GAGGGGTGGGTGAGGCTGTCACCTCTCCCTTCCCTGTATGGTGCTGATAAGGGCGTGGGG
AGGCAGAGACAGGCAGAGATAGACATGATGAGAGACAGGCAGAAATGGAGGGAGAGCCAG
GGAGAGAGAGACACAAAGAGAAAAAGTGGAAATTCTCCAGATAT
>FR0012431
AATTTCTGGCAGACATTCTTGTGGATCATGCAGACTCAGTGGTGAGAAGAAAAATAATAT
CCCTGATCTTACAGAACTCATTTTTTAATTGGGGGAGGGGCTTAAATAAAAGGTGAATAA
ACCAAACAAGAAAATATCAGGTAGTGATACTACCCAGAAGAAAGTAAAACAAAATGAAGC
AATTAAGTGTGCTTGGACACCTGCTTTAGATTGTGTGGTCAAGGATGGCCCCTCCAAGGA
CTAGCGTGTAAGCTGATACTTGAATGAGAAACAGGCTGCCATGCAAAGATCTGCTGGAAG
AACATTCCAGGCAGAAGTAACAGCTCATGCAAAGATATAGCATAATGAGGGCATGCCTAG
ACATGCATCATAATGCCTTACCTTGTACCTTGATTTGCTTTCATTTTTACCATTTAAAAT
TCTGCTTCTGTACTATGTCCTACCTCCCCTTACCCTTCATTATCCTTAAAATTGTGTATT
CTTAATGAAAACTATATTGTTAGGTGACCATAGAAATATTGTTATTTTAGATAGTTGATT
CTGTAGTGTTTTCAAGAAATTATTTCATATTTAGAATAATTTTGCAAAGTGAGTTAGTTT
AAAAGTAGTTCTTTAAGAAACAGGTAAATTTCAAAACACTTCTTTCCAAAATCTTTTATC
TCAAAACTTGCATTAAAATGAGAAAATATGACATCTCTTAAAAACAGAA
>FR0012432
CTTATTAAATATTAAGTTTAGGTTTTTCTACCCTACCTTCCCAGGGATTTGATGGATAAA
GTACTAACTGGTATTGTGACTTGTATGTTACAATAAACAATCTGTCAATTTCAATTTTTT
TAATAATCGAGAGAGTTTTGAACATCACATGAAGTTTTTTGGCAAGTCAGATATAAAATA
CACGAAAAGACAAAAAATGTGGCAGCTATGCTATTCACCTTTCACATTTTGCCTATCTTT
TTATCTGAAGTTTATAGAAAAGGCATTTTACTAAATTCAAAGTGAGAACTACTAATACTA
CACCTACATATGACCTCCTTATGGTGGACGGGTGTCAGCCAAAGCAGTTAAGTTTCAAAA
TGGCTATACTGATAGACTTTAACTCAAAAACTATAATCATTATTTGGTCATGTTTTGGTT
GGATTACAATCTACAGAATGGGAAAACTTGCATCAGATTTCTAGTTCTTTCCAGCTTTAA
GATCCTATCATTTCCATCATCCTGTAAGATGTTATCTCTTTTTATGCATACTTTCTTTAA
AGTCCAAGTCACTCAGAGAATGAGGTCATTATGCTGCTATTGATCTTGCTCACCATGGCA
ATATCAACACACAGAACCTAAATAAAGGAGCCTAAAATAAAAGTGCAAAATGTAACACAG
CTGCCAATTTTAGAGAATTTTTCAGAAGTATGTCATTTGTAGTATAGTAGGAATCTCAGC
TCCAGTCTAAGCTGGGTCTGTTGCTGGGCTCAAGCATGTCTGGGCATGTCTGGCAAACTG
GCGAGGCAGGACTACAAGAAACCTGCTGCCATGGGGGCTGAAGCTGCTTCCTGGAACAGA
ACTCATTTTAGTGGAAGAGAGAATTAGAGAAGCCCTACAAGAAAGACTTAGTCATTGAAT
GGAGAGTAACAAATGCAGCGTGGGGTAGCTGTTACTCAAATCTGTCGCCAGTCTAGGCCC
ATGAAAGCATGTCTGGATCCCTAAGAGAAACAGAGCTCTGAGTAAAAACATAAAGGGCTG
TTTCACTAAAAACCATATGATATTGGGCACAAGCAGTCTGCTTCGGGGTTCCCCTAACAC
AATGATCTCCATTTCTTCTGACTGTACTATGACTTTGGCTGTTTTGTTTGTATCCCAAAT
TTTGGCAGGGCATGGTGGCTCATGCTTGTAATCCCAGCACTTTGCTAGGCCAAGTTGGGC
GGATCGCTTGAACTTGGGAGTTAGAAACCAGCCTGGGCAACATGGCAAAATCCCATCTCT
ACAAAAAATGCAAAAATTAGCCCGGCATGATGGCATGCACCTGTAGTACCAGCTACTCAG
GGGGCTGATGTGGGAGGATGGCTTGAATCCAGAAGGTTGAGTCTACAGTGAGCCATGATT
GCGTCACTGCACTCCAGCCTGGGCAACAGAGCAAGACCCTGTCTCAAGAAAACCCAGAAG
ACAAAGTAAACACACACACACAAATCCTGGTAGGTGTCTGCAGTACCTAGAATAGCAGAG
CAGAGGAAGGGGTCCTGGGAGAGGATTTGACTTAGTGAGAGACCCTTGCCCTTCTGGGAC
TCCCAGAAGGCTGGAGATGTCCTGACTACCTTAGTAGGCTTGGTAGGTAGATGAACCAAT
GAAATTCAAATTATTGTTGCTAATTTGACCCCATCAGTGCTGTGGTTGATGAGTTTGAAT
ATGACTCCTAATCAAATAGCCCTTATGCAATAGTGTGTTATTGGGCAACTTACAATTACC
TATAGCATCACACGTTCACCAAGCTGGAAAAAAAGAACTGTAGAACAGTGATTCTCAATT
TGTGAAAGACCAGTATTTAA
>FR0012433
CCTGGCTCCCAGGAAGCCTCTGCCGAGTCAGGACAAAGGGCATCTTAGCGGGGCAGAAGG
CATGAGTGCTGGCTGGAGGGGAAGTGGGTACTAGGGCCATCCTGGCTAAGTCAGCCTGCC
AGGCAGGATGGCAGCAAAGTGCAAGTCATGGTGAGTTAGGCACGGGCAGCCTCACAGCAG
GAATGCCCGGCCCTCCTAGCCCAGGCGGAACCTGCCTGAGTCACCGCCTGGCTGCAGCCC
CAGCTGCAGAGCCTCTGCAGACCAGCCCACACCCCGGCCATCCTGGAAGGGACACAGCGG
GCATGCCAGGAGGACATGCCAGGGCACGCTTGGGTTGGTACTGCCAGTCTCTTGGGGTCT
GGGAAGCCCCGTCCTGGATCTTAACGGACACGGAATGCACCCTCATCACACATGAAATAT
AATGTTTACTCGAAAAATGCAAAGAAAATTTAAGTTTTGTTTCTTCACAATAATCACACA
AATGTAATTTTACAAACATAATACACATTGTTTAGCTCAGACTTTTTCTTTTGTACGTAC
TTGGTTTGCCCCTTTCTCAATATGAGTGTCTCATCTGTAATCCACAATATTTTCCCTAAG
TTTTTCTCAGTGCTTATTTGACATACACAAAAATGTACATGACACACTGGAAGCTGTCAG
CATTTTAAAAGCAGAGCCTCATCATGCACCCTCTTCTGCATCTTCTGACCCCACTCCCTC
CGGGGCGGCCGGGAGCTGGAGTCCATTCCTCCTCATGGCCGTGTGAAAGCAGTGGTAAGC
ATGTAGAATGTGCAAGCAACCACAATGTTCCCCGTGGATGGGAGACCACTTTGCCTTCCA
CTTTGGATCAATGCTCCATGGGCCGCTTTGCATGTCTTGGCGTGTGTATTTCTGCGTGTT
AGATCCCAGGGATGCTGGCTTTGTCAGTCTTCACAGGTGTTGCCGGTGACTATCCACCAA
GGTGGCCCTAAGGGGCTGTTGTAGTTCCAGCTGGCCTGGCAGTGTGTGGCACTCTGCCGT
TTCCCTGCCGCCTAGTGGCTGGTGCATTCCTCACTGTGCAATGGCCATTGGCATTTGCCC
ATTTCTTGGAAGGGTTTGTGTTTTCCTTGTCAGTGTCTAGGAGCTCTTTGTATATTACAG
CCATCTGCATCACTAGTATTTTCCTGAATCTATCATTTATCCACGGACTTTATTTATGGT
ATATTTTGTTATATAAAAGTTTTTATAAAGCTAAATAGAACTCTCCTGTTTTAGTTTAGA
TTAGGAGGGTACTCCTTGC
>FR0012434
CTCCACCTCCCAGGTTCACGCCATTCTCCTGCCTCAGCCTCCTGAGCCGCTGGGACTGCA
GGCACCTGCAACCACGCCTGGCTAATGTTTTTGCATTTTTAGTAGAGACGGGGTTTCACC
GTGTTAGCCAGGATGGTCTCGATCTCCTGACCTCATGATCCGCCCGCCTCGGCCTCCCAA
AGTGCTGGGATTACAGGCATGAGCCACCGCGCCCAGCCCCAGTCCATTTTTAAATAAGGA
AAGGAATGTGAGCTGGGGCCGTAGCATGCCTGGGCATGTAGTAAAATCAGAAAGAAGGAA
AAGGAGAAGAAAGGCGGGGGGTGGTACTTGGAATTAGAGAATAAGAAGCGGATCAGCCTG
TTTGAAGAGAAACCTTGTCATATCTTACAGTAGTAGCATCTCCCACAGTCCACACTGGCC
AACAGACAATTACCACCACCCAGCCTGTCACAGATGCCAGTGTCCTAATGAAGGCTGTGT
CCTCCAATGGCTTCTCAGGTCTTGCATAGTAATTCAATTCCAACATTCCTGCTGTCAGAG
GCATTGGAATCAGAGCGACTCCATGGTAAAATGAGGCTGAGACCTGCTAGGCTGCATTCT
TAGTCACAGGAGGAGATAGGAGGTCGGCAGGAGAAGTTATAGGTCATAAAGACCCTGCTC
ATAAAACAGGATGTGATAAAGAAGCCGGCCAAAACCCACCAAAACCAAGATGGTGATGAA
AGCGACCTCTGGCCGTCCTCACTGCTCATTATACACATTATAATACATTAACAT
>FR0012435
TTTACAAACTTGTTAGTATTAAACATTTGTATATCTATTGAATACTTTAACTCATATATT
TAAATTTCTTAGTACCAAATTAAACTTATTATAAAACTAAATAAACTTCTATTTACTGGA
AATTGTATTTCTTGTTTATATTCTCATTACAGTTTATAGGTAGGCACCGCTTATCATTAT
TACCATTGATAGTATATTGAAACCCTTGTTGTAATTCCAGTTGAGAGAAATCAAGAAGTT
GTACAAAGAAGTTTTACCAAGAGAAGAATTCAACTAGACACACATCCATACATACTTGCA
TAACCTATGAATAGTGTTAAGACTATATTATTAAAAGTATTGGTTAATTAATAATTAAGT
ATACAGAACTTCAAATAAGTACTACTTCTATTATTTGACCTCCATTTTCTGTTCTAGTAT
TTTTGTTGGAAGCCATAAAACAATTTGTATCATGTAAGACTCAGAAAAATAAGAAAATTT
GCACAAACTTGGAGAAAATCTAGAGTAATTATACCTTCTTTAAGATAATAGATAAAATTA
TTTCAATAAATAAATTTTATCAATTTACTTGACATTTATATTTCTATGGTAAATATTGCA
GACTGGCAACAGATGATAACTTCAAATAGTGTTCTAGAATGTCATTCTAGCTTGCATAGC
ATAATTTTTTCACAGATGTTCTATAATAGTATTCCAAAATGCTACTTAGCAACAACAAAA
GCAATGGCATTACACATTTTAACAACATTACTGCTCTTAATATTTCCCCCAAATCTAAGA
AATAGAAATGGTAAAAGGGGCCGGGCATGCTGGCTCATGCCTGTAATCCCAGCACTTCCG
GAGGTGGAGGAGGGAGGATCACTTGAGTACAGGAGTTCGAGACCAGCCTGGCAAACATAG
AAAAATCACGTCTCTACGAAAAATACAAAAATTAGCCAGGCATGGTGGCACGTGCCTTTA
AGCCTAGCTGCTTGGGAGGCGGAGGCACAAGAATAGCTTGAATCTGGGAGGCAGAGGTTG
CCTTGAGCCGAGATTGTGCCACTGCACTCCAGGCTGGGCTACAGTGGGAGACTCTGTCTT
AAAAAAAAAAAAAAAGAAAGAAAGAAAGAAAAAAGAAAAGAAAAAAAGAAAGAAAAGAGA
AGAAATGGTAAAAGGATGTGGTCTCTATTTTTAGATTAGGAAATCAAAACAGAGAGAGGG
GTTAGAAACTTTGCTCAAAAGAGTAACATTACTGAATGAGAGAATGATTATTAAAACAGT
TGTAGTCTAATGTGCTTTTCAGTTAAATAAATTATTCCTTCTCATGTCTTAGTAAAGGGA
CAAATCTGTTAATCCAATTTATATTGCCTCCTAGGCACTTTTTACAGAAACCAGGTAACT
GGGTCTTTCATCAAGTTCTATGGTCTGAATATTTGTGTCCCTTCAAAATTCCTATATTGA
AATCTTGCCCCACAAGGTGATGGTAATAAGAGGCAGGGCCCTGGGGAGATGATTAGGTCA
TGGGGGCAGGGTCTCATTAATAGGATTAGTGACCTTAGAAAAGAGGCCTAAGAGAGACCC
TGCTCACCCCTTCCACCACATTTGGACAGAGCAAAACGTTGCTGTCTCTAAGGCCGAAAG
TGTGCTCTGACCAGACACCAGATCAGCTCTTGATATTGAACTTCTCAGTCTCCAGAACTG
TGAG
>FR0012436
AGCCTGTTTTTACGAGCAGGAAAGTAGGAAACAAATCCTTGTGATCAAAACATAATTGGA
ATTTCTATTGTTATTTTGGAGTCCATTGTTCTGAACTGTTTCAGAATAGACTGATTATTA
AATTTGTCTAGTAATAATATTTTAGTTTAGAGGTTTTTTGATTATTTTTCAGTGTTGTCA
CCTTTTTCTTTCTCTTCTGTCCAGGCTGATGTGCAGTGGTGCGATCTCAGCTTACTGCAA
CCTCCCCCTCTTGGGCTCAAGCGATCCTTTCACTTCAGCCTCTCGAGTAGCTGGGACCAC
AGACATGCAGCAACATGCCCAGCTAATTTTTTTTTTTTGTATCTTTGGTAGAGACGGATT
TTGTTATATTGCCTGGGCTGGTCTCAAACTCCTGAGGTCAAGCGATCTGCCCACCTCGGC
CTCCCGAAGTGCTGGGATTACAGCTACCGCACCCTTCATCATCTTTTTCTGATATATGTG
TATATATATGTATATATATATGTACACATTCAGCAGTGGGAACTGACTGTTTTTTGTCAC
TATAGATTCCTTGCTTTTCTGCTTGTTTACAGTAGGGAATTTCTTTTCTGTTAACTT
>FR0012437
ATCCTTTTGGTTTGGCTCAAGATTCTAGTCTGTAACAATCTCTTCTTGTCTCTGTTCCTG
TTAACAAAGATATGTTTGCAAGAACTAGAAACATGCTCAGGTTATCTGAGTTCATGGGAG
TTTATTGTAAAGACAAGAAAAACTTCTGCAGACTCCCAGTGAGGGCTCCCAGAGAAAGGA
CTATTATTCATAAATGAGGAGGTGACCTCAGCAGCTGCAAAAAAGAGAACGGCCTTGGGA
CCTGTCTACCACTGAAGTATTCTCCCTCCTTTACCTCTTCTTCCTGCTTTATTCTCTGCT
CTTTTTCCTCCTCCTATTTTTTTTTTGAAACAGGTTTTCACTCCCGTTTCCCAGGCTGGA
GTGCAATGGCCAGATCTCCGGTCACTGCAACCTCCACCTCTCAGGCTCAAGTGATTCTCC
TGCCTCAGCCTCCTGAGTAGCTGGGGCTACAGGCATGCTCCAACATGCCTGGCTAATTTT
TGTGGTTTTTTGTAGAGGCGGGGTTTCTCCATGTTGCCCAGGCTAGTCTCCAGCTCCTGA
GCTCAAGTGATCTTCCCGCGTCAGCCTCCCAAAGTGTTGGGATTGTAGGTGTGAGCCAGT
TCGCCCAGCCCTCTTCCCTCTTCCTTCTCTCTGTGATTTCTATTCATAATTTCTTCCTGT
TGCCTTTTCCTTTTTTTTTTTTTTCTTTTTCCCTTTATTTTTTTTTAAGAGACAGAATCT
CACTCTGTTGCCCAGGCTAGAGTGCAATGGTGTGATCATAGCTCACTGCAGCCTCAAATT
CCTGGGCTCAAGTGATCTTCTTGCCTCAGCCTCCTGAGTAGCTGGGACTACAGGCATGAA
CCACCACACCTGGCCTCTTCCTGTCATCTTTTATTTTCCTCTTTCTACTTCTGTACTCTT
CTGTCACCTGTATTTGCTGCTTCTGATGCTCAGAAGAT
>FR0012438
ACAGGTGTCTGCCACTATGCCTGGCTAATTTTTGTATTTTTAGTAGAGATGGAGTTTCAC
CATATTGGTCAAGCTGGTCTCGAACTCCTGATCTCAAGTGATCCACCCGCCTCAGCTTCC
CAATGTGCTGGGATTACAGGTGAGAGCCACCATGTCCAGCCAAGAATTTTGTAAGGTGTT
TCAGATCTTGAATTTCAGTGTTGCAGCTGATGCCAACCAGTCTAAAGACCCCCACCAAGG
AACTGGCTCAGCAAAAGATTACAGTTTCTTCATCCCCCTGTCCCCATGACTGCACCCCTC
ACTTCTTGATGAATCAAAAATCCCCACACTTCAGCCGGGTCCAAACCCCTTATAAACCCA
ACCCCTAAACCTCTGAGGGAGGCAAATTTGAGTTTTCTTCCCATCCCCTTGTTTGACTGC
CCTAGGAATATTACACTATTTCTCTGCCTCTATCGCCATTATTTGGTACGTTGACTTGCT
GGGCACCAGGCAATGAATCTATTGTGGTTACAATTTAGTGGAGAGTGTCAGAGATGATAA
ATTCCTCTTCAAAAGGTTTTAATTCTCTGTTCTTCTGGTTCTTTGTTTCTCTAGTTTCTA
CAGTTACCCATGCTGTAAACAACCCTTTCCGCACACTGACATGCCCTGACAAGCCTAGAC
ATGCCTTGTGCCATAAGGGATAGCCTTCCCCTTCCTGCCTAGATAGCTGTGGTCAATTTC
AAACATTAGCCAGTGGGGTCAGTTTAGACTGTGCGTTCCAACCCCAGCCAATGGAGAAAG
GACACAGCAGTAAGAACCAATTGCATTAGGAATAAAAACCCCTGCCCTACCCCGCTCAGT
GTGCTCTTGCAATCATAACTGGCACAAGCTGCATCCTTCTGTAGAAGTAAATTTGCCTTG
CTGAGAAAATTTCCATTTGAGTGGTATTCCTTTTGCAGCGCCAAATCTTGTTTCTAATTT
CTAACAAGAGCTAGCCTGGAGGCTCCTCATGGGCATTTGTCTCTGGTTTAATGCCTTCTT
GCCACTGTGGTGAACCTGGAGACCCACCGAAGTCTCTGGAATCTTTCTTGCCAGCATGGC
ACTGCCAACCTTCAGCTCAGGCTTGCTTGCAGGGGAGGAATGGTTTCTGGAAATGGAAGA
CATCTTTGCTGTGTGTTCCCAAGCACAAGCAACATCCCCATTTCCTTCTGATCTGCTGGA
CTTCTTAGAGGTTTTGTCACCTCTTTGGAGGTCCCATTGACCCTCCTCCACATATACAAA
GGGCCCTCCCTGCTCAAGGGCATCTTTCCCACTTGGAAGGAGCCCACAGGGCACTGTCCA
GGGGAACTACTCCTGGGCCTCTTGGTCTCAGTTCTGAAATCTGATTTCTGACTTGTGAGG
TCTCATTATTGTTCTTGTTTGTCCCATTTACCTGTGTGTCAGG
>FR0012439
CTAATTTATATATCTATTTATGTATGTTAATAATAGTAAGCCTGTGTACAATTAAAAAGT
TTTGTTATTATTTATCGAGAGTGGGGCCAAGTGGCCCATAGGTAGCATTAGATGGTGCAA
TACTGTCATGAAAATGGAAGGAAATTTTGTTTTGTTTGTTTTTGAGATAGGGTCTCCTTC
TGTTGTCCAGGTTGGAATATAGTGACATGATCATGACTCACTTCAGCCTCTAACTCCTGG
GCTCAAGCAGTCTTCCTGTCTCAGACTCCTTAGTAACTGGGACTATAGGCATGTTTCAAC
ATGCCTGGCTGATTTTTAAAAAAATGACAGTGTCTTGTCATATTGCCCAAGCTCCTCTCA
AACTCCTGGGCTCAAGTGATCCTCCTGCCTTGGCCTTTGAAAGTGTTGGGATTATAGGTA
TGAGCCACTGTGCCAGGCAGGAAGTAGGATGTGAGAGTAAATTTAGTACTAGATATTTTT
AAGAAGGG
>FR0012440
ATATTTACATTGTTGTGCAACCAATCTCCAGAACTTTTTCATCTTGCAAAACTGAAACCG
AACCCGTTAAACAACTCCTCTTCCCCGCCCTTTCCCCAGCCCCTGGTAACCAGTCTTATT
GGTTAGTTTGCTTTGAATGAAGACTGTCTACTTTCTGTCTCTACATTTTGTCTTTTTGAT
TTTGACTAACTTAAGAACCTCATATAAGTGGAATCATGTAGTATTTGTGTTTTTGTGAGT
GGCTTGTTTCACTTAGCATAATGTCCTTCAGTTTCGTCTATGTGTAGCATGAGACAGGAT
TTCTTTTTTTAAGTATTCCATTGCATGTATATACCATATTTTGTTTGTCCATTTGTCTGT
CAATGGAAATTTGGGTTGTTTTCGCTTCTTGGCTGTTATGAATAGTGCTGCTATAAACAT
GGGTATGCAAATGTCTCTTCAAGAGTATCATGGAATCTTATAACAAAAAACCTTGAGAGC
TGGAATAGCTTTAGAGTCACAGTGATTTGGTCCTACTCTGTCCTTTTACAGAGGAGCACA
CTGAGGTGGGACCAGTTATGTGACTTACCCATGGTAAAATGATTTGGTGGTAATAGTCAC
TAACACTTTTTAAAATTTTTTTTTTTGAGACAGAGTCTCGCACTGTCACCTGGGCTGGAG
TGCAGTGGCGTGATCTCAGCCCACTGCAACCTCTGCCTCCCAGGTTCAAGTGATTCTCCC
TGCCTCAGCCTCCCAAGTAGCTGGGATTACAGGTGCCTGCCACCAAGCCTGGCTAATTTT
TTTTGTATTTTTAGTAGAGATGGGGTTTCACCATGTTGGCCAGGCTGGTCTTGAACTCCT
GACCTCATGATCCGCCCGCCTCGGCCTCCTAAAGTGCTGGGATTACAGGCGTGAGCCACC
ATGCCCGGTCATCACTAACAGTTTAAAAGGATACAGTGAGCCAGACACTTGGCTGAGTGC
ATGACCTGTAGTGTGTCAGTTAGCCCTTACCTATAAAACCTATGAAATAGATACTATTAT
CATCTCCATTGTATAGATAACAAAACTGAAGTGCAAAGAGATTAAGATTATATATATATA
TATATATATATATAACATATAATATATATATATACACACACATATATATATTCGAGATAA
GGTCTTGCTCTGTCACCCGGGCTGGAGTGCAGTGGCGTGATCTCGGTTCACTGCAATCTG
CGTCTCCCAGGTTCAAGTGATTCTCTGCCTCAGCTGCCCGAGTAGCTGGGATTACAGGCA
AGTACCAACATGCCCAGCTAATTTTTGTATTTTTAGTAGAGATGGGGTTTCATCATGCTG
GCCAGGCTGTTCTCGAACTCCTGACCTTGTGATCCACACACCTTGGCCTCCCAAAGTGCT
GGGATTATAGGAGTGAGCCATCGCGCCCAG
>FR0012441
ATAAATAAAAATGCTCAGGATATTCAGAAAAAAAGAAAAAACTGAAAAAAGTGGGAAAAA
AATAGAAAAACAAAAGAAGGACAGATTTACCCAAATACAATCTTTAAATGGTAGGATAAT
TGCTAGATGAAAAAGAAAAGTTTGCACTGATACATAACAAACTCGTCATGGTGGTTTATT
AATTATTTATATAATTTAAAAGTGGTTTTTTAAACAAATTGCTAGACATTTCTGAGCCAG
AAGCGAGGTGATTTCTCTAAGATGACTCTGGCTACTTAGGACTCTTATTCCTACCTTCAA
CTGGTTTGTTGGAAAATCCATGTACAATTTAGTATTTATAAAACTTTGCCAACTGCTATA
ATAATGGCAGCCACTGAAATTACGTTGTTAATGAAGTGTGGACCAGGAGCCAGAAGTGTA
GCAGGAAACAGACACTAAACAGAAGTCAACGTCAGTCACCCGGGCCTCCCCAGGTCTAGG
GAGCTTTCATGGACCTCTATGATCCAAACTAAAAGATCTTTGAAAACCGGCAGTGGGACA
GAAGGTGTTTTTTATGAAAGGCTGGAGCTTTAAACTTTGCCTAAAATACTTGGCTTCCTC
CAAATAGTGCCTGGATAAATTGGGGGTCGTCTTCAAGAGGAATTCTCTCTGAGGATAAGC
TCTGAGTATACAGTAAGTTTAAAATGAAGAGCACAATCATTCCTGTAGTTATTAGAGATT
AGTCATATCAAGGCCTGTCCCCTTCTCCACCCGCAAAGAGAGCAATGACAAAAATACATG
TCCAAACATGCCCTCAAAGACTTGTAGTTTTACTTAGGCTTCAAAAATACACTGAAGCTC
TTATAAGGGCTTTTGGTATGGAAAACAACCATCCTAAGTAAGTTTTTTAAAAGACTTTTT
ATGCTTTAAGACTACAGCTAGTAAGCCATAAGTACAACTCATTACAATTTCAAATGGCAA
GGGGTTAATTCTTGGAAGACCATGGTACAAGGGAAGCAACTGTGCGAGCTGAATTATCTC
AAAACAAGGACTGTACCATGTGGAGGGCCTGGTTTCCAGATTTGTGTTCCTAAAGACTAG
AATGCTGAAAGAAACAAAAGGCCCAAACTTACACAAACCCCACATGCTCACAGACTGGCA
ACTCTAATTCCCAGGCACGCTGACTCACCAGGGTTTACTGCTCAGCTCCTGCTGCTGAGT
GAGGCATGGGCACCCAGCGAGATAAGAGGATTTCCTGGCCTCCATCTGACCCACCTACCC
CAGGCCACTCACCCCGCCCCCACTGGACAGATGCTTCATCCTAGCAGCTTCCTCCAAATC
CTGGCGCCAAGGCCTTCAGGTAGGGACAGAACAGATGGGGCTCCCAAAGAGGCCCTAATC
CCATTGAGCCAACCAGCCCTCCATGTAAGAGTATCTTTTGACTACCTGACACAGCAGAAC
CAGCTGAAACCTGAAAGCTTTTAACATGACCAGCAGATGAAAAAAAGGAGAAGAAAATTA
GTTTCAACAGATGATCAATCAGCAAATGCCAGAAGGTTGGATCGTTCTTCCACTCTGGTC
TCTTTCTTTGAAATGCCCCCATTCCATTGAGTGTTGAGGCGAGTGGTGGTCTAAACCCAG
AAGAAAATATCTCCAGATC
>FR0012442
TATTAGAAATAAACATGATAAATGATGCTCAAGAGCTAATATATCTGTCAAATATCAAAT
ACACTCAGAAAAAAAACTGTTTCAGACACAAAAACTATTAAGACCCATTTGGGCATAAGA
GCCATCTTGCTTTGTGGTTTACACCAGAAATTTATTCTTATACTTTTTAAAATTTATCTT
TTCTAACTCCTCAAATATTCACACAGATATTATTTTACAGATTTTAAGGCCAGGAGTTAG
TGGATAGAATCATTAGAGTTGTGTCCATCGTGATTAAATTGGTTAGAAATTTAAAAATTC
ACCCATGTGTCTTTGTATGAAGATACACCATAACTTGTTATTTTACGGGGTTCCTGACTA
CATAATAGTTTGACTGTGACAGTAACACCATTTTAGCATCAGGACGGTTTTGCTAGGAAA
TGCTACATAAAAATGGAAATTATTCCTGAAGCAGCGAGGGATTGGTTCCCAATGCAGATT
ACAGGTACAGTTACTATTGCCTAAACATGCTTGGACATGTTTCTACAAACCCATCCTTGT
CTTTTTATATAAAATATTCCTTTTGCACTAAGCTAAAATTAAAGCAAGCTGTATGTGACA
TTTATTGGTGACTTATACAGTAGACCCTTAACATTCAGGACCAAGCATTCTGTTTTTAAC
TATTTCTTCATACCGTGAAAGTCTGTGGAGAGAAGCAATTTGAATTTCCTGAGGCTTCAA
TTTGTGTTTGAATAGCTTGTACTCTTAGGCTCAAATGGAGGATCAAGTCATTTATTTGAT
GAGGGAGCTTAGCCAGCATCTCGGCATTTGTATCTCAGTGTAATATAGAGTAAATCTCTT
ACAATTTTTTAGTTGTAAATTACCAGATCTTTGTTTCTGTATGGAAGATTGTCACCGAAA
GGAAAGCTAATTATTAATGGCATGACCTTTGTGAATTTGGAGATTTATAGACAATAAGGA
TCTACTGTGTTAATATTTGAACAGTTGTCAAATAACGGTTATTTTGATTTTTGGTCATTT
TCTAACATGTAAAAAGTGTGATTCACACCAGCATGAGTCATTTTGTGAATGTTCAAAAAA
CACGATTTATGTTTGAAGTGTATCGTGTTCAGTTTAGATGACTGAACTGCTTTATAGTTG
CAGCCCAGACATCACTAATCTAACAGATTTCAGACGACTGTCAGATTAGGTGTGTTGTAT
TATTAGAGACACAGTATGTTTTCAGGCCAATTTCAGAACCAGTGGAGGAGTTTGGTCATT
CTTAGCCCCTTCTGACAGGATAAGTGTTGTCACAGAGACCATGGTGAAGGCTGACACAGA
ATCATGGGACTTCATGGTCTGGTCCTAACCTGTTTCTCTGATTTTACATTTCATTCCTCT
CCAAGGATGCACTTATTTCAGCAGTATCTTTGTTGAATAATTTCCCCTATCCCTAACCCA
AACTAGCACTATCAAAAGCTTCATAATTACCTGTCACCTGGAATCGCCTTTAATCACCAT
TAATTCATTGTTGCTCACTAATGTAGAGGTTAGGAAATGGGAGGTAAAT
>FR0012443
CCAGAGTTTCTGATTCAGTTGGTCTGGACAGTGGGATGGCCTGGAGAGTTTGCATTTTTG
ACAAGTTTGGAGTGAGGCTGATGGTGTGGATCCAGGGAACGCACATTGAGAAGCACTGGT
TTAGGCACAGCTCTGTCTAATAACGACAATAACCACCACCTGTTGAGCTCTAACGATACA
CAGGCCACGTGTACTCTATTAGGTGGATACCACTTTCGCCCACATTGTACTGAGAGAGGA
AAAAGGAAGAAACTGGTCAGGCAGGTAGTTAGGGTAGATCCTCGGTTGAATTCTTTCAAA
CAAAAGAACTGCAGGCACAGATAAGGGAACTTGCATGAGGGGCTTGCCTAAGACATGCCC
ACAGCTGCACAGATAAGAAAGACTACACAGATTACTTGCCCAGACATGCCCACAATGGAA
AATTCCATCCCCTGACACATGCGCATTGAGGAGAACAAAGCGATATGGAGTAACTCAAGC
TAAGGGCCCACATGTGCACTAGAAGCATGGGGTGGAGCTACCAGAAATTCGTGACTTATG
CAAATCATATGCCCAGCCCTCATTGGTTTTTTATAATAGCCTTTGCATTCAACTGTAAAA
AGAGCAACCCTCTTCCAGGGCCCCTCTCTGCAGCAGAGAACTTTTTTCTTTCACTTTTGC
TCCAACCTCACACATGGTGTCTGCTCTCCTTAACTTTCTTGGTCTTGAGACAAAGGACGC
TGGGTACTAACTCAGGCAACAAGAGACTGCTATATTGTGGT
>FR0012444
TGGCAGGCATGATGTCAGAACCAGAGGCAGTAGTCTGAGAAAGCAAGGAAAGAAGGAAAG
CTGCCTGAGGCTAAGGACAGGCAAAGTTCCTCCATCTTTTCTCCTTTCTAGATATTGACT
GGTTTTTCCAGCTCGGTGGAGCTGTCTACATAGAATTAGTATGCATGTCTGAGTACCATG
TGCATACTCATACCTGTAATATATGTCTTTCATTCTTTCAGAGCAACAATTACAGAAGAT
AGAAGTTTCTTTGTTAAAAATGTTGATGTAAATTGGTCTAGGAATTTTAGGATGCCGTGG
TTGGGAGGGCAGCATCATAGTTCAGCAGAATTTGCTTACGCTTAAAAGGCTTATTTGGGT
TATGTGACTTTTATTCTATTTTATTTTTTATTTTTTGAGACAGTTTCATTCTGTTGCCCA
GGCTGGAATGCAGTGGCACCATCTTGGCTCACTGCAACCTCTAACTCTCGGATTCAAGCG
ATTTTCGTGCCTCAGCCACCCAAATAGCTGGGATTACAGACATGCTCCAACATGCCTGGC
TAATTTTTATATTTTTAGTAGAGACAGAGTTTCACCATGTTGGCCAGGCTGGTCTCGAAC
TCCTGACTTCAAGCGATCTGCCCATCCTGGCCTCCCAAAGTGCTGGGATTACAGGCGTGA
GCCACTGTGCCCAGCCCCTGGTTTGTGTGGCTTTTAAAAGGATCTTTTTAATTTAGCAGA
TTATAAAATATGGTACCCTAATAATAGGCTTCTACTTCCTCTGATCATATCTTTACATAT
AAATAACATGTAGCTGATGACAGTTCTATACTCCCTAAATGTTAAGTGAGTAAACTGCAA
ACAACTGTAGCTCCTTCTTGACCAGATTTGGGGCTCCATGGAAGGGGAAGTGCTGGCACT
GGTACAGAGGCACCAATGAGGCAGCTGAGGGAGTTGGCACTGCCATGCTGCCCACCTCCT
GGGAGCCGTAGGCATCCTTCACATGCATTTGCAGGCACCTTCGGAAGTCGTATGATATAT
TCTGTAACTTCAAAAAGTAGAGGATATACACAGTCACCATGACGAAAACTGAAATAGAAA
GGAGCTAAATCTTTGTGTTACTGATTTAAGGTTAAGAATGTCTTGGATGACATTTTGGAG
AAACTTCCAGAAGAGTTCAACATGGCAGAGATAATGCAAAAAAATTCAAATAGAAGCCCA
TATGTTCTTGTTTGCTTCCAAGAATGTGAGAGGATGAATATTCTCATTCGGGAAATACGT
ATATCACTTGAACAACTGGACCTTAGTTTGAAGGTAAGCTTAAAGTGAGGCTATAGTAGA
CTTCAGCACATTGGAAGATATTCACTGTGTGGCTTTTTTTCTCCATGCAAGGGGGAATTG
GCATTATCTCCTGCTGTGGAAGCCCAGCAGTTTGCATTGAGTTATGACACGGTACCAGAC
ACTTGGAGCAAACTGGCTTATCCTTCTACTTATGGCCTAGCCCAGTGGTAAGCTACCCCA
TCCTCACTGCCACTGGCCCTGAGCAGCCTCGGTGCTGGGTTAGTGTTCTGAATAATGCTT
CCTAAGAACTATGCAGACGGAGCTTTGTGACTGTTCTCAACCTGTAACCGTAAAAAATTC
TTCCACCAATTTCATTTGA
>FR0012445
GTTTTCTTTTATAGGTTACCTGGTGCTTGTGTCTTATAGCTCTTAAGATTCTTTCCTTTG
TCTTAACTTTGGATAACCTGGTGACAGTGTGCCTAGGCAATGATCTTTTGTGATGAATTT
CCCAAGTGTTCTTTGTGCTTCTTGTATTTGGATGTCTAAGTCTCTAGCAAGGCTGGGGAA
GTTTTTCTGATTATTCTGCCAAATATGTTTTCCAAGCTTTTAGAATTCTCTTCTCCTCCA
GAACACTGTTTATTTTTAGGTTTGGTCTTTCAACTTAATCCCAGACTTCTTGGAGGCTTG
GTTCATATTTTCTTATTCTTTTTTCTTTGTCTCTGTTGGATTGGGTTAATTCAAGGACCT
TGTTTTTGAGCTCTGAATTTCTTTCTTCTACTTGTTCAAGTCTATTACTGAGACTTTCTA
GAGCATTTTGCATTTTTATAAGTGTGTCCAGTGTTTCCTGAATTTTTGATTATTTTTTTC
TTTATGCTATCTATTTCCTTAAATATTTCTCCCTTCACTTCTTGTATCATTTTCCTCGCA
TTGGGCTTCACCTTTCTCTGGTGCCTCCCTGACTAGCTTAATGACTAACCTCCTGAATTC
TTTTTCAGGCAAATCAGGGATTTCTTCTTGGTTTGGATCCATTGCTGGTGAACTAGTGTG
ATTTTTTTTGGGAGGTGTTAAAGAGCGTTGTTTTGTCATATTACCAGGGTTGGTTTTCTG
GTTCCTTCTCATTTGGGTAGGCTCTGTCAGAGGGAAGATCTTGGGCTGCAAGCTGTTGTT
CAGATTCTTTTGTCCCACAGGGTGTTCTCTTGATGTAGTACTCTCCCCTTTTTCCTATGG
ATGTGGCTTCCTGTTAGCCAAACTGCAGTGATGGTTGTCCCTCTTCTGGGTCTAGCAACC
CAGCAAGTCTACCCAGCTCTGGGCTGGTACTGGGGGTTGTCTGCACAAAGTCCTGTGATG
TGAACTGTTTAAGGGTCTCTCAGCCATGGATACTAGCACCTGTTCCGGTGGAGGTGGCAG
GGGGCAAGGGGCTATGCAATGGACTCCATGAGGGTTCTTAGCTTTGGTAGTTTAGTTTTG
TGCTGGTTGGCCTCCTGCCAGGAGGTGGGCTTTCTAGAGAGTATCAGCTGTGGTAGTATA
AAGAGGAACCAGCAGTGGGCGGGAGCCTAGAACTTCCAAAATTATATGCACTGTCTTCTG
CTAACAGGGTGTGTAGGGAAGGACTATCAGGTGGGGGCAAGCTTAGGCATGTCTGAGCTC
AAACTGTCCTTGAGTGGTCTTGCTGCAGTTGAGTATTTGGGGTGTCTCCCGGGTCCTGCA
GGAGCAGTCTGCTTTTTTCAAAGGGTCTCTACTTAGCATAATTTTGAAATACAAAAGCCT
AGCTTGGAATTCAGGCTCTGAGACATACTAGCTGAGGAACTTAGACAATTTTCTCAACTT
CTCCATGACTCTCTATTCTTGCATATTAA
>FR0012446
CTCCTTTCCATAAGGACAGGTGACACACAAGCTTGCCAAGTCCATGTGACTGTGGTGTTT
TCAGGGCCACTGCTGAGGGAGAGGCTCCCCCAGCTCCCTACCTCTGGCTGTGGGGAGCTG
GAGGGGTTCATGGCCCTTTCCTCTAAAGCAAATGTCCTTGCCCATCTCCAACCTCACCTT
CCCCCAAACCACAGATGCTCTCTGTTTGGGAAAATAAAATAGCATAATATAAACAAGATA
CCATCTTCAGAGACCTTTCAGGGTTCTGGGAGCAACTGGGGGCAGGATACGCCCTGCCTG
AGCCTCTGGTTCCTGAGCAAACAGAGAAGTCACATCTTGGGCAAGGTCCAGTGGTTCCTA
TCTCAGTTTGTAAATTCAATATGCTTATAAGGTAAGCTACCAGGAGCCCACTTTTAAAAG
TCAGCAGGGTTAAGTAAAAGAAGCCAGACTCAAAAGGCTCCTTACAGAAGAAGGACATGT
CTCAGGAGTTTGATCCAGACCTCTATAAGCAAATGCAGAAGTTCGGGAAGGCAAGAAACA
CAAGTACATCTTGAAAAAAAAACAAAAAAAACTTTGTGCAAGGCACGGTAGCTCACGCCT
GTAATCCCAGCACTTTAGGAGGCCAAGGCGGGTAGATCACGAGATCAGGAGTTCGAGACC
AGCCTGGCCAACATGGCGAAACCTGTCTCTAAGTTACAAAAAATTAGCTGGGCATGGTGG
CGCGGGCCTGTAATCCCAGCTACTTGGGAGGCTGAGGCACGAGAATCGCTTGAACCCAGG
AGGCAGAGGTTGCAGTGAGCTGAGATGGCGCCATTGTACTCCAGCCTGGGTGACAGGGCG
AGACTCTGTCTCAAAAACAAAAAAAAATTATCTGGGCATGTTGGTGCATGCCTGTAATCC
CAGCTACAAGCCTGGGTGACAGAGCAAGACTCCATCTCAAAAAAAAAAAAAAAAAAAAAA
AAAGAGAGAGAAAAAAACCTTGACAAAGTGAAGTTGGATGTAGATTTTCTTGGAGCAAGT
AAATACATGCAATCTCCTGTCTCAAATGCTAGCAACATACCAGACCACTCTGCTTCATTT
TGGAGAGAAGACTTCTCACACTATGGCAGCCATCCATGAGAGCTTCACAGGTTATCAGCC
ATATGAAGTCACTACTTTAAAGCACTTACAAAACCCTCTGAAAAAACTAGTTGAGAAAGA
AGAAAAGAAGCTCACCCAGCAGGAAAGCACAGATGTAACAGTGCAGGAGCTGAGTCAATT
AATTTCATTAGAGGATGAAAACCACGACAAGGAAAACACTGAAGATGGAAA
>FR0012447
ATCTCTCTTAGAAATGCTTCCTTGGTTTTTCCTTGCCTAAGCACTTAGATTTTGCAGCTC
ACATTTACCCAGAGTATACTTAGCTTTTAACCTCTCCCAAAACTGGCCTCCCTGTCCCAA
TAATTATGCACAGTAAAAGTCAGTTCAATTCAGTAAATGATTATTGAGTATCATCAACAA
ACCAGGGAATCATCATTGGTTTTAAAAGAAAGAAACAAAGAAAAGAATTTTTAAAACCCT
AAGCTATCTTAGGCTTCTGATCTCAAGAACTTCCAGTCTTATCAGAGAAACTAAGCACTC
ATAATAAAAAGTCTAACAAAAATTTATATGTGTATGTGCCAAGATAGGGGGGTGGGTTTC
CTGAGGGCTGGAGACAGGACAGGTATGACCATGCACAGCCGCATTCTTTGGCAGAGAACA
CACATGATTCCCCCAAATATGTTTCTGGAAACGGAATTGAGTCTGTTCTGTGCTGAGATC
TTTGACTTTCTTGAGGACAAAAGCCCCCTTGGCAGTTAGCATCCTTGAGCGGGGGTGAGG
ACAGAAACAGGAATGAGTCAGGCGTGAGTCACCCAAGACTCTCACTCAGCCCCAAGAGGA
TGGAGTGACTCTGAGTCATGCCGAGGCATGTCTTTAGCATGTGCTCCAGCAGTGTGCATT
TATGGCAAGGTGAAAAATACATTTTTGCACATGTCACTAGGAAAATGGTACCTTCTTCTC
AGGCATGGCAGATGAAGTAGGAAAATGCCCGCCTGCTCTCTGGTATCTTTAGAAATACTC
ACACCCATCCAGCCTATGTAGGATACAATGTTTTTCATGAAGTTTTATGAAGATTCTGTT
TTTCCCAAAGGAGAAATAGCCAAAGCTGTGTTTATTGATAGCTGTGATGAGGAAAATGAA
GGCCAACAGGTAGCAGTGGGGTCTGGTGCTGTTTATACCTTTTAGGGAGGTTCCTTCAAG
TCTTCATACCACCCATTACAAGGAAAACTTTAGCATCCGCCTTTCAGGGTTTCCAGATCT
TAGAGCTACTGTGAAGGGGATGTGTCTTCAGAGAAGGGGTGGGCAAAACCAGGAGGTT
>FR0012448
CCTTTGGTGGCCACAGGAGGGTGTGGGACAGAGATATGAGGCTAGAGACAGGCAGGGATG
GGCACCTGGAGGGCAGGCATGTGGCTTTTACTTGAACCTAGGTGTTGATTTGTGATGGTT
TGGGGGAGGCTGGTGGACAGCTGGAAGGCTAGTGTACTGCCCTGTGCCACCTGATGGAGC
TGCCATCATAGAGTCAGAGACATAAACAACTTTAGGCCTCGACTCCTGCAAGATGTGCAA
TAAAGAAAACCTGTCCATTTCTGCATTTCTGAAAGCAAGAACACCTGGTCTTTTGGCATG
GTTTCCTTTCCTCCAGCCTTAAAATAATCTGTTGAATTGAAACAGAAACCTAACAAAACA
GGTATTAAAACACACACATAAGCCACTGAATGGGAAGACAAAAGAGAATGAGGGGGAGGC
AGCAACTCAGGAACAATGTTAACAAGCAGGTCAATGTTATGGCTAAACGTAGCTATGGCC
ACAATCATTTCTGGGTGTAAGATAAGTGGATACTTGTCTAGACATGTTGACTGAGAACAT
TTTAATCAGCTGACACAGGCATTTGTGCCTTCCGTCCATGGGCAAGAGCTGGCAGGGGAT
GCCCAGTGCCTGCATGACAGCCAATGTTGCAAACATGTGGTCCGAGTGCCTCAAAGAGGC
CCCTGATGTCCAGATGGGCTAGAGTATGAGAAGCACAAGATGACCATGGGATAAATATTT
TTATTTTGCACTTTGCTCTTTCTCTTGCAAATCAAGCAATAGCAGCAGCAGCTGTAGCGG
CATTATTCAACGCTTCCAGAGAAAACAGCATGGAGAGATGACAGTACTTGGGGGTCTTTA
GCTGGGTAATCCACTTTCCATATAAAGAAACTCAGATCAGGTAGAAGATGCTGATGACGA
CACTCATCTCAGTGGAATGGGCTGCTGCTTTATTCTGTCCTTTTCCTGGCAACCCCCTTA
CCACAGGAGTCTTGGTTCCCTGCAGGAAAGGAGCCCACTGCTCTGAAAATCTTCCTTGCA
CATGTTCTACCTGCTTAGCCTCCTGACCCAGAGGAGATACTGTTTTGCTTTAAGGAGCTG
AAAACTAGGCTGAGGTGTGGCCACTCTTAAGACAGGGCAGAACCGGGGCCCTTAGCCCAG
CCTGAGGGGTAGGAGTGGGGAAGCCTCTGCAGGTTCCTCCTGGTTCTACCTG
>FR0012449
GTAGGGATGGGGATGGACCCGGGAGAGGCCCTCCTGTTCCTGGCAGGAGGTGGGACTCAG
AGTTAAAAGTGAGGTCAAGGCCCAGTGCGATGGCTCACACCTGCAGTCCTAGCACTTCGC
GGAGCTGAGGTGGATCACCAGAACCCAGTAGTTCAAGACCAGCCTGGGAAAAACATGGTG
AGACCCCACCTCTACAAAAAAAAAAAAATAGAAAAAATGAGCCGGGCATGTTGGTACATG
CCTGTAGTTTCAGCTACTCAGGAAGCTGAGGTGGGAGGATCGCCTGAGCTCAAGAGGTGG
AGGCTGCAGTGAGCCAAGATCACACCACTGCACTCCAGCCTGGGTGACAGAGCGAGACCC
TGTCTCCAAAAAAAAAAAAAAAAATAGCGAGGTTGAACTCTCCCGGCTCAGCAGGACTCT
AGGACTGGGAAGCCCCGTGGTTCCTCACCCTGTCCTCTGTGTTGGGATGGGGTGGGGGTG
CAGCAAGCATCCCTACATCAAAACAGGATGTTCAGATTTAGTCTGCTCATCAGACTATCA
TCATCCACATCTGCAGTCATCACTCAGGGATGACAGCTTAAA
>FR0012450
GGTCAGATTTTAAAACTTTCTGATTGGCAATTGATTGAAAGAGTTATTATCGGTAGAAAG
GAATGTCTGGGTTATGATAAGAGGTTGTGAAGACCTAGGTTTTGTCACACAGACGAAGCC
TCCAAGTAGCAGGATTTAGGGAGAATAGACTGTATTGTTTCTTATCAGACCTAAGGTCCC
CGTTGGTGTGAATGCTGGAGGGTATAATGAGGCATCTCCCACCCCCTCTTCCATCGTGGC
CTGACTAGATTTTCAGGTAACCCTGGAATGCCTTTGGCCAAGAGGAGGGGTCCATTATTT
TTGGTTTACAACAGTGAGAAGTGAGTTGGGGGAGAATTGGACTTTTGTTTGGGTTCTATT
TTATACACATCTCTATTGTTTGGATATTCTGCAGCAAACATTACAAATTTTTTTAAATGC
TGAAGTCAAATTGATGCCTTCAAGTCTATGAACGCTGTCATCCCAGCAAAGCACAGTGCA
CCTGCTTTCCCATGTGTTCTGGGCATGTCCTCACAAGTTGGGGTGAGACAGAGTTGATCC
CTCTGCCACTCTGCCCACTCCTGCCAATGGCTGTGCTTCCTGGCAAGTCATTGGCTCTTC
TGAGCCTCAGTGTGCCCACCCATAATGCAGGCAGAGGCATCTCAGAAGCTCCAGAGTCAC
TGGGAAATGGCACATGGGGTGGCAGGAAGGTGGGAGGGGGAGAGAACAAGAAGGCACTAT
GTTAGCAAAACTCAGCATGAGGGAGGGCCAGCTGCAGCCCAGCTCCTTGGCTGCAACCAC
AAGGGAGGGCAGGGAAAGAAGAGGAAGGAAAGAAAAAAGGAGAGGAGCCAGGCCTGGTGG
TTCACTTTGGGAGGCTAAAGAGGGCAGATCACTTGAGGCTGGGAGTTCGAGACCAGCCTG
GTCAACATGGTGAAACCCCATCTCTACTAAAAATACAAAAATTAGCAAGGCTTGGTGGTG
TGCATCTGTAGTTCCACCTACTTAGGAGGCTGAGGCAGGAGGATCGCTTGAACCTGGGAG
GTGGAGGCT
>FR0012451
ATGAGCAGAAGAGGCCAGACTCCTTCCCTGCATAAGGTGTGAGTTCTTAGTGGCTCCACC
CTGTTCCCCCAATGCATGTGGGTCTCCAGTCCATTGTGGGCATGCCTGGGCAAGACCCCG
TGAAGGTTCCCTTATCTGTACAAAGACATCTGGTGTATATACTTGTGGGGCAGGTCAGAG
ATTCCCTGGGGGGCCTTTCCCTATTTGCCCAGGCATTTGGCTGTCTCTTGCCTCTATCAC
TAGTATCATACTGATATCATCCTAGTGTTTATTTGCACTCTATAGATTTCAAAGTGTTTT
GTTGTTGTTGTTGTTTGTATTTTTGAGACAGGGTCTTGCTCTGTCATCCAGGCTGGAGTG
CAGGGGTGTGATCTCAGCTCACTGCAGCCTCCACCTCCTGGGCTCAAGCAATCCTCCCAC
TTCAGCTCCTCAAGTAGCTGGGACCACAGATGCATGCTTCATACCCAGCTGATTTTTGTA
TATTTTGTATAGATAAGGTTTCTTCATGTTGCCCAGGCTTGTCTCGAACTGTTGGGCTCA
AGAAATTCACCCACCTCAGCTTCCCAAAGTGCTGGGATTATAGGATTATAGGTGTGAGCC
ATTGTGCTTGGCATGTTTTTTAATTTTTTTTAAATGCACTATTTCTTCTAATTTCTACAA
CTATGCTGGCAGTATGTATTGTTATTCACATTGATGAACCAAAAGACTGAGAATAAGTAA
TTAGATGATTTGCCCAAGGTTATGTTGGGAATCAAAGGAAGTT
>FR0012452
CCAAGGAACCCCAAACAATGGCATTGGCGATGAGCGGCCCCGCACGCGTAGGGGCGCAGC
CGCTAAGGAGGGGAAGGGGCCTCTCCAGCTGCGCCCGCGACGACTCCCGCGCACGGAACG
GAACCACTGGGCCGCAGCGACCACAGGGGAGTTCTTCGCCGGCCGCAGGTTCAAAGCGAT
CTGCAATGAGCGCCTTTAGGAATTCATTCGAAGGCGCAAAAGAAAAAGAAATTAAGGCAG
GAACTGAGCGAGGAAGGAAGGGAGGGAAAGAAAGGAAGAAAGAGAAAAAGAGAAAGAAAC
AGAAAGTAAGGAAAGAAAACAAAATCAAAGTCCGACGACCTCTCCGTGGCTTCACGCAGC
TTACTCGGGAATTCCCTCCTTGTCGCCCTCCCCCACTGGATTCGGGAATTTACACCAAGT
GGAGCGCGCGCTCTGTTCCCTGGCGGCCCAGGTCGCTCCTGCCCAACCCGGGGACCCATC
TCTTCCCCCGACTCCGACGACTGGTGCGTCTTGCCCGGACATGCCCGGCCGCAGGCGACC
CGGGCCACGCACCCCCGCCGTGTCCCCCTCTCTCCCTGCCCTCTCCAGGCGCCAGGCACG
CTCTTCCCCAGCCAGGGACCGCGGCGGGGACTCACCAACAGCAGGACCGCGGCGACAACG
AGCACAAGGGTCTTGGGGACCCGGGGCCCAGGCCTGGCTCCCCGCGCCTCCCTGGGTCCT
GGGCCGTGCCTTTTCCGGGCCCCCGAAGCGGCCGGGGCGTTCTGTCCCCGTTGTTCCATG
GCGGTAGGGAACGCTCTTATAGTCTCTCAGGCCCGTGGGTTTCAGCCCTTAAAGTAGATC
GGGCATCGTCGGTGTATTTTGTGGGCGCAGAGATTGCGGGGTTCTCCGGCCGCGTGCTGA
TTTATGTGTCCAGGCTGACTTGGGGCGGCGCGGCTGTACTTTCACTGCCTCCGGGCAGGC
GTCATTCGGGGCGGGGCGAATCAGATCCAATGTGCAACTGCAAATTCCACCACAGGTTGG
TGACAATAAATAAGAGTCTCGTCAACGCAATCCTCCGCAAGCGCGTCCAAGTGGGGAGGG
GAGGGGAAGGGACCGGAACTAACCTTCGCCCTGGCGGCTGCGCCCCGGGCTGTGGTTTGT
TTCTGGGTCCTGTCCGCGCCAGGACAGGCACCGAAACTTGGGGGAAATGAGTTGAGGGAG
GCACTTGGGGAGTTGACGCCTCCCGGGGTCGCGCGCTTGGCTGTGAACAGGGTCTTGAGG
TTCAGAGTCCGCTTTCCAGGCGCGTCTTGATCTTCTCCCCTTCCCAGGGGCACCTGCCCC
TTCTGTTCTCTCCTTCTCTCTTCTTTCCTTTTTTCTTTCGTTTTCTTTCGTTCTTTCGTC
TTCTTTCCGTCCTTCCTGCTTTCTCTTTCCTTCCTTTCTCTCTTTCTCTTTCCTCCCTCC
CTCCCCCTCCCCCTACCTCCCTTCCTTGTGGTTTATTTTTTGAGACAGTCTCTCTGTGGC
TCAGATTGGTGAGCGGTGGTGTGATCCCGGCTCACTGCAACTTCCGTCTCCCAGGTTCAA
GCGATACTCCCACCTCAGCCTCCCATGTAGCTGGGACTACAGGCCTGCACCACCACGCCT
GGCTAATTTTTGTATTTTTAGTAGACACAGGGGTTCACTATGTTGGCCAAAAGACCATCG
AACCCAGCTTACACTCACACCTAGTCCACAAATGTGCCTGTGTCCCTGCACCCTTGCTAC
ACTTAGCTTTCATTTGTCA
>FR0012453
TCTCTTTGATGTTCTATAATTGCACTATGATGTCTCCAGTAGAAATATGGATTTGTCTTT
AATTACATTGCTTGAGATTTGGTGTTTTCCTTCAATGCTGAACACTCTCAGCCATTATTC
CTCAACACAGCAGTGTCTGGGAGGTGGAGACAATACACCGATCACTGCAGACAGGGCTCC
ATATGCGTATGCTGCAGGGTTGGGAGGGAACTCTTAGGGGTACTCCTGTTTGAGCCTAAA
CTCTGCTAGGATTCAGTACATGTCTGGGCATGCCTGACCACCCAGGCCTGCTTTTACGAG
GGATTCTATGGGAAGGTGTCTGGGAGGTGGGGACAACATTTTATAGGATGGTCAAGAAAA
GGTCTCTGGGGAGAAGATATGGGAGCAGAGACCTAAATGATCTGCAAGAGGAGTGGTCCA
GGTAGAAGGAAGAGCAAACACAAAGAGTCAACAGGATTCAGGAATTGAAAGAAGGCCAGT
GAGACTGAGCATAGTGAATGAGAAGGAACGTGGCAGGAAATTAGATTAGAGCAGAGATGG
GGGCAGGGACCAGCCCTCGTAGGCTTCCTGGGCCCTTCATAGGAGTTTGAGATGAGAAAT
GAAGGCAGTTAGTGTGAGCTTTTGTGGTAG
>FR0012454
AGGCCAGGAGTTCGAGGCTGCAGTGAGCCTTGTGATCGTACCACTGCACTCCAGCCTGGA
CACATAATGAGATGCTGTCTTTAAAAAATTTGTTTAAATTAAAAAAAAGGAATTCCGACA
AAGCACATTCCACCCCATTCAGAGTCCTGATGTGGAAGATTGCAAAAAATGGCCACAGAT
TGCTTTTCATCTTGTATTCATGTCTGTGTCTGTGTCCCTTCACACGGTGAGTTTTCAGCT
CCTTCCATAAAGAGATGGAATCTGTTTTTTCACCACTGGATTCTCAGCTTGGCCATGTGA
CCTGCTTTGGCTGATGAGCCATTAGCAAATGTGACACAAACAGAAGCTTGAAAAGTGCTT
ATGTATTGCTGCTTTGGGGTCCCTTGTTGATATCATGTGAACAAGCCTAGGCTTGCCTGC
TAGGGATAAGAGACATATGGCCCAGCCACCTCTGCCAAAAGCCAACCAACTACCAACCAA
CTTTCAGAAACACAGCCATCCAGTTGACTAGCAGCTGACCACACATGCATGAACAAGTTC
AGTCAAGACCAGCAGAAGAACCACTGTGCTGAGCCCAACCTAAATTGTCATCTCACCAAA
TTCTGAGTTGAATAAATTTAAGTGATGTTTTAGTTTTAAGCTCTTGAGTTTTGGGTTGAT
TTTTATTTAGCAAAAGCTAACTGGTATATACATTTCTCTTTAAAGCCCTCAGAGTCCTGG
AGAAGGCCCTGGGATACCTCCAGCTTGATAGTCAGATTGCCCTGCAGACACAGCCAGACC
TCCCCTTACCACCCTTTCAACAGGTCCCTCAGACAGCCTTCTCACAATGTGCTGAGTCCT
GACTTATATCCTCTGCAGAACAGGAGATACTGACCATACTGCCTCTCCACCTCTCAGTGC
TCCAGCTGACGAAAGCCCTGGCTCTCACCCATTCCCGAACACCATGGGATACAAACCATT
AATCCCTGTTGTTTTTGGGTCCCCAAGATGTACAGGCTGCCATCTGCTGGGTCAGAGAGA
AAGGCCATTCTGTGGAGCAGAGAGAAACAAGGAGACCAATGGGTTCTTGCCCCCTGGTTT
CATGAAGGCCCCAAATTCCTTCCAATTTCTCAGCTACTAGGAGCCTGTTCTTGTAGGAAA
CAT
>FR0012455
CTCTATTAAGCCTCCACTGTACCTTTAACTTCATAATTACAACAGTCATTATACTGTATT
AAATTTGTTACATTTGTCTCCTTATTAGAAATAAGCCTCTGGAGAGCAGAAGGGCAGACG
TTATATTTTACTCACTCTTAAAGACTTAGTACAGATCTGGCTTTTTTTTTTTTTTTTTTT
TTGGAGACAGAGTCTCACACTGTTACCCAGATGGCTCACTGCAACCTCCACCTCCTGAGT
TCAAGTGATTCTCATGACTCAGCTTTCAAGTAGCTGGGAATACAGGCATGCACCAACATG
CCTGGCTAATTTTTGTATTTTTAGGAGAGACAGGATTTCGCCATGTTGGCCAGGCTGGTA
ATCCGCCCACCTCAGCCTCTCAAAGTGCTGGGATTACAGTCGTGAGCCACGACGCCCGAC
CCAGATCTGGCATATTCTAAGCATGCAATAAACAAATGCAGAATACAAAACAAGAAAAGC
A
>FR0012456
AAGCCTTAGTGGGAGAGATGGCACAGAATTGCTATATAGGATGTGAATGCTCACTCAAGG
GACAGAGCATACAAGGAGACCAGAGAAACAGACCATGGGAACACTAGAGGGAACAAAAGG
ATAAGAGGCAGTTTGGGTCAGGGAAGGCTGAGGCTTGAAGAGTGAGTTGGAGTTTGCCAG
ACACAGAAGAGACCCTTGGAAGCAAAGAGATCATGGTATGTCCTGTGCAGAGTTTAATGA
GCACAGCGTGTGTAGGGGACATGCTTGGACATGAGACAGCTGGGGCTGAATCAATGAAGT
ACCTGGTTAAGATGTTTGGACTTAATCCTGTAGGCACTGGGAAGCAACTAAAAGGTAAAT
AGGGAAGTGACATATCAAATTTGCACTTTAGGCAAGTCCAATGAGAAGGGTTTGAGTTCC
ATCTTATGAAAAGCTGCTTCTAGATGCCCTGCAATTTATACAGCTGCCATATATTAATCT
CCTACTGTGTGCCTGGGCATGCCCATACATGTTTTTCTTTACTTTTTACGCTTTTTTCTC
TACTGGCTCTTAACCTGCCTCATCCTATGCCAAGTTTATAAACATATTTCAATTTAATAT
TATAAATAAAATAATAATACAAAGCCATTAAGATGAAGAGATTGCCATTGCTGTTGCATT
CAGCAACTGGGAGTCCCTGCAAATTTGGGAAGAGCTGGTTCAGTGGAGGGCACGGGCACT
GGGGTGGTGACTGATTGAGAGGTAAGGAA
>FR0012457
CACTCTTTCCTCTATTTTCATCCTTTGCAATGTGATTTTGCAGTTGTCACCATCAAGAGG
TGGTGCTGGTTTTCTCATCTATTGAATCTGGACTGACCTTGTGTGATATGTTCTTCCAAT
AGAATGCAGGTGAGTGACAGTGTGCTAGTTCTCAGTCTAGGCCTCATGAAGCCTTATGTG
CTTCAATTCTCTTCCTTGGAATGCTGCAACCACTATATGGCAAGTCCAGGCTTGCCTGCT
GTAGGATAAGGGACCACATGGAGCAGAGATGAGTTTCCCAACTGAAACCATCCTAGACCT
CCCAATCCTCAGCCTATCGAGCAGCTGATGGTGGATGCATGAGCTAGCCCAGCCAAGATG
TGCTGAGCATGGTTAGGATCAAAATCACCCAGGAGCCCTGCAGACTTGTAAGCTAAATAA
GTGCCTTTTGAATTAAGTCAGTAAGTTTTGAGGAAGTTTGTTACATGCATAGCTAATTGA
TGTATGAAGTAAATATCAAGTCATCTATTTCAAAACAAAATAAGACAAAATCTCCTTCAA
CTATTTACTCTAGAGTAGTCATCCCATCGTTCACTTTTTCATGTCGAGTTATTTATTTAT
TTATTTATTTTGAGACAGAGTCTCACCCTGTTGCCCAGGCTGGAATGGAGTGACACGATC
TCAACTCACTGCAACCTTTGCCTCCTGGGTTCAAGCAATTCTCCTGCCTCAGCCTCCCAA
GTATCTAGGATGAGAGGTGCCTGCCACCACACCCGGCTGATTTTGTATTTTCAGTAGAGA
CAGTGTTTCATCATGTTGGCCAGGCTGGTCTCGAACTCCTGACTTCAAGTGATCCACCCA
CCTCAGCCTCCCAAAGTGCTGGGATTACAGGTGTGAGCCACCACACCCAACCAAGTTTTT
TAAAACAATAGCCTATGCCTTACCTTCTCTTAATTCTTTCCCCTACAATTTCACTAAGAC
TGCTTTTGCTAAAAAGACTAAACATCTTTTTTAAATTTTATTCTATTTTTGAAACTAAAG
ATCTTGTGTGTGTGTGTGTGTGTGTGTGTGTGTGTGTATTTGAGACATGGTCTCACTCTG
TCACCCATGCTGGAGTGCAGTGGCATGATCTTGGCTCACTGCAACCTCCACCTCTCGGGC
TCAAGTGCTTCTTGCGCCTCAGCCTCCCAAATAGCCAGGATTACAAAAACGGACCACTAA
GCCTGGCTAATTTTTGTATTTTTAGTAGAGATGGGGTTTCACCATGTTGTCCATGGTAGT
GTCTAACTCCTGTCCTCAAGCAATCCACCCGCCTTGGCCTCCCAAATTGCTAGGATTACA
GGCATGAGCCACTGCACCTGGCTTGTTTTTATTTTATTTTATTTTATTTTTTTTGTAGAG
ACGAGGTCTCTCTGTGTTGCCCAGCCTGGTCTGGCACTCCTAGGCTCAAGTGATCCTCCC
ACCTGGGCTTCCCAAAGTGCTGGGATTACAGATGTGAGCCACCGCGCCCAGCTGAGACTA
AAGATCTTTTAATTCCCAAGTCCGGTGGACACTTTCTAATGCTTGTCTTACTTAAGTTTC
TGCACCATTGGACACAGTTGATGACTCCTTTCTTGACTCTGTCTCCTGGTTTTTCAT
>FR0012458
CATTGGATGGTGAGATAGCCCCTTCCCACCCTCACCCCACCAAAATGTAATTTGGAAATG
TGTCCAAGAAATGTCCCACATTGAGCAAGTCCTCCCCGATGTCACAGAGTCTAAAGGCAA
AGTGGGGCACACACAGCATTTTCTTTCATGTGGGCAGGGACATGTCACTAAGTGAATGGT
GAGCTTTCTCTCAAAGAGGGGAGCCAAATGCTATGCCCCGTCTTCCTTTGAGGTGGGAAG
AAGAGATGGGGAAAAGCCTATAGAAACAAACCTTTGTAGTTTTTGTTAAAGTAGATTATA
AGATGAAAAAGTTCTTCTAAAACAAGAGAGAGCTTGCGTTGCTCTATGTAGCTTCATATC
CCTGACAGAGTTAGGCAAAGAAAGATTTATATTAATGCCTTCCTCTTTAGCTTTCTTAAT
CCTCAGAAACCAAAGTCTCCAGAAGCTAGACTCCTCAGGAGCTCCTTTCCCTTTGATATG
GTCAGCTGTCCCCACTGGCAAGTGGGGAAGAAAGAGCCCTGCGTTGGTTTCAAAATGGGC
ATGTTTAAACGTGCCCTTGATTTTAGCTGCAGGCCTGTGTTATGAGAAAACATGGTCCTG
CCCTATTCGAGGCTGGTCACTTAGAAATAGCTTTTGCCTTAGTGTCAGCCTGAAAATACC
TTTG
>FR0012460
GTATTAATATACATGTCAGAGGATGGCTTCTATTACTGGGTTCATTTGCTAGTACAAAAT
AAAAAATAGGGGATTTGTCTCCTGAAGGGGAGAAACAAAGTGAATTGTGGTATACTGTTA
GGAATAGATAATTGGTGCTGTGAAGAAAAGTCAGCATGGAGACAGAGGACCTCTCAGCAA
GGCAGTCTTTACTTTCTGCAGAAAGGGTGCCCCTCGCAGATGGAACAATGGAGAGAGCAC
ACTTGAACAAAGGAAAAGCAGACATATTTGTCCCTTACGCATTTGGGTCATCCTTACTGC
TGTGTCCTGCATCCATTGGCTGGAGCTGGACCTCACAGTATTAAACTGATACCTGATTTG
CTACTAACATAAAACTTTCCTAAATACGTTAAGTGCAAGGGAGAACAAAGAAGAGAGGAA
GTTGCTTACAAAAGGTTTAAGAAAGCAATAACATTTCCAAATAAGGAAGGGGCATAAGCT
ATGAGCTAAGACTTGCCTGGGCCTGCCCAGACATGCCTGAATAAGCCAAAGCAACTAATT
GGGCTAAAGTGTAAGAACTGATAGTTGATAGGAGGCTTTAGAGTAAGAAGCTATGATTTC
TAGTGTCTGTTATTTTATTTTCAAACCAAGACGAGCTTTGAAGGTGGAACTTTTCTACTT
TCTACATACACTCAAGCCAGAAGGGTAATTTAATAAAGGTCATCTGGTTAATAAATCCCT
GATCTTACAAAATGAAATAATCCACAGTTTTTCTTTTGGGCTACATAATGTCCCCGAAAT
ACTTATGTGATACATTAGCTTATTCACAAAGAAGCTTTCTTTTTGGTGGAAAATGTAGTT
TTTTACGCAAATGTGACCCCAAAAGTACCGTTTTGCAAAGGAAAAGGCTGAATAAGCTCT
TGATCCTAAAACTGTCTTGAGCTTAGGTTAATTGAGCTATGGAATGATTATAAAGAAAAC
TCCTGGCCCTCTCTCTTGATCCTATTCTTGTTTGGGTTGCTATTAAGAAGAAACAGCAAA
ACTGGGTTCATACTCTCATACTACTTGAATGTGGACTCAACAGAAATTACCTATAAAGTA
GATTAACCAAAATTAAATTACAACAAGGTGATTTTTAAAAAATTATTTATTGTGGTATTC
TATAAATTTCCGCATTTTTTATGTTTAATTGGGGACTTTCATTGTTGTTTCTTCACTTGG
TTCCTGGAATTTTCTTTGAATAGTTTCTTGAGTCTGTCTTTCAAACAGCATTTTTTGGTT
AAGCATTCCATGGAAAAAGCCTGCTTATGGAGAAAGATCAAAGGTTTTTTAATTGGCTAG
AAAGGTACCCAACTGAAGAGAAAAGGAATGAAAACTAAGGTTTTGGGATTGTTGTGAAAG
GAATGAGTAGAATTCTTAGAGATTGTGACATAAAGGAAACCTCAGCTTATGCTTAAGAGA
AGGGAAATGTAATATGTATGTGA
>FR0012461
ATATTTCAGAATAATGCGTCTGTGATTAACACCCTGGGCTTCTTCACAGTATTGATTCTC
TGGGCCTGATGTGGTAAGCAAGCACACCAGGGATCACAAGGTCATTTTCTAACTTGCCCT
GAGCCTGTGGCTTTTGTGGTTATTGCCATCTGCCGCTGTTGTTATTGCTATTGTTGTTAC
TGGATCTCATACACAGTCTGGAGCTAAACGTAAAGCCTCATCCTGCAGGCATCATTTCAC
GCGACTGCCACAGTCTTCTCCCAAGGATAAGCTGTGATGTCACTTCCCGTGGCCGGCTGG
CCTACAAAAGCCTGCTGTCATTCTGTCATGTGGTTTTGCCCAGGGTTGGCACAGGGGCGT
GCCCAGACATGCAGCAGCTTTACATTGTTTCTCCCTCACAGAGCTTGGGCATATCCCATC
AAGAATATGGCTGTGGCTGTGCATCCTAATAAAAGGCTGGAGAAATAACTTTGTGTTGTG
ACTGTAGCATTAGCCGCAAATGAAATAACTACCCTGTGCACACTCTCATTCTGTTTCTCA
AGATGTTGAAGATATAAGTATAAAAGTGTTGTTGTGTCCATAGCTGGGAAGGCAGACGGG
TT
>FR0012462
ACATTCAAAACTAAACACCTTTCTCTAACATGTTGCTTTAATTATTTAAGCATTCTGCCT
GGGATATTTTCAGTTAGTCATGGGATTTTTCATAAAACTCTCCCAATATATCTCCAAGTG
GCCAGGCTTTTCAATCACTGCTTCCCTCCATGTGTATTTCACACACACACACACACACAC
ACACACACACTCTCCACTTAAATTGAACAGGTTTATTTCTTTACACAAGAATTCTTACAA
ACAGCCCGGTTTTCTCCACCATATGTCCACTCCTTCTCTGCATAGCTCAATTTTGATTCT
TACACTATATTTTACATATTCTTACACTCTGATACGATCTTGTCTCTTATTCTTTATGGC
TCTGCTCTGTAATTTTGTTGTTGTTGTTCTGAAATATAGTTGGACATGTAACTTGTACAT
GACACACCTTAGCAAGGAGGCAACTCATATCTCAGATGTAAGTGAAAGAAGCACTCTCCA
GGGGTTTCCTATGGGAGTGGTCAGCACGCTGGCCTCATTGGTGGAATGGCCTAGTTACGA
AAACAGCAGGAGCTTTTTGCCTTCCAGAAATCTGGACCATCTCACAACCCCCAGACAGTC
TCAGCTACAAGGAAAAGTGATAATTCCATCCCACTTTTATAAACACACACAAACACACAC
ACACACACACACACACACACACACACACAATCATTTAATCATTTTTAATCATTTAATCAT
TTTTTTAAAATCTCTGACACTTTAGCTGGGCAGGTCTAGACATGTCCTCCTTTGCTGGGA
TGTGCCTTTTTCTGTCCCGGAATACCCTAAACTTGACATTTTGGCAGC
>FR0012463
TTTGTCACAATGGGTGGGTCTCAGTCTCCCATCCCTGAGGCCACTGCAATGCGACAGTGG
GACACGTCTCCCCCTGGGTGGGGTGACTGAAGACCTCTTCTTGAAGGAGAATGGGAATCC
CCGACAAGCCCCCAGAATTGTTAGAAAGAAAGCTTGAAGTCGTAAAGAAAGACGAGTACT
CAAACAAAGGATTTCTCAGCAAAGCAAATTTACTTTTGCGCAGTAGGGTGCTTCTTACAG
GGCTGCTTGTCATGAGAGCACACTGAAGAAAGTAGAGTAGAAGCTTTTATTCCTAATGTG
ACTCCTGCCCTCGTGCCCTTTCCCCATTGGCTGGGGTCGGACTGCACAATCTAAACTAGA
CCCAATTGGCTAAACATTTAAACTTTCTTAGATAAGGTGGGCGCATGATGGGAGAGAGGG
GAGAGGAGGAAGGGGTCATCTACAGAGGACTAGAGAGCCAGTCTTTTCCTAAATAAGGAA
AGGAATGTGAGCTGGGGCTGTGGCATGCCTGGGCATGTAGTAAAATCAGAAAGAAGAAAA
AAGGAGAAGAAAGGCAGGGGGTACCTGGAATTAGAGAATAAGTAGCTGAGCAGGCTATTT
GAAGAGAAACCTTGCCATATCTCACATCTTTTATATCTTCTCATGCCTGTATGTATTATA
TGAACTGACATAAAGGGAGTCTTTTGGCCTTTCCTGAGGTCGTATAGTGTTATGTTGGAT
TTTGCATACCTGAAGTAGAGAATCTTGTTGAGTAATAATATGAATGCTTGTTTAACAATG
TAAGCCCTTTAGTACTTACATGGTCATCTTAGGATGGATTTATATCCATTTGTTTTTACA
AGATTAAAGTTTTCTTATTTTTTCCTGATTTTTAAGGGTAATAGATACTCATTGCAATAA
GGCGGAAAATACCAAATTGTATAAAGGAGAAAATAAAAATCAACTATAATATCATTATCG
ATCATCATTACTATTTTTTCACATAGTTTTTAAAATTTTTATTTTTGTCTATATTTTTTG
TTTTTTTAAAAGACGGTCTCTCTATGTTCTCCAGGCTGGCCTCGAACTCCTGGGTTTTAA
ATAATCTTCTCATCTCAGACTGCCAAGTAGCTGGGCCTGTTGGTGCATGCCACCATGCCC
AAACTTCCAGCCTTTTTTTGTTTTAAAAAAGTAGAGTTTTGAACCAGGCACAGTGATTCT
CACCTGTAATCCCAGCTACTTGGATAGCTGAGGCAGAAGGATCTCTTCAGGCCAGTAGTT
CAAGACCAGCCTGAATAACATAGTGAGCCCTTGTCTCTAAAACAAACAAAAACGGAATTA
TAAATACCATCTTGTAAACTGCCTTTTAATTTTTATTTTATTTACTTATTTTGAGACTGA
GTCTCACTCTATCGCCCAAGCTAGAGTGCAGTGGCATGATCTCGGCTCACTGCGGCCTTG
ACCTCCCAGATTCAAGCGACTCTCATGGCTTAGCCTCTCAAGTAGCCGGGATTACAGACG
TGTGCCACCACGCCTGGATAACTTTTGTATTTTTAGTAGTGATGGGGTTTTGCCATGTTG
TCCAGGCTGGTTTTGAACTCCTGACCTCACATGATCCACCTGCCTTGGCCTCACAAAGTG
CTGGGATTACAGGCGTGAGCCACCACACCCAACTTAAACTGCCCTTTTTATATACTGCAG
CTTATTTAACCATTTTCTGCTGTGGACATTTAACTCCTTTCCAGTTTTGA
>FR0012464
ACATTTAGATTTGTGGTCCAGTTTGAGTTAATTCTTATATAAGGTGCAAAACAGTGTTTT
AGGTTCATTTTTATTTATATGAATGTCCAATTGTTCCAATGCCATTTATTGAAAAGAGTA
AGTTCCTTTCTTTTTTAGTTCCTTTTCCACCTTTGTAAAAAAATCAGTTGTTCATAGTTG
TGTGGGTCTATTCCTAGACTCTCTATTCTGTTCTATTGATATTTATCTACCCCTTCACAA
CATTACTGTTACAGTCTCGTCAATGCACCACAATGTAGCAGTCTCAGTTGTGAGGTATTA
CCTAGAGTTCTTTGTCTCATGACAAAGAGAATGAAGGAGCAGGGACACAAAGGATGAGGT
TGGAGTGAAAGTTTCATAAGTGAAAGAAGAAAGCTCTCAGCTGCGATGAAGGGATCCAGA
AGAGGGGTGCTGTTTTTACAGTTAAATGCAAAGACTTTTATAAGAAACTGATGAGGGCTG
GGTGTCTTATTTGCATAAGGCACAAAGTTCTGGTAGTTCCATCCCATTCTTTTAATGCGC
ATGTGGGCCCTAAGCTTGAGTTACTCCATATTGCTTTATTCCGCTTACTGCACATGTTCA
GGGGATGGAATTTTCCATTGCAGGTGTGTTTGGGCAAGTCACCTGTGCAGCCTTTCTTAT
CTGTGTGGCTATGGGCATGTCTTAGGCAAGCCCGACTGTGCAAGTTCCCTTATCTGTGCC
TGCAGGCTGTTCTTTTGCTTGAAAGAATTCAACAGATGACCTACCCTAACTGCCTGTCTG
ACCCGTTTCTTCCTTTCTCCTCTCTCATTACATTGTGTTGATTACTGTAATTTTTTAGGA
AGTTTTAAAATTGGGTACTATGATGCATCCAACTTTTTCTTTTCAAAATTGCTTTGGCTA
TTTTAGTTTCTTTGCTTTTCCATATAAATCTTTTTAGACTCAGATGTCTATATGTACAAA
ATATCTTGTTTTTCATTGGCATTATGTTAAATCTATTTGTATTGGTTCAATTTTGGGAGA
ACTGGCATCATAACTATAGTTAGTCTTTCAGTTCATAAACAGGCTATGTTTCCCCATTTA
TGTTTTCATTTTGATTTATTTCATGAGCATTTTTTTAGTTTTCATTGTAAATCTCTTACA
TATATTTTGTTACACTTACATCTAAATAATTCATTTTTTGGAGCTATTGTTTTTGAAAGT
TCAGTTTTCAGTTGTTCCTTGCCAGTATGAAATATGATTGAATTTTGCATGCTATTAATT
TTTTTTGAGACAAGTTCTTACTCTGTTATCCAGGCTGGAACGCAGTGGTATGATCATGGC
TCACTGCAGCTTTGAACCCCTGAGTGCAAGTGATCCTCCCACTTAAGCCTCCTGCATAGC
TGGAGCTACAGGTATGCACTACCATGCCTGGCTAACTTAAATTTTTTTCTTTTTTTTTAG
AGAGAGGATCTCGCTATGTTATCTAGGCTGGTCTCAAACTTCTGGGCTCAAGTGATCCTC
CTGCCTTGGCCTCCTAAAGTGCTGGGATTATAGGCTTGAGCCACTGCACCCTGCCTGTTA
CTGTACTTTTATGTTTTAAAACATTTACTTATTCATTTTTATATCTTTTATTTCTTTTCT
GAGTGTTTCT
>FR0012465
GCCTTAATTTGAAAGAATGAAAAAATGCCAAACCAAAATAGCATTTATTATCAGTGAGAG
TTGTAACTAACATGATTTTCAAATTGACTCAGACTTTACCATGTGAAACATACCGTTGTT
ACTAATGAGTCAAAAAAAACTGTAGCCACCATTATAGCAAATATTTATAATATTAATGAA
AATTTATTTGTCAGACAAGATAGAATGTATTATTCTAGTATATATTTACAGTGGACCCAT
AGTATAGTTTTCTATTTTACACATCCCATGTGAGTGTGAAAGTTGGCTACTTGCAACTTC
TCAGAGATATTTACATATAATTTATAAAAATCTGAATTGATTCAAAGTTAAGAAAACAGA
ATCACTCAATTACATTGGAAAATGTTCAAAGAATAACCAGTAAAGGCAATAAAAATGCTT
CAAAATTTAAAGTAACAAAAAATTTATATTTTTATTCTAAGAAAACACAATAAAATTTGT
TGACAATTACTAAAAATATCAGAATATCTCATATATGATTAAGTAAAACTCAGTTGATTG
ATAGTATACTCAATTAAATTAAGAGCAATAAAATGCTGGTGTACCAAGGGGGTTGATAAA
TAACACCACTCTTGTATGCCCAAGTTCTTAATCAAATGAGAAACTGGATAAGAAACCAGT
AAAGTTAAACCAGATTCTACATGATTAGTGCTTTCTTGTGGGGAAGGGAGCTTATAATGC
TAGATTCCAGAATTGTTCAAGGGTGTTCTGTCTAAACAGATTCTTCCCCAGGAATAAGCT
GTTTTACTATGGGCCAGAGGAAACAGCAGTGCATATGGCCTTTGAGAATCTCTTAGTTCC
AAAGAAAAATAAAACAGAGAGTTGTATTCTTTATAAAGAATTTGTCTTCCTCAACTTATC
AATTAACATTAACTCATCTACACATCATGAATAGAATGAAATTAGGAGTGGATAGGTAAC
AAAGTGTTACAGTGAGGAAGCATCAGTAATAGAGATAGAGCATTCTCTCTTCATGTGAGA
CAGTGCATCAATGAGGAGAAATCTATTGTATTAATATTACCTCCAAAAATGTTAAGATAA
TGTCATTAATTATTTCAATGGATGCTACAAAGCCCAGTATAATATGTAAAGATAAAATTG
TATGAAATGTCTCAATTTTTATTAACTTGATCATGAAATTAAATAAAAGCAACTAAGTTG
TAAAAAATTGGAAAGCCTGATACAAAATAATTTAAATGACATAATTCTATGTCTTCGAAA
AAAATTAAAGTTTAAGAAATCAGTTAAGTATAAGTATTTATACAAAGTTTATAACCTGTC
CTTATACCAGCAAAGTACTTAGAGAGTAAATGATAGATAACAATGTTTCATTATTGCAAC
AAAATGGAAGGAAGAAAACAATAAATAGAAAGGGTTCTATAAGACAAATACACGATCAAA
TGGAACAAAATTAAAGAGCTTTATTTTAATTATATATTTATATGTGTATAATAGGACAAG
AAGACTAAATAAAATCTATATTTGTTTTCTTTATATGAACACTAAATAACAAATATTCTA
AACCTGTCTATTAAAATTAATTTATTGTTTGGATAAAATTCTTTTTTATAGTAAGTGGAA
TATCAGAAAGCAGACTTAATAAAGTTATTTTAAAGTTAATCTCAAAAAATAAAAACAAAA
GCAAAAATACAACCCTGAAATTCTGGTTCATCTTTGGCAGTGAAAGCTCCCCATAGTCCA
TCCATCCTACTAATTGTAACTATAAACTTTGAATACTTTTTTTTTTTTTGAGACGGTGTC
TCACTCTGTCGCCCAGGTTGGAGTGCAGTGGCAAGATCTCGGCTCACTTCAACCTCTGCT
GCCTGGGTTCAAGTGATTCTCCTGCCTCAGCCTCCTGAGTAGCTGGGATTACAGGCGCTT
GCCACCGCGCCTGGCTAATTTTTGTAGTTTTTCTAAGTAGAGACGGGGAACTTTGGATAC
ATTTTTTAGAGTAAAAAAAGTAAATTAAAAATACCCTAATTGAAAACTCTGAAAATAAAC
AAGTTAGTTTTTTTTAAGAGATGCCAAAATTTGAAAAAGCAACTGTTATTAAAGTGATTT
GCATTATTTTTTTTTTCCTTGGGATATTTTTTCCCATTCACAGAGTGGAAAAGCATAGGT
GACTACAAGTCTTGCTAGACACTCTGCTGTCAATTTGGCTAGGAAAAAAGCAAAAACAAA
AACAAGTAATGGACATTCAGTAAATATTAGCAGAGACAAAGGAATGTTACAAAGGAAGCA
AATGGAAATTTTTTAAATGAAAAATAAAATATCTGAAATTAAACATTTATTAAGTTCAAC
AGCAAAAAAAGAATAATAGTAGGAAAATATGTTGAACATAAAATAGTATGTCCAAAAAGC
CAGATCTAACTTCTTATTGCCTACAAGGAATCAACTTTGAATATAAAGAAAATGGTACAA
ATTAATAGATCAATAGCCATTCCCCAATATAAAGAACACAGAACAATGAATGAGACTAAA
GAGATACTTTGAAACAGAAAAATAAGGAAACCTCAAAACGTGAAGGACAATATTAAAAGG
TCTAACGTATTTGTAATTTCGGTACCCAAAGTTAAAATTGGGGCATACTTCTAAATACCC
AAAGACTTTCAAAATCTGCAGTACAGTCAATGACATACATTTACGAATGAAAGAAGCTCA
GCAAATTCCAAATAGTGTAAGTGGGAGCAAAATGCCTAGGCAGATAAAAAGGGGTCCCTA
GAGAATTTCTGGCCTTCTTCACAAGTGTTTACATTAGATGCTTTTGTGCAGATGAGGGAA
CCTGCCCAGGGCTTGTCTGGGCATGCCCACAGTGGACTGGAGCCTGACATGCTCACTGGG
GCAAGTGGGTGGAGCCATGAGGAATTCATGCCTTGCAAAGGGGAGGAGCCTGCCCTCTTG
AGCTCTTGTGGTGACCTGGGAATCAATGTGTGAGGTGGTGCTATGTAGCAGGAACCCCTC
TTGCTTTGCAAATAGTTTTTTGTTTGTTTTCCTTTTTGCCCAATAGAGCCCTGCTCTACT
GACCCTTCAATGTGCCCGTGTGCCTAAATATTCCTGGTCGTGTGAAAAGAACCCAGGTAT
TAGCTGAACTAAGGAGCACAATTCTGCAACATTTTGGCACCCAAACACGGGGCTTGAGAA
ATGGTGAGTAAGATGCGAACAAAAACGCCCCTTTTTTTCCTTTACCTTCTAAGCCTTTGT
GTCGTCGGACTTTTTCTGAGAGTAGGGGAAATTGTACCTCCCTCCCCTCCACTCCTGTCT
CTTCCAGCGGTCGGGAATATCAGCCTTTTCCTGTTTTTAAGGGATAGACAGGTGAACCAG
AGGCTCCCTGCTCCCCTCTTAAGTTCCTCGCCCTGCTGGAGGAACCCATTTCCATAAGAA
TAAGATTTTCTTCCTGCAGGCA
>FR0012466
TTCTTTGCCTTTATCTGCATTGCCACCTGGAAGCTCCGTAATGTCAAGTCCTGGAAGATA
TTACTAACCTGTTTCCATTATGGGTGTAGTAGAAATATAAGTAGGTCACTGTTCCTAATT
CAGAAACTGAAGAGAGTCAAGCTGCCATGGTGACAGGTTCTGTATAAAAACACCCACCTC
TGAACCTCTTGGAGAGATGTGATGATTTGGTCATTGGATGTGAAGGGGATAATCTGCCAG
CTGGTTTATTGCATTGGCTAGAAATAGGAGATGCAGAAACTAAAAAGCTCTCAAGAAGTC
ATCAGATGAGAAGGAAATTAATGTAGCATAGTGATTCTGCTGTAGAGGAAAGGCTAAAGG
TGAGACTCTTGAATATGTGCACCATTTCTTCTGCAGCTCTTGACTTGGATGATCCTTCTC
AGTGTGATCCCACGAGTGTTTGGTGATGATCTGATAGTAGAAAGGGCAGAGCGATTTAAC
TTTGTGCACATCTTCCTCTGACTTCTCCATCTTTCTAACATGCCTGTACGTGTGCCTTTA
TCATTGGCATTCTGGAGTTAGGGACATGACCTTTTCTACAGTCCGGATGAGGAATCTCCA
ACTATGACTTTTCATTGTGACTCACGTCTGCAAAGAATGAATAAAGAAGAATTTGTTGGC
CAGGAAGTGTGTACTATGCAGAGAGAAATAATTGTTGTTGGGAAAGAAACTTTTGAAGAA
CCAGAATTAAAAAAAAAAAAAAAAGAAGAATGAAGGAAGTCTATCAAGAAAAGGAAGAAC
CAGAAGTGATCTGCAGGGTGTTGCCTGGAGATATGGGAAATAAATCAAGAACAGAGAAAT
GGGAAAAGATAAAATAAAAAACATTGCCGGTTAGGACCAGCTGGGGTCCTAGGAAAGTGG
CAGTTCCAGCGGGGCTTGGAAAGCTACTGAACCACTCACTTATGCACACACAACTGCCCC
GCCCTCTCCCCTTCTTTGGCCCCCATTCACCTGGTGTAGGAGGGTCTGACACCCTCACCA
GGGAGAGTGCTATTTGGCTGTTTTGAAGGCGAGACCTTGAAGCGTGGGAGAGCTTCGCCT
CTTTCGTAAGCTGATGTTGCGTAACCTCCCGGAGAGTCAGGACCTAGTGGTTAAGGACAC
AGGCTTTGAAGCCAGGCAGATAGGGTGTGACTTAAATGCTGGACCTCAGAAAAATGGCTT
ATTGTGAAGGGTTTAATGGAGCATAATGAAGTAAGTGCTCAAAACTGTTGTTAATATATG
CCAAGAGTTATAACTAAATTTGTAAAAAGCACCTTCTTATACTCTCAGGCAAACTTTGAA
CCCGAGCTCGGCTTCAACAGGGAGCTGGACTCTATCAGTGGCCCCATGGGGGAGCTGGGC
AGTAATCCAAGGCTCCGGGTGGGGTGTTTGAAGCAGCTGCAGATCCTCGTGAAGGGCTCT
GGGTGCCCATACATTGTCCCTATGGAGTTTCTGTACTTAAAGCCCCTGATTTTTTTTGTA
AGCTGCTCCAGCTGGGATGTCTGCACACTCACACATGTTAACCTAGAATGGATTCAGGAA
CTATTTTAACATTTACATGGATAATGGGTTGCTTTGTTAAGTCATATGTAAATTTTTATT
TAGCTCCTAACCATCTCCTGTACACAAGACACTGGACTCACAGGAGTGCAAAATGCAATG
GTGTTAGGGGTTTGTATGGATATGTTATTCGTGCTTTATGACAACTCAGAGAGAGGTAGG
TAATATTACCAGTTTTACAGAG
>FR0012467
TATCTGTTTTTATAAAATGCCACCTGGGTTTATCACTGAGAATCACCGAGGCAGCACAAC
TACACACTTTGCTGGCAGTGCAATTGAATGACATATGCACAATGACCAATCACTGCAGAT
TTTGAAAGAACTTGCTGCGATTGGTCACCAAGCACTGCAGGTGTTGGAATAAAGGTCATG
ATTGGTAACTGACTGTGGTGCGCATCTGTTACTTACATAGTGATTTGTGGACTGAAGAGC
TAGCAGCCCCATTTGTGCTCCATGCAATGACTCACAGTTAATATGCCATGGTAACTGTAA
TTTGAACCGTGTTGTTGGAAGACTGAGTTATTTAATGAAACCATGGTAAATGAGTTCGTT
TCATGCTTAATCAGAACCACGAGAAGCAAAGCCTGCCTGTATTTGTATTCTGTCTTCACA
AGTCCAGTGTAAGCCCCATGAGGGCAGGACCCATGACTCAAGAAGTCATCTGCACATATT
CCCCATGCTCACCCCAAGCACCTACTACAGTACCTTGTGTATGAAAAAATACTCGATAAA
TATTTACTGAATTTTATTTTCTTCACCAGAGAAAGAACTGTGTAGATGTAACACAGTATT
GAAAGTCAAGAGACTTCAATTCTTGGTCTGGGTCTGGAACTAATTGAGTATGATTTTTCA
GACACTCTCTCTTTTAAAAAAATGTATTTTAAGCAAAATCTCTACCTATGGTAAGGATAT
AATCAGAATTCTAACAACTATTGTGTCTTAGTCATATTCAAGATGAAAAAACTGTTTTAG
TTTATTATTTTATTATTTATATTATTTTATTATTTTTTGAGATGGAGTCTTGCTTTGTTG
CCCAGTCTGGAGTGCAGTGGCGCGATCTCAGCTCATTGCAACCTCCACCTCCTGGATTCA
TGCAATTCTCATGCCTCAGCCTCCTGAGTAGCTGGGATTACAGGCATGCACCAACATGCC
CGGCTAATTTTTGTATTTTTATTAGAGATATATTCCCTCTTTCAGTGTTCCTGGGAGCTC
CTTAATGAGCCAAAACACAAAGCCATTCTGACAGAGAATGCTGGCTGTCAGCTGCATTCA
TTCAGAGCTAAGTGATCTGATCCACACACCAGCCTAACAGCCAAAGTGATCTCACTAAAA
TGACCAATATCACTGCAAAGGAAGGTTTTCCAGGCCAAGAGAACGTGCATGTGCAAAGAC
CCTGGGGCAAGAAAGAACCTGGCATTTCGTAGCTACCAAAAGCCCATATGCAGGAGAGCA
CAGAGGGCAGAAAGATGTGAAGAGAATCACGAGATGGCCCAATGACGAAAGGGGAAGAGC
TGGAAGGGAGTGCCATGAGCCCCTGTTGAAATCCCTCTGGCTGCAGTGTGGTGAGTGGAT
GGCAGAAGAGTCACAAAGGATGTGGGGGAAGAAGCTGTGAAAGGATGCCAGAAGAGATGT
GATGTGACCTGGCCCTGGGTGGAAGCAAGGGAGATGGGAACAAAGGCATAGCTTCCAGAG
AGGTCAAGATGTCAAACCAGTGTTTGAGGCAGGTGGTCCATGTGTGGTCCCAGAACAGCA
GCATCAGCAGCATCTGCAGGGAACTTGTTAGAACACGAATTCTCAGGCCCACTGTAGACT
TCCT
>FR0012468
CTGTCTCTACAAAAAAAAAAAAAAAAAAAAAAAGTCAATAAATGAGGTGGCAAGATTGCT
TGAGCCTAGGGGGTCGAGGTTGCAGTAAGCTGTGATCACGCCACTGCACTCTCATCTGGG
TGACAGAACAAGACCCTGCCTTTAAAAAAAAAAAAAAAAAGTGTTAACATTGCAGATGTC
CAGTTAATAGGAAAGGCCTCTGTTTCACTTTTCCCATAAAATGCAAATGAAATGGTATGT
TCATTTGCATTTTATGCCTTTGCCTAGAATACTCCATCCTTGGGACAGGTCAGTTCCCTA
AGAATATTTTCACATAATGACTACTTCTGCTTCTCTATAAAAACATCTCCTGAGCTCGTA
ACTTGGAGCCCTTGGGAAAAGAGAACCTCAGGGTGGAAATGGCTGGAGGCCTAGGGTGGC
CGATGCTGTCGTCAGGGGCCAGCTGACAGAGACCTGAATCGTATAATATGATATTCAATA
GGTGGGTCAAAGGAGCCTGTTAGATTGAATTAACAGACTTGCACTGGAGATGTAAACTGG
AATAAGGAGCTCAGGAGAGAGGGAACTTAGGGTGGAAGTGGGAAGGTGGAATGGATGGTG
AGGTAAGTTTTCTATCCTCTGAGATGTGATCTCAGTGGCTTCTTTACCCTCCACAAGAGG
GTAAAGCGTCCCTCCCACTGGCACTTTAGAAAAATTCCTTTTAGTTTTAAAGGCTTTCAT
TCCTGTTCAGAAGTCAATGCCCTTGACGGGGCTGATGTGTTGAGCTGCTAACAGTCACCC
ATCCCAGTGTCAGGAAGATTTGATAGAGGAGTTTGGAGGAGAGTGGGAAGGAATGACTGC
TTAGGAGGGGAGAGAGCCTGGCAATGAAATGTGGCCCAGGGCACCAGCCTGACAGCCCCG
AGGGACCCCTGGGTGTGTTTGAGGCTTTCATAGTTCAGATTTCTGCATGCCCGGACACGC
TCTCCACATGCCTTTCCTGAGGCCGTGTGTTCTGCTCCTCCAAGAGAGTAAGCCTCTGGC
CTGGTCAGGCCCACTTCCACCTCACTGGCTGCAGTGGGTCAGGCCTCGGCTTTGGCTTCA
GCTGCCTCTTGGTTTCCATTCCTTGTCTTCTCCCCGTCCTCCACATCTGCCGCTCTCCCA
AGCCTTGTCTTTTCTCCAGCTGCCCTCGACTGTCCCTCCATTTCTTTCTACCATGGCCTT
AAGTCTTTGCGTCATGGATGTTCAGCATTTGCAGACATTTAGCTTTACCTCATGTCATAT
TTACTGTAGGTTTATTGCCATGCGTGTGTATGTGTTCTCCCTAACTTAGCATCTCTCAAC
GTGTGTCCCATGAAATAGTGTGATCAGATTAAATGCAAAACAAGTTTATAAACAAAGGGT
AGGAAATGGTGGTTTTAGCAAAGGTTAAAAGCCTTTTTAAACCATTGGCCACTGCAGAGC
TTTAATTCACACATGTAGATCCTGAGTCCCTGTGAAGAGTTTCTCAGTGTTATTTACTTG
TGCAAGAACCTGTTTTTCATCTTGTGGTAGGTAGTATTCTGCAGGACCCAGTTTCCTGAA
GGGCTGCTGGAATTCACTTAGGCTCTGGAAGGGTAGAAACCACATTGTCCTTCACTGTGG
GATCCCCGTGTTAGCTGAGGGCAGTGCTAGGCAGGGCGTAAGTCATTCCTGAGTAAGCTC
TTAGGACAGTTGCTTGTTTTTTTTTTTTAAAAAAAACCTTTTAATTGTGAAATTCATATA
AAATTCACCATTTTAATCATTTTAAAGCATGAAATTAAGTGGCATTTAATATGTTCACAG
TGTTGTGCAATCTTCACCACCATCTAGTTCCAGAACGTTTTCATCACCCAGAAGGAAGCC
CTGTACCCATTGAACAGTCACTCCTTATTTGCCCCTCCCTGCTGCCCTTGGCAACCACTA
GTCTTCTTTCTGTCTCAATGGTTTTGCCTCTTCTGGACATGTAATGGAATCATACAATAT
GCGGTGTTTTGTGCCTGGCTTCTTTCTTTAGTAAAGTTTTGATATAGATGCAAAGTCTTA
GACCCAGATGATACCTATGCTCCTCCAAAGCAACTCTTTATCATTGGCCAAACCCCATAA
ATGTATAAGTAACCAAAAGCAGCCATTCATCTGGAAACCTCCAAGTTGTGTGGCCAGGTT
AAAAATACCTTGGAATACTGGTTGCCGTTACCATGATTTGACCTGGGACTTCAGGAAGCT
GGCTGAGCTGTGCTGGAGTGAGCCGGGTCTTGAGCCCTTTCCTGGAGGTCAGAGGTGCCT
GAGCTGTTGACATAATTGGCTCATCCCTCTTGCTCATCCTTTTTCTAGTTGGAGGTCTCA
GCATTTCAGACTACTCATTGTTTAATAACTGTAGAACATTCTAGAGTGG
>FR0012469
TGCCCAATATAATCAAAGAATGGCCCAGCCTCGAAAAAAGCCCCTGTGCCATGGCATTAA
ACTTTCCAGTGGTGTAAGTGAGAGAGGAGAAAGGAAGAAGCTGGTCAGGCAGGCAGTTAG
GGTGGGTCCTTAGTTGAATTCTTTCAAGCAAAAGAACAGCTTGCAGGCACAGATAAGGAA
ACTTGCACATGGGGGCTTGCCTAAGACATGCCCACAGCCGCACAGATAAGAAAGGCTACA
CAGATGACTTGCCCATACATGTCCGCAATGGAAAATTCTGTCCCCTGACACATGTGCAGA
AAGGGGAACAAAGCAATATGCAGTAACTCAAGCTAAGGGCTCACATGTGCACTAAGAGGA
CAGGGCGAAGCTACCAGAAATTCATGCCTTATGCAAATGAGACACCCAGGCCTCATCCAT
TTCTTATAAAAGGCTTTGCATTCAACCGTAAAAACAGCAACCCTCTTCCAGGCCCCCACT
GCACAGGAGAGCTTTCTTCTTTTGCTTGTTAAACTTTTGCGCAACCTCATCCTTTGTGTC
CATGCTCCTTAATTTTCTTAGTCGTGAGACAAAAAACTCCAGGTGATACCACAGGAGAGG
CTGCTACAACGGCTACATTCTGGTGCATTGGCGAGACTGTAACATAAGGATAGGAGAAAG
GCTTGAACCACCAAGGGGAGATGTTGCCAAGATATTCAAGCAGCTCATGGAGGATGGGGC
TGGGCCAGTGTTTTCTCAGGTCCCTTGGGGGGGTTCAGAATGGTGGGGGGATGTGGCATT
AAACTACACTGAATTGTGTCATAGGGAACAATTCTCCCTCTAATTCCTTTCCAACCCTTC
AGATGACTTCCAAAAGAAAACGTCAGTTTTCTGCAAGCCTGTCTTTAACATTGCTCTAAC
TCTTGCTGATAATACTTCCTAATACTTCCTGTT
>FR0012471
TTTTTTTTAACTTCAGGAACTGTTAACTTGGAATATGCAGTGATGCATGTTCCAGGATGC
AAAAATCAACTCCTTTAAAAAATCCATAATTGTATTTTATACAGTTTTGTATAATGACTT
GATATTCAGAATTACAACCTGAGGTCCTGTACAATCCTGATGTGGCTAAGTCATCAATGG
AAGATTCCATTCTAATCAGCCCTTATTTAGTGCCAAGTATATCTTACTGGGTTTTATTGT
GTCTTGGACATGTCCAGCCAGTTCTGACATGTCAGGGCCTGTCCGAATGCCCGAAGGGAT
GGGCCCTCTAGTGCACTATTTCTATGAGTAAACAAGGTAATTGGGAAAAGAAAAGCCAAA
AGAGCACTATACCATCTGCAGAAGGATTTCTCCTTGATGGGAGAGTTGGGTGTATAAGTT
TGAGAGGTAGATGAGGCTATTAGAGAAGACAGACTGTTGGCTTTATCTTGAAGAAATCAT
ATGAAGTTATTCCTTCTGGGGCAGTGCCAGAGGCTTAGGAAGGTAGGGCCGTGTGCTGAA
TATTTGATGTTTGTGGCCCTCCAGATTCACTTTCTATTTTTCTCCT
>FR0012472
CTAAGAAACAGCAGTTACTATTGACTATTGCTTAATTGTACAAACATGACAATTTTCTCA
ATATTATTTATTTTTATGATTATTATTATTTTTTTGAGGCAAGGTCTTGTTCTGTCCCCC
AGGTGGAGTAAAATGCTATGATCATGGCCCACTGTAGCCTCAACCTCTTGGGCTCAAATG
ATCCTCCCACTTCAGCCTTCTGAGTAGCTGGGACTACAGGTGCACACTACCACACTTGGC
TAATTTTTTAATTTTTTTGTGGACACGAGGTCTCCCTGTGTTGCCCAGGATGGTCTTGAA
CTCCTGGACTCAAGCAGTCCTCCTACCTTAGCCTCCGAGAGTGCTGGGATTATAGGCGTG
AGCCAGTGTGTCTAGCTATATATTTATTCATTTATTTTGTTTGTTTTAAACATAATTTTT
TTTTTTGAGATGGAGTTTCACTCTTTTTGCCCAGGCTGAAGTGCAATGGCACGATCTTGG
CTCACTGCAACCTCTGCCTCCCGGGTTTAAGTGATTCTTCTGCCTCAGCCTCCTGAGTAG
CTGGGATTACAGGCATGTGCCAACATGCCTGGCTAATTTTGTATTTTTAGTAGAGACGGG
AATTCACCATGTTGGCCAGACTGGTCTTGAACTCCTGACCTCAGATGATCCGCCCACCTC
AGCCTCCCAAAGTTCTGGGATTACAGGCGTCAGCCATCACGCCTGGCCCATAATTTTATA
ATTTTTATAGAGACAGGTCTCGCCATGTTGCCCAGCCTGGTCTCAAATTCCTTGGCTCAG
GCGATCCTCTCACCTCAGCCTCCCAAAGTGCTGGGATTACAGGCATGAGTCACCATGCCC
GGCCTCCCAGTACCATTTTTTAAACAAATTAATACACATTGTGTCATTTAATCCTCACTA
CAGTTCTGTGAGATGGTTGTTACTCTCATTTTACAGCTGATAAAGCCTAGCCTCTAAAAT
GTTGAAGTGACTTGCCCAAGGTTATAGTTAACCCAGGTAGGAAATATCAGAGTAAACCAT
ACT
>FR0012473
AGGGTTTCTTCTATAGGTGACTCTGGGTTAAAAGGAGGTTTCTTTCCTGCAGGACTTATC
AGAGCCTTTAGTTTGCTGATGTGCATTGTGGATCTCTAACGGAGGACTCTGTGATCCCTT
TGGTTTGGAGCTGGGCATGCCCTCAGGCTGGCGTTCCCAGGTGCATTTGGTGTTAGGCTA
TAGAGGGACCCCTTAAGAGGAGAAAAGAAGAAACTGGTCAGGCAGGCAGTTAGGGTGGCT
CCTCAGTTGAATTTTTTCTTTTCCTTTTTTTTTTTTTTTTTTTTTGAGATGGAGTCTTGC
TCTGTCACCCAGGCTGGCGTGCAGTAGTGCGATCTCAGCTCACTGCAATCTCTGCCTCCC
GGATTCAAGTGATTCTTCGGCTTCAGCCTCCCAAGTAGGTGGGATTATAGGCATGCGCAC
CACGCCCAGAAAATTTTTGTATTTTTAGCAGAGATGGGGTTTCACCATGTTGGCCGGGCT
GGTCTCAAACTCCTGACCTCGTGATCCACCCGCCTCAGCCTCCCAAAGTGCTGGGATTAT
AGGCATGAGCCACTGCACTTGGCGGTTGAATACTTTCGAACAAAAGAACAGCCAGCAGGC
ACAGATATGGGAACTTGCACAGGGGAGTTGCCTAAGACATGCCCACAGCTACACAGGTAA
GAAAGTCTACACAGGTGACTTGCCCAGACATGCCTGCCATGGAAAATTTCATCCCCTGAC
ACATGCGCAGTAAGGGGAACAAAGCAATATGGAGTATCTCAAGCCAAGAGTCCACATGCG
CATTAGGAGGACAGGGTGAAGCTACCCGAAATTCACACCCTATGCAAATAAGATGCCCAG
CCCACATTGGTTTCTTGTAAAAGCGTTTGCATTCAACTGCAAAAACAGCAACCCATTCGG
CCCCCTCTCTGTGGCTGAGAGCTTTCTTCTTTTGCTTGTTAAACTTTCCCTCCAACCTCA
CCCTTTATGTCAGGCTCCTTAATCCTGTTGATCCTGAGACAAAAAACTCCAGGCGATACC
TCACAATGAGAGACTGCGACATTGTGGTGCATTGGCAA
>FR0012474
GCAGAAAAAGGCTAATCCAGACCCTGAATCAACATACTAATTTATAAATCGAGTCTCAGG
TAAACACGGTTGTTTCTCCTTGTGCCTTATGCTGGAGGTCAAATGCTTACAATAGCCTAA
AATGACAAGTCGAGACATGTTTTCGTAATTGGAAGTTAAAAAAAGAAATTCCACCATCTG
TTGATGAAAAGAAAAGTTTTGCAATAACTGCTGTCATTTCTGAAGAAACATCTCTAAATT
CTTCAGAAAACAGTCATGGTGCTTATGACAGCTAAAAATCATTTGGGGCACCATTAACTG
ATTATGAACTACCTGAAGAATCATGCTCATACTTAAAAGGGCCACATGGAATCCTTTTAG
CAGTTTCACAACTGTCTGGGGTTATTCATTGCAGACTGAAAAATGTTGCTTTTTCAATTC
CAAGTAAGTCAAAATGAATGGGACAGCAGATAGACTGGAAG
>FR0012475
GTCAATCCTCACTTGAAAACAGTGAATATATTGTGTACTTGTAAAAAGAGGAGGCTGAGT
AGCAGAAAAGCAATTAAAAGGTTTGATTTTGGGTAGGAGAAACAAACATCTTTTCACTCA
GATTTCAGAATGAGGGGGCATAGATTCCATGGAAACCTGAAAAAGTACCATTATACCTGT
GATACAGTCCCAGAAGGAGGCTGCTACCTGGCCTGTCCCAGTTCCACTCCAAATGACATT
TTTCCATGTTGGGATCTGCTTGTCCCTGGTGTTAAAGAATGTCTCCTGCAACACTTGCAA
ATGTGGGGTGAGTTGGGCCTACAATGGCTCAAACTACCAATCAATTCAGTGTAAGGATTA
CCCAGAGTGGTTGTGTGAAATTTCATTACCCAAATAGCCTTTTGGTTGACTGTTTTTCAA
TTTCCAGTTGACTGTGGCAGCAGTAATTTTTCTGAGAGGTTGTCTCAAAAATTTTCTGCT
AGAAGAATGTCTTTCAATGGAATCCTATTAGAACCCACTAAGATGCTGTTTGATGAATTC
TCCAGAAAGTTTTTCTGTAACCTTGCCACCAAGTAAAAGACTACTAGTATGCCATTTGTG
AGAGACAAGTTCACCTACCAGATTCCAAAGATTGTATGCATGTATCTCTTGGGACTCAAC
AGAAGGCAAAGCTGGCTCACTTCAGTGAAAAGAAATTTATGAGGAAGATTTTGCTCCCAC
AATCCATGAGGGACTAAAGGCCTAAGATTGGGAGCACAGAGAAACCAAAAGAGCCCCAGA
GGGACAAGAAGCAGACACCAGAGCAATAATCTCATGGTCTAACATGTCTGGGCAGGTCAC
CACTACAATAGATGGCCTTCCAAAATTTTCTTTTCCTGCCCTCATTCTCAAAGTCTAAAG
TCCTAGAGACTCTTGTTGCTGGTATGGACAGTGGTGGTGAGAGGAAGGAGCTGGAATCAG
ATTTGGATAATGGAAAAAGCAGTTTGCTATCATTATTCCACCCCATGGAGGATAGATTCA
TCCCTAAGAAAATCAGAGCATTGTTAGGAAAGTGAGTGAATGCTGGTAGCCAAATATAAT
GTTTTCTGTTACAGCACATCACAGGATCAAAACCTCCAGGGTACAAATTATTTATATTGT
TAATCCAGGACTATAAGCTTACATGCATTAATTTCCAAATAATGCCCTATAGATAATGAA
TGTATTTTAAGTACTTAATTGTTGCTAGTTATCTCTTGCTGTATAAGAATAATATTCCAG
ACTGGGTGCAGCGGCTCACGCCTGTAATCCCAACACTTTGGGAGGCCAAGCTGGGCAGAT
CATTTGAGGTCAGGAGTTCAAGACCAGCCTGGCCAACATGGTGAAACCCTGTCTCTACTA
ATAATACAAAAAAATTAGCTGGGCATGGTGGCGCGTGCCTGTAGTCCCGGCTGCTAGGGA
GGCTGAGGCAGGAGAATCACTTGAACCCAGGAGGCAGAGGTTGCAGTGAGACTCCATCAT
AAAAAAAAAAAAGGGAAGAATATTCTCAAACTTAGTGGCTAAAAGCACCTATTATCTTAG
TTTCTGTGGGTCAGGAATCCAGGCATGGCTTAGCAAGGTCCTCTGCTTCCATGTCTCTCA
CAA
>FR0012476
TCTGGCAGGCAAAGGACAACTTTTAATTTAGGCACAACCTAAAATTTCTCCCTCACTTCC
AGGAGTTATTCTGCCCAGGTTCTGGAATCTGGCCAGATGTGATGCAGAATCCCCTCCCCA
CTACTCACCTGCTCTGTGACCTTGAGCAGTGATTTAGCATTTTCTTCATCTCATTTTCCT
CTTCAGCAAAATGGAGACCATAATGCCTACTTCACAGGGTTTGTGAAGAATTAAATGATC
TACTTTATGGAAATGACTAACGGTTCCAGATACATAATGAGTATTTGATAAATGCTAGCT
ATCATTGGATTCATTTTGTTCTCATAAGATATTAATCATTTGGACACATTGACAAGCAGG
AGAGGAAAATCATGTTCATTTACCCACCACTCTGATAGTGCAAAATCAAATAACACTGAT
CCTGTTCACTGGAGATGAGTCATATAGCCAGAATCTGTTAGCAAGTGGTAATGCCTTCTC
TGGAACTTTGCCTGCATTTGGGACATGTTGGGACATGCCAGCATTATGCAAGCAACAGTA
CCTTGCTGATGTCTGTGTGGCTTTCCTAATCATTTTGGTATGGTTAAGAGTAGAAAATAA
TCACATGCTTTTCTATCCTATTATCCTTTTACAAACAAAATTGAGATATTTAAACATGAG
ATCTTAAAAATGGTGGGATTAATAGTTTCACCAAATAATACATTGAAACAATACAAGTAG
AATAAGGTTTAAAGAAATATGCACAGGCTGGACGCAGTGGCTCACGCCTGTAATCCCAGC
ACTTCGGGAGGTGGACGGGGTGGATCACGAGGTCAGGAGTTTGAGACCAGCCTGACCAAC
ATGGTGAAACCTCGTCTCTACTAAAAATACAAAAAAAATTGCCGGGCGTGGTGGCACACG
CCTATAATCCCAGCTACTCAGGAGGCTGAGGCAGGAGAATCGCTTGAACCCAGGAGGTGG
AGGTTGCAGTAAGCCGAGATCGCGCCACAGCACTCCAGCCTGGTGACAGAGCAAAACTCC
ATCTCAGAAAGAAAGAAAGAAAGAAAGGAAGAAAGAAA
>FR0012477
CTGAAAATTAATGAACTAGAGCCAAATACATTCATGAAAGAACCTCATAAACATAATGTT
GCTTGAAAAAGCAAATTGAATAAAAATATATAAAAATTTAAAACATACAAATAAGACTAA
AAGTTAAAAAATAAAAGAAGAACATATAAAGGTAAAAAATATACAATACAAATACATGCA
CCTACTATGTACCCACTGATATGGTTTGGCTGTGTCCCCACCTAAATCTCATCTTGAATT
GTAGTTCCTGTAATCCCCATGTGTCATGGGAGGGACCTGGTGGGAAGTAATCAAATCATG
GGGGTGGTTAGCCCCATGCTGTTGTCCTCATGATAGTGAGTTCTCATGAGATCTGATGGT
TTTATAAGGGGCTTTTCCCCCTTTTGCTTGGTGCTTCTCCTTGCTGCCACCATGTGAAGA
AGGACGTGTTTGCTTCCCCTTCTGCCGTGATTGTAAGTTTCCTGAGGCATGCCCAGACAT
GCTGAACTGTGAGTCAATTAAACCTCTTTCCTTTATAAATTACCCAGTCTCAGGTATGTC
TTTATTAGCAGCATGAGAAGGGACTAATACAGTAAATTGGTACCAGGTAGTGGGATGCTG
CTGTAAAGTGCCTGAAAATGTGGAAGTAACCTTGGAATTGGGTAACAGGCAGAGGTTGTG
AAACAGGAGAGTTCCCTGACCTCCTTCACAGGACATGTGACAAGGGTGTGGCTCTCTGTT
CAGCCACTGTGA
>FR0012478
ATATATTGTGTACTGTATTCATACAGTAAAGCTACAGAAAAGAAAATGATTAAAAATCAT
AAGGGGAGAAAATATATTTACTATTCATTAAATGGAAATGGATTATCTTAAATGTATTCA
TCCTCATCATTTTCATGTTGAGTAGGCTGAGTAGGAAGAGGAAGAGGAAGGATTTGGTTT
TGCTGTCTCAGGGTGGCAGAGATGGAAGAAAATTCACATATTAAGTGGACTCACACCAGT
GAAACCTGTGTTGTTCAAGGGTAAAGTGTATTTTACTGTTCAACTCAGTGTATTTCTCCT
CCCCCTTATATAACTAAAACAATATTACCAAAAAATAATACTATCCTTACTTTGTGTAGC
ATCCTTACTCTCATATTTTCACTCTATTTTACTATATTTTCATTTTTGAAATATGTTCTT
CATATGAACAACTTGGTCAGTTTCATTACCCAGCAATGGTCTGTGAACAGCATTTTTGAA
AAGAGGGCAATAGATTGTGAGCCAAATGCAGGGGCTATGTCTACCTACGTTTAACAACTC
AACACTGACTGGCACGCACTAAGTTTGATGAGTAAATTAATGACTGTATCTTTCACAATT
AAAACAATCCCTATATAGGATTTTATACCCATGTTGCAGAATTTAGTTTAGCTAAGATCT
GGCTTTTTGTCATAGGACCAAGAAAATTTAGGCATCTGGACGCATTGGAGGGTGAGTAGA
GCAAGATGTTATTGGGCGAAAAGGCAAAAAAAAAAAAAAAAAACCTCAGCAAAGCAAGAT
GGAGTTCTGCTAAGAAGCCCCCCATCTCACAGATTGATTCACAGATCACCACAGGAGCTG
AAGAGAGCAGGCCCCTCCCCTGCATAAGCCGCAAATTCCCCATGGCTCCACCCACTTTCC
CCAGTGAGCATTTCAGGCTCCAGTCCTCTGTGGGCATGCCCAGACAAGCCCTGGGCAGGT
TCCCTCATCTGCACAAAAATATGTGATGTAAACACTTGTTGGGTGCGTGCAAGATTCTCT
GGGGATCCCCTTTTACCTGTTTCAGTATTTGGCTGTTGAATAAATAGATAGGCAAGACCT
TTCAGACTTTGAAGGAGGCCTGGGATACTTCTGTATTTGCCATTTGCTAATATAATATAA
ATAAATACATGTGTAACAAAGTTATAATATTTTAGCTTATTGAAATGTTCATATTAACCA
TTAAATTAGAAATGAAATTATGCAATTGACAGAGAATCTGCAAGATCATTGATTCAAGTA
CAAGCAATATAGTCCATTATTGAGAAACAATATGAGTTTAATGAATACCTTCTCTTATCT
TGGCAAGGTAT
>FR0012479
TCATCCCTGAGGCAGACAGAGAGGGAGTCATTCGCTACGTCATTGGGGTAGGGAATGCAG
CTCTCAGGTTGATGCTTCTGTGGAGGGTTTCTATGTGGATCCATCCTCCCTTCAATTTGC
AAATATTATTAAAATCAAAGTGACATGAGAGCTAATGCTAGCTCATATACACCGTATCAG
CTATCTGTTGCCACATCAATGCTGTGTAATAAACTATCCCAAAATTCAGCAGCTTAAAAT
AATAAGTAAGCCTGTGGGTCAGCCTGCCAAGAGTTCTGGTCTCAATGGCCTTCCTCACTG
TCATTAGCTACAGGTTGGCAGGCTGCTCTGCTGATCTTGGCCAGGCTCTCTCTGTTTCTG
AGGGTTGCCAGCTATGTCATCTGCTGGACCAGATGGCCTTGGGTGGAACCACTGGGGTGA
CTTGGCCCTTTGGCAACCTGGCTCTCATTCTCCAGGGCTAGCCTGGGCATGTCCTCATGG
TGAAGGCAGGGGAGCAAGAGAACAGTGGAGATGTTGCAAGTGCTTTTTTACGCCTCTGCA
TCATGTTTGATAACATCCATGGGTGTCACGAGCAGTGCAAGGTTAGCGATAACCAGGTCC
ATGCAGGTTTGTGTTTTTCCACAACATCTTTCGCTGATGCTATTTCAATCACAAACGCCA
CAAGCTGCATGGAATTCCCAAGGAGGCAGTTCTTCTTAGTGCATCCTGTTCCCTCAGACA
CTCTGGCTCAAGCCACCCACAAGTCAGTCAATATTGCAAACCATATATAATAGTATACTT
AATCAATATATAAGTTATAGGTTAAACATTCCACAGCAAACAAAGTAACATTTAACATCA
GAAGAAAAAGAAAGAGGAGAAAGGATGAATGAAAAGGACTCCTGGTCTGGGCCCAAGGGT
CCTGGTCCTGTTAGTCTTGCAAGGCAGAGTCTTTGATACGGCAGAGCCCTCGGCAGCAAA
TGCCAGGCTCTCATCATGAGCGACTGCGAGGTGTGAGTTCCAACAGCTGCTTTGAGCTGC
TGAAGGCCTGATCTCTTCTAGTCACAGAGCTGTCTGGTGAGAACAGACAGAGAAGAATGT
GCTTGTTTGCATCCTTATCTGGTTGGATGTAGTCTTTATTTGTTTATTTTATTTATTTAT
ATTTATTTATT
>FR0012480
GCTGTGCTAGCGTGAGCAAGGCTCCATGGGCGTGGGACCCTCTGAGCCAGACGCGGGATA
TAATCTCCTGGTGTGCCATTTGCTAAGACCATTGGAAAAGTGCAGTATTAGGGTGGGAGT
GTCCCAATTTTCCACTTACTCTCTGTCACGGCTTCCCTTGGCTAGGAAAGGGAATTCCCC
AACCCCTTGCACTTCCCAGGTGAGGCGATGACCCACCCTGCTTTGGCTCATACTCTGTGG
GCTGCACCCACTCTCCTACAAGCCCCAGTGAGATGAACCCAGTACCTCAGTTGGAAATGC
AGAAATCACTTGTCTTCTGCGTCACTCACGCTGGGAGCTGTAGACTGGAGCTGTTCCTAT
TCGGCCATCTTGGAACCTCCTCTGCCTATAGTTCTTTAAAAAAAAAAATTTCAGGCAGGG
CATGTTGGCTCATGCCTGTAATACCAGTGTAGCAGGACAAGCTGCATACAAAACCCCTCA
GACACCGAGTTAAAGAAGGAAGGGCTTTATTCAGTCAGGAGCTACAGCAAGACTCACGTC
TCCAAAAACTGAGCTCCCCGAGTGAGCAATTCCTGTCCTTTTAAGGGCTTAAAACTCTAA
ACAGGTCCACGTGAGGGGGTCGTGATCGATTGAGCAAGCAGGAGGTACGTGACTGAGGGC
TGCATGCACCAGTAAACAGAACGGAACAGAACAGGACAGAGATTTTCACAATGCTTTTCC
ATACCATGTCTGGAATCTATACATAACATAACTGGTTAGGTCATGAGTTGATCTTTAACC
AGACCCAGGGTGCAGCACAGCCCGTGGATTTAATTTCTGCCTTTTAGTTTTTACTTCTTT
CTTTGGAGGCAGAAATTGGGCATAAGACAACATGAGGGGTGGTCTCCTCCCTTACCAGCA
CTTTGGAAGGCTGAGGCAGGTGGATCACCTGAGGTCAGGAGTTTGAGACGAGCCTGGCCG
ATATGGTGAAACTCTGTCTCTACTAAAAATAAAAAATATTAAAAAAAGTTAGCCAAGCGT
GGTGGCGTGTGCATCTGTAATCCCAGCTACTCGGGAGGCTGAGGCAGAAGAATCACTTGA
ACCTGGGAGGCAGAGGTTGCAGTGAGCTGGGATCTTGCCACTGCACTCCAGCCTGGATGA
CAGGGCGAGACTTCATCTCAATTAAAAAAAAAATTTCAAGTTTTAGATTTGGGGTACATG
TATAGGCTTGTTACATGCATACATTGCATGTTGCTGAGGTTTGGGCTGCAGATCCCATCA
CCCAGGTAGTGAGCATAGTACCTGTGGTGGTTTTTCTTTTTTCTTTTTCTTTTCT
>FR0012481
CTTCTCTCCTGGCACTATGTTGTCAGTTCTTTCATCCTGTATGAATGTTTAAGTCCTTTC
ACAAGAGTGAATAACTAGATAGATTCTAATTGTTAAAGTATTCTTTCCACACACCCAGAA
ACCTAATTTTGTACTCAGGCTTAGCCTGCAGAGTATTCAGCAAATGCTGTTGCCTGAGAG
AAAATGGACACATGCACAAAAGACATGTGTGTCTTCTGAAAATACAGAAAGGTGTCATGA
AAAACAAGTAATAACATCCCACTGGCTGGGCATGGTGGCTCATTCCTGTAATCCCAGCAC
TCTGGGAGGTGGAGGTGGGTGGATCACCTGAGGTCACGTGTTCGAGACATCCTGGCCAAC
ACGGTGAAACCCCATCTCTACTAAAAGTACAAAAATTAGCTGGGCATGTTGGCACATGCC
TGTAATCCCAGCTACTGGGGAGGCTGAGGCATTGGAATGGCTTGAACCCAGGAGGTGGAG
ATTGCAGTGAGCCGAGATCGCACCACTGCACTATACAGCCTGGGCAACAAGAGTGAGACT
CCGCTAAAAAACTTTTTAAAAGGCCGGACACAGTGGCTCACGCCTGTAATACCAGCACTT
TGGGAGGCCGAGGCGGGTGGATCATGAGGTCAGGAGATCGAGACCCTCCTGGCTGATACA
GTGAAACCCCATCTCTACTAAAAATACAAAAATTAGCTGGGCTTGGTGGCGGGCGCCTAT
AGTCCCAGCTACTCGGGAGGCTGAGGCAGGAGAATGACATGAACCCAGGAGGCAGAGCTT
GCAGTGAGCTGATATCGCGCCACTGCACTCCAGCCTGGGCAACAGAACGAGACTGTCTCA
AAAACAATA
>FR0012482
ATAGTTTCCCCCCAAAGTTGTCCTCGTTCAAGCTATCAGTGACACATACGCAGGGGCTGT
TGATTTATGCCTATCATGAGGCATCTGCCTCTCTTCCTGGGAGTGTGAGACTCATGCCAA
AAGCTTAGCGGTGGTCTGCAGTGGCCTCATCTAGGGCTGCTCCTGGGAATGCACTGGAAA
GAGAAGCCCCCTTCGAGGCTTCTCTGGGTTCATTTCCTTTAAATCCAAAGCCCTTCTTTG
GGTTCATTTCCTTTAAAGCATGGCCAGGTCAGCTTCAGGCTATAAGATATGATGAAGTTT
CTCTTCAAATAGCCTAATCAATCCTTTATTCTTTAATAGTACCTCCCCACCCCTTTTTCC
TTTTTGTCTTTTTTTCTTCCTTTCTGCCTTTGTTACATGCCCAGACACGCCACAATACCA
GGTGTTAGCAGTACCAGCTCACATTCCTTTCCTTATTAAAAAAAAAAAGACTAACTCTCT
AGCTCATTACAGACACCCCTTCCCCTTTCCCCTCTCTCTCTTACATGCCCACCTTATCTG
AAACAAAAAAGTTCAAATATTTAGCCAAACAGAATTAGTTTAAAGCGTACAACCCAATCC
TGGCCAATGAAAAAAAAAAATACAAAAGCAAGACTTGCGTCAGAAATAAAGGCTTTCATG
CCCCTTTATTCAAGTGTGCTCCCATGGCGACTGGCCAAGGAGAAACACCCCTCTGCGCAA
AAGTAAAATTGCTTTGCTAAAAATCCTTTGTTTAAGTGTTCAATTTCCTTAGAATTTTAA
ATATTATTCCCAAAAAGGCCTTAGCATCATCTTAAGCAGTCACAAACAGACCTGTCAAAT
TCCTACCAACCTTTTCTTTCCTCTTCTTTTCTTTGCCCTGACATTTCCTGTATTTGGGCC
TCTGAAGATTCAAAGAATAGAGTCCCTAACTTACCCAGCCCATCCCTGCCTTGAGTTGGT
CTTTGACCCTTTAATAACTGCGCCCTTCCATTTAAAAGTAAAATATTTCCTTGTTAAGAA
GACATGTGGTTGGATTATTGCTTCTGCTTTTCACAAAGCCATAGAGTAAAAGCCAAGCCT
CAGGATTTGGAGAGGAGGGATGAGGTTGAATTTTATGATCTATACTTCTCTCTTGGCAGC
CAGGCAGGATTTGAGGGAGCAGGACCCTGTTAGA
>FR0012483
AGTGGGGCAGTGGGGTGCACCTCCCCTAGATGGGGTGACCAAAGACCCCTTCCCAAAGAA
GAATGGGAATAGTGGATGAGCCCCCAGAAAATTGTTAGAAATAAAGCTCGGAGTCACAAA
GAAAACAAACACTTGAACAAAGGATTTCTCAGCAAGGCAATTTTTACTTCTGCAGAAGGG
TGCTACCCATAAGCCTGATTGCCATGAGAGCACCCAGAACAAAGGAAAACAGGGGTTTTT
ATTCCTAACGCAAGTTGTTTCTACTATTGTGTCCTGTCTCCATTGGCTGGAACTGGACCA
CACAATCTAAACTGATCCCAGTTGGCTAAAAACTTAAACTTTCCCAAATAAGGTAAAGGT
GCAATGGGGAACAAAGGAAAGGAGGGGGTCACTTATGGGAAACCAGGAAGACAATAATAT
TTCCAAATAAGGAAAGAGCATAATCTGCGAGCTGGGACATGTCTGGGCATGTCCAGGCAG
ATCCAGGCAGACTAGGGGACAAAGGAGTTAGGCCTTGGTTCAAGTACAAGAACATAGAAT
GTGTTTATTTCTTTACTGTATGTAACAACTCCTTGGGGGCACAATAAAGAATCATTAGTA
AAATAGAAGATTTGTTAGTATGAAGAGCAAGGGAAACTTAAAGGAAGCTTTTAAGAGGAA
CTATCTTCTTAACACTTATCATTCTAAACCAAAAAGGAAAACTTTGAAGAGGAACTTTTA
TTCTTAACAAATTTTCTCTCTTTTTTTCTAGGTTTGTTTAGCTAGTGGTTTATCAATTTT
GTTTATGTTTTTGAAGAACAAACTTTTCACTTTGTTGATCATTTACATGGTTTTTAAAAG
TCTTTATTTAGTTCTACTATGATCTTTATTATTTCTTTTCTGCTAATTTTTGATGTGTTT
TTTTCTTGCTTTTCCAGTTCCTTGAGGTTCATTGTTATATTGTTAATTTGTAATGTTTCT
ACTTTTCTTAGGTAGGTATTTATTCCTATAAACCTCCCTTTTAGCCCTGTTTAGCTGTAT
CCCACAGGTTTTGGTATGTTGTGTTTCCATTTTCATTTGTTTCAAGAAACTTTTTAATTT
ACATCTTAATTTCTCTGTTGACTCAATGGTTATTCAGGAGCATGTTGTTTAATTTCCATG
TATTGGTCTTGTTGCCAACATTTCTCTTGGTGTATATTTCTAGTTTTATTCCATTGTGGC
CAGAGAAGATATTTAATGATTTCAATTTTTGAAAATTTGTTCAGACTTGTTTTGTGGCTT
AACATAGGCTCTCTCCCTGAAAACGTTCCATGTGTTCATGAAAGGAGTGTACATTCTGTA
GTGTTAGATAGAATGCTCTATAAATATCTGTTAGCTTTATTTGGTGTAAAATTCTGTTTA
AATCCAATGTT
>FR0012484
TTTTGGTATTCCTTCATTAGTCAGAGCTGAAGATCTACATATATGTCTACCAAGCAAGTG
TGCATGTCCCACTAGCCAGTTTGTTAGTCTTGCCAATGCACCACAACGTAGCAGCCTCTC
AGTCTCTCCTTGTGAGGTGTTACCTGGAGTTCTTTGTCTCACCACCAAGAGAATTAAGGA
GCATGGATACAAAGGGTGAGGTTGGAGCAAAAGTTTAATAAGCAAAAGAAGAAAGCTCTC
CCCCACGGAGAGGGGGCTTGGAAGATGGTTGCCATTTTTACAGCTGAATGCAAAGCCTTT
TATAAGAAACTGATGAGGGCTGGGTGTCTCATTTGCATAAGGCACGAATTTCCGGTAGCT
CCACCCCATCCTCCTAGTGCCCATGCAGGCCCTTAGCTTAAGTTACTCCATATTGCTTTG
TTTCCCTGACTGCCCACGTATCGGGGGACAGAATTTTCCATTGCGGGCATGTCTGGGCAA
GTCTCCTGTGCAGCCTTTCTTATTTGTGCAGCTGTGGGCATGTCTTAGGCAAGCCCCCCT
GTGCAAGTTCCCTTCTTTGTGCCTGCAGGCCGTTCTTTTGTTTGAAATAATTCAACTGAG
GACCCACCATAACTGCCCGCCTGACCAGTTTCTTCCTTTTTCCTCTCTCAATTTGTGTTA
TGATTTCCTTACTGATCTCTGCCTGAGCAAGACTGGGCACGCCTTGAGGGCAAGGAGGGT
TTATTTCCTCTTATCTCAGTCCCAGCTCCTCTTAAAACAATGCCCTGCACACAGTAGGTA
TTTGATAAATGTTTACCAAATGAAGGGATTGCCTGGAATGGCTTGGCAGACAGGAAAGCA
GAATGAAAACCCACAGGCCAAAAGTGGCTGGGAAAAGATTTTCCAAATCCTAGTGATGGG
CACAGGGCCCCCTAAAGTTCACTTTTGGAACCTTCCCATCTGTCTTGTTCTCCTTTCATC
AGGGACATCCATGCCCCTCAAAGCCCCCCTAGTCACACACTACCTTTCAGGACCACCTTC
CAGATCAGCCAGGTGCAAATCCCACAGACTTCCTGCCTGTGGCTCCAAATGCTCAGCTGA
AATTCTGAGGCTAATTTCAGTGGAGTTAGAGGCTTATCCCTTAGGAGTGGCAATGGCTGG
CTTTAAGATTCGAGAAGTAGTGTTTACATCTCAAAAGAGAAGACCGCGCCACCAGAAATG
CAGAATTTTGGTATGTGCGGGTCCGGGGTCTTCAGGAGATAAAGAATGATAGCTCCAGGA
GCGCTGGGACCCCCGTGCAGCCACCAGTCACCACAGCCTAGGCAGGGGTTGGGCTCTCAC
CTCGGCCCCTCCCCTGCACGCCCTGGATGTGGATGGTCCCCGAGTGTGAACTCGCCTGGG
CTCTGACCCTGGGTGCCCTTCCCGCCGTTGTGGAGCCTCTGCGGGTGTGGTGCATGCACA
GGGGGCTTCACAGGAGACCCGGGGCCCTTTAGAGTCTGAAGGCCAACATTCTTGGAGAAT
CCATGTCAGGCATTCAGGCTCTCAGGGACTCAGATGCCCAAACTATGAAAATGAGAGAAT
CTATCCCACTCTCTCAGGTGTGGTGAGATTCATATTATATGACAATCGGTCGTCTACACA
TTGATCACACTCTCAGTATTGCCTTTATCAGTCGGCCAATGCCTAAAACCCAAAGACGG
>FR0012485
GGATATAGAAACAGAAAAGTAAGGCACCCAACAAGAAGCCAATTTTCTAAAGAAAAGGGA
GTCCCAGAGTTTCTACTTTTATAATTCTTCCTTCCTCTGTCATTCTACAATATCATTGTC
TTCAACATTTTTTAGAACAGTCTGCCCAGATATGATCTGGAAAACAAAGAAGCATGGAGA
ACAAACTTTGCCAGAAGAAACAGAAGTGCACTGGGGGGCACAGGTGGAGCAGCTTTGCTG
TGATCTTGGCAAGAAAGCACTTGGGATCCTTAGGGGCCACTCAATCCTCCCCTCCATACC
CTCACATGGTGGCCTTGGATTCCCAGCAGAGCCTCTGTGCTATGGCACCTGGAGGTTGAA
GATGTTATAGTCTCGCCAATGCACAACAATTTAGCAGTCTCTCATTGTGAGGTATCACCC
GGAGTTCTTTGTCTCACAACCAAGAGAATTAAGGAGCGTGGACACAAAGGGTGAGGTTGG
AGCAAAAGTTTCATAAGTGAAAGAAGAAAGCTCTCCGCCTCAGCGATAGAGCCCGGAAGA
AGGTTGCTGCTTTTACAGTTCAATGTAAAGGCTTTTACAAGAAACTGTTGAGGGCTGGGT
GTCTCATTTGCATAAGGCACAGATTTCTGGTAGCTCCACCCTGTCATTCTAGTGCGCATG
TGGGCCCTTAGCTTGAGTTACTCCATACTGCTTTGTTCCCTTTACTGAGCATGTGCTAGA
GGACAGGATTTTTCCATTGCGGGCATGTCTGGGCAAGTCACCTGTGTAGCCTTTCTTATC
TGTGCAGCTGTGGACATATCTTAGGTAAGCCCCCCACCCTGTGCACGTTCCCTTATCTGT
GCCTGCAGCTTGAGTTTTCAGGCTGTTCTTTTGTTTGAAAGAATTCAACTGAGGACTCAC
CCTAACTCCCTTCTTGACCAGTTTCTTTCTTTCTCCTCTCTCAGAGAGATCCCAGTAGCA
GCCAGATTGGGACCCCTGCCTCCCATAAGATGTTTACATACTGCAGCCAGCCCTATGGGA
GCCAGGAAGGCCTGCAGAACTAGATCCTGCTCAGTTGAAGTAGGACGAGGGCTTAATTAC
ACACCCTCCCCCCATTAAGTCCTGATTTCCACACATGAGGCTGCTATTAGGCCCACAGTC
TATTTAAGAATGCTCCCAGGACAGATTAAAGAAAATCAGTCTGAGCCTCTTAGGAGGGAG
CATCTCATCTCTACTAGAGGAGGAAGCAGTACATGGTGAACAAAGCCAACAGAGCAGCTA
GAACCAGAGAAGGCAGGGCTTAAACCCTGGCTTAATAAGGACAAGATGGCTGAGTGCAGT
GGCTCACGCCTATTACCCCAG
>FR0012486
CTCTCTCTCTCTGTTTCAAGTCTCAATATTGAGTAGCTGTGACTTCTGGATAGTCAGGTG
TCAGACACCCTTTCTTGCCAGGAGGCACCAGGCTCCTCAATCAGCTTAGTCTCATTCTTG
GCCTGGCCCAGGGAAAGATGTTCACTTCCTGGATTCTGAGCAAAGCTCTCCTATCCTGGG
TGCCTGTGGGGCTCCCACTTACACCACAAAACAAAGCTCAAATAATATTTTTTTCTTTTA
TGAGATTTTTGGTATTCCTTCATTAGTCAGAGCTGAAGATCTACATATATGTCTACCAAG
CAAGTGTGCATGTCCCACTAGCCAGTTTGTTAGTCTTGCCAATGCACCACAACGTAGCAG
CCTCTCAGTCTCTCCTTGTGAGGTGTTACCTGGAGTTCTTTGTCTCACCACCAAGAGAAT
TAAGGAGCGTGGATACAAAGGGTGAGGTTGGAGCAAAAGTTTAATAAGCAAAAGAAGAAA
GCTCTCCCCTGCAGAGAGGGGACTTGGAAGATGGTTGCCATTTTTACAGCTGAATGCAAA
GGCTTTTACAAGAAACTGATGAGGGCTGGGTGTCTCATTTGCATAAGGCACGAATTTCCG
GTAGCTCCACCCCATCCTCCTAGTGCCCATGCAGGCCCTTAGCTTGAGTTACTCCATATT
GCTTTGTTTCCCTGACTGCCCACGTATCGGGGGACAGAATTTTCCATTGCGGGCATGTCT
GGGCAAGTCTCCTGTGCAGCCTTTCTTATTTGTGCAGCTGTGGGCATGTCTTAGGCAAGC
CCCCCTGTGCAAGTTCCCTTCTCTGTGCCTGCAGGCCGTTCTTTTGTTTGAAATAATTCA
ACTGAGGACCCACCATAACTGCCCGCCTGACCAGTTTCTTCCTTTTTTCTCTCTCAATTT
GTGTTATGATTTCCTTACTGATCTCTGCCTGAGCAAGACTGGGCACGCCTTGAGGGCAAG
GAGGGTTTATTTGCTCTTACCTCAGTTCCAGCTCCTCTTAAAACAATGCCCCACGCACAG
TAGGTATTTGATAAATGTTTACCAAATGAAGGGATTGCCTGGAATGGCTTGGCAGACAGG
AAAGCAGAATGAAAACCCACAGGCCAAAAATGGCTGGGAAA
>FR0012489
GGCATTGGGATGTTATGCTAATTTTTTTTTCTCTTTAGGGATTTTGGAGGAGGCTAACCC
AGAGACATTTACAACGAAACAACAGCATTTATTTGGATTTGGTACAAGGAGCAAGCAGAC
AGAGTAGACTAAAATGTGTGACCTCATGCTATATTTCTTGTGATCTGATATCACTTAGTG
TTATTGAATGACTTCAAAGGGCAGCTGGGAATTACTGTGAAGACACACACAGCAAAGCAA
TTTCTCACCTGCTGTCTCTGATCACAGAAGACACAGTTAGACTCACATTTCTCCCCAGGA
CACATGCGGTAGACATGCTGCAACTTGTTTGGAGAGAAAGGCAAGGGGCAGAGAGTCACA
CTGTTTGCACTGTGTGGACTGAGACAAGTTTTAAATATAACTAAGGGTTACTTTTTTAGA
ATTAAAAACAGTAGAAGCTGAGCTTCAGGGCATGGGTTACTTCCTAAAAATACAATCACT
GAACTTTTAAAGAACTCTAGGATCAGCTTGTCAAACTGGAGTAGATACGAATGTGAAAGA
CATCTGAGACTCTTTAGTACTTGGCGCACAGATTGAGAATTAACT
>FR0012490
ATGTTTACATTTCAAGATAACGGTATTAATTGAAATTACTAAAAGTTGGGTTGAAAAGTA
AAATAGATGAATAGTCATATCATTTAAGTCATTTTTGGAATTCTAACTTGAAACTTGTAA
GCAAATTAAGTCTCACCTGATAAAATAGGTCTTTAACTCTAGGTTATCTGATCAACAGAA
CCTGCCAGTTAACAGATTGTGGGGGTTCCCAGATATTCTAAAATGTGGAACTGTATTCAA
TGGTTTTCCTGCCTTTAAATAGAGAAAATCCACTGACTTTTGTTCCCTAAAGTGCAGTTT
ACTATTTAAAATAAGTGTAAAATAAAAGAATTGCTACCTGCTTTATTAATGTGCTAAAAA
AAGGATAGATACCCATATAATGTTTTGTGTGTGTAATATTTAAGACTATACAAGAAAACT
GAATTAATTTAAGGTTAAAATGTTATTGTTTTGAGAGAGGAGAAAGGAAGAAACCAGTCA
GGCAGGCAGTTAGGGTGGGTCCTCACTTAAATTGTTTCATACTAAAGAACAGCCTGAAAA
ATCAAGCTTTGGGCACAGATGAGGGAACTTGCACAGCGGGGCTTGCCTAAGACATGCCCA
CAGCTGCACAGGTAAGAAAGGATAAACGGGTGACTTGTCCAGACATGCCTGCAATGGAAA
ATTCTGTCTCCTGAAACATGTGCAGTAAGGGGAACAAAGCAATATGGATTAACTCAAGCT
AAGGACCCACATGCGCACTAGGAGGATGGGGTGGAGCTACCAGAAATTCGTGCCTTATGC
CGTTATGCAACCCAGCCCTCCTTTGGTTTCTTATAAAAGGCTTTACATTCAGCTGTAAAA
ATGGCAACTCTTTTCCAGGCTCCCTGTTCATGGTGGAGAGCTTTCTTCTTTTGCTTATTA
AACTTTTGCTCTAACCTCAACCTTTTTGTGTCCACACTACTTAATTCTCTTGGTTGTGAG
ACAAAAAACTCTGGGTGGTACCTCAAAATGAGAGACTGCTACATTGTGGTGCATTGGCAA
GACTGTAACAGTTTCAATCAAGTAGAAGATGACAAAATGTTATTCTGGGAATTCGTTAAC
GTTGAATAATGTAACATGATGAACTATGTTCTATTAATAATTAGCACGTATGTTCTAGTC
TTGAAACAACTTGGCTAGATAAAAGCTTTGCTTAGTGAAGAAAGACTTATTACCCTTTTT
CCTCTTGTATTTCATCAAAAAATTACCTTTTATGTTCAAATGTTTTTGAGCAAGAGTATT
TTTATATTTGTTGATAGTTAGCATGAAGTATATATTATGAAGATGTTTTATGAGCATACA
TTTATTGGCTAATGAGTAACATGTTATTTCCCAATAACACTGTTCTAAGAATTTATATGA
TGATAATAGCAATTTGTATCATTATGTGCCAGGCAATATTCTGAATTCTTTGGACATATT
AACAT
>FR0012491
CCTCTTTTCAGTTAATAGCAAATCTGATACATTTTTATTCCTAATAGAAGAATGTTATCT
AGTCAGACTTCATTTATTTGAACCAAAGGCTAGTATTGATGCAGGATTTTTGCTCCTTAG
TTCAGCCATATCTGCGTTCTTATTTCATGACCAGGAAGAATTAGGCATGCGGACACAGTG
AGTGAGGAGGGTGGAATTTTTAAAGCGGGTTTCCACCTCACAAATTGAATACCAGGGCTC
CCACACCTGAGCTGATGAGGCCAGGCTCCTCCCCTGCGTAAGGCACTTATTCCTTGTGGC
CCCACCCCATTTCCCCAGTGCGCTCGCGGGCATGTCCAGGCAAGCCATAGGTAGTATTTG
AAAAGGCAGCATTCGATTGGCTAAAAGACATTATTCAGAAAGAATCAATTGGGAAAGGGC
AGGCACACAGGGACAGAAGTTCTTCTGGGTTCTGGGTTTCATCCAGGACCAGCAGTACGG
TCTTTCAGCCCTCAGGCTGTTTTAAGCCTG
>FR0012492
CTCAATCTTCTACTTCTTCAAAACAGATGAAGTTACCTGCTCTACTTATAGCATTCTTGA
ACTATTTGTTAAGTGTAATCTGTTGGATACAAAGATTAGGAGCATGCTTTGGCAGACAGC
GGGGATACAGTCAAAACCGTGGGGTCTGGGAGCCAGAGCACAGAGTTCGAATGCCAGCTG
TGTCACTTGATGGCCATGCGGCCTTTAAGAAGCTATTAGCCATTCCTGAGCCTCAGTTTT
TCATGAGTCAAACAAGCCTAATAATACCTATCCCACAGAGTTGCTGTGAGAATTAAGAGA
TACTGGCCATGAATGGCTCTGTAAGTGGTAAACATTACCCAAAGACCCAGGATCACTTTA
TTCGACATTTTATTGTGGTCTGTCCTCTTGGGCATTGTGGTATGTGAGGTCTGGCTCCAG
GCCTGCTGCCAACAAGGGCCATGTCCAGTATGGGGTGCTGACAGTTTGGTAGAAAAACAT
TCCACCTGTTCCAAATGCTCTCTGATAAACCCTCCTTACGGTTCCACAGCTTAGGACTGT
CCTGGCACAATGGCTGAGTCAGGAAAACTGGCTTTTTCTGGCACATGGGGACAGGAGCAG
AGGACAAGCTCAGGCACATCACCCTTCTGCAAACGATTTGCTAGCACAACAGCGTGCCTG
TGTCTGCTGTGCCTGGGCACATGCCAGAGCGCTGCTGGCAGCAACCCACATGTGCTGTGC
AGAAAGGAATGGGATTGGGAGCGCGTGTTATGGGGACCTGGAGAATGGGCAGAGCCCAGG
ATGGGAAAACAGGCAACTTTAGCAGCGGGTGAGATGGCTGGGAAGGGGCAAATTCATAAT
CAGGAATTCCTGAGCCATCAGAAGGAAAAGGATGACTCAGGACCCACTAATAGTGAGAAC
AACCCAACTGTTTCAGACTGTTAGGGTTCCCTCACACGCCTAGCTCCTAATGATTATGTT
TGCCAAGTAGAATAGATATTATATTCCCATTTGCTTTGCTTTGTTTTGTTTTGTTTTGAG
ATGAAGTCTCACTCTGTCACCCAGGCTGAAGTGCAGTGGCATGATCTTGGCTCAATGCAA
CCTCTGCCTCCCAAGTTCAAGTGAT
>FR0012493
CCCTGCATAAGGCGTGAATTTCTGGTGGCTCCATCCCATTCCCCCAGTTCATGTAGGCTA
CAGTCCATTGCGGGCATGCCCAGGCAAGACCCTGTGCATGTTCCCTTATCTGCAAAAAAA
CTTCTGATGTAAATACTTGGTAGGGGGGAAGGGTGGAGATTCTCCAGGGACCCTTCCTTA
TCTGCCTAGGCATTTGTCTGCCTCCTGCCTCTATCACTATCTGTAACAAGGCCAGAGCTC
TACATTCTTTTCTGTTGATCCCAAGTTTTTAAACAAAC
>FR0012494
CAGAGAGCTAGAGGTAAAGGTAAGTGTCTTGGGGGGGATATTTAACCTACTCTGTGTTCA
CCTTATCTTCTGTAAAGTGCTGATTTTCTGAGCATACAAGGAATACATAATTGAAATTGA
CTATTCCCCTACCTGCTCCTTTTCTCTTGCAACTTGTGGATTCGATAATGTGACCATACC
CTCCTTCTTTCCATACCAGCCTGTTTTTTCCCTTATATTGAAGCCCTCAAAATCATCTTT
GGAGAAAGGCACAGACCTGTCTCCTGGGCATTGTCCTTAACCTTGGCAAAGTAAACTTCT
CAATTGAGACCTGTCTCAGATACTTTTCAGTTTACAATCAACAGCAGCTAACATTGACTG
GGCGTGGTGGCTCACTCCTGTAATCTCAACACTTTGGGAGGCCGAGGCAGGTGGATCGTT
TGAGCCCAGGAGTTTGAGACCAGACTGGGCAACATGGTAAAAACCCTCTCTACAAAAAAT
ACAAAAAAGTAGCTGGGCGTGGTGGTGCACACCTGAGTCCCAGCTACTCAGGAGGCTGAG
GTAGGAGAATCACTTGAGCCCAGGAGGTGCATGTTGCAATGAGCCAAGATCAAGCAACTG
CATTCCAGCCTGAGTGACAGATTGAGACCCTGTCTCAAACAAAAAGAAAAAGAAAAGAAA
AGAAAAAACCCAGCAGCTAACATTATAAAAACAGAAACTGCCAAACATTATACATCTCCT
GATGGACAGATCAGGAGTAGTCTTGAAAAAACCCATTGTTAGGAATGATAAATTCCTCTT
CAAAGGGTTTAATTGTGTAAAGTTCTTGCTCTTTGTTCAGAAGCCCAACCTCCTTGTACT
CTCATTTCTAGCCTGCAAACAACTCTTCCGCTCTGATTGTGCCCTGACATGCCCAGACAT
GTTCAGACATGCCTTGTACTCTAACAGACAAACTACTCCTACCCCATCCTTCTCTTAACT
GCACGTTTGCCATATTTAGAGAAAGTTTAAGTCTTATCCAGTTGGGTTAGTTTAGATTGT
GCGGTCCAACTCCAACCAATGGGGAAAGGACACAGGAACAGAAGCTGCATGCGGGGTAAA
AACCCTTCTCTCCTTTGTTCGGTGTGCTCTTGCAAGCAGATGGACACAGGCAGCACTCTT
CTGCAGAAGTAAATGTGCCTTGCTGAGAAATTTTCTGTCTAAGTGCTGGTTTTTCTTTGC
AGCACTGAGTGCTTGTTTCTAACACCATCCTGACCTGGCCTTAGATCGAATTGCCAACTT
ATAGAAAATACAGGGGACAAAGAAACAGGTTACATGATACTGTACAGATGCAAATTCCAG
ACTATGAGCAAGTCTGTATGACAAAAGGGCTGGTTTCATTAACAAATCAATTGCAAGGAA
AAAGAGGGAGAGCTTATCTCTTTTCTTTTCTTTTCTTTTCTTTTCTTTTCTTTTCTTTTT
TCTTTTCTTTTCTCTTCTTTTCTTTTTTGAGACAGAGTTTCGCTCTGTCGCCCAGGCTGG
AGTGCAGTGGCACAATCTCAGCTCACTGCAATCTCTGCCTCCTGGATTCAAGCGATTCTC
CTGCCTCAGCCTCCCAAGTAGCTGGGATTACAGGCACCCACCACCATGCCCAGCTAATTT
TTGTATTTTAGTAGAGACGGGGTTTCACCATGTTGGCCAGGCTGGTCTTGAACTCCTGAC
CTCAGGTGATTCTCCCACTTCAGCCTCCCAAAGCGTTTGGATTACAGGCATGAGCCACCA
CACCCAGCCAAGCTTATCTGTTTTCAATTGTGTGTGTGTGTGTGTGTGCACATGAGAGAG
AAAGAGGAAGTTACATTTATGAGACTGATAGTGGCAAGAGGCAGGCAAATGCCTAGGCAG
ATAACA
>FR0012495
TCTGAAAACCTATCCACCTGAAATTGTCCTCTGTATGGGATAGGAGCTCAATAATGGCAG
GATAAATTTATAAATGATAGACAGGGAGACGGACATAGCTAGTGTCAGTATGCGGATATG
AGACGTTTAATGTTAGAGTAGGTAGATAGGCAGATATGAGCAGGGCAGGATAGGGCCCCA
AAGAATGTCAGGTGACTGTCAGGCAATTATCAGGCAGCTGGCAACAGGGAGAGGGAAATT
TCCTAACAGGACATATCTTGAGCTTACGAGCAAGAACTTCCTAATAAGAACTACAAATAG
TAGAGTTTGACTTTCCTCTGGGGACATGTCCAGGCATGCACAGAAAGGGGCAAAGTGGCA
GAGTTTGACCTGGATATGACCTTCCTCCGGGAACACTAGACCTGTAAGGCAAAACTGCCC
TAAGAGAGCATGTGCATAACTTCAGCCACCAAATGGCATATGTGGCCCCACCCAGATAAT
GGCAAAACGCTGTGTAGGCACTGATTAGCCAACAGCCTGCCCAGAGGGAGGGATGAAAGG
AAAAGACTAGGGGAAAAAAAAAAACAGAAAATAGTAAATCTATAGAGCCCTGAACCAACC
ATCAGGCAAGGCACTTAATCTTTCCAGTTGCCTACTTGGTTCCTTCCAAGTGTACTTTTC
TTTGCTTCAATAAACTCTCCTTTCTGCCTTAAATCTACTCTGTCTCTTGGCCGAATTCTT
TTTCCCAAGAAGACAAGGATCAAGCACTGTGGAGCCTGCCCAGACTTGCCGCCAGTAACA
TTACGAAGCCAGCCTGACTGGATGTGAATTCTTTTTCTCCACTTATTGTGTGAATTTGGA
AAATTAAAACTTCCTTAGTGGCAATTTCCTCATGTATAAAATGAGGAAAATAAAAACTAC
TTGAGAGAGGTATCCTGAGTATAATAAAGTAACACATGCAAAGGGCTTAGAATACAACCT
TGCACAAAGTAAACAACTGATCAATGGTAGTTATTATCATTTTTACAATAACAATAATAA
TAAGCAAAATATTCGATATTCTTGCATCTTGGAAAGAGTCAGGCCAACCTGGGTTTGATT
TCTGGCTTTTCCTTCAAGTAGTTGATAGGTCTTTTGCTATGTAACCTGGCTTGAGAAATA
GGTTGAGGGTTAAATGAGATATATTCATTCATTCATTCAATAGACAATTATTGGGTACCT
ACCGTGTGCCAGGCTCTGTTCTAGACACTGAGGATATAGAAGTGGACAAAACAAAGTTTC
ACTCCTAATAGAGATTATACTATAGTGAGGAAACAGGTAATAAACAAATAGATATATGAT
AAACTCTCACACACGGATAAGTGAAGAGAAAAAAGGCAGAGAAAAAAGAGTGTGTTGTTT
TTGATATGGTGATATATAAGCATCGCCCTTAAGGAAATGAGGGAGGGTGCCATGCACGTT
TCTGGGAAGAGCATTCTGGATGCAAGGAATAGCAGGGCAAAGGCCCAGGTGAAATGAGCC
TGTCATGTCAAAGGAG
>FR0012496
AAGATACTTTTTCTTTTCTTTTTTTTTTTTTTTTTAGTCAGGACCCAATGTTAAAATGTG
AGTCAAGAATGAAAAACAGATGGTTAACAAGGGGAAGGAAAAACCAAGCCATTGAGGGGG
CACCCGGATTTGAACCAGGGACCTCTTGATCTGCAGTCAAATGCTCTACCACTGAGCTAT
ACCCCCGCGCCTCTACAGCGCCTGGAGGCGGCTCCTTGGGTGCTAAGCATTGTTGCAGCT
GCTACACTGTGAGTAGTGGTGTAACAGAAGGAGAAAGGAATGCTGGAGAAAAAGGGGTCA
AGCTGAACGCAGACGGTGCCCGCATCCGGGGAACCCCGGGAAGGTGCACTGCAGGGGCTC
GAGAGGGAAGCACTAGCCCGGGCCCGGCAGCGCGCAGGGTCCAAGAGGGAGGGACGGGTT
CCGCCCCACAAATGTGGGAAAGGGTGTGGGCCGGAAGAGAGCTAAGAGGGGCAGGGTAGG
GGGTCCCCGTTCGGTCCGCAGATTCATGCCGGGTAGAAAGTCCCCGAATGCGGTGAATCA
GTTCCAGCGTTCAGGAGGATCCAACCCCACCCTCGACGGGCTTGAGGGGTTAGCCCGCCT
CCCGCAGCCCGGGCGCCCCAGATGTGCAGCCTGCTCGCCTCTGCGCCGCCTCCGGCTGGG
GAAGGGCCCTGGGCACCGGGCGCAGTCAGCCTGAGAGCGCTGAGGCGCCAGCACCGCGGG
CCCCGCCGTCCCCCCAGGAACCCGCCCCCGCGCAGCCCCACGTCGCCCGGAGAGCGCGCC
TCGCTGCGCGTGCCCTTGCCCGCGCCCGAGGCGCGTGCCCGCCCCAGTGCAGCCCCTCCT
CCCCGCTGTGTTTATTAGGGGAAGGAGGGCGGAGGCGGAGGCCAGTTCCCCAGCTCCAGC
CGCCGTCGCTGCTGCCTGTGTAGTTGCAGCCGCGGCCGCCTCCCGCCAGCTCGCCTCGGG
GAACAGGACGCGCGTGAGCTCAGGCGTCCCCGCCCCAGCTTTTCTCGGAACCATGAACCC
CAACTGCGCCCGGTGCGGCAAGATCGTGTATCCCACGGAGAAGGTGAACTGTCTGGATAA
GGTGAGCCCGGGACCGGGAGACGCGTCTTTGC
>FR0012497
CCATTCCTTCATTATCCCCATGTGACTTGTTGATAAAGATAAGTGCCTCTTCAAGTTCAC
CTTTTTGAATAAAAGGGATTTATTTAAATATTTCTTTTAAATCTCCACAGCTTTTCATAT
CTCACACTAACAGATCTTTTATTCTACTAATAATTCTTTGTTAAGCCCAAGTAGTTGTTA
AATGGAGTAAAAGAGTGAGTATATTCTGTGTTCTTATATTGTAACCAAGGCCTATCTCAT
TTTTTCCCTAAGTCTGTCCAGACATGCCTGAACATGCCCAGGCATGTCCCAGCTTGCAGC
CTATGCCCCTTCCTTATTTGGAAATGTTATTGCCTTCCTAGTTTCCTGTAAAAAGTCCCC
TCCCTTCCTTTGTTTCCCATTGCACCTTTACCTATTTAGGAAAATTTCAAGGTTTTAGCC
AGTCGGGATCAGTTTAGATTGTGAGGTGCAGCTCCAACCAGTGGAGGTAGGACACAGCAG
TAGAAGCCCAGTGCGTCAGGGATAAGAACTCCTGCCTTTCTTTGTTCAGTGTGCTCTCGT
GGCAGTCCAGCTTCCAAGAAGCACCCTTTCTGCAGAAAGTAAATTTGCCTTGCTGAGAAA
ATTATTTAAGTGCTGGTTCTTCTTTGCAGCACTGAGGAACAAGCATTTGTTTGCAACACT
TGTTATGAAATATAGACTGGGCTGGGCGTGGTGGCTCACACCTGTAATCCCAGTGCTTTG
GGAGGCTGAGGCAGGTGTATCACCTGAGGTCAGGAGTTCAAGACCAGCCTGGGCAACATG
GTGAAACCCCATCTCTACTTAAAATACAAAAATTA
>FR0012498
CAAAGTGTCTCTCAATGAATGCGTAATCTATTATCTATTTGTCCGACACTAATTTTTTCT
CTTCTGTTGGCTAATTTGTTTTTGAAACATTACCACACTGTTTTCATTATCAGTCTCTAA
TATGTCTTAAAGTTAATGTTGTCTTGGTAATTTGTGAACCAATATAAATTTTAGATGATC
AAGTTCCTTGAAAACAATCCAGCTGGAATTTTAGTTGGTATTGCCTTGATTTTACAGGTC
CTTACCTGAAGCCCAAGGTGATTTTTGGCCGCTGGCGACCTTGTGACCGTTGGCAGTGGG
TCAGATGTGGCACTCAGAATTAGGGGAAGGATTGGTGATGCCAGAACATCTGGTGAAGCC
GGCACTTCAAGGCACTCCTCAAGCCTGGAAAGCCTCACCAATAGGTATGACTCATGGTTT
CGTGAAAAGCTGCTGATCTCATTAGTTTCAGAAATGATTGCATGGCTGGGCAGGGACTCT
CGGGTAGATGCAGCGCTGACTGGGTGCCCCCGGGAAGAATACCTCGCATTTCTCCTGAGG
TGGTGAAATAGGCGGAAACTGGTTCCCATCCAAATCCTGGAAACCACCATGGGTGAGGTC
ATGTCCACACATGTCAAGGCCTTGATGAGATAGTTATCTGCATAGTCCAGAAAAATCACT
TTTCCACCAAACATTCTAAATGATTGATGGAGAAACAAATTTTCCAATTACGCTAACTTT
CATTGTTATTACTAAAGAATTAAGTGCTACACCACACACACACACACACACACACACACA
CACACAGTCACACAATATTCAGATAAAAAGAAAGCCTAATTATTTTATATTCAGAAAAAA
ATGAATTGGCCTTTCTGAACAACCACAACGATGAAAAAGGAAAAGAAATCTGTTAAAACT
TTAATTTTAGTTTTCCTTTTAGATTTTAAAATAATTGTGAAATATTTCAAACATAGAAAA
TATATAGAGTTTTTCTTTCTTTTTGGGAAACAGAGTTACAATGAAAGATACAATTGGAGA
CCACAGGGTACCATTGCGCCGGTCCTATTCTTCTGCTTCTCTTCTGAGTACTCATGCTTA
TTTTATACTTTTACTATCTATGTATGCATCCCTAAACTGTAAATAGCAAAATTTTGCACA
TTTTAAG
>FR0012501
CATATAATTATCTTTGTCTCTGTCATTCATTCACTTAACATTCATTGAACTGATACACAC
TGAACCAATATATTTAATATGTATCAGGCATTGTTCTCAGGGTACAAAAATGAAAGGATT
TAGTCTGCAAGAAGCTCATAGTCCATGGGAAGAGAGAAATCCAAATAGTCCATTACAATA
CAGTGAGACAAGTACATTGCTAGAATGTATTGGAGCCTGGAGGAAAAAACCCTGCCTAGG
GAAATGGGGAAGTCTTTCACAGAGCAGGTAAGACTTAAAGGATGAGCAGAAAGCTGTTGC
CTGTAACAAAGTGCTACAGTCAGTACTTTTATAGATAGAAAAATTTTATAGACTTTTTCC
CACTCTGGAGAACAGAATTATTCAAGGTTCTTTGTAACACAGTATATCAGCTTTACGTGG
AAACTCTGTGTAAATGTCTTACACTCTTGGAATGCATGGAGAAAGTGCTCATTTTCTACT
GTACTGTGGAGAATGTTTTCATTCTGAGTACTATCTATTATCCCAATAATGTTGTATAGT
AAACCATCCCAAAACTCCATAGCTTAAAACAGTAACAATTTATTATTTCTCACAAATCTA
AGGGCTTACTAGGCAGTTCTGCTCTGGCCAGGCTTAGCTGATTCCAGCTGGGCACACTCA
TCTGTCTACAATCAGATGGCAGGTCAGCCTGGGGCTGCCTGCTTTAGGAAGCCCTTGGCT
AAGTCAGCTCAGATCTTCTCCATGTTTTCCCCTCCCTTTAGCAGACTAGCTCAGGCATGT
TCACGTGGTGGTGGCAGGAGTCCAAGAGAGAAAGTGGAAACATGCAAGTGTAGTTCGGGC
AACTGCTTACTCCAAGCTTGCTAGTGTCCACTAGGCCAAAGCAAGGCAAGTCACATGGCT
AAGGCCAGAGTTACTGTACAATAAATAGATATAAGGAAATGTGAAAAATTGGGGCCATTA
CTGTAGTCAGTTCACCACAAGCACATACTCTGTGCTAGGCTGTCTTCTAGACCTTGTGTT
TCTCTGCAGATGTTACTTGCCAGTGAATTTGCTTCCAGCTGGTTGGGTGCCCTGTGGTGA
TAATGAGCAAATTTTTCTGAGCAGTCTAGACCTATAAAGCTCATTTCTGTTTTGAGTGTT
CATTTTTAT
>FR0012502
TTTGGCACTGCCACCAATCCCTAAGCAAACCAGTGAGATAGGTAAAGAGCATTTCTGGCA
TCACCCCTGGATCACTTCTTAGTTCAGTAGTGTTCCTGTGCTCTCTTCTGCCTTCTCCCA
TTCAGCTCTGCTTTTGGAAACACATTCACATCCATCATTCATCCTTATTGTGACTTTTAC
TTTAATGTGCCATCCGTCAAAATGTGTCCTCTCTTATAGGGATTTCAGCTATCAAAAAGG
AGATAAGAAGGTTTGTTTTTGTCTAGGATAAAAATGCAGGGGATCCTTACCACCAAAGCC
AGCCCTAAGTGCCACTTTTTCCCCCTTCACTGGCAGTTTATGCCACAATGCACTAGGCTG
TATAATAATTCCACCTTTGTGTCAAAGGAGGTGAAGCATTTTGAGGAACTGAGACACAGA
CTGGGAGCCACCGGTTATAATTCCAGTGCTGCCACTGACTCACAGTGTAAACTGGTGAGA
TTTGTAATTTAATCCCTCTGCCTTTTTCCTCAGCAATAAAATGGGACAATTTGATTTGAG
GGAAAGCAGCACACAGACTTAATATTTGAGTTTGTTAGCCATAAGAGAGAATAGACCTTG
CCTTTTGTATTCTAAAGCCCCCAAATTCCATCCTTTCTAGAGGTGGGAGACTGCTAGAAA
AAGTTGTATACTGATAATAAGTGGTGATGAGCCTAACGAAACTCCCTGCAGAGATTTCCG
TGAATGTGCTATGAACAAAGATTATTAGTAATTACCTGAATATTACACGTGTTCCTCAAT
AAACACTTGAGAAGCCCACTAATGAATCAGAGATTAACAGACTAAAGGTTTGCAATTACA
GAACACATTAAAAGGATAACTGTAGGAAGATTAAATAAATAAAGATTTTAATTCACTGTA
ATTAGCCTTTCTTACTGAAATTAGATGTTGCTCCTACAGAGTATGTTTGCTTTCTTATGA
GTTGGTTGAGCATAGCCAAAGTCAGACCAAACATGCAAAGACATGTCTGAGGTTTTGAAA
TTTATGTGTACACACCGACCTCACCAACTCTGGGCAAAGACCCTAGAAAGCACATCTTCA
GAAGAATTCCCACCATGTATGTTTCTTTCCCATTTTCTGAAAAATCACCACCCAAGAGAA
GAAATAGCACCTTCTTACAGGAGATAACCACTGGGGACTGTGCCTTTCTCATCCCTCCAG
AAAGAGCACATCAGATGGTGGAAAGATGACACTGCTGGTTTTGAAGATAGTTTTTTTTAG
CAAGTACTGGGCAGGGTGGGGTGGGGGATGCCTTCCTTCTAACATTTCTCTATGTCCATA
GCTTTACTCTTCCAAGTTGAAGTATCTTGTAATGTGAATGG
>FR0012503
TATTATGTGCCTTTGGATTCCAATCCTAATCCTAGCTCCTTCTCAGGTACCCAGAGCCCT
CATGCTACATTCTGCTACAGCCCCAGCTATGCTTGCCCTTCTTGGAAATCCCTCATGTTT
TGAACAACCACCACACACCTCTTCTTTCCCCCTCTTGTTGCAGTCTCTCATTGCCTGAGG
TAGTACCCAGAGTCCTTTGTCTCATGACCAAGAAAGTTAAGGAGTGCAGACACCAAGGTT
GGAGCGAAAGTTTAATAAGTGAAAGAAGAAAGCTCTCCACTGCCGAGAGGGGACCTGAAA
GAGGGTTGTTGTTTTACAATTGAATGCAAAGGTTTTAATAAAACACTGATGAGAGCTGGG
CATCTTATTTATATAAGGTGCGAATTTCGGGTAGCTATACCCCTCTCTCCTAGTGCACGT
GCAGGCCCTTAGTTTGAGTTACTCCATATTGCTTTGTTCGCCTTACTGTGCATGTGTCAG
GAGATGGAATTTTCCATTGCGGGCATGTCTGGGCAAGTCACCTGTGTAGCCTTTCTTATC
TGTATGTCTGTGGGCATGTCTTAGGTAAGCCCCACTGTGCAAGTTCCCTTATCTGTGCCT
GCAGGGTGTTTGTTTGAAAGAATTTAACCGAGGACTCACCCTAACTGCCTGCTGACTGGT
TTCTTTCTTTCCCCTCTCTCACTCTCACCCTGCTTCCAACCCCCTTGCTCTTCCCCGGGT
CCTGTGTTTTGCAGAGAGCCAGCTCTCTGCTTGGCCCAATCTTATAAATTCATTCTTTTA
GTGGTGTTTTGGGATGACAATTATTCAAAAAGATGCTTATCTCAAAAACTGTATTTTCAT
GTTAAACAGATCTCCAATGTTGTCACTAGAGACCTGAACTATCCAGGGAGGTAGAAGATG
CTCAAAGTAGATGTCGCTGACTAGAGATTTTCAGAGTTGCCTTGGTGTACTAGAGGCCAG
TGAAGGTGTTTATCCATGCACAGAGGAAATGTGAATAAGTTGTCTTGGGCTGCTGCCAAA
GTAAAACTATCGGCCTCATGAGTCAATCCATGGGCAACCCAGCTACTTTACATTCACAAG
TTCAGGTTTTGGGTTTTGCTGTTGTTGTTGTTTCCATCTTTGTTTTTGTTTGTTTTTTT
>FR0012504
TGGCAGTCTTGGTTAGATTTCAGTTGGCAATATATAGCAATCCATTTGACATGAAATTGG
CCTCAAAGAGTGAGGTTGGAAGAAGTCACGTGCTTTGTAAGTTGGAGTATGAACACACTG
ACAAGGAGGGCTAAGAACTGAATCATTGAAAGTATCTGCCTTAGGCCAGGTGCTGTGGGT
CACACCTGTAATCCGAGCACTTTGGGAGGCCAAGTTGGGTGGATCACGTGAGGTCGGGAG
TTTGAGACCAGCCTGACCAACGTGGAGAAATCCTGTCTCTACTTAAAAAAGCCGGGCATG
TTGGCACATGCCTGTAATCCCAGCAACTGGGGAGGCTGAGCCAGGAGAATCGCTTGAACC
TGCGAGGCAGAGGTTGCAGTGAGCCGAGATCGTGCCATTGCACTCCAGCCTGGGCAACAA
GAGTGAAACTGTCTCAAAAAAAAAAAACAAACCCAAAACATCAAACA
>FR0012505
TCTATTGAACCCTAGTCTGGGAGTCTGGCTTTTTGTTTTCTGAGCTCAGGGGGCTGTGTA
GGTCTCTCCTAGAGCAGCAGGTAGACTAAAGCTCCTACTTCAGCAGCACGCTCCACAGTC
AGGGGTGATTTTTTTTTTTCCTGGTTGGTAGTTATTATTATTTTGAAAAATCCAGAACAA
TCATGCAAAGCAAGTAGAAACAGGCTGGGCCAGCTGAGAGTGACCATATGCCCTGGGTCT
CTTGGTGATATAATTAGCTGTTTTCTTCCAGTGGTGAGTGGGTGGCTCACTCTTCTGGCA
CCCTGCAAGGCCGCATGATGATGCAACAATGCAACAAAAGACAAGCCCGGGCAAGGCCAG
CGGGAGCTCTGCCGGCCAGAGTTGCTGATGCGAGGCGATGCACGGGTGTGGGGAGGGTGT
TTCAGGGCTGCAGGGAAGTGGGAGGCCCCAACTGCCCAGGAGGCAAAACTGGCCTCCTGC
TCACTCAGCCATGAGCTTTTCTACCCCAAACCCTGGCTCACTCCTTCCTTCCCTCCTCCC
TGTTCAGTGGCAGAATCTATTCCTAGTTCACTCAGTCTCCCAGGGGTTAAAGGGTCCGTT
GAGACTTCTAGAAGTGAGATAGAGGGGCCTGTGCAAGGAGAGACTAAATCAGGCTTCCCA
AGCCTTGAGGATGGAGGGTGGGGAGCTTTCAATTACCTGGGGAGATTTTTTCAAAATATC
TGTACACTTGTGCAGCCGGCAGACCCTTATCCAATTTTAATTCAGTGGGTTGAGATAGGG
CTGGCACTTGGAATATGTATTTTAATTGTGTTAATTATTATCTAAGATGGTATTAACGAT
TTAAAAATATATATTAAGAAGAATAAGCCTACTTTACACCCCAAGACAGACAGGCTGTGC
ACAGCACAACTCCACTGGTGGGTGCTGTCCACCCAGGCTTCCTAATGGTGCCCTGGAGGG
GGTAACAC
>FR0012506
CTATTTGGGACTCCCCAGTCTCTTTCTGAGAAATGGTGACATTGTTCCCAGCACTTCCTC
TCCCTTCCTAGGCAGCTTCTGCAGCCACCACTGAGCCTTCCTCACATCCTCCTTCTTCAG
GCTTGGGCTTTCCACCTTTCACCATTCCCCTACCCCATGCTGCTCCACCGCACTCTGGGG
AGGGGGCTGGACTGGGCACTCTTGTCCCCCAGGCTGAGCCTCCCTCCATCCCTATGCTGC
CTGCTTCCCAGGAACATGCTTGGGCAGCAGGCTGTGGCTCTGATTGGCTTTCTGGCCGTC
AGGAACATGTCCCAACATGTTGAGCTCTGGCATAGAAGAGGCTGGTGGCTATTTTGTCCT
TGGGCTGCCTGTTTTCAGGTGAGGAAGGGGATGGTAGGAGACAGGAGACCTCTAAAGACC
CCAGGTAAACCTTAGCCTGTTACTCTGAACAGGGTATGTGATCTGCCAGCAGATCCTTGC
GACAGGGCTGGGATCTGATGCATGTGTGCTTGTGTGAGTGTGTGCTGGGAGTCAGATTCT
GTGTGTGACTTTTAACAGCCTGCTCCCTTGCCTTTTTCAGGGCAGAAGTCCTCCCTTAGA
GTGTGTCTGGGTACACATTCAAGTGCATGGTTGCAAACTTTTTTTTTTAAAGCACTGAAT
AGTACTAGACACTTAGTAGGTACTTAAGAAATATTGAATGTCGTGGTGGTGGTGAGCTAG
AAGTTATAAAAAAAATTCTTTCCCAAAAACAACAACAAAAAGAATTATTTCATTGTGAAG
CTCAGTACCACAAAAATTTAAATAATTCATTACAAGCCTTTATTAAAAAAAATTTTCTCC
CCAAAGTAAACAGACAGACAATGTCTAGTCTATTTGAAATGCCTGAAAGCAGAGGGGCTT
CAAGGCAGTGGGAGAAGGTGCCTGTCCTCTGCTGGACATTTGACAACCAGCCCTTTGGAT
GGTTTGGATGTATAGGAGCGAAGGTGCAGACAGCAGTGGGGCTTAGAGTGGGGTCCTGAG
GCTGTGCCGTGGCCTTTCTGGGGTTTAGCCACAATCCTGGCCTGACTCCAGGGCGAGGCA
GGCCAAGGGGGTCTGCTACTGTGTCCTCCCACCCCTACCTGGGCTCCCATCCCCACAGCA
GAGGAGAAAGAAGCCTGTCCTCCCCGAGGTCAGCTGCGTTAGAGGAAGAAGACTGGGCAT
GTCTGGGCAGAGATTTCCAGACTCTGAGCAGCCTGAGATGTCAGTAATTGTAGCTGCTCC
AAGCCTGGGTTCTGTTTTTTAGTGGGATTTCTGTTCAGATGAACAATCCATCCTCTGCAA
TTTTTTAAAAGCAAAACTGCAAATGTTTCAGGCACAGAAAGGAGGCAAAGGTGAAGTCCA
GGGGAGGTCAGGGGTGTGAGGTAGATGGGAGCGGATAGACACATCACTCATTTCTGTGTC
TGTCAGAAGAACCAGTAGACACTTCCAGAATTGTCCTTTATTTATGTCATCTCCATAAAC
CATCTGCAAATGAGGGTTATTTGGCATTTTTGTCATTTTGGAGCCACAGAAATAAAGGAT
GACAAGCAGAGAGCCCCGGGCAGGAGGCAAAAGTCCTGTGTTCCAACTATAGTCATTTCT
TTGCTGCATGATCTGAGTTAGGTCACCAGACTTCTCTGAGCCCCAGTTTCCCCAGCAGTG
TATACGGGCTATGTGGGGAGTATTCAGGAGACAGACAACTCACTCGTCAAATCCTCCCCT
TCCTGGCCAACAAAGCTGCTGCAACCACAGGGATTTCTTCTGTTCAGGTGAGTGTAGGGT
GTAGGGAGATTGGTTCAATGTCCAATTCTTCTGTTTCCCTGGAGATCAGGTTGCCCTTTT
TTGGTAGTCTCTCCAATTCCCTCCTTCCCGGAAGCATGTGACAATCAACAACTTTGTATA
CTTAAGTTCAGTGGACCTCAATTTCCTCATCTGTGAAATAAACGGGACTGAAAAATCATT
CTGGCCTCAAGATGCTTTGTTGGGGTGTCTAGGTGCTCCAGGTGCTTCTGGGAGAGGTGA
CCTAGTGAGGGATCAGTGGGAATAGAGGTGATATTGTGGGGCTTTTCTGGAAATTGCAGA
GAGGTGCATCGTTTTTATAATTTATGAATTTTTATGTATTAATGTCATCCTCCTGATCTT
TTCAGCTGCATTGGGTAAATCCTTGCCTGCCAGAGTGGGTCAGCGGTGAGCCAGAAAGGG
GGCTCATTCTAACAGTGCTGTGTCCTCCTGGAGAGTGCCAACTCATTCTCCAAGTAAAAA
AAGCCAGATTTGTGGCTCACTTCGTGGGGAAATGTGTCCAGCGCACCAACGCAGGCGAGG
GACTGGGGGAGGAGGGAAGTGCCCTCCTGCAGCACGCGAGGTTCCGGGACCGGCTGGCCT
GCTGGAACTCGGCCAGGCTCAGCTGGCTCGGCGCTGGGCAGCCAGGAGCCTGGGCCCCGG
GGAGGGCGGTCCCGGGCGGCGCGGTGGGCCGAGCGCGGGTCCCGCCTCCTTGAGGCGGGC
CCGGGCGGGGCGGTTGTATATCAGGGCCGCGCTGAGCTGCGCCAGCTGAGGTGTGAGCAG
CTGCCGAAGTCAGTTCCTTGT
>FR0012507
CAAAAAGTATGAGTTAGAGCTATCAGAGTGTCAAAATATGCAATTAAAGTGAATAAAGCA
AACTGGAGAGCAATTTGGAGAGCAACTTAGAGAACGAGTTGAAGAGCTTAAGGATGTATG
TGTGTGTGTACATTTCATCTATAGAGAGATTTCTGACTTAACAAACTAATAAGAGCAGTG
ATCTTTGGGGAGCAGATCTGGGAATGGGAAGATTGCTACTGAACTATGAGAGAGTACATT
TTTCTGTTGTTTTAGGTCAGCTAATTTGTGGTAGTTTGTTTTTGCAGCCCTAAGAAACTA
ATACACCACCACTGAATATATTCACAGAATCATATAAATAGAAAAAATGCAATAAAGTGT
GGGATATGATGAGGTTTCTCTTCAAATAGCTTGATCAATCCTTTATTCTTTAATTCATAG
TACCCCCAAACCCCTTTTTCTCTTTTTTTCTTCCTTTCTGTCTTTGTTACATGTCCAGAC
ATGCCACAGTACCAGGCGTTATCAGTACTAGCTCACATTCCTTTCCTTATTTGGAAATGC
TCTCTAGCTCATTGCAGACACCCCTTCCCCTTTCCCCTCTCTCCCTTATGTGCCCACCTT
ATCTTTAAAAAGTTCAAATGTTTAGCCAACCGGGATTAGTTTAGAATTTACGGCCTGAAC
CCAGCCAATGGGGAAAGGGTACAGGCGCACTTGCTTCAGGAATAAAGGCTCTCGTGCCCC
TTTGTTCAGGTGTGCTGTCATGGCGACTGGCCAAGGAGGCACCCCTCTGCGCAAAGTAAA
ATTGCTTTGCTAAGAATCCTCTGTTTGAGTGTTCAATCTCCTTAGGATTTTGAATGTTAT
TCCCAACAAAAGTGAGATGATTGGACTACAATTTCTAGAGCAAGGAACCCAAAGCTCAGA
GATTAGGGG
>FR0012509
TTGATGCACTGGCAACTTACAGGACTCTGAAAAGAACCAAGGAGTTGGGATATTTTTAAA
ATTCCATTTATTTTAAAGGAATGTTTGGTTTGCCTACTAATTGTTTTTAGATTAATTCTT
AGTGGAGAGAAAAAGTAAAAAAAAAAAAAAATTGCATCCTGCAAAACAGGTTGCAGTGTT
AATTTAAAACACACATGTATAAAAATGGGCAGGTGGGTTGAGGGGTGCTACTGCCCCCAG
GGACCTGCGGCTCTGTTCTTTTCTCCTCCTTGCAGGAAGTGAGCCTGCATCCGACTTCCC
CTTTCTGGCTCGGTTGTCACATCCTTCAGGGACATTCCAGCTTCTGATCACTTTTCGCTT
TGCCTCAGCACAGTCGCACTATGCGGCCAGTCACGGCACCACTGCACTACTGCACCATCT
GAGCCCCATGCCAGAGTATCCAGCGACTCCTCCTGCATGTTGGAACCAACAGTCCTAGGG
GAGGATGATGACTCGGCCAAGTACCCTCCGCCGCCTCCCTACCCCCAACCATCTGTGGGC
TATGTCTCTCTGCTGCCAACCAGAAGATAATAATTCCACTGTGCCAAGCGCCCAGAACAT
GATCCTAGGCTCCACATTTAGAAGGGATAAAGGCTACCTGGAACATGTCCCCGCATGTTC
AGAGGGAGGCAAATGGGAGGAAGTGAAGGAGCTCGATTAGGACATGTGAGAAGAGGCTGA
AGGAATAGAGCAGCTTAAAGAGAACTCATAGAAAGAGAAAACTAATCTTAAGGGATCTGA
AGGATTCATTTAATTGTAATGAAAAGGAATTAACTTGTTCTGGGAGGCCCTAGAGCTACC
AAGCAGAAACTACAAGGAAAGATTTTGGCTCCTCCAAGTAACAGCTCAGGTTTCTCAAAA
GATGGAATGGGCTGGGGTGGGGAGGGGACAGCAAGTATGGCCATGGGATGAAGCTCTCAC
AGAGGGGAGGGCGGTTACCCTGCGCCTCCCTGACAGTGCGTGAAGGGAGGTGTTCACGTT
CCCATTTATTCTGAGTTTCCTGTATGGGAACACGATCACTGCCAATTTCCTTGTAGTCCC
ATGTCACTTTTCCATAGAAAAACGCACACGGACTTTCCCTTGAAGAAGCTTTCTCTTTGA
ACACGGCAGTCTTCTTACTAATATAGAAATGACCAGCCAATCTTTGGGATCAGAAACACT
AAAATATTACTACAATGTGGACGCTCATGTCAATCCTTTTACAAACCTCTGTAGGAGTGC
TTCTCTGAATAATTTTAAAATTGAAGGGGAAAAAAACCCCATAGTGTTAG
>FR0012510
CTTCATAAGGCCCTGTGTTGGCAGTTGCTGAGGGACAAAGAAAAAGTCATGAGACAGCAT
CTCTGTATTCAGGGATGGCAGTTCTCTGGGTTTTGAGGGTGGGGTGAATTTTGAGCAAAG
ATCAAACCGTCTGAAATCAATCCTAGTGAAAGAGGAGGGTTAAAACCAAGAGAAGATAAT
TTAGAGACTGCTCATGGCTCAGTGGTAAATTGCAACGATGGCCTCAGTTCTTCACTCTTC
TCTGTATCTATGCTCTTTGCTATGTGATTCTGCAGTTCCTCTTGCTAAAGTGATGGTGTC
TGTTTCCCCATCCTCTGAATCTGAAGGGGCATTGTGACTTGTCTTGGGCAGTAGAATGCA
ATGGTAGTGAGAGAGTGCCAGTTTTGAGCCAAGACTCACAAGGTAAACATGTGTCTGCTT
CCTCTTTCAAAGCTATGCCATTGCCAGGAGAACATGCCTGGGCTAGCCTGCTGGAGGATG
AGAGGCGTGTGGAACAGAGCAGTATTGCTCCATTTGTCACAGGCAAGGTCAGTTTAGATG
AGCTGAGAGCCAACTGATTTCCCCTCCACTCTTCATCCCCAGACATGTAAATGAGCCTGT
AAAGATCAACAGCGCTGCCTCTTCAACCAGTCTGGAATAAGCAAGGAAGGCTTATTGTAT
ACCCGTGGGATTTTGTGGTTGTTATGCAGCAACATTATGGCAGTAGATCACTCACACAGC
TTGTAAACTGATTCCAAAAGAGGAACTCTCAATGCTAAACAATCACAACATTTCTGGACT
AAGTGACTGGTGTCTCCAGGTGACTACCAGGAGGCTGTAACATATGTTTGGAGAATAAAT
GTCCCAATGTTTATTGGGCATCCTTTCTCTGTTCTACTGCACTTCATACTTATTGTATGA
AATTGCTTGTATGCATAGCCATGGCTACATTAGACCAAATGTTCTGTAAGGGAAGGAACA
ACATTTTAAATGTTCACCTCCTTAGTATCTGGCATATAACTACTTGTTAAATGAATGAAA
AAATGAAGACTCTTATTAGAAGTCACACCTTGCATTGTGTGCTTTTAGTAACTTTGGTCT
ACTCATGATATGCGTTGGGTGTGTAATATGTAATCTTAAAA
>FR0012511
CAAAGGTTCAGGAAAAATACTCTCCACTTAGTTTTACCTTTTAAAATATTCCTATTGTAC
AACAAAGTACACTATCAAGAATTGGGTATTGGCCAGGTGCGGTGGCTCACGCCTGTAATC
CCAACACTTTGGGAGGCCGAGGTGGGCAGATCACTAGAGGTCAGGAGTTCAAAACCAGCC
TGGCCAACATGGTGAAACCCCGTCTCTACTAAATATAAAAAAAAAAAATTAGCCGGGTGT
GGTGGTGGGCACCTGTAATCCCAGCTACTTGGGAGGCTAGGGCAGGAGAATCACTTGAAC
CTGGGAAGTGGAGGTTGCAATGAGCCAAGATCGTGCCATTGCACTCTAGCCTGAGCAACA
GAGTGAGACTCTGTCTCAAAAAAAAAAAAAAAAGAATAGGGTATTATAATACATATTCTC
TCTGAACCTCATAATAGCCTCATTCTATTCTACACTTGAGAAGGATCCAGTGATAGGATT
TGAACCCAGGTTCAACAGATTCCAAAGCTGCCCTTTCCTTAACAACATACTGTCCCTGCA
TGGATTCCAGGGATCAGAAAATAGTCACGTATGATCATATTTCTTTTTTTATTCTATGTT
CTAAAATATGTATAATTGTACATTATCAGGAAAATAACAAAAAGATCTAAAGAGAATAGG
AGGAAAGTTATCTGAATTGTTCAGGTTTTAATCACTAAAAGCAACACATCCACACCAAAC
ACATTAAAAAAAAATCTCCTTTGAGTTTACAACTCTTGTGATGTTTCCCCAGCCTTGACT
GCTAGGAAGAAGCAATTGCATAAGCCCAGAAAGGGCTACCAATAGACAACCAAATCAACA
TAGAAGGTAAACTTGCAAATAAAATGGTTTAAGATGGGATTGACTGCCGGAAAATCAGAG
CAGCCATCTCTTTTTAACATGTCAGTACATGTCCCAAACAGTGTCCTCCAACCTATAATT
TGCTTGTATAGTCCAGTCAAGAAGGACTGACTGCCCAAGGGCGTGGAACTGTGTCTTCTC
TCTTGCCAACCCCTTTCTTCCTCCCACTAACAATCCAGCAGATTTCAGTCTCAAAGACAG
GAGTTTAGACTTGATAGCTCTACACTGACCCTATCCCATCCCAACAAACCTAATGTTTGT
ATCTTCACTTCTCTGCAGATGGTTTTCACAAAGAAAGCATT
>FR0012512
AACTGGTTTGCCAATCTCACCCTCCTCGTCTCTCAGCTCTGTCTCAATGCTGACTTCTTC
TTTTTTTCCTTTAGCAGCTTTGCACATGCTGTTCCCTCCCTGCATGGAGCACTAAGCATC
TACCCTGACGTCCCTCTGTCCCTCATTGCCCTACCTGTCTCTTCCACATCTGGCCACTTT
CTCCTTCCTCCTCCCTTCCCAGCTTCCCAATTCCTCAGGCCAGGGTGGCTCTCAGAGCAC
TTTTCCACCTGGTTGGTGTTACTTGCTAGATGTTAACTGAGGTCCTTATTTCCTCAGGAG
GACCATGACAAAGCAGAAAGCAGAAAAGTCACTGGACTTTGTGTCCTGAATCCTAAGCCC
TTA
>FR0012513
TTCAGATATGGATTGAATGATGCAACATTATAAGTATCAATGAGAAAGAAAAAATGCCAC
TAGTCTAACTGTGATATACCATGAATTGTAATATATAACTAGATTTTAAAGATGTTAAAA
TGCGAAAGAAAAATGTGCCTTTTGGGATCAACAAAGTATAGTAGAAAACTAGAAAAAAAA
ACCAATATGATAGAAAAATGTCATCTGCTCACCTCTACTGGGAATGTAATTTTATACAAT
ATTTTAGCAGTTATATACCAGAAAGTTTAAAATATGCACCCTTTTGACACAAAATTTATT
TCTTGAATGTATGCTGAGGAAATAATCAAGAATACATAGAAAGATTAAGCTACATATTTG
TTCACTGCGATAATATTGTTGCAGAACTTTCTCCTTAGTTCAGCTAAAAGCAGGCTCTTG
TCACACGACCAGGAAAGATTAGGCTCGCGGACACATAGAAGGGTGAGGAAAATGGAATTT
ATTGGGCGAAGGGGAAAAAGGAAAACGAACCAAAGCAAGAGAGAGCCCTGCTAGCAGCTT
TTCTGACTCACAGATTGAATCCCAGGTCACCACAGGAGCTGAAGACAGCAAGCTCCTCCC
GTGCACAAGGCGTGAACTCCCCGTGGCCCCACCCATTTCCCCCAGGGCACATGTCGGGCT
CCAGTCCACTGTGGGCATGCCCAGACAAGCCCTGGGCAGGTTCCCTCATTTGCACAAAAG
CTTCTGATGTAAACACTTGTGGGGAAGGTTGGAGATTCTCTGGGGACCCCTTTTTATCTG
TGTAGGCATTTGGCTGTCTCAATATTTATAAAACTGAAATATTGGGAACAATTTAAACGC
ACAGAAATCAGTGATTAGTTGAATAAATTATAGCATATCTATGTCAGGGCACTGCCCTTG
ATATTTACAAATAACGCTGTAGATGAATAGTAATTGGCATGGGAAGATCTTCACTGCATC
GTTTGGTTCCAGGATTTTTTCTAAGAAAATATCCATAGACATAGTTATAGATATATAGAT
ATAAATACATAGAAAAAAATATTTGGAACTAAATTTATATTAGAGGTAGTTACTGAAAAT
GGTACATAATGAGAAGTATATTCTCCTCTTCTTCTTTATTCACATATTTTAGTTTTTAAA
AATTATCTATAATAGCACAATAATGAAAAGTTATTTTCTATTTTAAATGAAAGATATGTC
TTTAATAAACTGATAAGATTGACACAGTAAAGGGAGAATACAAATGAAAGTGCTTTTGGA
ATAAAAATAGAAACTGTGCTCTTGATTTTGGTCATTTGTATCAAATCATATTTCATGCAA
AGCAATAAGCATTCTGATATAAAAACTAGCATCTCCCATTTTATTGCTGTGTTGATTAAT
AACAAATCAGTTTTCTATTTGTGTCTCATATGTGTATTAAGACTCTAACCTCTGCAACCA
AATCCAACAAAATCTTGTGAAAAATTTCAGAAACAATGTTTGAGAAGAAA
>FR0012514
CTTTATTTCTGACACAAGTCCTGCTCCTGTACCCTTTCTCCTTCCCCATTGGCTGGGGTT
GGGTCGTACATTCTAAACTAATCCTGGTTGGCTAAACATCTGAACCTTTTTGGATAAGGT
GGGCACATAAGGGAGAGGGGGGAAGGGGTGTCTGCAATGAGCTAGAGAGCTAGTTTTTTT
TTAAATAAGGAAAGGAATGTGAGCTGGTACTGATAACGCTGGTACTGTGGCATGTCTGGG
CATGTAATAAAGGCAGAAAGGAAGAAAAAAGAGAAAAAGGAAAAAAAGGGGTGGGGGGTT
ACTATGAATTGAAGAATAAAGGATTGATCAGGCTATTTGAAGAGAAACTTCATCATATCC
CACAACCACCATGCCCGGCTAATTTTTGTGTTTTTAGTAGAGACGGGGATTCACCATGTT
GGCCAGGCTGGTCTTGAATTCCTAACCTCAAGTGATCCACCCATCTTGGTCTCCTAAAGT
TCTGGGACTACAGGCATGAGCCCTCACGCCCCGCTGGACTGCTGATTTTCATTGCTTAGT
CAGTGCATAGTGAGGATTTTACTCCCTTCCTTGTGCATTTCTGGTGGACCTGGGTGATGA
GATTTTAATCTACTTCTAATCCTGGCATTTCTGCATTTTATGTACTTTCCCCACCTTTTG
TTTGTTTAGCTATTGACTTAGGTAATAGTACTAACAGTAATGGCCCAAG
>FR0012515
CGCTGCCATGCTTTAGCTAGAGGAATCAGGGCTTAAGGAAAAACAGTGTGGAAATAACTT
ATGCTCACTGGTGGTGCAGCTAGCAATTCTGGCACAGAAAACTCAATGAGGGAATCTTAT
GAAAGCAATTAGTGAACATTAAGAGCTAATAGATTAAGAAGTCTTCATTTGTTAATTATA
GTAACAGTTATGACGACATCTGTATATGCCAAATATTGAAAGTCTATTCAAGAGGGGACA
GGACAAATGTTATTTTCAGATACTGGGTCCACAGTTCTATTTCTGTAAATCAAAACAGTC
CTCGTCACAAGTGTGCTAAGCATAACATTACATTAATCTCTACCTTCAGTTGAAACCTCA
GTCCCAAAAATCATCTCGAAAGGAACAGCAGAAAAAAAGCAAAATATCAAGTTATATATG
TATGGTATGATCCCAATTTTGTTCTACAAACTGAGTGCATATAATCTAAAGACACCTAAG
TATGAACAACAGCACTTTTGGGTTATGGAATGGAAAGCTATTTGTATTTTCTTTCTAGTA
TTTTCCAAATTTTCTACAATTAACATGTATTTTAAGAGAATTTTTAAATAAGGGGTTTAA
GACTGCAGGAATACAAATCAGAAATGGGGTATCTATGCTATATTAGCCTGATCTTCGGTC
TGCCTCTTATCTGAACAGAGCTAACAAATGAAGAAGTATTTATCTGATCACAGAAGTTCT
TAATTTACACGTTCAAAACCCAAGTGTCCAGTAACACTTCCAGTGATGAACAACACTTTC
CTAGAAATAAAAAATTCTTTTTTACTCTGCAAACTTGCCACAGACAGAGAACCATAGTTG
TTTCCCTCCCTCACCTATCGCATCCAAATTTCTCTATCACTGGCCATGCCATAAAACTGT
CACTAAGTTAAAAGAACGGGCTGGGCATGGTGGCTTATGGCCTGTAATCCCAGCAATTTG
GGAGGCTAAGGCCAGAGGATCACTTGAGCCCAGACGTTCAAGACCAGCCTGGGCAACAAA
GAGAGGCCTTGTCTCTACAAAAATTTAAAAAATTAGCCGGGCATGTTGGGACATGCCTGT
GGGCCCAGCTATTTAGGAGGCTGAGGTGGGAAGGTCACTACAGCCTGGGAAGTCGGGGCT
GCAGTGAGCCATGTTCACGTCACTATACTCCAGTCTGGGAGACAGAGTGAGACCTTGTTT
CAAATACACAAATAAATTAAATAAATAAAAGAATGCCTCCTGGTGTTACCTACTCACAGG
AGCAGGGCCCTTAATGACTCCTGGCACACTCATTTCTGATGCTCTTGGCATCCTGAAAAA
CACAAGACACAATGGTGGAATCTTTACACTGGGGCCTTGGCAACCCATTGCTCTAATAAG
CCCGTGCCCAGAGAGGTAAAATGTCTTTCCCTCAGCCACACAGCCAGCAAAGCAGGAATG
AGAGTCCAGACCATTTGCCTCCACTTTGACCAAGTGCTCTTTCCACCACTATGACATTTC
AGCATGAACTCTTGGAAATAAACTTTGTACAAATCACGTGCAGGTATTAAATTCATACCA
GCAAAACCAGAAGAAGAAGACAGAAATTTATTCTACCAAAAATGAAACGCATGCAGGAGA
AAAAGTGAAGACTCAATCCTAGGCTAAAAAAGACACAGCTCTGCCTAGAACATGTTCAAC
TGAAGAAACAATGAGTGCACTGTGCTTGGGCAGCAGGTGTCCTGAACAGAAACTGCCTAT
CACACCGAAAGCTTTCTGGTCCTAGCACTGGCCCTGTTGATAACACTACAGTCCCACTGT
TCAAAGAAGAACAAAAGGCTTTCAACAAGATAAAACTACACTTGCACCAAGCCACCTGTG
AGAGACAGGAAAGATGCATGCACCAGTGTTAGAAATAATAAATGTCTGAAGGCATCAAGT
CTGGCCTCTTACTTCCAAAATGACCCAAGTCTTAAGGGAAAGACATTAGTGGTTTCAAAA
ATTAAGAGATGCCAGGCACGGTGACTCATACTTGTAATCCTAGCACTTTGGGAGGCCAAG
ACAAGTGGATTGCTTGAGCCCAGGAGTTCGAGACCAGCCTGGGCAACATAGTGAGACCCT
ATCTCTACAAAAAATTTTAAATATTTATCCAACATGGTGACTCATGCCTGTAATCCTAGC
ACTCTGGGAGGCTGAAGCAGGCAGATAACTTGAGGCCAGGAGTTCAAGACCAGCCTGGCC
AACATGCCAAAACCCTTTCACTTCTAAAAATACATAAATTAGCAAGGCATGGTGGCACAC
GCCTCTAATTCCAGCTACTCAGGTGGCTGAGGCAGGAGGATCACTTGAACCCAGGAGGAG
GAGATTACAGTGAGCTAAGATAGCAGCACTGTACTCCAGCCTGGGCAACAGAGTAAGACT
GTCTCAAAAAA
>FR0012516
GTTACCTCTCTGATCCGAGAAAGCATTTGACTTTGCCACTCCTGGGATAGTGCTTTCAGA
GCAGAGCTGAGTATTTGGTTAAATGTTTAGAAAAGGAGTCAAGGATAATACTGTACAGGA
GGTTAGTGGGAGTCAGTTTGACAGAAGGCCTATGGTGCTAAGGTCTAAGCAGTGTTTGAT
GTTAATGTGGTGTAGGCAGTCTCATGTATATGTTTGGTAAATATTGATCAAATACCTATT
GTCTACAAGACACTACCCACTGTGGATATGGCAAAACAGACAAAATCTTAGCCTTCTAGG
AGCTTACATGCCAAAAGGGATGGGGGAAGAGAAGGCATACGAGAAGTATATCAGATAGGA
ATAAGTGCTATGGGGGTGAAATAAAGCAGGAAAAGGGGCTGTGTAGTACGGGGCATGAGT
GGAGTTCATTTTTTTATAGGGTAGTTGAAGAAGACTTCACAAAGGTGATAGCTTTGTTTA
GAGGTCACCTTTTATCATTACCTTTCAGAGCAAAGTAATAATCCATGTGACTCATGGAGA
AAGTATATTTTAAGCAGAAAAAACAACAGATGTGTATGTCCAGGCATGTCAGGAACATGC
CTGACATGTGAAAGAACAGCAGGGAAACTGGAGTGGATGGAACAGAGGCGGTAGGGGACG
GGGACAGTTGTAGGGAGTAAAGTCAGAGAGGATAACAAACACCCTGTGAGGGTTTTTATA
GGTCATTGTGAAGACATTGACCCTAAGTGAGATGGGAATCTTTCAGAGGGTTTTAAGCAG
AGAAATGATGTGCTCCACCTTAACTTTGTAAGTTTATTCTGGTTAAGAATAGTATGTAGG
ATAGCAGGAAAAGCAAGCTATTTTATGAATTTAAATAAAAGATGACAGTGGGCTGCATGC
AGTGGTGGCTCATGGTTGTAATCCCAGCACTTTGGGAGGCCAAGACAGGAGGATCACTTG
AGGCCAGGAGTTTGAGACCAGCCTGGGCAACATAGTGGGACCTTGTCTCTAAAGAAAATA
GAAAAAATAAGCCGGGTATGGTGAACATGCCTGTAGTCCCAACTACTCAGGAGGCTAAAG
TGGGCAGATCACCTGAGCCCGGAGAGGATGAGGCTACTGTGAGCCCTGATCGTGCCACTG
CACTCTAGCCTGGGTGACAGAACGAGACCCAGTCTCAAAAAAAATTTTTTTTTAGCTGGA
TGTGGTAGCATGCACATGTAGTCCTAACTAGTCAGGAGGCTGAGGTGGGAAGATTGCTTG
AACCCAAGAGTTTGAGGTTACAGTGAGCTAGGATGATGCCACTAAACAGCCTGGGTGACA
GAGGGAAACCCTGTCTAAAGTAAAAGGGACTGACTGTTGTGAAGATAGAG
>FR0012517
TTGAATTCCTAACCTCGGGTGACCCACCCCCTCTTGGCCTCCCAAAGTGCTGAGATTTCA
GGTGTGAGCTACGGTGCCTGGCCGAAGGCCTCCAACTCTTGTGATTTTCCTCCCAGACTT
TTTGCTGTTAAGCACTAGGAAAGTACAGGAAAGCCCTGTCTGCTTTTCTGAGGCTTCAGC
TTAATGTTTTAGCCTCCCACTCTTCACAACCAAAGATCCCACTGGTTCTGTTACCACTGG
GGACTCCGTGCAGGGTCCACAGTCCTCAATTCTTCTCTTCTTGGGAGAAAGAATTTGGCC
AAGAGACAGAAGTAGATTTAAGGCAGAAACGAGAGTTTAATGAAGCAAAAAAAAAAAAAA
AAAAAAAAAAAGTACACTTGTAAGGAACCAAGAGTGCAGCTCAAAAGATTGAGTGCCCTG
CCTGATTGTTAGCTCGGGGCTCTTACAGATTTACTATTTACTGGCTTTTTTCCCCAGACT
CTTCTAGTCATCCCTCCCCCAGGCAGGCTGTTGGCCACTGGCGGCAAGCACAGTGTTGCC
TCAGTATCTGGGAGGGTCTGCATGCACCCTTTGGTAGTTGAAGTTATGGGCTTGCTCCCC
TAGGGCAATTTTCCCATACCAGTGTAGCGCCCCCAGAGGAAGGTCATATATGAGTCAAAC
TCCGCCAGTTTGCTCCTTACAGACATGTGCATGCCTGGACATGTCCCAGAGGAAGGTCAA
CGTCTGCCATTTTAAGTTCATATCGGGAAGTTGTTGCTCACAAGTTCAAGGTGTCTCTTG
TTTGTTAGGAAATTTTCCCCTCCCTGTCGTCTGCTACCTGACCATTGCTTGGTAGTCACC
CTTCAGCCCCCGGGACATTCTTTGGGGCCCTATCCTGACCGGCTCATATCTGCCTATCTA
CCTACTCTAACAGCTGGTCTGTCCCCCAGCAGTGGAACGCTACCTGTGTTCTTCATTTGT
ATCCTTTAGCCTATGTCCAAGACAACCTATGCCCCAGGAAGACAGTGGCAGAACTTTAGC
TCACCTTTCGAAGGTTCCTTCTCTGAAATGTATTCCCTTTAGTCCTTGTGGCTTCTACAG
TCCTCTTGTGCCTTAAAAACGTGATTTTTAAATTTTTCTGACTTTGTTGTTAGTGGCACA
TTGGCCTTCAACCTATGGACAGCAGAAGTTAAATTAGCCTTATTTCTTGGAAAAGCCCCA
GACTCTTTTTTACTTTGGGGTCTCCACATGTGCTGTTCATGCTATGTGGCACCCTCTCCA
TAAAACTTCTGGT
>FR0012519
TTGGGACTTTGAAGCCAGTTTGGTTTTCCCAAATTCTCCATGTGGGTGAGGGAAGGAACA
AAGCCTCCCACCACTTTACAGATGGGAAAACTTAGGCTCAGGTAAGATAGGAGACATGGC
AAAGGCTCCCCAGCAACTCTGGGGCCACCCTGGGATGGTGACATGGCTTCCCAACTCCAG
ATGCCATTTCTTCCCCGAGCAAGCTCCAAAGTCCCCCTGAACCTCAGGTCGGAATCCAAA
GCCCAGTAGGACTCGATCAGACAGACTCAGGCCCAAGGCCTGGCCCTCCTTCTGACAAGC
TATGCAGCCTGACGTGTCCTGCCCCCTCTCTGGGCCTGAGCTGCCTCAGCTGTCACTGGC
AGACTCTCTCCTGCCCAGGAGTGAGGACATGAGTGTTCCCAGAAGCCCCCAGAGCTGGGC
ACCGGGAGGCCCCCATGGGTGACTGGTTCCTGCAAGAAGGGATGGTGCCATGGACCCAAA
GCAGCCTGTGGGCCCCTGGGTCGCTTCTCACCCCCAACTTGCCAGTTCGCTCCTCTGCTA
GTCTCCCAGACACCTGCTCCCCAGGGCATGCCCGGGCTTGCAGCTACCCTATGCCCCTGC
AGGCTGGGTGCCCACCTACCAGGGCCTTCGAAGGCAGAAGGTGGCACAGGCGGGGTCCCT
GGCACTGGAGCACTGACAGCGCCTTGGCAGGGAGCGGCGCCGGCGTCTTGGCGGGTTTCC
CAGGCCGTAAGGAGCTGTCTGTCTGTGGGCGGGCAGCCAGCAAGGTAGTGGTGTGGGGTG
GAGAGAAAGAGAGAGAGAGAAAAAAATAAAGAGAGAGAGGATTAAATAAACCACAACCAT
TGGCAAGCAGGGACTGTCCACACTGCCCACTGGGACAGCCACCCATGCCAGCAGGGTGCC
AATGAAAGGTGACCAGCCCTTGACCTCAAGAAGTCACACCACTGAAGTCACAGGCTACTC
CACAAGGGTCCTGGTAGCCCTTGGCAAGACCCTCCCCTTCTCTGGGCCTGGCTTGGCTCA
CTGAGAGCTCCCAGCATGGGGGCAAGGAAATCTGTGATCCTACCTGAAGTTGGGAATTGG
GAACCTCCTAGTCTCTCTCCCCTCTCAGACAGGCTGGTCCCCCTGTTCTCAAAGAAGGCT
CTCAGCTAGCTCTGGAGGAAGGGCGGCCACTCCATCTCACAGAAGTAAACACAGGCTCAT
AGCTAAGCTGCCCCCATCTGGTCCCCACTTGCCTGGAGGGGTAACACATGTGCCTTAGAG
GCTTGACTTGAAAGTGGGGTGTGTGTGTGTGTGTGTGTTCAGATGGGATTAATTTCAGAT
TCAGAGTCTGATCAAGCGGGCCAGGGGAATGGCAGGGGCCCTGTGGCTGGCTAGACCAGC
ACTTTCGAGTGACAGAGCTAATTTTAGATGGTGTGGTTGGAGTCGCAGTGACTCCAGGTA
GACTCAGCACGCAGGGACTGGCAGGGTTCCCGC
>FR0012520
CAAACAAAGTTCTTGGGGAAGAAAAAATAAAAGAAGACGTATAGGAAAGCAATAACTATC
CACGGGAGGGAAAGGGTTAATAACTAATGGGTACCCCAACACCAAGACTCAATTCAAACC
CATTCCTACAAATGTTTCCCGCCTGAGCTAATGGAATTTACTGAGAAAATGGAGATTTGG
AGGAGTAAAGTTTTAAATCAGGGGCCCAGAGCTCCAGAGTTCTTCCAGAGGGTCAGGACC
AGGGAGTTGTGGATATAAGAGAGCACAGAAGAGGAATTTAGGCCAAATTTAAACAATTTT
AACTTGGTTCTAAACTTGATTTCTGCTTTTAATCTTGCTAAAGGGGCCCTAAAGCTAATC
ATTAAATCCATTATGTCTTCTTTTCAGTTGGATTATACCATAGGTATCAGTAATACAGTT
GTTTAGGATGTGAGCTCTCTAAAAATTTTTTCAAATATAGCCAATTTATTTATCCCAGAG
GTAGTGACTCAAACCAATAAGTCTTTCTTTCTTTCTTTCTTTCTTTCCTTCTCTTTCCCT
TTCTTTCTCTCTCTCTTTTTCTTTCTTCTTTCTTTCTTTCTTTCCTTCTTTCTTCTTTTT
CCTTTCTCACTATATTGCCCAGGCTGGTCTTGAACTCGTGGGTTTCAGCAATCCTCCTGC
CTCTGCCTCCCTAAATGCTAGTGAGAGAGGAGAATGGAAAAAACCTGGTCAGGCAGGCAA
TTAAAGTGTGTCCTTGGTTGAATTCTTTCAAACAAAAGAACAGTCCACAGGCACAGATAA
GGGATTGTGCACAGCGGGGCTTGCCTAAGACACGCCCACAGCTGCACAGATAAGAAAGCC
TACACAGGTAACTTGCCCAGACATGCCGGCAATGGAAAATTCTGTTCCCTAACATATGCA
CAGTAAAGGTAACAAAGCAATATGGAGTAACTCAAGCTAAGGGCCCGCATGCACACTAGA
AGGACAGGGTAGATCTACCAGCCTCATTGATGCCCAGACCTCACTGGTTTCTCATAAATA
AGCCTTTGCATTCAACTGTAAAAACAGCAACCCTCTTCTGGGTCCCCTCTCCACAGCAGA
GAGCTTTCTTCTTTCATTTGTTAAACTTTTGCTCCAACCTCACCCTCGGTGTCCACGCTT
CTTAAATTTCTTGGTCGGGAGACAAAGGACTTCAGGTACTACCTCAGGCAATGAGAGACT
GCTACACTGTGGTGCACTGTCGAGACTGTAACACTAGGATTACAGGCTGAGCCACCCCAC
TCAGCTCCAATAAGTCTTTTCAAAGAAAGACCCAGAGGTAACTTGCAG
>FR0012521
TCACTATGTTGCCCAGCCTCCTTAGTAGCTGGGACTACAGGCACACGCCAGCTCCAAGCC
CAGTTTTAAACACTGATTATTCCCTTTTGAAGCAGATTCATCGAAGATTTCTTTAAATAA
ATATTTTCATGAAGCATTTAAATACATTCATTTATGAAGTGTGTATTGACTCATACTTTT
TCAGGAACATGTACAAACACGTTTGACCACAGTCCTCTCACCTTCCTTGGAATGTCCCTC
TCTTGGGCCTGTGATAGCTCTTTCCTGGTTGTATCCCTTCATCTCTTCCTCTATTTCTCT
GTCCCCTTTCTCCTCCTCCATCAATAGAGGCATGCACTAAGAGTGCTTCTTTGTGGACTT
CCGATCTCTTCATTCTTTCTCCTTGAATAACCATCACTCACTTCTTTTACTTGTCACCTC
TACTGCTGATAATAATAGCTGGCAACTATAGGTGCTCTCTGTGTGTCAGGCACTGTACTA
AACTCTCAAGTTTAATCCTCCCAACGGTCCTAAGGAGTAGACACTGTTATTATCCCCATT
TTTATGTATGGAAAAACTGAGGCTTGGGGGCGGAAGCAGGCTGCCCAGGGTCACCTAGCT
AGTAAGGGGCAGAACTGGATTCAAGCCCGGGCAGCCCACCTCAGAGGCTTCATGCTGTTC
GGTAAGCTCTCAAAACTGGACATCTTCCCAAGGGGCGGGGCCATCTCCACCAGCCCCTCA
AACCCTGCATGTCACCCACCAGACATTAGAGAGTACTCACTGACATGTTTGTACTGGCTG
TGAAGATATTAAAATACTGCAAACTCTGTGGCCTGGAACCCTGTCTTCACCCTGTCACCC
TCTCCGCTAAGACCTCCCCGTATCCAGCATCCCTGGCATGGGGCTGAGGGGTGGAGGCTG
GTGGGGAGGGGCTTAGCGCCCGCCTGGCCTTAGCCTTGCCAGTGCTAAAACTGTGGCTAA
ATACTGAGGATTGTGTTGTTTGGTTGGGTTTGTTTGTTTGTTCGTTTTTGAGACAAACAC
AAATCACTCTGTCGTCCAGGCTGGAGTGCAGTGATGTGATCATAGCTCACTGCAACCTCA
AACTCCTGGCCTCAAGCAATCCTCTTGCCTCAGCCTCCCAAGTAACTATATCTACAGGCA
TGCACCACCATGCCCAGCTAATTTTTAAGATTTTTTTGTAGAGACAGACAGAGTCTCACT
ATGTTGCCCAGGGTGGTCTCGAACTCCTGGCCTCAAGCAATCCTCCTACCTCGGCCTCCC
AACGTGCTGGGATCACAGGCATGAGCCACTGTGCCTGAACTAAATACTGTTAGTATCACG
TCTGCCTCCTTCTCCTTATGTCTCCACGAACCAGTTCCTCTGCTGACTTCCTTATTTCTG
GGGCCCACATCTCATTCTCCAGTTTGTATTATACAGAGCCTTTTTCCCACAGTGCCTGCC
ATGGGATCCCCCAGTCCTCCATTCTACCTGAAAAACTCGCAAGCCTCCCGTGAGAGCCAT
CTGTGGTGCCCTTGGTTCCTCTGTGAGGCTGCCACCACCCTGCACCCTAGGGTGAGTAGT
GCCCCAGAAGGACCTCACAAACTCCAGTGAAGGGACTCACAGGCACAGTCTCAACTGTGT
CCCTGAGGTCCCCAGCCAGGTTTCTCTACCCTGCAGCCCACGTGGGGTAGAGGGACCATC
TAGGCAGCTGTGAAGCTACCTGGGTGGGTGGTGGGGGGAGGCAAGCAGGAGCCCCAGTAA
GGAGTCAGGGCCCCTTGGCAGCTGCGGTCAACTTTGAGGTTTGCAGCCTCCTGCTCCTGT
CTTAAAGGGATGAGGACAGCTCCTCTGAATGAGGGGGCATGGACCTTGAGGGGCACCTGG
GGAGTGAGAGGACAGA
>FR0012522
ATTATCTCCCATCATGTCCTCCTTTTTATGTAAACTTGACATTCTTCCAACTGAGTAGTG
GGGTCTTTATCAACCTCCCTTTGAATCTGAATGGCCTTTTGTAATAGCATCAACCAACAG
TGTACAGTTTAAGTGATGCTATACAGCTCCAAGGCTGAACCATAAAAATACCACACACAT
CTTCCTTGCTCTGTGGGGACACTCATTCTTGGAACCTAGCTCTCATGCTATAAAGAAGCC
CAAATTAGACCACATGAAGAAGCCACATATGGGTATTCCAGCCAACAGCCAAGCTAAGTC
CAAGTCATCAGGTGGCATAGCTGCCAAACATATCAGGGAAGATGCCTCCAAGTGATCTGA
GCTTCTGGCCAAGTGCACCTCAAGCATATGTCTTCTCAGCTAAGACCCCAGAGATCTTGG
GATAAGAAACAAGCCACCCACACACTGCCCTTCCAAATTCCTGACCTAAGGAATCCATGA
GCATGTCAGACACAGTAAGTTCCTCTTCAAAGGTTTAATTTCTGACTTCCCTGTTCTTTG
CTCTTAAGCTCAACTTCCTTGTCCCTTCTCCTAAGCTATCTGCTCTGTAAACAACTACTT
CTGCCAGTCCCAATCTGTAACTCACATCTCTTCCTTATTTGGAAAGAGTCCTCTTTACTC
CTGGCTACCCATTCTGTAAGCTCCCCCTCTTGCTGAGACAGCTCTCCCTGCCGAAACTAC
CCTTCCCGCCTTTGCCGCACCCTGACATGCCCAAACATGCCTTGTACTGTAACAGACAGC
CTCTCCCTTTCCGCCTAATTAGCCATATTCAATTTTAAATGGTAGCCAATCAGGTCAGTG
TAGATTGTGCCGTCTGACTCCAGCCAATGGGGAAAGGACACAGAACCAGAGATTAACCGT
GTTAGGGATAAAAACCC
>FR0012524
TGAAGAAATGAAAACTGTTGATGAAAAAAGACTAGACTGCCGGGCACGGTGGCTCACGCC
TGTAATCCTGGTACTTTGGGAGGCTGAGGCAGGTGGATCACTTGAGGTCAGGAGTTCGAG
ACCAGCCTGGCCAACATGGTGAAACCCCGTCTCTACTAAAAATACAAAAATTAGCCGGGC
GTGGTGGCACACACCTGTAGTCCCAGCTACTTGGGAGGCTGAGGCAGGAGAATCACTTGA
ACCGGGGGAATCAGAGGTTGCAGTGAGCCGAGAATGCGCCATCACATGCCAGCCTGGGCG
TCACAGCAAGACTCTGTCTCAAAAATAAAAATAAAAATAAATTAAAAAGACTAGAAAGAC
AACTTTTTCCAACCCACAACAAAGGGGTTGCTTTAGGCTTGCCTGGACACGTCACGTCAT
GTTCTCCTATTCTGGTTGCTCTAGTGACATTCCCCAGATGACATCTGGCCTGCAGTCTTC
ATAGCTACGACTTTTCCTAAGAAGCTACAAGCACTTGTGGGAAAGAACCCATTGCTTGTC
ACCCTTGCAATGCCTAGCACAGTGCTGAGTTTCCACTTAAGCTTCTTGCCAGATGAATGC
TAAGCAAATACAGCCTGTTGAGAAAGACCCTATCTGGTAGTTTTTATTTATTTATTTATT
TTTGAGACAGGGTCTCACTCTGTCACCCAGGCTGGAGTGCAGTGGTGTGATCATGGCTCA
CTGTAGCCTCAGCCTCCCAAGCTCAAGCAATCCTCCCCATGTCAGCCTCCCAAGTAGCTA
GGACCACAGGTGCAAAACACTACAGTGGCTAATGTTTTTATTTTTGTAACACAGGGTCTC
CCTATGTTGCCCAGGCTGGTCTTGAATTCCAGGGCTCAAGCAATCCTTCTTCCTCAGCCT
CCAAAGTGCTGGGATTACAGGCCACCACACCTGACCAAACTGTTTTTTTTTTTTTTTTTT
TAAAACTAACAATCAGTGTATCAAATAATGCTGAGGAGGGTGAGTTACATTACAGAGACA
TGCACAAGAAATCAAGGATGCAATAGTTCACAAAGTGTTGCAAACAGTTCACAAATGTTG
CATGGTCCAATTCCCAGAGTTCA
>FR0012525
CGTTTCACTGTGGTATCGATCTCCTGACCTCGTGATCCACCCGCCTCGGCCTCCCAAAGT
GCTGGGATTACAGGCGTGAGCCACCTTGCCCGGCCAAAAGCTTTTAGTTTTGACGTAAAT
CTTGTCCCTGTGCCCTTTCCCCACTGGGTGGGGTTGGACTGTATAATTTAAACTAGACTT
GATTGGATAAACATTTAAACTTTTTTTTAGATAAGGTGGGCACGTAAGGGAGAGAGGAGA
GAGAGGGAAGGGGTTGTCTGTGGCAAGTTAGAGAGTCAGTTTTTTAAAAAATAAGGAAAG
GAATGTGAGCTGGTGTTGATAACGTCACTGGTGTTGTGGCATGCCTGGGCATGTAGTAAA
AGCAGAAAGAAAGAAGAAGAAAGAGAGGTGGAGGGGTATTGAGAATTAAAGAATAAAGGA
TTAATTAGGTTGGTTGAAGAGAAACCTTGTCATATTTTACACAGCCCTCCCCAGAGTAAG
CAGGAGTATTCCCATTACATATTTGTGAGAACTTAAGGGAACTTGACCAAAGTAATAGTT
GCAGCCAGGAGCTGATCCAGGTTTATCTGGCCCCAGGGCTCATTTTCTACACCATAACAA
CTCTTGGGGCAACTTACAGAGGAGATTTATATAGGGGACTTATTATAACTCATGAGGGCT
ACAGCATACCCAGCACTGAGCACATAAACCGCTTCCACCTACAGGTGATGACCAGGCAGT
ATTTTATTTTCTACAGTGCCTGCATTCATCTTTTCATTTGACTGTGCCTGTGAGAGGGCG
CAGCACAACGCAAGCACACAGTGGGACGACAATAAAACTTGTCATACTATGCAGGGAGGC
ACAGTTTAGTTCAGAGCATTAGGTGATCCCCACCTTTCAGAGAGTAGAACATTGAAAGTG
GAAAATTCTGAGCTGTTACACCATCTCCAGAGTCGTTGGTGGCTACCCATGCTAAGTCAT
TAGTCCTCTTTGCTTACTGCTGGCTGGCAGGTGAGGTAGGCTCCCTCAAGCTACTCAGAG
ATCTCTGTATCCTATTGCTCATCTCTCACATTATTTATTGCCCCTTTCTTGTGTTTTTCT
GCTTTAAACTTTGGTTACTGGGCTCATTAAGTATATAAATTGCCTAAAGGCATAACTATA
TTCAATGTGCCACGTATTATGGTAAATTTTAAATATATATTCTTTGGGAAAGCTATCTTT
TAAAAATTATAGCATTGAAATACATGACATTCTTACTCTAGGAAAAGACAAAGAAAATGA
GGGGGGGGGTTCATATTTAAGAGTTGAGATGTTTCTTCTACTTTGTACTGAAGCATCTC
>FR0012526
ATAATCAGCTGGGCGTGGTGGCTCACGCCTGTAATCCTAGCACTTTGGGAGGCCGAGGCA
GGTGGATAACCTGAGGTCAGGAATTCAAGATCAGCCTGGCCAACATGGTGAAACCTCGTC
TCTACTAAATATACAAAAATTAGCCAGGCATGTTGGTGCATGCCTGTAATCACAGCTACT
CAGGAGGCTGAGGCAAGAGAATCACTTGAACCTGGGGGATGGAAGTTGCAGTGAGCCAAG
ATCGTGCCACTGCACGCCAGCCAAGATGACAGAGAATAACTCCGTCTCAAAAAAAAAAAA
AAAAAATTTATATGGATAATCAATAGAACAAAAATTACCCACAAAAGGAAAAAAAATAAA
ACATACCATAAAGTAAAATATTTTTAAAATCGTTGAAACAGAAAGGAGAACATGATTAGA
GAACAACAAC
>FR0012527
TATGGGACATCTGAGTCTAGTCCTCACCAGGTCTCCCAGCTGCTGATCTCATCACCTGGA
ACGCTGCTCCCACCATGTGTAGAAGCCTGGGTTAGTGTCCTGGAGGATGAGAGACAATGT
GGAGGGTGAGGCTGGCCAACAGCCTGCACCAGCTGTGTAAGACCATCTGAGATGACTGTA
GCTGCATGAGTGAACCCAGGGGAGACATGCAGAGACTTGCCCAGCTGTCTTACTTGTTAC
TTTAAGCCATTCA
>FR0012528
AGCCATCTTGCTGAGATAGACATTTTCCTCCCATTTCACAGATGAGTAAAGTGGCCCAGA
GAAGTGATGCCACCCAACAAGCCGGTAGTAGCACTGACTCCAAAGCCCAGGTTCATTCCA
TTGTCCGCCTGCGTCTCTCCGGTGGAGACTCGATAGGGCAGAACTATGGAGCTGCAAATC
CATCTGTTGTCGGCAGCCATACTTATTTCAATACACAAAGATTTGACCTCACTTCTTACA
ACCTTGCTCCTCACTCTCTGTTGTGCTACACTGGCCAAACTCGCTCATGCCTCAGGACCT
TTGCTCTTGCTGCCTGTGGTGTGCTCTTCCTCTGCCTCTTCCCAGGGCTGGCTCCTGCTT
GGCAACCAGAGAGGCCTTCTCTCGCCACCCCATCTACAGCAGCTGCCCTTGCCTGCACAT
GACCCTTCACCTATTCCTTTCTTCACAGTGTGTATCCCTGTCTGCCACCATCACGTCATT
TTGTAAACCTGAATACTGTGTCCTCTGCCTCATCTAGAGTATGAGCTCTAGGAGAGCAGG
GACCATGCTGTCACTCAGCACTCTATGCCCAGCGCCCGGAAGCATGTCTGGCACAGAGTT
TGAGCTCACCACATATTTGTTGAAAGATGAGTGGAGAGACCAGACACCCTGGTCTTGAGG
CTGAGGCAAACCTCCAAGGCACAGATGCTCTGCCTGAAAGGAACAATGTGGACGCAGGAA
AGGGCACAGGACCAACCTCTGGTCCCAAAGCCTGACTCCTTCATAACTCATACCTCGTCT
CCCAGCCAGGTTTCTGAATCTCATTCACCATGCTGCCCAGGGACCAAGGAAGAAGTACCC
AGAGACACAGACTGAAAACCAGGAAGTTGGATGGGACTTAGAGCCCTTGGTAAGCGTGGC
TCCTTCCTCAGGAAATACGAGGAAACACAGCAGCAATGTAAGTGGTGACCGTAGAATAGA
GCAGGGGGCCAGACATGCCTGGGCTTGAACCTGGCTACCTCTTACCAGCTGGATAAGTTA
CTAAGCTCTCTTATGACTCAGTTTAATTGTTGTAAAATGGAGCTAATACAGTACCTATCT
CATAAGCTTGTTATGAGGATGAAACGAGGTGATATTTGTGCAGTACCTGGAACAGTGCCT
GGCACATGGTAAACACTGTGTGTTTAAATAAAGGTACTGACAACAGATACCTGAGTCAGC
TCCATCAGCTATCAGCAAGGTGGTCTTGGGTGTACCACTCAATATCTCTGAGTTCGGCTT
CCTTATCCATAAAAAATGGACATGTGGCTGAGCGTAGTGGCTCACACCTGGCATCCCAGC
ACTTTGGGAAGCCAAGGCAGGCGGATCACCTGAGGTCAAGAGTTTGAGACCAGCCTGGCC
AACATAGTGAAATCCCATCTGTACTAAAAATACAAAAATTAGCTGGGCATGGTGTCGCAC
GCTTATAGTCCAGCTACTGGGGAGGCTGAGGCAGGAAAATCACTTGAACCCAGGAGGCGG
AGGTTGCAGTGGGCCGAGATCACGCCATTGCACTCCAGCTTGGGTGACAGAGTGAGACTC
TGTCTTAAAAAAAATATTAATTTTAAAAATATATAAATAAATAACATTTTTTAAAATTAA
AAAAATAAAAATTTAAAAAATTAAAACAAAAAAGCATAAAAAATGGACGTGTGAGTAAGG
GTCCTCTCCTTGTTTGATTGGAAGGGCACAATTAGCCACTTTAGCACACAATCACCCCAA
GGAATACAGTGCTTCCTTTTTTAAGGAAGAAATGTGCAATATGGAATAGACAAGTCAAAG
AAATTTCTGCCACACGAGTCTTTAAATCTGCTTATGTCTTTGGTCATGCAGAAGGTTTTC
ATTTTTAAGTCATCAAATATGCCACCAATTCTCATTATGGTTTCTGGGTTTTGTGCCTTG
CTTAGGAAAACCTTCAACACCTACATTACCAAGCAACTATTCTATATTTTTCTCTAACTT
TTTTTTCTTACTTCTTCTTCT
>FR0012529
ATGTCATGGGCACGGACAGAGAGGATAGCAGGGTGTCCGGTGATCATACCACCAGCCCAG
CTCAGTTAGTTCCCGAGAATGTTCCCCTGAATGGTGGACTCCATTGTTCTAACATTATTG
ACCATTCTAAAGAAGACACTCTCGCCTGGGCAACACAGCAAGACCTCATCACTACAAAAA
ATAAAAATAAAATAAAATAGCCCAGTGGGTTGGCGCACATCTGCCTGTAATTCCAGCTAC
TTGGGAGGCTGAGGCAGGAGAATTGCTTGAGCCCAGGAGATCAGAGGCTGCAGGGAGCTA
TGATCACACCACAGCTCTCCAGCCTGGGCAACACAGTGAGACCTCAGTCCACAAAAAGAA
AAGACACTCCTTACATTACTTGATACATCATTCTGTACCTTGCTATTGTTTCCCAAGAAC
ATCTTTTTATTTATTTCTATTTCTTCACTGTGGCTGGATATGACTTCACACCCAACCAAC
GTGCAAGTCCCAACTTGCCTTAAGTGATTGGTCAAATGGTTGCAGTCAATCTGTTACCAG
TCTAAAAGGCTGGCTCCTTTCCTGTAACTGAGATATGCATCCTCGATGGGCTCTTATTCA
TTAGTGTTGGTTATGTTTCTCATCAGTT
>FR0012530
GGCTTGTTTTTTGTTTGTTTGGCCTATGTCCCCATTGTGACTCTAACTTGCCAAAACTTA
AACCTGAAAAACTGGCATTAGAAATTAGGCATAACATTACGAAATTACACATACCTCCAA
ATTTTTTCATGCCTTTTGGATAGTCTCAATTCCAATGTTGTTTTATGCCAATAATGAACA
TGTGCTGAGATGCAGTGCGGGTTGTTAAAAGTGCTTGCCAAACATACTTCTAAAGCTAAC
CCCGTTAGGGGAAGAAAAAAAACATCACATTACAGCACATTGGCTCAAAAGCAATGTACC
CAAAGGTTGGCCCTCAAATGTTTCTCATTAAGAATCTTCCCTCCCCAAGGGCAGGCCTGG
ACTTGTTTGTTCCTTAATTTTCAGCCTTTAGCTCAGTGCCCAGCAGTGTGAGGTGGTTAA
TTGCTGCCAACCAGACAGGTTATTTGAAAATATTTGCCTTTAAGAGGTGTGTTAAATGAA
CAGTCCCCAGAAGTAAGATCCACGCCTCAGGGCAAAGGATGTTGTACTGCTTTTCACTTC
CAAAGTGGACTTTCAAACTGAGATGTCGCTCTGAAATCCAAGAAGCTGCTTGGCCTGGAG
GGAAAGGTTTCTGAGAGGGGCAGAAGAGAGTGCTGGCACCGCTGTGTTCCTGGGTAGGGC
T
>FR0012534
GATCCCTTTTATTTCTTTCTCTTGCCTAATTGCTCTGACTAGGACTTCCAGTACTCTATT
GAATAGGAGGGGTGAGAGTGGACATCCTTGTCTTGTTCCAGTTTTTAGGGGGATTGCTTC
CAATTTTTGCCTGTTCAATATCATGTTGCCGGCTGAGCTCTTTACCTACTGTGTGACTTG
GGAGAGCTGCTAAACCAGCTGGAGCCTCAGTTTCCCCCCATGTAAAATGGGTACAGCAAG
GAATATCTGCCTTGCAGGGTCAAAGTGAGGATTAAGTGAGATAGCATGGGTAAAGCCCCT
AGCACACAACAGGGGGGCTCCTCGGCCCCAGAGGATGTCAGGAACATGTCAGTGTCCCAG
AGCCATCAGGAACATGTCAGTGTCCCAGAGCCATCAGGAACATGTCAGAGCATGTGGGGA
CATGTCAGAAAGTGTCTCAGAGCATGCCAGGCAGCCCAGCATTCTAGGGCACAGATCAGG
TATCAGTGGCCCAGGCATCTCATGCAAACGGGTGTGGCAGTGGGGACCCTGAGAGCTGGG
ACTCTGTAAAAGGGACAAGAGCGTAGTTCTGTGAGAACCTGGGTGCAGAGTTCTGAGACC
TTCTAATTTTTCAAGAAAACCAGGTCATTCAAATTTTTATGTGAAACTGTCTGGTATTTA
AAAGCAGCCAACTAATCTCAAGTATAAACAGACAGGCACGCCTAATGTGCAAGTCACACT
CTGCTCTCCCTCCTCCCTCCCCCCTCCTTGGTCCTCAGGGAGTGCTGAGGCTTCTGGGGT
CTCTCTGACCAGGGTGGAGCCACTGGCCACCAGGGCTCTGGAGCACTTGGGATTTGGCTC
GTCCAAACCAAAACCTGCTGCAAGTGCAAAGTTCACACCTGATTTTTAAGACTTAGAATA
AGGAGGTGGGGAATGTGAAATATCTCATTTAATAGTTTTAGATTGGTTTCATGTTGAAGT
GATAATATTCTGGATATATTGGGTAAAATAAAATTATATTATTCACCGGCATTTCACCTG
TTTCCTTTTATTTTTATTAATATGGCT
>FR0012535
AGACGGAGCCTGAAAGAGGGTTGCCGTTTTTACAGTTGAATGCAAAGGCTTTTATAAGAA
ACTGATGAGGGCTGGGCATCTCATTTGTGTAAGGCTCGAATTTCTGGTAGCTCCACCCCA
TCCTCCTAATGCACCTGTGGCCCCTTAGCTTGAGTTACTTCATATTGTTTGTTCTTCTTA
CTGTTTATGTGTTAGCGGATGGAATTTTCCATTATGGGCATGTCCGGGCAAGTCACCTGT
GTAGCCTTTATTACCTGTGCAGACGTAAGCATGTCTCAGGCAAGCTCCCCTGTGCAAGTT
CCCTTATCTGTGCCTGTAGCTCGAGTTATCAGGCTGTTCCTTTGTTTGAAAGAATTCAAC
TGAGGACCCACCCTAACTGCCTGCCTGACTGGTTTCTTGTTTTCTCTTTTCTCACTAATT
GCCCTTGGAAACTCAACATTGGAGATCCTCATGGAATATTGAGGT
>FR0012536
GTATGCAAGCATTACTTTGAACTACATCCGATACAGCTTAGTGGTTTAGGTCATTACTTG
CAAATCAGTGAGTCCTGTTTTAGCCACGAAATCAAGTGTCACTATAGCCATGCTCTGGAG
AGAGAAATAATGGGCTTTTGGTATGGTGGATACACCCATCAGCCAGCTATTGGTTATTTG
GAAATTTTTGGTGACTGTTCTGCCCAAACCTTGCCACCTATTTTGCAGTGCCTAGTTGAG
CACAGTTCATATCATCTCTTGGCATACATACCCAAAACATCTAGTGCTATTGAAATAAAT
GCAAAGCAAAGTGCAAGACCATGAGAGGAATTCGTCACAATGTGTTGGACTCGTATTTGG
TCGAATTTATGTGGGATGATTGACTTGGAAATAATGTTTTCAATTCCCTTTTAGCGCATG
TGTCAGAACAGTCTCCTGTTAAGTAACATTATGTTTGACTTTTGTTTTTAGTATATTTTA
GTATAAATATCCAGGGACAAATTTTTTGATTGAATACACCTGAGAGGCAAATTGTTCAAC
TCATCCATGAAAGCATACAACATACTCTTTTTTGTCTGGCATCTTGCTTTCAGCATAATT
ATTTGTGAGATTCATCCATTGTGTGAATCAATTATTCATTCCTTGTTATTGCTGAGTAGA
ATTCCATTATATGGATATACTGTGATTTGTTTGTCACTCATCTGTTGGTGCATATTTTAG
GTGGTTTGTAGTTTCGGGCTTTCACAAATAACAGCATATAAGTGGATCCTGCTATTTTAT
CCAGTCTGACAATCTCTGCCTTAACTGGCTGTGTACTTAGAACATTTATATTTAATATGA
TTATTGGTATGATTGGGTTTAAATATGTTATTTGTTTTCTAATTGGCCCAACTGTACGTG
TTCTTCTTTTTCTGGCACAATCATTGGCTCACTGTAGCCATGAACCCCTGGAGTCAAGCA
GTCCTCCTGCCTCAGTCACCCAAGTAGCTAGGACTGTAGGCATGTGCCAACATGCCCAGC
TATTTTTTTTTAATTTTTATTTTCTGTACAGATTTGAGGAAGGAAAAGGGGTATTGGAGG
TTTAAGGAGAAAATGTGAATTAGTTGTCTTGGAGAGTGAGCAAACACATTACTCTGGTAA
ATGTGCTAAGATTGTCAGGCAGTAATGAGGCCCCACTTGATGTTTGTCACTGTGAATATA
AAGACACATCAGCCAGCATGATTCTGGGTTTTTCTTCAGTCACTCTAAGTTCCCAGGTGC
AGTTGCAAAATAGATGGGAAGCTTGGTTGTAAAGGGTTGGGATTTCGCCAGGACTTTGGT
GTCCTTGGGAGGTAGCAACGTTTCATTTGGAGCTAGAATTTAAAGCAGACACTCAGAAGA
GAAATTGGGGATATAGGCAGTTTGCTGATGACATACTGAGTTCAAGGAGGCAAAGTATAA
GCTTTTCTCAAAGGTTCAGAGTAGTGGGAGACTGTCAGGTTAGAGAGTGGAAGGCATTCC
ATGGTGACTGAGGTAGTTAGGGGTATGGGCATGATTGGATTCCTCCTGATGGTTTCTTAG
GGGAAAATGGTTATCATTTCTAATGATAATCTCTTTCTTGAGATTGATCTCATTCCTTCC
ATCAGCCCTACAGAGTCTGGCTGTGGCCTTCCCCATAGCTTCTATAACCTACTTCTTTTT
CTGTCATTCTCCCCTCCTGTCATCCACTCTTGACTTCT
>FR0012537
AGCATCCTCTCAGTTCGACTCTTGGAGGGCCAGTGGGCTCAACGGTGGAGAGAATGGCTG
TGGCTCTCTGCCGTCCTCCAGAGACTCTGCAGCGTTCATTCCATTAGCTGGGAGCCTGCA
AAGCCAGGCTGAGCTGGGCCCTGCTAGTGTCAGAAGCGCCAGGCCCTCTTTCCCCCCAGG
CACTGCCAGCCTCTTGCGGGAGCCAAGACTCCTGGGGCACTTAGCGACATATCCAGGCCA
TTCCTCAATCCCAGACTGGATGTCATCTGGGGCCAGTGTGCACTGGATGGACAATGTGGA
CTCATCCATAATCAGGTGGCCCCATGTGGCTGGAATGTATACTTTATATTTTTGTTACCA
AATTTCAGAATCAACGTGTCACAGCCAAAGGAGTGTATAGGTGTGGGCCTGGGCAGGCCT
GGGCGGGCCTGGGCGTGCCTGGGCGGCCCTGGGAGGGTTTGAGGAGCAGGAATAAGCGCC
ATCCCTCAGAACTGCCCAGAAATGCCTCCTTCACTAACAAGAATGGAGACATAATGTGTT
TGGAGCTAACGCTTTGAGACTATTGACTTCACCTGCACTTAGAAGACACCTCTGGAAAGA
GGCTTAGATACACAGTCTACATCCGGGGGAGTGTTCTCAGCCATTTTTACATGAGACAGC
CTTCCCCACAGAGCACTGTATAGTCACTAAGTCCAGAGGGGATGCCCTGTGCTGGGGACC
CTTGTGGTCTGAAAGACTTAAGCAAAAGGGGACACTTCAGGTCCTGAAAATACTTCTCAG
GGCTTTCTCCTTTATGTGGATTCCTCAGAGACAGTTATTGTACCACTTAGAAAGCCAGGC
TTTTTATAATGGAAATGTTTAAATCAGTGGTTCTTAACTTAGTGGTATCAC
>FR0012539
AACTTTCTGAAATGATCTTGATGCTCCTGTCCCACCCAGCTCATGGCACAGTTTCTCTAG
AACAATCCCATGCTCATTTATCAACAAGGAAAACCCAGGCATGGTGGCTCACACCTGTAA
TCCCAGCACTTTGGGAATCTGAGATAGGAGGATCACTTGAGCTCAGGAGTTCGAGACCAG
CCTGGGCAACATGGCGAAACACTGATTCTGCAAAAAATAAAAAAAAAATTAGCTGGGTGT
GGTGGTGTGTGCCTGTAGTCCCAGCTGCCCGGAGGGCTGATGTAGGTGGATAGCTCCAGC
CTGGGAGGTTGAGGCTGCAGTGAACTATGATTGTGTCACTGCACTCCAGCCTGGGCGACA
GAGGGGAGACCCTGTCCCAAGAAACAAAAAAAAAAAAAGAAAGAAAGAAAGAAAGAAAGA
AAAAGTGGGCTCTGGAAGGAGCCAGCCACCGTTGCCCTCTGGGCACTCACCATCTCACCC
CTCAGGCTCCAACAGGGTTCCACGTGACCAATCCCCGAGGGGAGAGGAGACTGCGGAGAG
GATGGGAGGCAAAGCACCTCCTTCAAGCTCCAGGGAGGCAGGAGGATTTGTTTAGGAGTG
GCCCTGTGCAGAGGTAGGGGCATGGCTGAGAACACCTTGGGAGGTGGTGTGAAGCTGAGT
CCAGGAGCCGCCAGCCCTCCCTGCCACTCAGCTCAGGGGTCACTTGGGTAGCTTCAGCCT
CAACAGCCGTGGAGTCAAGTGTCTCCTCTACAAAAATAATTCCCAAATAAGTCACTGCCT
TCACCCCTGGGACTGGCTGGTGCACCCAAATTGGAGTCGCCACCCAGCCCCCTTGAGCAT
TGCCTTGCTGGCTGATCCAACAGAGGCAGAATTAGCTGATGAGGCTACCACAGCGGGAGG
GAACTGACCTGAGGCCGCCTGGAGAGATGGGACCCCGAGGGCCCTTTCTGGCACTACTCA
CTTGTTGGGTCTGGGGAATTAAAACACACTCCCCCTCTCTGGGTCTCAGTTTAACAGGGA
GGAGACCACCACCTTCCAAACCTCAGTGACGGCATCAGGCTGGGGGTGGTGCTGGGCCTC
CTGCGTCTGTGTCTGGAGACGCAGCTGACTCCCTGACAAGCCCAGACATGCAGCTGTTCC
TGCAGAGGAAGCAGCAGGAACTGGGGAAGGGCAGAGCGCTGAGGGAGGGGCAAGAGGGAT
GCAAGGACACCACAGTGACCGCGTGCAGCGAAGCGAGTATGAGCAGAGTCCCAATCTCCA
GGTCCCCTCTCCGCGGAAGCACTTTTGTCTTTATTGGAAATTTCCTCCCATGTAACATCT
GACCTCTACCTTCTCTTCTACAGATGAGCTCTGCTGTGAGTCCCAGCGGGCTGAGACACT
GTGACTGCCCACCTGTCCCCAGGTGCCCCTTCTATACAGCCCCATCCCTTCCCAGGGATG
CTCAGTGGCTGCGGCCACCCTTGCTTTCTGCCACTCAGCCCTTGCAGGGGCTTCACACCC
CAAGAGGGGCAGTCTGGGCTGGGGCTCCTGGACTCCCTAAGGCATTATCCCATCCCCGCA
AGTTGCCCGGCCGGGCCCTGAAGGAAAGGGGCCCCGGACCCAGACCCGAAGGCTGCTCAC
CAGAGGCTCTGCCCAGGGACTCTCACCTCTCCAGCCACTCCAACTCCCCTCCGGCTTTCC
TGTCATTTCCTGATGCCACAAATCTTCTGACATCCTCCCTCTTCCCCAGTGAATTTCTTC
CCCAGGCCCTTCCCTTCCTCAACCTGCTTCATACTGGACATTCCCAGCTGGTAGGATCTG
CCTGTGGCTCTGCACAGGAGGCTGGGCAAGGGTGGAGAAGACTGGGGGAGCTGTCTCCCA
TGACCCCAGCAGAGGCGAGAGACAGAAGCTGCATCTGGGACCTGTCGGCTGCAGTTTTGG
GCATTCATACCCACCTAAGCATTCTGGAACAGCCCTGAACCTGGGCATCAAACTCCCCAG
GCTTGAGAATGGTGAACACTACT
>FR0012540
AAGCACACTTCCCACACACTGAAAATGCTGAGTTTGACCTGAGTCCTAGTATCCCAGCCA
AGAGGGTTCCCAAAAGAAATGAATCCTCTAGGGCTTGCCACTAGGAGCCTTCTGTTGTCT
TTCTGAGTGAGGGATAGGGTGCACAAGAAAGTTTTCTTCCACCTTCTTCTTTTTTTGTGT
ATGAGAAAGTGTTGGAAATAATTGCTTCTTCTTCAGTGCTGCAAGGAAGAATCAGCATTT
AGACCAAAAGTTTTCTCAGCAAGACAACTTTAATTTCTTTAGAAAGGGTGTTGCTCATCA
GCTGAGAGCACCCCAAACAAAGGGAGACAGGAATATTTATCTGTTAAGCATGAGGTCGCT
ACTGCTGTGTGCTATCTCCATTGGCTGGGGTTGGACCTCACAGTCTATGCTACATCCAAC
TGGCTAAGAACCTAAAACTGTCCTCAATAGGTAAAGATAGTGGAGACAAAGAAAAAGAGG
AAGTTGCTTACAAGAATGCTTATAGGAGTAACAGCATTTCCCAATAAGGAAAGGATATAA
GGTATGGGCTGGAACATGCCTGGGCACATTCACGCATGCCTGAGCTTGCTAGAACAAGCA
CTGAGGTTAGAGTATAAATATATATAATATGCTTCTTCCATTACTCTTGCCTCATAAAGC
TTAACAAAGATTTACTACCATCAAATAAAGAAGCTTGAAGAAAGTGAGTTTCAAAGAGGA
TATATTAATTCCAACATTTATGATTTAAAGAAGAAAACTTTGAAGAGGAATGTTTTTATT
TTCCACAGACAGATTATCACTCTAATGCCTAGGCTAGAGTGCAGTGGCATGATCTTCGCT
CATTACAAACTCTGGCTCCCAGATTCAAGTGA
>FR0012541
TCTATCCTCTCTCTATTACACTCCGGGAGAAGGAAACGCGGGAGGAAACCCAGGCCTCCA
CGCGCGACCCCTTGGCCCTCCCCTTTACCTCTCCACCCCTCACTAGACACCCTCCCCTCT
AGGCGGGGACGAACTTTCGCCCTGAGAGAGGCGGAGCCTCAGCGTCTACCCTCGCTCTCG
CGAGCTTTCGGAACTCTCGCGAGACCCTACGCCCGACTTGTGCGCCCGGGAAACCCCGTC
GTTCCCTTTCCCCTGGCTGGCAGCGCGGAGGCCGCACGGTAAGCGGGGGCTCCGAGCTGG
ACCGGGCGCGAGGTGGCAGGGCCGGACGCCGAAGCCTCAGAGCGCGTGCCTGAGGGCCCC
GAGGCGCCCGGCGCGGGCCCGTCCCGCCCCCTAGAGCCGCGGCCACGTGCGAGCGGCAGG
CCCGGACATGCCCGGTCAGCGCCGTCCGGGAACCGAGCGTGGGCCCCGGGGGGCAGCGGC
GGGGTGCGTGGGGCGTCCGGAGTCCCGGGGCTGGGGAGTGGGGTCGCGCAGGATCCTCAC
ACGCAGGGGCCGGGCTCTGTTAGTGCGATCCAGAGAGGCCGTGGGCGTCGGTGAGCTCCT
TCAGACCCGCAGGAGCCGGAGCCCGGCGTTGAAGGGGCCGTGGGAAGTAACGGGGGGTAC
CACGGTTTAGGATGCGCTGGAGCGAAAGGATTGGGGTGGGGTCCGTGCTCTTGGCAGTCG
TCTCTGCCAGGCCTGTGTTCACATGCTTGACTTTCTCCCTCAGATGCCTGGAGTTACTGT
AAAAGACGTGAACCAGCAGGAGTTCGTCAGAGCTCTGGCAGCCTTCCTCAAAAAGTGAGT
TTGGGGACTGAGGTTCAAAACGGGTGGAGGCTGTCGCCTTGGCCTGCCCATCTGAGCCCC
AGTGTTTGCCGGTCCTGGCAGGGGAGGCTTGTTTGGGGCCTCCGTGGCTCCTTTCAGCGT
GAGGCCTGGCTTGTGTTCCGGTTCCAGCCTCTCTTTGTACTCTGGGCACAGCATAGTTGT
GTTGAGGGGAGGGCATTTGGGATATGGGGTAGTTTGTGGAGATGACTGAATCGTGCTTTT
CCCACTGTTTTGGTCTTAGGTCCGGGAAGCTGAAAGTCCCCGAATGGGTG
>FR0012543
GCATAGGCACCACTCCCAGCTATTTTTTTTAATGTTTTGTAGAGATGGGGTCTCACTATG
TTGTCCAGGCTGGTCTTGAACTGGGCTCAAGCAACCCTCCCACCTCAACCTCCCAAAGTG
TTGGGATTTATAGGTGTGAGCCACCATACCCAGCCCACACTTGTATTTTTGTTTAAATCC
TAAGCAGAAAAAGGGTCTACTTTTTTATGAGTGAATCCTTAAAACTGGCAATTTGCAAGC
AAGGTACCTTAAAGGCTGGAGTTCTACAGAGGTTTGGCTTGAAATTTACAGGTTGGTGCA
AAAGTAATTACCAATCTAATAGTTAAATAGATATTAAACTTAAAAAAAAAATACTGTAAG
CTTGTTCAACAAATGGTGCTAGGAAAACTAGATATCCACATGCAAAATAATAAGGCAGGA
CCCTTACCCCACACCACTAAAAACTCAAAATGGATCAAATACTTAAACATAAGAGCTAAA
ACAGTAAAGTTCCTAGATGAAAACATAGGGGAAAAGTGTTATGACACCATCTGGTGATTT
CTTACATATGACATGAAAACCGCAGACAACAAAAGAAACATTAATATTAGACTTCATCAA
AATTTAAAACATTCATGCATCAAAGGACACTATCAAGAGAGTGAAGAAAACCCACAGAAT
GGGATTTGCAAATCATTTATCTCATAAGGGATTAATATCCAGAATATATAAAGAACTACA
ACTCAACAATAAAACAACCCAATTAGAAAATGGGCAAAGCACTTACACAGGCATTTCTCT
AAAGAAATACAAATAGTCGGCTGGGCACAGTGGCTCATGCCCGTAATCCCAGCACTTTGG
GAGGCCGAAGCAGGTGGGTCACCTGAGGTCAGAGGTTCGAGACCAGCCTGGCCAACATGG
TGAAATACCATCTCCACTAAAAATACAAAAAACTAGCCGGGTGTGGTAGCAGACGTCTGT
AATCCCAGCTACTTGGGAGGCTGAGGCAGGAGAATCACTTGAACCCAGGAGGCAGAGATT
GCAGTGAGCTGAGATTATGCCACTGCACTCCAGCTTGGGCAACAAGAGCGAAACTCTGTT
TCAAAAAAAAAAAAATCCACAGTAAGATACCACTCACACCCATAAGGAT
>FR0012544
AGAAATTAGCCGGGCGTGGTGGCGTACGCTTGTAGTCCCATCTACTTAGGAGGCTGAGGT
GGGAGGATCGCTTGAGCCCAGGAGGTGGAGGCTGCACTGAGCTATGATCGCCCCACTGCC
CTCCAGAGTGAGCGACAGAGCCAGACCCTGTTGCTAAAAAAAAAAAAAAAATCCATAAAG
CCGGGGACCATCTTTGCTCCAGGGAGGTCAGCTGACCCGGGCTGGCACTGGCCCTGGCGC
AGTTCCCGCCCCTCCCGGGAGCGCTGGCACCGCCCCTTGGCACCACCCCCTCCCCGCGCC
CCCGCCTTCCAGGAAGGGGCGGGGTCTCCGAGACGGGTGGGGCCGGAGCTCCAAGCTGGT
TTGAACAAGCCCTGGGCATGTTTGGCGGGAAGTTGGCTTAGCTCGGCTACCTGTGGCCCC
GCAGTTTTGTAGTCCCCGCCTTGTTTCTCCCCAGAGGCCTCTCAATCCTCCCTCCATGAT
CTTCGCATAGAGCACAGTACCCCTTCACACGGAGGACGCGATGGCTCCCAAGAAACGCCC
AGAAACCCAGAAGACCTCCGAGATTGTATTACGCCCCAGGAACAAGAGGAGCAGGAGTCC
CCTGGAGCTGGAGCCCGAGGCCAAGAAGCTCTGTGCGAAGGGCTCCGGTACTGCCTGTGC
CTGCTGCTTGAATATTTCCGCCTTTTAGGGTGCTCGCGCAGGAGGCTGCAGCGGGGGATG
GGTGCTCCGAGGCTCCCGAGGCCCGCGCAGGTCACGGGTGCCTCCGGCTGTGCATTCTAC
CTGCAGGTCCTTTGACACCAGAGTGTTTAGGTTTCAACACCTCTCCCGCTAGGTAACAGG
AAGCAGATGAGCTCCGTAACAACAGACACACGGACTTGTCAGATTCCTTGTTCGTATCAG
GGTTCTTGCACAGTTAGGACGGCTTCAGAGAATCCTACCTTTCCTGGCGCTGTGTGTGCT
GGATTTCATAGTCACGCTTGTTAGCTGCACGTCCTCGGTGGTCAGTTGTGAGAGCCCCCA
ATTCCTTCCTCCTTAGAAAGCTCATTCTCTGAGGTTTACTGGGGCTTGAACCTGGGGCTA
TAAGGAGTTTCGAGACACTCAAAAACGAGCTGGGGCTTGTTAATCAAGTGGTTTTTGTCC
ATGAGAAGAAAGAATTGGTTGTCAAGACGTCGGACCTATAGTGATTGGGTCCTCAAATAC
AGTTTGGTGATCAGGAGTTGTTGCTTTATTGCTATTCTAATTTCACTTACCTCCCCAGAA
GTAACCTAGTTAAGAGCATTTCCAGGCCTTCCTATTCCTTCTTTTCCTAAACGGTGACTT
CTGCCATGCTGCCCTAAAATCTTTTTATTGTGCATTATATGTGATTTATAAAATTGT
>FR0012545
CACCCGTCTTCTGCGTCGCTCACGCTGGGAGCTGTAGAGCGGAGCTGTTCCTATTCGGCC
ATCTTTGCTCCTGCCCCAGTAGTTCCATGTTTTTTTAACTGAATGGAACAAAATGTTTGA
AATTGTTTGAATGTTTGAATATTCTTTGGGCTTCTGTGAAGATAAAATATTCCAAAAGCG
CTTGTGAGTTTTTAAGATTCTTGCTAGCAAGGAAAAATAGCCCACTCAAGCCAGCTTCAT
TAAAAAAGGAGTGTTTGCTTTAAGTATGTGTCCTAAAATGCGAAGGAGGGTATGTCAGTT
AGCTTTTGCTGTGTAACAATTTTTTTCGAAATATAGTGGCTTAAGACTACCACCACTTGG
ACTGGGTTCAGCTTGACAGTAATTCTGTCTATTTTGTCTGGACTCATTAAGACATCTGAT
CTCAGCTGCTGGTCAAGTTGGCACTTCTGCTTCTGGATTGGCTGGCTGTCAGCCGACATG
ATAGGAGGCCTTGGGCCACATGTTTATCATCCTCCAGGCTAGTCCAGGCTTGTCCAAATG
GAGATCTCCAGCTTCCAAGAGCAGGTGGAGGGCAAGCTCCAATGTACAAGTGCTTTTCAA
GTTTCTGTTTATATCTCATATGCCTCTACCCAAATTGAGCAAAGCAAGTTTTATCCCAGA
TTTAATGAGTGGAGAAACAGATTTCATCTTTTGATGGGTGGAACTGCAAAGTCACATTGC
AAGGGAACGGAAACAGAGAGGGGAAGAATTTGTGGTCATTTTGCAGTCTAATATAATGGA
GCTGGGTTTCAGGAATGCACAGAAACCTAAGTGTCGTTAAGACTGCCTCTCTCACTTGTC
TTGCTCTCTGTTTTGCTTGTCTGTTTCATTCTTCTTAATCTTCAGACCAGCTTCCTCTAC
TTCTCTGGTCTCCATTTTAGAAAATATGGCTGCTGACAGCTTCTATGATCATATGAGATA
GACATAGATCGCTTAAAACTGACTCTTTCCCCATTGGGAAGATTTTTCTGAAGAAGGAAC
TCTAGAAGGGGAATCTGGTTAGTGTCTTCAGCCAGGTACCCACTCCTGGATCTATGAATG
GTGATAAAGCATTTTGTTGGGTGGATGGGAGATTGGGTGTGTGTGTGAATCTGGCAATTA
TGAGTTATATTGTTATAACCTTGTGGTATTAATAGTTGGAGGTAGAGTGCTAAGAAGGAG
GAAAAAGAGTTCAGTGTCCCCA
>FR0012546
CTTAGTGTGTTGCTCTTTTTTATGCTATGGTAAATTGAATTATTTTATTAATTTTATTTT
CAGATTATTCATTGCTACTGTATAGAAATGCAGTGTTGCATGTTGATCTTGTATTCTGCA
ACCTCACTGATTTTACTTACTGATTCTAATAGCTTTTTAGTAGATTTCTTATGGTTTTCT
ATACGCAAGATCATGTCATCTGTAATATATTGTGTATGATCCTTGAAGTTTTACTGTTAG
TTTAGTGGTTAGCTTATGATTAGACAGAGGTTTCCATAATTACCTCAAACAAGTAAGTCT
CCCTGCCTTTGCCAAGTGAGCTCTACGTGCATGTTGGAGCACACTTTCAATGCTTTTGCA
GGCAGTTTACAACTCTACCGTGCCTTCACTCCCTGCTTGCCGGAAGCCTCAAGGTCAGAC
AGAGGTGACAGATTAGGGCCATCTTAGGTATTACCTGGGCATACACACAACACTGAGCAT
GCATGTCACCTTCTAGATTTCCAGGAATATGTCAGAGCTTTTCAAAGCCCAATGTGGATA
TCTTATTTTCCAAACTTTCCTTTCTACGTTTTAAGTCAGCTGTTTATTTGCTTCAGTTGT
TATTGCAGCCTCAGGCAGCTGTGATACTAAACTCTTGTCACTGATTGTTTTTGACAAATG
CATCCAGAGAAAAGACTGTTCACAATGAGAGAGCGCTCAGTCAGGTCAAATAAAGACAAA
CCTTATTGAGACAGCCAAATGCCTAGGCAGATAAAAAGGGGTCCCCAGAGAATCTCCAAC
CTGCCCCACAAGTGTTTACATCAGATACTTTTGCACAGAGGGAACCTGCCCAGGGCTTGT
CTGGGCATGCCCATAACTGACTGGATCCTGATATGCACATGGGGGGAAGTGGGTGGAGCC
AGAGGGAATTCACCCCTTATGCAAGGGAGGAGCCTGCCCTCTTCAGCTTGTGTGGTGACC
TGGGAATCAATCTGTGAGGTGGGGGGGGCCTGTTAGCAGGACTACATTTTGCTTTGCTGA
GTTTTATTCTTTTTTTCCCTTTCACCCAATAAAATCCTGCTCTACTCACCCTTCAATGTG
TCCACGTGCCTAAATTTTCCTGATCGTGTGACAAGATTCTGGTTTTAGCTGAACTAAGGA
GCAAAATTCTGCTACATTTTGGCACCCAGATGTAGGACTTGAGGAAGAGTAAGAT
>FR0012547
AGAAAAGATTACAGGCTCAAAATCACCAGGAAGCCTATTACTAAAAGGTAAAATGCTGAA
GTTGCTACCAGTAAAACTAGTAATGACATACAGTTGTTCCTATCACAACGGTGTTTTGAA
AAAGCTCTAGCTAATGCGATGAAATATGAAGATAAAATAAACTGATTATATATTAAGAAA
GGAGAGGTAATCATTTTTATTTGCAGATGATATCATTGGAAGGGTGTTCATGCTATACAG
TGAAAGAAGTTGTGGCTTCCCACCTCACAGAGCAGAACAGTGGTGCTTCCCTGGGAAGAA
ATGGCCTGCACTGCTGTTAGAGTAGGTAGATAGGCAGATATGAGCAGAAGAGGATAGGGC
CCCAAAGAGTGTCAAGTGACTCTCAGTTGACTGTCAGGTGGTTGTCAGGTGGCTGGTAAC
AGGGAGGGGAAAATTTCCTAACAAACAAGAGACATCTTGAGCTTGTTGGCAACAATTTCC
CAATAAGAACTTAAAATGGCAAAGTTTGATCTTCCTCTGGGAACATGTCCAGGCATGCAC
AGTAAGGGGCAAAATGGTGGAGTCTGACCTATATATGATCTTCCTCCAGGGGCACTAGAC
CAGTAAGTGAAAATTGCCCTAAGACAGCATGCACATAACTTCAATAATTAAATGGCTCAT
GCCGCCCCTCCCAGATACTGGCAAGTCACTGTGCCTGTGGTGATTAGCCAACAGCCTATC
CAAGAGGAAGGATGAGACTGGGAAGAATCAGGAAATAGTAACTCTATATTATAATTATTA
TATAAGAGCCCTGAGCCAACAATCAGGTGGGGCGTTCCATCTTTTGAGTTGCTTGCTTGG
TTCCTTTCAAGTGTACTTTGCTTCAATAAACTCTCATTTCTGCCTTAAATCTACTTCTGT
TTCTCAGCTGAATTCTTTCTCTCAAGAAGACAAGAATTGAGGACTGTAGACCCTGCCCAG
ACTCACTGCCAGTAACACTTCTTTGGGTAGACTTCCTGGTGGACAGATTCATCCTCTCCT
TGGTGATACTACTGGATGTGAAAGGA
>FR0012548
GTTCTAATATTTTCCTTGAGTACCTCAGTGGATCATCTTAAACACCATGGAATTTTCCAC
CACGATGAATATCCAAACACTTAGACAAGGTTTTTGAAAGACTCCTACTCAGACCCTACC
GAGGCATTCTGAATCAGAACTTCTGAGGGTAAGGCCCTAATGAGACAGCCAAACGCCAAG
GCAGATAAAAAGGGGTCCCCGGAGAATCTCTAACCCTCCCCACAGGTGTTTACATCAGAT
GTTTTTGTGCAGACGAAGGAACTTGCCCAGGGCCTTGTCTGAGCATGCCCACATGAGCCC
TGGGGGAGCAGGGTGGAGTCACAGGCAGGGGGAGGAGCCCTGGGATTCAATCTGTGAAGT
GGGGAGCCTGTTTTCGCTTTGCTGAGGTTTTTTTTCATTTTTCCCTTTTCACCCAATAAA
ATCCTGCTCTATTCACCCTTCAATGTGTCCACGTGCCTAATTTTCTTGGTCATGTGACAA
GAACCTGGTTTTAGCTAAACCAGGAGCAAAATTCTAAAACACTAGCAAGGACATTTTGAA
AAAGTTTCCCTGCTGATTCCCATGTGCACCTTTGGTTTAAAAATACAATTCTAAAGATAC
AAGAATTAGAACCCCTAAAGGCCAGGTGCAGTGGTTCACGCCTGTAATCCCAGCACTTTG
GGAAGCCGAGGCGGGCGGATCATGAGGTCAGGAGTTCGAGACCATCCTGACCAACATGGT
GAAGCTCCGTCTTTACTAAAATACAAAAATTAGCCCAGTGTGGTGGCGGGTGCCTGTAAT
CCCAGCTACTCGGGAGGCTGAGGCAGGGGAATTGCTTGAACCCGGGAGGCAGAGGTTGCA
GTGAGCCAAGATCGCGCCACTGTACTTCAGCCTGGGCGACAGAGCCAGACTCCATCTCAA
AAAAAAAAAAAAATTAGAATCCCTAAAACACTGAACATAGTAGTCAAATGGCTACTGAAT
GCAAAGATCAG
>FR0012549
ATCTCTGGAACAAAAAAGGGTTCTTGAAAAATGGATTCTCAGTACCTGAACTTTATATTT
GAAATAACTTTCAGTTTATTGCTTTTAATCTTATGTTTTAAAGTGTGCCAATTTGGTGGT
TTAAAACATGTTTAATAAGTACTAAAACAGCACACAATTGTGACTTAAATTGAGTAATTT
TCTTTGTAGACTGAGTAAAATGTTTTCTGTTTTTATTTTTCCTTCTCTTGATACTTTTTT
TTTACAGTGCACCTATGATATGTGTTTTAGAAATAGCCGTTAAACTTTGGTTTGAATGAA
GAATGTCTCTCAATCCACCTATATTTCTCAAACGAAGTGAAGAAAATAGTTCAAAATTTG
TGGAAACAAAACAGTCACAAACTACTTCCATAGCTTCAGAAGATCCCCTTCAAAACTTAT
GTTTAGCATCTCAAGAAGTTCTTCAAAAAGCTCAGCAAAGTGGGAGATCAAAATGTCTCA
AATGTGGTGGTTCCAGAATGTTCTACTGCTATACATGTTATGTTCCAGTTGAAAATGTAC
CTATTGAACAGATTCCACTTGTGAAGGTTAGTAAGAAATTTAATTGTTTGAAAGTATGAA
AATAGATTTTTTAAAAACATCTCATGTATACCTACTCTAATTGATAAACTTAATAAATAA
TGTTATTATTGTTAGAAACAAGTGCTTGTTGCTGCAAAGAAAAACTAGCACTTAGACAGA
AAATTTCTCAGCAGGGCACATTTACTTCTGCAGAAGGGTGCTGCGCCTGATCGCAAGAGC
ACACCGAACAAAGGAAGGAAGGGATTTTTAACCCTAATGCAGTTCCTGTCCCTGTGTCCT
TCCCTTATTGGCTAGGGTTGGACCACACAATCAAAACTGATTCCAGTTGGCTAAGACTTA
AAATTTTCCAAATAGGGTAAATGCACGATTTGTAAAAGGAGGGGTTAGGAGTGGTCTGTC
CACTATAGTATAAGGCATGTCTGGACATGTTTGGCCATGTCAGGGCACAACAAGAGTGGG
AGGGTTGTTTGCAGGCTGGAAACGAGAGTACAAGGAGCTTGGGCTTCTGAACAAAGAATA
AGAACATCACACAATTAAACATTTTGAAGAGGAATTTATCATTCCTAGCATGAAAACCAA
GTGTATTTATGGAAAATTTAGCCCTACAGACCACTAAACCTCTTTGTTTTTCTTGTCTCT
GGGTCTGAAATGGTGTTTTTAATGAAACCAATTAATTTTTCATTAATGATTTTAATTTAT
TTACAACATGGGAAAAAATGTGTGATATAAACTTATGAATACTAAAAAAAAAGTTTATAG
ACACC
>FR0012551
TCAAAGAGATAAGGGACAAGAAGAAATCAAGATCAGCGGGACTTGACCAGAATTACGTTG
AAAGGGAGACATAAAGACAACATAATGAATAAAATAAAAGCCAATATCCAAGCATGTTGA
TGGTTTAAGAGTTATAAAGTAGTTGAGTCTGCGAGATTTAATAAATCAAATAACATTTAC
TGGTCATATGGAAAAAACAATGTTTTCTTTCTTCATTTTTTATTTTTTACTTTTTTTTAA
TTTTTTGTTTGTTTGTTTGTTTGTTTTTGTTTTTTGAGACGGAGTCTCGCTCTTTCGCCC
AGGCCGGAGTGCAGTGGCGCGATCTCGGCTCACTACAAGCTCCGCCTCCCGGGTTCACAC
CATTCTCCTGTCTCAGCCTCCTGAGCACCTGGGACTACAGGCGCCCGCCACCACGCCCGG
CTAATTTTTTGTATTTTTAGTAGAGACGGGGTTTCACTGTGTTAGCCAGGATGGTCTCGA
TCTCCTGACCTCGTGATCCGCCTGCCTCGGCCTCCCAAAGTGCTGGGATTACAGGCGTGA
GCCACCGCGCCTGGCTTCTTTATTTTTTTATACACTCAGAGTGGAAACAGTTTCTCAAAT
GTCTTCTAAAGGATATACAATCACCACAAGAGAAAAGTCTGATGCAGCTGTTTTTTTTAT
AGCAGTGGCCCTGCAGCCTAGTCCCAAGTGGTGCCCAGTCCCAAGTGATAAAATGGTGAG
AGTGAGGGGTGGCACTCTCTTTGAATGGTCAAAGAACATTAAAGAATTTACATGAAAGAA
AATGCTGAACAAATGCCACTAAAGATTGAACAGTTAGGTACTTAGTACTTTCATGATATT
TTAATAGTTTATATGGTATTGAATACTTTTGTATGGGAAATATTCCAATACAGTTCTAAT
AATAAACAAATTTCTACCTATGTGCTTGCCACTGAAAATAATAAGCAAGAAAAGATACAT
TTTCATCTATAGTTAACATTAAACAGTTTTAACTGGGCTTTGATGAATAGACAGCAAGTA
TTTTGCTGAGTATATTGCTATCTCATTTTGCCTAGGTTGAACTTTTAAAATATACTTTCA
AACGTTTTGTAACATTTATTGATTTATTTTCCTGAACTAGGTAAGCAACTGCAAGTTATA
TTGGAAAGCATGCATTTCTGGATATTTTTAATTTATACAATATATTTCTAATGTACAGAC
ATGGTAGTGTCATATTTGAGTACCAAGAGCTTCCTCTATGTATCATGTGAGTTCTTATTC
CAGCCTATTCATGCTTTTTATATGAAATATATACAATTATTCTCTTCATATCTATTATTT
ATTTTATTTACTTTAAACATATATACAATATTCTTATTATATACCAAGCAATTTTCTTAG
GGCTTTACAAATGCTAACACATTTATTTCTTGCAACATCCTTACAAGGTAGGCGATTTTA
TTAGATGATTTATAGATGAGGAAAATTATGCACAATGAGGTTACCCCATTCATCTAAGAT
CACAGCTGTGCCTCTAGAGGTCAGCCGCACGTACTTTGATTCCAGAACCTATGCTTTCAA
CCATGATACTATCCTAGCTCTCTACCTTTGACAATGATATAGGTCTCAGTAGCAGCAAAA
GTTCATTGGAGATGTGAATGATGAACAGATAATAGTGTACTAGACGTAACCCTGCTCAAC
AATGTATCTGTTAGTCTTCCTGGAGGGAAATCTTACTTCCTGCCAGGTAGGCATGGTCAT
ATGAATTGCTCCAATCAATGAACATGAATAGAAGTGGACTATGTCACTTATGAGCACAAA
TATTTAAGAGCTTTATTCAACTACACTCTCCTTTTACTTTCTATGAAGAAATAGGAAG
>FR0012552
CACTTTGCTAAGTGAAATAAGCCAGACATTGAAAGAAATAAACTACCCTGCATAATCTCA
CTTACACACAGATTTTTTTAAAAAATAGAATACATAAAAGAAACAGAGTAGAACAGTGGT
TACAAAGGGTGAGGTGAGAGGAGGGAGGGGAAGGAAATATGTAGGTCAAAAATTACAGAG
TTGCAGTTATATAGGATGAATAAGTCTAGAGATCAAATGTATAGCATCAGAATCATAGTT
AATAATATTGTATTGTATACTGAAAATTTGCTGAGTAGAGTCCAGATGGTTTTACCACAC
ACACACACACACACACACACACACATACACACACAAGGTAACTGTGAAGTGATAGATATT
AATAGGTAGATGGATTTATTAGGTTGTTTGTTCTTAAAGTAACATTTAAAAATATACTGT
GGTTAGTAATCTTTTCTATTTTATATATATATATAAATATATATATATATATATAATATT
TTTATCTTTACAAATATGTTCTCCCAATCTGGTACTTGTCTTTTTACTTTACTTAAGATG
CCTCTCATTCTGCAGAACATTTTAATATTCACTGAGTTAAAATTAAACCTTTAATAAAGG
TTTACAGAATGACCCTTCTACACATGCATTGTTCACTGTTCTGTGATTGCCCCTCTATAT
CCTTTCTCTGTCCTGCTCTTATTGCTTGGAGGCTGATGTGGGGTTCCCTTACCTTCTGGC
TTTCGGTTTGGATTGGCGCATGGAGGCAACAACAGAATTGGAGAGTGAGAGGGGATTTCT
TTTATTTCTTCTCTGCTACTTCTCTGCCATACTGTGGTTGGTAGTGGCTGCATCCCTCTA
CCGATGGCCAGACTTCTCACTGGGCAAGTCTGGGCAAGCCTCCCATGACCACAGCATTCA
CTGGAATCCAGTAACAAAGAACATCCTCTCCTTGTTTTCTCAGGCTGAGAGGTGGTAATT
GCTTTCTTCCTTTGCCAATACCTGGGTATTTCACCATCTTTTGCTGGTTCCCTTCAACCT
GCCCAAAAGTGTTTCCTGTTGAAATCACAAGTGATATGTAAACTGTACAATACCATGCAG
CTATTAAATAGTGTGATGCAGAACTATATATGTACCAACATGAAAACAATTGCACAATAC
ATGTGTTTGCTTTTTAACAATCCAAATACCCACATATGTATCATTTATCCATAATAATCA
CGATTTGCCATGTTTTAGTTCAATGCTATTTCCACCATTTAGACATTTCAAATCCATAGT
GCACTATAATAAAAAAGGTATATAATACATACTTGAACAATTCATTG
>FR0012553
GTCACACAGGTGACCAGGGTGCTATAGATGGTGTTCCTGTTGACTTGGGCTTCTAGTCTC
TGCTCCGTGTCTGACAGTGCCAAGATCATGCTCCCCTGCTCCAGCAAGAAGCTGGGCATA
GCCCCGTCTGCTGGTTCCACCAGGCCTGGGTGTGCTGCAGACTTTACAAGCTGAACCACC
CCAGCCATTTGGCTACAAGTCTTTTCTAGGCCATCAAGCTGCTCTCGTAAGCCTTCTAGA
CATGAATGGACTTGCCTGGAATGACTAAGCTGCTCTTTCAAGGCAGCTGAAAGGACATCT
ACATCTCTGTCTCTGGTCGGGGGACTACCTGCCTGTGACCCAGAGTCCTGCCCTGGCCCA
GCAGCATGTACCAGGCCCCTCAAGTCCACCATGAGATTGTGGAGGTCCCTCTGCTGGCGG
GAGTAGCTAGACGCCTGTTCTCGAATGGCCTCTTGGAGACTCACAGGCCCCTTCTGCGCC
TCCAGGAGTAAAGCCTTCAGCTCCTGTAGTCGCACACGGTTCACATAGGTGGAGCCAGCC
ACACCAATCAGGGCCCCCAGGACTGAGCCAATGAGGGACCAGTTCTTGGTCCTCTCAGCC
CTTGTGCGCTCCTTCTCATGACTTTCCCGCACAGCTGCAGAGAAGAGGGAGAACTTCTCT
CGCTCAGAGTCTTCTGCACGCAGATAGGCTGTGCGAAGCCTCTTCTCCTCCTGCAGAAGC
AAAGCCAT
>FR0012554
CTCAAAAAATAAAAATGTTAAACAGAGAGTTAATGTATAACCATGCAATTCACTCCTAGG
CATATGCCCAAGGGAAATAAAAACATACATCTAAAAAAACATATATGCAGAGAGATAATG
ATGGCTGACAGGCACAGATAGTATGTACCTCCTCCATGGAGAGATCATGATGGCTGACAG
GCACAGATAGTATGTACCTCTTCCATGGAGAGGAACAAAATAGTAAATAGATGTGCACAT
TTTGAACAGACCATCCCAGAGAGAATGCTAGGATTCACCAGAGATGAGACAGGAAGCACC
AGAAGGAAGTAAGGAGAGGGCTCACGGCAGCTTGCCCAGCCAGGAACTGACAGCCTCCAG
GTGGGAGTCTCCTGGACATGCCTAAACATGCCTCGGGCCCGACATATGGAGCTGCCTGAA
CATTACACAGAGACGTCACTCCAGAAAAGGGAACCCACAAAGAACCTCACAGGCATTGAA
ACCTGGAGCAGCCTCAGCTGAGGCCGTTTTGAGAGCCTCACTACCAGGGATCTAACAACA
TGGCTGTAGCCACTGCACTGCTCCAAGGAGACAGGGGAGACTGGGCACTACCACACACTC
CTGGGAGGTGCCCTGTCACCTTGCTGTGGTCTGCTGTTGGGACCGATGCATGAGCAGACC
ACACTCCACACAACTTCTTACCCAAGCTGCTTGCCTAGGAGAAACCCCACCCACTCTGGT
CTCAGGCCCAAGGCACCAATTGGAGAGTTGAGCACTGAACTGCACCCTGACCTCGGCCTG
AGCTTGGGCTGAAACCACTGCAGCTGTTACTCAACCAAGAAAAGACAGGGAAACTAGGCT
ACCTTATGTATGTCTAGGACAAGACCCACTGCCCTGCAATAGGTTGCCGTGAGACTGAGA
TCCAACCAGACCACACTTCCTGCAGCGTCCTGCCCATGCTGTTTGCCTGGGAGGAGCCCC
GCCCTCCCTGGTCTCAGGCCCGAGGCACCAATTTTAGAGTTTAACGCAAAGCTGTGCCCT
GCCCTCAGGCCAAGTTTGACTTGACATGGCTGCAGCTGCTGCCCAGTCAAGGAAGGACGG
GGAAGCTAGGCTCTCCTACACATACTCAAGACAAGACCCACTGCCCTGCTAT
>FR0012555
CTCTCTCTTCAGGGCAGTTGGCTCCCCTCTGGTTCAGGGCAGTTCCAGAAATGCCATTTA
AGATCCAAGTTCTGGAAGTGGCAACCCCAAGAAACTGCTTGGTGGTCTACTCCACTGTGG
TCAAGCTGGTATCTAAGCTGCAATACAAAATCCCCTTTACTCTTCCCTCTACTTTTCTCA
AACATAAGGAGTCCCCTCACTATAGCTACCACAGCTAGGAATGTGCTGGGTCTCCTCTGA
ACCTATCGCCTCTCTGAGTCTCACCGGGAGCCTATGGTGAGTACTCTGTGGGTACCATGG
ATGAGTATTGAGGGATCAAGGGCTCTTCAGTCAGCAGGTAAAGAATTTTGCCTTTCACTT
CAAGGCAGCAGATTCCTTTCTGGCCCAGGGCATGCCTAGACATGTCATCTGGGAAGTAGG
GCCTGGAATAGGGGCCTCAGGACTCTTCCTGGTGCTCTATCCTACTGTGGCTGAGCTGGT
ATTCAAGTTGCAAGATAAAGAGCACTTTACTCTTCCCTTTCCTTTTCTCAAGGGGAAGAA
AGGAGTCTCTCCTGGAGCTGTGAGCTGCATTGCCTGGGGTTGGAGGAAGGGTGATGCAAG
CCCTCCAGTGGCCACCATAGCTGGTATCTCACTGGGTCCTGTGCCCCAGAAGTCCACTGG
CTCCAAGCCCAGCACAGCACCAGGACTTGCCTAGGAATTGCAGTCCTTGTGGCCTAGACT
GCCTTTCAAGTTTGTTTGTTTGTTTATTTATTTGAGACAAAGTCTCACTCCATTGCCCAG
GTTGGAGTGCCGTGGTATGATATTGGCTCACTGCAACCTCTGCCTCCTGGGTTTAAGTGA
TTCTCCTGCCTCAGCCTCTTGTGTAGCTGGGATTATAGGCATGCATCACCACGCCCAGCT
ATCAAGTTTATTTGGAATACCAGAGCACTTTAGTCCATGGTGGCAAGGCTTGCTGGAACT
CATGTTCCAACTGCTGGGATGGGCCATTCCTCTCTGGCTGGGGCTAGTCTAAATGCTCCT
TTCCGTGGGCACCAGCTGAGTTCGGTCCAGTGTTGCTTTCTGCTCTTATAGGGCAGCACT
GAGTTCCAATGCAAAGTCTCACAATCACTGTACTCTTCCTCCCCAAAGTGTGCAGATTCT
TTCTCTGTGCCACGTGGCTGCTGCTGGGGTGTAGGGGACGGTTGGTATTGGTGATTCAAG
AGTGTCTTTTCTACCCTCTTCAGTGCCTCTTTCAGTTATATAAAGGTAAAACCAGGTACT
GTGATTACTCACCTGATTTTTGGTTCTTATGAAGGTGCTTTTTTTGTATGGACAGTTGTT
CAATTTGGTGTTCCTTGGGGAGGATGATTGGTAGAGGTTTCTATTCAGCCATCTTGCTCT
GCCTGTCTGCTCTGAGACATTTTGTTAAGTGACAAAAAGCATGAAAAATATGTATAAAG
>FR0012556
TCTTGTGGCTATCCTCAGGTCTCCACTTTTTATTCAATAGCTTTATTTCGTTTTATTTTT
TTCAACTTTCATTTTAGATTCAGGGAGTACATGTGCAGGCTTGTTACCTGGGTATATTGC
ATGATGCTGAGGTTTGGGGTACGACTGATCCCGTCACCCAGGTACTGAGCATAGTACCCA
ACAGTTTTTCAACCCTTGCCCCCTCCCTTCTTCCCTCCCCACTTTAGCAGTCCCCAGTTT
CTATTGTTGCCATCTTTATGTCCCTGAGTACTCAACGTTTAGCTCCCACTTACAAGTAAG
AATGAGCGGTATTTGGCTTTTTCATCCAGCCTAACTGTTTTATTGAGATATAATGTGTAT
ACCATACAATTTACCTCTTTAAAGTGTACAATTCTGGCCGGGCGCAGTGGCTCATGCCTG
TAATCCCACCACTTTGGGAGGCCGAGGTGGGAGAATTACTTGAACTCAGGAGTTCAAGAC
CAGCCTGGGCAACACAGAGAGACCTCGTCTCTATAAAAATAAAAATAAAATTTTAAAAAG
TGTACAATTCAGTGACTTTAGTATATTCACAAAATAGTGCAATTATCACCAGACTTTTTT
TTTTTTTTTTTTTTTTGAGATGGAGTCTAGCTCTGTCGCCCAGGCTGGAGTGCAATGGTT
CAGTCTCAGCTCACTGCAACCTCTGCCTCCCAGGTTCATGCCATTCTCCTGTCTCAGCCT
CCCGAGTAGCTAGGATTACAGGTGCATGCCGCCATGCCCGGCTAATTTTTTATACTTTAG
TAGAGACAGGGTTTCACTGTGTTGCCCAGGCTAGTCTCGAACTCCTGAGCTCAAGCAATC
CACCTGCCTCAGCATCCCAAAGTGCTGGGATTACAGGCGTGAGCCACCATGCCTGCCTCA
CCAGATTCTATTTTAAAACAGTTGTTCACCCCAAAAAGAAACCTCATACCCATTAGTAGT
CACTCCCTATTTCCCCTCAACACCCTTCCAGCTCTAGACAACCCATAACATACTCTCCCT
TTTTTGTATTTTTGGACATAACATAGTTGTACATATTGTGG
>FR0012557
ACTTATAATTTTCTGAAGCTGGTTCTCAGCCTCAGATCCTCCCCCAAGGTTTTTATGTTG
TATTTTGACTCAGTAGGAGGGATCCAGTCCCAGACCTTCCGGCTCTCACCAGTACACCAC
AGGCTAACGCCATCCAGCAATCAGATGACAGGAGGAGGAGAGGTTCAAAGAGGACTACTG
TATTTCTCAGAAGGGGCTGGCTCATCTACCCTCCACTGTATTACTCACACTGTAGATGCA
GAAAACATGTCAAAGTATACTGGGGCTCTGCAATGCATGCACCCACACACATGTACACAT
ACGCACAGACTTCCAAACTAAAAAGGAGAACAGAGCTCAAAAGGGGACAGTGTGCAACTG
GTGCTCCATGTTGTAAGGACCTCCCCTCCTGCGGGCGCGGCTACCCCAGCAGGCTTGTCC
GGGCATGTCCGCCCAGTTGACGCCAGGCCAAGTTTTACGGGAGGAATTGGCCTGTGTCTA
AAGCTGGAGTTCAGCTTTGCTGACTATGGAGACTGATCTGTTGGTTGTCAGCAAAGAAAA
GGTGGTTTCAAAAGAGCAGCAGAGGACTCTGTGCTAGTTGCTACTGGCCAGCTTTGACTC
CGATTGGAAGCTTGAAAAACATAGATTGGAAGCTATGCAGAATATCCAGTGACAGAAATA
AATCAGAGATTGCCAGGGGCTGAGGGTGAGAGGAAGGAGATTGACTTCAAAGGGGCACAG
ATAATTTCTCAGGGTGTCGGAAATATTCTGTCTTGATTGAGGTGGTGATTACTCGACTGT
ATATGCTTGTAAAAATTTGTAGAACTGTGTGCCTGAAAAGGGTGAATTCTACTGTATGTA
AATTATAACTCGATAAACCTGATTTTTAAAAACACTGTAGTTTGGGAGGCCATATAAAAC
CAAATAACATTTTGAGTCATTAATGCCTCTTTAAGAATATTTTGGATTGATTTTTTTTAT
>FR0012558
CACTGGCAAACCAGAGTAGGGAACTCCATTGTAAATTACAGAAAGGGACTTTAGGTCTTA
CCAGCAGATGTCACTGCTCCTTACATTTTGCCAGAAACATTAAAACTGGAAAAGACCAAT
CAATGCTCCAATAAAACAGATGAGAGATAAAGATTGATAGAGTTGCGGCTTTTGGTTAAA
AAAAAAAAAAAGAGTTGAAAACAAACAATGAAAAAAACTTTAAGAGATTACCCTAGTTAG
TAAACTGTTGACATTATGAAATGTCAGTGACAAGAAAAAAGTTTTCGCTGACTGAGTCAA
CAATGACTCCTAAACATGTTTGGACTTGTAACTCTTAACTACCTGAAATTGAAATGCGAA
GCTCATTAAGTAGTAAAGGTGGCATCCAAAGTTATTTTATAGTATTTTAGATTAAAGCAA
CCAAATCCAAAACAAAAAATACATTATAAAATCAAAAGATAAAATGCAAATACATTCAAA
TTTCAAAACATATATGAGTTAAATAATTCAAATTTCAGTTAGAAAAAGCATAGCAAAAAA
TTGCAAAGTAAAATAACTTCTAAATGAAATTTCGATTTAGCAATCTTTTTTAGCAGGTCA
CTTCTATCCTCTTCTCTCTGATAAGTTAACAGCTTTATTCATTTGGGTAAAAGTGTGGGG
AAATTTTAAACATTGCCTGAGAAAGTAAGGTGAGGGATAATGAAATTTTAAAAATAATTT
TATATTAAAATTAAACTAAGGCCAGGTGTGGTGGCTCATGCCTGCAATTCCAGTACTTTG
GGAGGAGGAGGCAGGAAAATTGCTTGGAGACCAGAAGTTTGAGATGAGCCTGAGCAACAT
AGTGAGACTCTATCTCTACAAAAAGTGAAAGAAAAAAAATCCACAAAGAACTACAGCGCC
TGTAGTCCCAGCTATTTGGAGCGGGGCTGAAGTGGGAGGATCACTTGAGCCCTGGCGTTT
GAGGCTGCAGTGAGCTATGATTGCACCGCTGCACTCCAGCCTGGGCAACAGAGTGAGACC
GTATCTCAAAAAATAAATAAATAGACAAAATTAATTTAAACAAATTTAAAATAGAAGAAT
TCTTAACTCTGAAATACAGTACAATTATGAATAATAAACAGACCTATAATAAACAACAAA
TATGAAGACAATTAGCTGGGAAAATGAATAGCTGAATTAACATAT
>FR0012559
CGTTAAACAATGGAATCCTATCTTCACACCTTAACTCATTCCCTCTGATCAGAATGTCCT
TCCTTCCATTCCCTTCCCTGCCCCAATCTCTAAATTTTTATCTATCCAAATCATAACAGT
TTTTGAAGGATCAACTCAGCTGCTGTCTCTGCTAAGACAGTCCCAGACCTAAATTAACTT
CTCCAGTGGAATTAATCATTCCCTATGACCTTTGATAGTAAACATTACTTTTACCATTCA
TTCAGTTCTCAAATGTCCTGCATTATACTTATCTTCTTTCTTGGATTATATTTTCTATAA
GGCAGAGAATACAATACATATCTCAGAGGTCATACCACAGAATAGTTCATCAATAAATAC
TACTGAATGAAAAGAAAAAAATTTAGCCCAATGATCATGTGCACAAAACCATCACTTTTT
TCAGATTACCTAATTGTTGCAAGATAAACTAAGAGTTGTACATATTGTTAAGATGACACA
TATTACATTAATTTAACTATTTAATCAAAACTGTTTTTTCTGAGACAAGGTTACACTCTG
TTGCCCAGGCTAGAGTGCAATGGCTTTATCATAGCTCACTACAGCCTTAAATCCTCAGCT
CAAGTGATCCTCCCATCTCAGCATCCCAAGAGCTGGGACTATAGGCATGCCTCAACAAGC
CCAGCTAATTTTTTTTTTAAGTTTTTTTGTAGAGATGGGGTCTCCCTATGTCACCCAGGC
TCATCTTGAACTCCTGGGCTCAAGCAATCTTCCCACCTCGGTAATCAAAACTTTCCTTAG
TGAGATATCAAAAAAGTTGGGAAATATTGTAGTTGAAATAGATATACGTATCTACATAAA
ATGAATGCCACAAAAATTCAAATTCATTGCAGAGCAAATTTGAATTCTATCCATCCAGAG
CAGGCATAAGTTTCTTTTTATCCAAAATTAGAGTAAGCTGAAACACTGTTGAATCAACAA
AGGAAATCGATGCCAGAGTTTAACTTCACAGAAGGCCACTCTGCCTTGTGCTCAGTCCTT
ACTAAAGTAGGAAACCATGGACTGACAGCATCTGCAGTTGAGCACAACTGTCATGACAGC
AAATTCTCATTTGCTCTTTACACAGCACTAAAGACTTTAGACATTATACCCCATAGATTT
TCTAGATCTAAGTACTACTGTTAGTAAACTTTATTATAGTTACAGTTCTAGAATCCTAGT
TGGAAAAAGGAGATTTAGGGAATACTGGCCCTGTATCCTCAGCGTGACAACTTGTTTTCG
T
>FR0012560
CTCCTAGATACCATCCATTAGTCAGAAACTACATAGTAAGTGCTTAACATATGTCTACCA
TACATGACAACTCTGTAAATTAAAGACTATCGTGATTGTACAAATCATAAAACAACCTTA
GAGTAGTGGAGTAACCTGTCCAAGATAAATCAGGTACCAGATGGCAAACCAGATTTAACT
CCAAAAGCCATGGAGTTTTCTATTACATCACATTTCCAACGTAGATAAGGTTTTTTATAG
TAAGGAGTCCTGAAGATGACTTCTAGAATACCCCTTTTAAATTTTCAGATGCTTACTGTT
CAGCTAAATAGATTACTGAGGTAGTTTTAAACCGAACTGAGTCATGAGGCTAAAATTTCA
TTTACTGCCAACCAAAGCGCAACTCTAAAAAGCTTATTTTTATTCACAATCCGAGGTTTC
TTCTGCCCTTCCCCCAGCCATTTTTTTTGTCACTTATGTGCTAGAAAAGTCACACAGAGC
TTTAATTTGTGGCAGGTTGAAGCAAGCTTATCAAGAATGCTAGTTACCAAGTGTACATGC
ACTTGTCTGGACTAGCCCACTGCCACATTCTTGTAGCAGGGTTAAACAGCAGTTTAGTCA
CCTCATAAAAAAGCACACTGTTAAAAAGGAAGTGACTAATAATATTCTGGAACCAACAGA
ATATTAAAAGACATGTGCAGGTCAAGATCAATTATCAACAAAACTCCTGTGTAAATAGCT
CAAAAAACTGTGTTCTCTGCCTGGCCTTGCTGCGTTATAGTCCTCAATTGATTTGGCAAG
TTGGTAAAGTTTAATGAAATAAACACCAACAGTTACAAGTTCTCAGGCTTTTTGCTATGT
ACATAAACACAAACACTACCATGTAAGCAACCGGAGCTGGAAGAAACAAGGATGGCTGCT
ATACATGGCTTCATTTTACACACAA
>FR0012561
TTTGAGGCTGTTTTGGTTGACACATTGTGGGCATCGGTGGGTGTGGGGGGCCTCAGAGCC
CTCCAGTGTGCTTCTACAGGAGGGCCTAACTTGGCATTCGTTATGGCCCCAGGAAAGGCC
GGCGCACTGTGAGGACGCACTATAGCAGGACTTCCCAGTCAGGGTGAAAAGACTGGCCAG
ACATTTTCTGGAAAGAGGCAGGCTAAGCAGGAGCTTGGTAAACAAAAGCAGGAAATGGAG
CGTTCAGAACATCCACAGACGTGTTCAGACATGCAGGCCCCTGCCGGGCTGCAGAGAGTA
TGACAATTCGGGCTTGTGTGGTGTGGAGGTACCCAATGGGATGGGACCCCTGGAGAGCAC
GTGAGCCTCCAAATGGTTAAGAATTAAGCCGAAGTACAGTTTAGGGTTTCCCTTAGGAGG
CTGCTGTGCGTGTGAGCACCCTCACTGTGTTCCCCACGTCAGGGTAGATTGTGACTGTTA
TGGGGTAACAGTGTTGGAGAGTAAAATATAGCGCTAATGGCTCTGGACACTGAATGCCAT
CACTTCTTCTTCTTCTTCTTTTTTTTTTTTTTTTGAGATGGAGTTTCACTCTTGTTGCCC
AGGTTGGAGTGTGGTGGCGCAATCTTGGCTCACTGCAACCTCTGCCTCCCGGGTTCAAGC
AATTCTCCTGCCTCAGCCTCCCAAGTAGCTGGGATTACAGGCATGCGCCACCTCACCCAG
CTAATTTTGTATTTTTAGTAGAGATGGGCTTTTACCATGTTGGTCATGCTGGTCTCGAAC
TCCTAACCTCAGGTTATCCGCCCGCTTCGGCCTCCCAAAGTGTTGGGATTACAGGCGTGA
GCCACTGTGCCCGGCCAATCACTTCTTATTAGTTGAGTAACCCTGGTCAAGTTTTTAAAT
GTGTCTAAGCCTTGGTTTTCTCATCCGTAAAATGGATCTAATTATAGAGCTGAAAACAGA
TAATGTTTGTTGAATGCTTACCATGTGTCAGTTACTGTTCTAAGTATTTTAGGAT
>FR0012562
GGCCGCTTGCTAGCAGTCTTGCCATGAGAGCACACACGAACAAAGGAGACAGGGTCATTT
ATAACCTGATATGCCACCCTACTGCTGTGTCTGGCTTCCGTTGGCTGGAATGGGACCTCA
CATTCTGTACTTGACCTGATTGGCTAGCAACTTAGAACTTCCCCAAAGAGGCAAAGGCAG
AGGAGAACAAAGGAAGACAGGAAGTAACTTGTGGAATGCTGAGAGAGGCAAAAGCACTTC
CAAATAAGGAAGAGGAATAGGCTATGACCTAATGCTTGCTTGGGCCTGTTCAGGCATGCC
AGGGCAAATATCTAGGCTAAAATGCGGTAGCTAAGAACGCAGAGTATATTGATTTCTTTA
TTATGGCTAGCAGATATTTAAGAATATTAGCACAGGTCTTTGAGTAAATTTTGCTTCTAA
GAGAGGTTACTATCTATTCTCAATTAGACTGGGAGGAAAGTCCCTCTGAAGAGGAACCTC
TACTTATTTTATTTTCTACACCATGATCCCAGGCAAGCCCCTAAATAATACATTACTGGT
CTTGGGTTCTTGGGCTCTCAATGCAATAGAAACTGACATGAGGTCAAAATAGTTTTCCCA
GACAAAACTTCATTGGAGATTATTCCTGGAAATAAGAGAGGCAGCACAAAAGAGAAAGAA
TTCCCTGATGACTCCCTGAAAAGAGCTGGTAGGGCTTTTTTTATTAGGCAAAGTGTGGGA
ATTGACATCAGGGGTAGGGTATGCAGGCTGGGCTGGGCAAAGCAGGAGAGGTATACGGTA
TGCAGGTCAGCAGTATCTGCTTAGGATGGTTTTCTTGAGGAAGAGACCACCTGGTGGTCT
GGCCTGTGGCAGCAAGGCTGTGAATCAGTTGTTCAACATTCTTTCTGGAATCTTGGTTGT
CTCCTAAGACCAGTTCTTGGGATTCTTTAAGTAAAAGGACTATTAGCAATGAGGTAGTGG
CGTGGGTTTTGTGATCAGCAGGAATGTTGTAGTACAGCAGTCCCTAACCTTTTTGGCTCC
AGGGACTGGTTTCCCAAGGAAGACAGTTTTTCCATGGACAAAGGAGGAGGGGGATAGTTT
CAGGATGATTCAAGCACATTACATTAATTGTGGACTTTATGTCTATTATTGTTACATTGT
AA
>FR0012564
ATTATATCTTAGCAATGATGAGCTACTTCAAGGTCACCACCCACACAAGCGGCTGGACCC
TGGTGGGCCTCTGCAAAGGCTGTTCCTTGCCTGTAACACCTTTCCCATCTTCTGATGATC
TCTCATTCCTTTCAGTACTCAGTTCAGACATCACATCACATTGGCAGCCTCTCTCAGTTC
CAGCTTCCACGGAGAACCTCTCCCCCAGCGCATGCACAACACCCGGGCACACCCCTGTCT
GAGCTCCTCACTTATGTGGCTGAAATGGTCTGTTTATGTCTGTCCCCTCCACTGTCTTCA
AGGGTAGTTTTCATGGAATGATACATTATTTACTTCTTTTTTCCTTATGCCTGCTTATCT
ACTCAGTTTCTCTATTTCAGACTGTTTTTACCATGAGCACAGGAAAAGAGAAGGGCCTTA
GAAATGCCCTGAGACTTGATAGTCCCACATAGTCACTGGAATGTGAGCCACCCCTTGAGG
ATAGGACTGTATCTTCCTCATTCTCCATCTCATGGGTTTAGCACAGTGCCTATCTGTTAC
AGAAGGGCTGTTCAGTAAACCTTTGGTGATTCGAATTAGGGAAAAAGTCCTCTAAAGAAA
TCTTTCATAACTCCTGTACTTATTTCCTGAATAACCCACTCCCTGATTCTTCACATATTT
GTTACATTTTGGATTGTTGCAGAAAAAGGGGGATTAGAACGTTCGGCTTTTTTGTTAGCA
GAGAGACACCTTCCCTGCTAATTATGTTTGAAAATGTTATTGCTAATGGCTTTATTTTCC
TCCAGAAAGAATAGTGCAGAAAGGCCAGTATTGCTGTCTCCCCTCTTGTAACTCCTACTG
AAAGAACAGGCTGAATCACACAATTTAGCACTTAATAATATAACATGAATATCCATCTTC
TTTACGAAGACTTCTCTTCCCACCCAGACTGTAGTTCCTCAAAGGTACTACTTTTCACTT
CCTTTAAGACTCCAATAGCTACCGTATACAATGTTGAATAAATAAGGGCTGGTCAACTTC
TAATGAGTTGGGTGACTGCCCAAGAGTGATGCCAGTATGTGCTGTCTCCATTGGGTAGTG
GCCACCGCTGAGTTTCCAGAGGCTGTTGTCCTTGGCTTCTTCTGTGCTTCTTTCCTAGAC
ATGCTTTGCTTCTTACGAAATGGTGTCACCTCATTTCTGTTGCATGTGACCTGCTGGCCA
CTGTCACCTCCTCTGGAAGTTGATGCATGAGTCAGAACAATGTGAATGAAGCCAATAATA
ATAATAGCAAGCCTTAATTGAACTTTTATAATGTAGTGTGCTCCGGTTAAGCACTGTGCA
TGCAATATGTGCAACATTTAATTCACCCAAGGAACATGCCCAGTTTGCAGATAAGGAAAC
TAAGCTGAGGGGGATTAAGTAACTTGATCAAGAACCAAGCCAGTGAGAATGGAAGGCAGA
ATTCAAACCCAGGAGGTCAGCCGAGCGTGGTGGCTCACTCCTATAAACCCAGCACTGGGG
GAGGCCAATGCAGGAGGATTGCTTGAGCCTAGGAATTCAAGGCCAGCTTGGGCAACACAG
TGAGAACCCATCTCTATACCACACAAAAAAAAGCAAAGCCACAAGGTTTGATTCTAGAAC
CCAGGCTCTTAACCGCTTAAAACTATAGAGCTGAGGTTCCGATCGACCAGTTACCTTACT
TAGTAACATGGTCCTAGACTATACATCTAAATCTGCCAATCTGATGAAAGAGTTCTGTCT
AGTATTCTCTATCATTTATAAAGCTGGAATTGTATTATCTGTATTGAACACCATCTCATA
AATGCCAGAAAATTATAAATATCTAAAATTTTTATAGGAAACATGACCTCATATCCTTAA
GGAGCTTGCAATCTAGATTTGGAGATAATAATAGCTATAATTTATTGAGTATTTGTTATG
CAGTAGACACTATATTATGTGCAATCCTTACAACAACCTATAAGATAAGGAAAATGAGAT
TCTGAGAATTTAAGTGACTTGTTCAGGCTATAACAACTAGTACTAGCTGAAGTAGGATAT
GAATGGCCCCAAGGGGTCACTCACACATAAACATAGTTATGCTTCATTACTCTGGTACAG
AAACCCGGTTCATTAGCCATTCAGAATGATTGTGATATCCAAAATGAATCAGAAATCCTC
CAAGTATGAACATCAGAAATTACAACGATAACAAATAAATGAAGAGAAATGTGAAGACTA
CAAAATCACCCCAGTCTTTGATTCCATTGACATAGGCAGACCTCCAAAAAGTAGAATGTT
CATATCAGACACAAAGATTAATAGATAAAGATACTCCAGGAGTTGCATAGGATACATTTC
CACTGCCAAAGTAAGGTGGAAAAAGAGTCCCCTCCTCTGTGCTGATGCCATGGTTTTACT
GCCAAGAAGCCTAAGCAAACATCAGAAACA
>FR0012565
TTTGTGGTTCTGTTTTTCTTTAGGAGATGACTTTGTCTTTCTTTCCTTCATTTCTCTTCC
GGCTTTAATTAACTGTATTTTCATTTCCTTATGTTTTTGCCCATTTTTATTCTTATTTTT
TAGATATCTGACTCAATTGGCTTTTCATATCCACAAATGCTTATTTGAATAAATTTTATT
CTATTTGAAGTGTCAGCTTAGAATTTTATCCCGATTCATAGTTATTTTATTTGGGGAGAT
TTGAATTAGTCAAAGTATATTGGATCTGTTTTTTTTATAGTAACCTCTAAAACATGGAGT
TTTCTTCTTTTCATTTTTTTGTGGATTTCTTGTGAGTTTTCCAGATTCCCAGTGCAGTGG
CACCCTATTCTGCCAGGATAGCGAATTCCAGCTATGTAGCAAATTTGTTCAGGGTTTATG
AGCAGTGTATGTCCTCTAGTTGGTTTTCTTTAGAATCTTAGGGTGTTAAAATGTCCCCCC
CCCTTTTTTTTTAAGACAGAGTCTTGCTCTGTCCCATTTTTTTTTTCAGGAGATTTAAAT
CATTTATTAATTACACATGATAATGTATGATACACAAACTTCATTCCCATCTACAGTTTT
ATCTGATACCATCATTTAATTTAGATATATCGCATAGGATGTGCCAATGACCATTTTTAT
AACCAATAATTTCACGATTTTGCTTGGGTGATCCCTTTTAATGGTGAACTTCAGGTCACG
ACAGTACCTATCAGTTCAACTACACCAAGGTTTCTGAAGACAATGGTGTCTCCACCCAAG
CAGGTTGTAAATAAATTCCAGATAGAATCTGGCATCACCCTGGAGGAATTCTAACTTCAC
ACTCTTGGGGAAATTTACCAAGATGGCTTCAGAGTAAACCAGCTTTACATAGCACATTTG
AAAAAAAAAAAAAGACGTATTATTCAAGGTCATGATCAGACTATTACATTTAGCAACCAA
CAGCGTGGGTGCAAAAAAAAATCTACATTAAAACCCTGTGTTGGAATGTTTTACACTTTC
CACAGAATAGAAACTAAAATAACCTGTTTTGCAATTAGTTGAAAATACAGTCCTGGAGTT
TTTCGCCCATACACATGAGTATTTGTCTAAAACATGTCTTAACATGTCTTAACATGGACA
TAAAACGTGTCTTAACATGGTCAGCTTAACCTAAAAGCCTGAGTCAAAAGGTGAAAGTTA
CAGAAGACTCGGGGAGGGAAACATGCAAAAATAGGTGCAAAATGCCTTTTAAGGTAGGTC
AGTGGGGAAAACAAGGGCTTAGGTAACAGGGCGGCTAATGGGCCCAGTGGATTAAAATGT
TCACTTTATTCCTGAAACCCAGGCTGGCTGCTCTAAGTTGATCTGGTGCCTTGGTCACTC
GTGGCTTCTTTCTTCTATGCCAGCTCTGTCTTCTCTACACTTCCTCTGGAGGAGTAGGCC
TTGACACAATTACAAGTGAGTTGATTTTTTTTTTAACTTCTGAAATTCTATCTAAATTAG
TTAGCTGATTTGTGCTCCTTTTTAGAAAAGGGAAAATGGATTAGCATTTGATAAGCACCT
ACTGTTAGGTA
>FR0012566
GATCGAACATTTCAACAAACACAGGAAAGAACCTACCAAGCGTGGAGCACAATGGGAGGA
CCTGGAGATTCAAGGATGAGTAAAACCCAATCCCTTGCCCAAAGAGGTTGTGGTCAACCC
GGGTAAGGGAAAGATGCAGAGAGAACATGATGTGTGGTCTGGGACTGCAGGGGTGTTGGT
TAGGGGAGCTTGAGGCAAAGTGAACAGCCTGAGCAAAGAAAGACTTAGAGTAGAGACGGA
GCAGTGTCCACCAAGTGCCTTCTCCACACTCATCCTTTGTGTCTTCTGAGGTGCTTCCTC
TGCTTTGGGATTCAGGAAATGCAATTTTTAAAATTCAATGCCATTTTTTAAGCCTGCTTA
TCCTCCACTCTGGTCCCTTTTCCCTGGGGTTGCAGATGTGCAAGGCCTGAATCACATCAC
CCAGAACATGCCCAGGCAAGCCCACTCCCTACTTATGTTGCCCTGGCACGGGCGACACCT
CCATCCCCAACCCCCTCGGTTGTGAATCCTCTCTCCAAGGTGAACTTCTCACCAATGGCC
TGGGACAGCTTCCCCAAGTGTCTACACCACTGTCCTCCCTCAACCCCCAAACTACCTGAG
GCTCCAGTGTCCTTCTGCCCTACCAGCTGGAGGAGGCTGGGATGGAGGGCCATGTTATAA
GGGTGCTATGGTAGAAGAGGGGCCCACAGGTTCTAGGTGCCCTTGCTGATCAGTTCCAAG
AGAAGT
>FR0012567
AAAAACAAAAAGAAGTTTGGGACAAACTCAGGGAATGAGTAGTGCTCAAAAAGGTGGTAT
TTATTTCCAGCTGATGTGGCATCTTTATCAAAGAACAGGACATGTTTAGAGAAGTGACAA
AAACAAGGAAAAGGACTTTGAGGTCTAGGGCTGGCAACTTGGGACAAGGCAAGTAAGTGG
CAGACAAAGGCTGGACCCAGAAAGGCCTAAAGCTGTTTAGTGGTGTGAAAAGTTAAAAGT
TCCTCTTCAAAGTTTCCCTTTTGTTAAAGAATAAATAGTAAGTGTTAGAAATAATAGTTT
CTTTTAAAAACTAACTTCCTTCAAGTTTCCTTGCTTTTTGCTAATAACTGTTAAGCCCTA
TGTAGTTAAATATAGTAAGGGAATAAGTACGTTCTATGTCCTTGTACTTTAACCAAGTTA
TTTGTTCAGACCTTTAGCCTCCTCAGACGTGTCCAAACATGCCCAGGCATTTCCCGGCTT
ACAACCTATGCCTCTTCCTTATTTGGAAATGTTATTATTCTCATAGTTTTCTATAAACAA
CCTCCATCCTTTCTTTGTTCTCCATCACGCATTTACCTATTTAGGAAAGTTTTAAGTTTT
TAGCCAATCGGGATCAGTCTAGATTGTGCGGTCCAGCTCTAGCCAGTGAAGATAGGACAC
AGCAGTAAGGACCCAATGCGTCAGGGATAAAAACCTCTGCCTTTCTTTGTTTGTGGTGCT
TTCATGACAATCAAGCTTCCGAGAAGCACCCTTTCTGCAGAAAGTAAAATTGTCTTGCCA
AGAAAATTCATATTCAAGTGCTATTTCCTTTGTGGCACCAAAAATTAATTTGTAGCAGTG
GTGACCCTTGGTTCACACTGGTAGTGAGGGGAGGGAGAGGATCTTTGTCTTTACTTTATG
TCTTGATTTTGGGCAAGTAGAGAGAGTGCAGAGAACTTTCCTGCATT
>FR0012568
ATAATAACAGGATAAACTATTCCCAAACTGTCTCAAAAATCCGAGTATAAATTGTGCAGT
TGCCAGATATGAAACAATGCATATATTATACAATTAATAAACTTGTTTATTAGAGTTTTC
AAAACCTGGGTCCTAAGAGTAACATGTTTCCCTTCTTCCCATTCCATTTTCCATTCAGAG
CAGCCACACAATTCTTCTTCAGCCAAAAGCTGTTGTGTAAATAGACACCAGGCATGCCTG
CCCTATGTAGTCAGTGGACCTGCCCAGACATGTCCAAATCCCAGCTTCTATTTTGCTGGA
ATCCCCCCATGAATACTGGATGGTTCCTGGGTTTTGCCATCCTTAGACCTCAGATATCTT
GGCTGGTATCACCAAGATTCCTGTGGCAGAGTCCTTCAGACACATACTCTTTGGATTAGA
CCAAATGTAGTCCTGGCAGTGCTGTGTCATTTTTCTATTTTAAGAAAATGGCCAGGGAAC
CAACTGGCAAGGTTGGGAGCCAGATACACTCCCACCAAATAAATATCTGTTGTACTCATT
CCCCAA
>FR0012569
ATGCTTTGAGGGTGACTGGCTGTCCACCCATCTAGGCTGGCCTCGGCACAGGGAAGTTGG
CCCTGCTCCATGTGCCACCCATCCTGCATCAGGCTAGCCTGGGCATGCCCTTGTCATGGT
GATGGCAGAGGTGCAAGAGAGAACAAGCAGGAACTTGCAAATCCTCTTAAGGCTAGGCCC
AAAACAGGCATACTCTTCCCCCCACCGCATTTTATTAGCCCTAACAAATTAAGCCCAGAT
TCAAGGGATGAAAGTAGACTCCACCTCTTTGGGGGAGAAGGACCGCAAACTCACAGAGGA
ACGGGTGTGAGACCATTCATATCATCAGTCCACCATAGACCTGTGTGAGTTGTCTTTTAT
TTGTACTTAGGCTGATGTTTTGCAAATAGCGAATGCCTCATACATGCATGTTGCATAAAA
GTAAATAAAGTTACCATTTGCTAAGTTTTCTATTCAAGATTGGATTGGCTGCATAATCTA
GACATGAGTTTATCTGTTAGATAGATCTAGACATGAGTTTATCTGTGAATAAGAGTTTAT
CTGTTAGAAGGAAAGTTTATGTCATCCTAGTAGAATCTGGATTTTTCTTTCATCGGGTGC
AGGGCAAGTTGGTTGCCACTAAGAAATCCCTCTTCTTATCATCTTTTCCATCGTGGGGTC
TACCATCATCATTTTTAGGATTTTAGAATATAAACATCTGAGAGAAGGGGAACAAAG
>FR0012570
CACCCTACTTTTAATGCTCTGATTTCTCTGGCAGTTAGAGTTCTTGAATTGCAAGCAACA
GAAACCAAGTCTGGCAAACCCAAGGAAAATGAATTCACTGGAGAGACATGGAAGCCACAT
CGTGAAATGGAAAACCCCAGAAAGAGCTGGAGAAGGGACAAGAATGAGAGCTGCTTGGAG
CTGCAGCAAAGACAGAAAGAGACAAAGCATGCCAAGTCCACGGTGTTGTGAAAGCACTCA
ATAAAGATTCATTCTTCCCCCTTCTGTCTCAAGCTCCCTTTCACCAAATTCTTCATCCAT
TCCAACACATACTGTGCGCCTACTCTGTGCAAAGCACATTGAGCAGTATGAAGAATGTAA
AAATGAATAACTCAGTCCCTGCCAAAAAGTCAGCCATGCCCTCACCCAGGGTATTATTTT
ATGTTGTTGAGAAATACCCAAATGAATCATTCATCTCTGAAATAAATGGCTAATGTCAAA
ACATTTACTAATGCAGACAAAGCTGACTGAAATAAATGGTTGAATAACCCATTGTTTGGA
AATCTACAAGAGTAATATATATTACAATCGGATAAATCAAAATTACAAAGGATTTTCTGC
TGCTTTTCAAAATGCTTGCCAGAAGTCTGTCAAATGACAGTTGGAAGGATAATAAGTTTA
ATAAGTGGTTGCGGGTTACCTCCAGGGAACGAAACCAGGGAGTGGGGCTGAGGCGGGGAA
GGGAGTGGCGGTCGGGGGGCAAGAAGGAAGGTCACTTCCCATTTTATAATTTCCTAAAGT
GTGTGGATTTTTAAACTGAATTTATGTATTTATTTTATAATAATTAAGTAACTAGTTAAA
TAACAATATATTCATTAGGGTATTTTTAAAGAAATAAAAAACCAGCTTGAGCTAGCGAAG
GCAAAAGAGGGAATTTAGTGGCTTAGGATGTAGGCAGGGAGGGAGTGGAGGTGAAACCAG
GGCCTGGACATTCTCTCTTTATCTCTCCATCTAGGTCACTAACTCTTGTCTCTGCATTGT
TCATCCATTCGCTGTTGCCGTGAACTAGAACCTCCGCTAATGGCTGTTCCTGGCCTCACA
TCCTCACAGCTTTGTGACTGGAAAAGAAAACAGTTTTTCCCTCTAGTTCCAGCTGGCAAA
TCCCCAGGAGAGGACCCGACTGACCTGGCTAAAGGCTGTTGCCTACCTATAAACTAGGGT
TGAGAGAGCGTCATTAGCTCAGCGTGGGTGAGGCGATGACTCCTCACTAATCAACACAGC
AGGGAGCGGGAACAATGTGGCTCTCATTTGATCCACACGCAGGGAGGAAAAGGAGCTGGG
TAGAGCCAATCTAGAATGGAGGGAGTTGCTAGGAGCTGGGTGGCTCTTCCATTGTGTCCC
CCGCAGTCTCTTACCTGACTCATCTGTGGACCCTGGTCCTCATACATCTCACACCAAGAG
TCTTGGCTCAAAGAAGACCTCAGGAACCAGATCCTCAA
>FR0012571
TTATAATCTTATAGGACCACCATGGTATATGCAGTCTGTAGATGACAGAAACGTCCTTTT
GTGGCACGTGACTGTAACTGTATTGACTAGCACTGGCCTATGCAGGGGCTAGCAAACAAC
AGCTCCTGAGGCAGATCCAGCTTGCTCCTGTGTTTGTGAATAAAGCTCTGCTGCAACATG
CCCACATCCATTTGTTTAGGGGTCGCCAGTGGCTGCTTTTTCACTACAAGGGCAGAACTG
AGTAGTTGTTGCACAGATACTATGGCTCACTGTAGAAAGCAGAAAAGTTCCTCATTAAAG
TTCGTCTTGCTTTAAAAATAAAATAATAGACGCTAGGAATAATAGCTCCTTACTCCAAAG
CCTCCTATCAACTATTAGTTCTCATACTTTAGCCCAGTTAGTTGCTTTGGCTTACTCAGG
CATGTCTGGACAGGCCCAGGCAAGTCTTAGCTCATAGCTTATGCCCCTTCCTTATTTGGA
AATGTTATTGCTTCCTTAAACCTTTCATAAGCAACTTCCTTTTCTTCTTGGTTCTCCCTT
GCACTTACCTATTTAGGGAAATTTTAGGTTATTAGC
>FR0012572
TTGTTTGAGAATGTGTCATATTTCAAAACTGAACAGTTAGGCCAAGTCACCTGGTGAGTC
TTTTGTTTCTTTAAAATTCAGCCATGATACAAGGGTTACCTACAGAATTTAGAGACAAAC
TCCAAAACTAACATGCTCATCATCCTAGGAACATTGTCATGTTTCAGCAAGAAGCAAACC
CCTGGAACTCTTACACTAAACAAGCTTCTGGTGACAGGTGAAGCTGGGGTTTCTCTTTAG
CCACTCCTACCATTATGGGACCTGCAAGTCCAGGCTTGTACTGGCGAATCTCATGTTACA
ATCACTATTCAAGAAGGTGGTTAGAAAAGAGCAGAGGGTATGGTTTTATCTAAGTAAAAT
TTATTCCTGCACAGGAACAAGCTCAGGTCCACCTAAGAAATGAAACAGCCATTTTTTTTC
AACAGACTTCTTTTTTGTGTGAACTCAAACTAAGACAATCCTCTGTTCTTTCTTGTAGCC
ATCAAGCCAATTAATTAGAGCCAAAAAACTGATAAGAACTCTGTGTACTTTCTCTCCACT
TGAAGGAAACCATACAAAAATATGTACAATCTCGTTCACTCAGACCAGCGTTGGGTAGAA
ATTTCTTTGCTCTATCTATACCAACAAGGTTTGCTAAGCAAACTAATAAGGTAAACAGCA
CAGAGGAAGGGGAGGGGGAAGAAATATTAACTACTAAGAGAAGCAACTTTTAACCACTTT
AAAGCACGTTCAAACAATCTACTTCCTTAAGAAATCATTAGCACACCAATGTCTTTGTTC
ATTAAAGGAGATGAATTATGGAATTATTATTCTAATTACTAAAGAACTCTTCCCTTTACC
AAAAATTTAT
>FR0012573
GATAATGATATGGATGATGAAATCTAGGCTGAGGTGGTCTCAGATGGAGAGGAGGAACTT
GTTGGGAACTGGAGTAAAGGCCACTCTTGCTACTCTTGCTATGTTTTATGTAGTGAAAGT
ATGAATACATTTCTGTTTTTTTGCAAATGGATATTCAATTGGTTCAGCACTATTGGTTGA
AAGGTTATCTTTTTTTTTTTTTTTTTACTAAATTGCTTTTTTAGTGGACTGTCTTTTCCT
TTGGTCTATTTGTGTTTCTTGATGTAAATTTCACACTATCTTAATTATTGTAGCTTTTTA
AGTTCTCGTAAAATCAAGAGGTTTGATGCCTTCAGTTTTGTTCTTTTTGAAATCATTTTG
GCTATCTTGGTTGTTTGCATATGTATGTAATATTTTGGATAAATTTTTAAATTTCTACCA
AAAAGATCTACCAAAAAGAGGGTCCCCTTATCTTCCTTGAATCTCTGACACACCCCATAA
GTGTTTATATCAGATACTTTTGTGAAGATGAGGGAACCTGCCCAGGGTCTTGTCTGGGCA
TGCCTGCCATAAACTGAGGGCCTGCCTGGGCACTGGGAGAATGAGTGGAGCCACTGGGAA
TTGGTGCCTTATGTAGTTAGGAGAAGGCTGGCCTCTTCAGCTTGAGTGTGGTGGCCTGGT
ATTCAATGAGGTGTGAGCCTGTTGGCAGGACCCCGTTTTTCTTGGCTGAGA
>FR0012574
AGGAAAAAACAAACAAACAGAAAAGCAGGCCTGGCGCGGTAGCTCATGCCTGTAATCCCA
GCGCTTTGGAAGGCTGAGACGGGGTTATCTCTTGGGCTCACAAGTTAGAGACAAGCCTGG
GCGTGGGCTATATTGCTAGATCCAGGTCTCTGCAAAAAACAAAACCACTCAGTTTTTAGT
CATCTATAACGTCCTGCCTGGAAGCATGCTATTTTGGGCCTCTGAGCTTTTGCACTTGCT
AATTCCTTCTGCGCTGGGGAGAGCTCAAACCCTGCCCGAAACTTCTAAAAATGGTGCCTG
GATAAATGAAGGCATTAGAGCTGCGATTGGACGGACGGCTGTTGGACGGCGCCACTGCTG
GCACTTATCGGGAGATGCTCATTGGACAGTCACGTGACGGGACCAAACCTCCCGAGGGAG
CGAGGCAGGTGCGGTCACGTGACCCGGCGGCGCTGCGGGGCAGCGGCCATTTTGCGGGGC
GGCCACGTGAAGGACGCACGTTCAGCGGGGCTCTCACGTGACCCGGGCGCGCTGCGGCCG
CCCGCGCGGACCCGGCGAGAGGCGGCGGCGGGAGCGGCGGTGATGGACGGGTCCGGGGAG
CAGCCCAGAGGCGGGGGTGAGGCGGGAGGCAGACGGGCGGGAGGAGGGCGAGCCCCCTCG
CCGGCCCGTCCGGGATCCTTCCTACCGGCCTGGGGCTGTGCGATCTCCAAGCACTGAGGG
GCAGAAACTCCCGGATCGGGCGCTGCCAGCCTCCAGTCCCCTCCGTCCTCGGAGGTTCCT
GGCTCTCTGATCCCCGTGTCCCGATCCCTGCCTCTCTGGCGCTCTCGGACCCTCGAGAAC
CAGGGGATCTCGGAAGCCAAGCCCCCGGGCAGGCCCGGGCTTGTCGCCCGCACCACTTCC
TGCCTCTGGCACTGGTGGGAGGGGCGGGTCTCGCCTCTGCCCCCTCAGGCCAGGGGTCTG
GATGCATATAGCGTTCCCCTAGCCTCTTTCCCCGGGGAGAATGTAGGATACAGGCCCAGC
CTCCTGGCCTTTCTCCATCAGGGACTCAGTTGTCTGGGCCCCCCCGTCACTTTATCTGCT
AGGGTCCCAGAAGTCCAGGGTCCCCAGCTCTGTCCTCCCTCAGGGGCCGTGAGTCTCCAC
AGTCTCCTGATCCCCTAGAACCCAA
>FR0012575
AATTATTTACTATTCTGTATGTACATCCTATGCCACAAAACTTGTAGTACATTCCCATTC
TGACCATGCACTCAGTTTTGTGACTTGATTTGGCCAATGAGAGATTAGCAAATGTGATGT
GACTAGAGGCTTGAAAAGCACTTGTGAAATTAGGCTTGCTGTTAACTCTAGTCTTTTGCC
ATCACTGTGAAAACATGTCCAGGCTAGCCTGCTGGAGGATAAGAATCACATGGTGCAGAG
AGAAATGGCCCTCATCTCCCAGCCACGATTATCCTAGACCTGGTGAAGATAGCCAAGCAC
CCTAGAAAAGATCAGAAGAATCGCTCAGCTGAGCCCAGTCCAAATTGCCCAGCCTGCTAA
TCATGAATTAAAAAAATCTTCTTTTTATATGCAATGGGGGTTTTGTAGTTGTTTGTTATG
GAGCATTATTGTGGCAATAGATAATTTATATACCAAATAGGAGATTTAGCCATTAATAAA
ATTCATGACAATAATAATCATTGTAATAAAAGATGTATCAATTTTCCAAAGACCATCTCA
CTTGGTAATCTTGAAAATAACTTTTCATCTTTATATTTCACATTTTCTGAGGCCTTTACT
AAGGAAAGGGTTTATTTAGTTAATTTAATAGAAGACAAGGTGGCAGAGGAAGTAGATTTG
CTCAAGGTTACTCAACAAGGTTCTGTTACCTGGATTCAGTCTCCCAAGAATTCTCTTTAT
CAGAACAGTCTGCAAGTTGCTGACCTCTCCCATCTTCCAAAATGAAAAGCCTGATTCCTA
CCCATTCTTCTGGATCTACCTAAATTTTCATAAAAGTTCCTATGGGATGTCAGTTTGAAT
AATTAGAATTGACATTTTGCTTACAAGCAAAATAGAGGCTCTTTCCTCAGGAAACCACAA
TGACATTAATATCCTCTGAGAGCATTCTGTCCTCCAAATAACCTGATTTGTTTTCCCTAA
ATTTGCATTTTCATTTGATCATTAAAAATGAGTTATTCTTTGTAATAGGAAACCTGTGAT
TCTCTTGAATAGTTGAGTTTGACCTGTTGGTTATCACAGCAAGATCCTGGTGCCATTTGC
TCACTGGACATTCAGTTTTCAGGTGCTACCAGTTATTCCTGCCCCTAAGAATGAATATTC
ACCTTAGCCAATGATGAAGGCATGGAGAATGGCAAAGTGGTAGTGGAAGTGGGAGTGGGG
AGCTTTGAGGTTGCTTTTACGGAATCCATATCAGTAGGTTAAGAAAACATCCATTGTCCA
TATTAAAGAATTGTGTCTCTGTGTGTGTGTGTGTGTGTGTGTGTGTGTGTGTGTGTGTGT
GTATTTATGTATGTCGATAGGAGAGAAATGGAACATAGGGCAAAATCCTTGAAAGCCCCC
CCTTGGTGCCAGCAACCTCCATCAGAGAGACCTGATAATTTATGAATCAGAAATAGCCCC
AAATACCCTGAGTCTTATTGATAATGGGGCTAGTAAGCAATAACTTCATGTATGTCTCAG
GTATAT
>FR0012577
ATTATAAAAAGTCACAATTTCTTAGTATAAGATTGCTATCCACTATTATATATTCCAAAT
CAGCTGTCCTAGCTTGCTCCGGCATGCCTGGACAGAACTAGACAAGCCCCAGGACATAGT
GCATAGTTAAGGAAGCATCCTTAACTATCCCCTGGGCAACTTCCTTTTCTTTGTTCTGTT
CCCCTTACCCAGTTAAAAAAGTTTTAAACTAATAGCCAATCGGGTAAAGTGTAAAATGTG
AGGTCCTATTCCAGCCAATGGAAACTGGACACAGCAGTAGGGTAGACACATCAGGTTATA
ATAACTCTGTCTCCTTAGTTTGGCGGGGTCTCGTGGCTGGACAGCTATTGAGTAGCACCC
TTTCTGCAGGAAGTAAAGCTCACCTTGCTGAGAGATCATTTGTTCCCGCATTAATTCTTT
TTTTTTTTTTTTTTTTTTTGCGACACCAAAAACCTCGTTCCCAACAGTAGGGGTTTCACC
ATGCTGCCCAAGGCTGGTCGCCAACTCCTGACCTCAGGTGATCCACCTGCCTCCCCCTCA
AGTGCTGGGATTATAGGCATGAGCCACTGCTCCTGTCCCATGAGGCGGCCTTTGAAAAAG
GCTTTGAGGGATGAGCAGGAGGTCGCCAGGAAGAGAAGGGAAAATATACTATATCTATAG
ATCTGGCCAAAATTAAAAGTCTCAACGAGGGTGTGAGGAAACTGCCGTTCTCCTACCCTG
CTGGTAGGGAGAGGAATGTCTTCAGCCTTTGAGGAAG
>FR0012578
ATGTTATGTATATTTTACCACAATTTTTTTAATGGGAAAAAAATAGAAGAGGGAGGCAAA
AGAGGAAAATCAGGGGGAGGGAAAAAAAAGACGAAATGAGAGGAGGGGTGCCTGGGCTCC
ACTTGCCTTCCACTGGTAGAAGAGCTGCTGCAGCTCCTGATTTGCTGTGCTGAGGCACTT
GTAGGGGGCGGCTGGCCATGTCTTGTCTAAGACGTTTGTGGATGGCAAATTGTTCTTCAG
CCCCAGTAGGAATTTCTGTACCTAGTTTGGGACCAGGGGGATTGGGAGTGGAGTGATAAG
AAACACTTCCTGACAGGCAAACTGGCACCCAGATCCTGCCACTTCAAAGGAGGAAGTTAA
CCCACAGTGAGAAGCAAGGGGTGGAGCTGAAGAGATGGAAGGGAGTCACCTCTTGGATCT
TTTTCAGCAAGAGGTGCAGGCTTGAGGCCGGGAGGTAAGAGCATGAATAGGAGACTGGAG
GGAGAGAACGATTAGTTCCAACCAAAGACCTGCTACCCAGGGCAGTGAGGTAAGAGGAAC
CAATATGAAAGCTGGTCTCAAAGTTTTGCTCCTGTAGCTTTCTATTCCTTCTGTTCACAA
TTGCCTACAGGTGGCAGCCACTGTCTGTGTCAGCTGTTGGCTAGGTACCAAATTTCCCCT
CCTCTCAAATCAGTCAAGTCCAAACATGTCAGCCTCCATTCAAAGGAAGAAGGAGCAAAT
AAAGGAGCAAAGGAGAAAGAGCAAATGAATTCAGGGAGACAATGAAGAGGCCCAGAGCTT
CAGAGCCCCCATTCCTCTCTTAAGCTGAGGGATCCAGACCCTCGAACAACAAAGAGAGGC
TGTAAGCAAATGTGTCTCATGTCTGAATGAGCAATAGTCAGGGTCCTAACCACGGTCAAA
AATCCAATCAGCGGAGGTCAGTTACAATTTGCTCCAGCCTCTGTCCAAGATCCCATGCTC
TTCCTCCTTCTCTCTGGCCTTTCCCAGGGTTTCACTGGAAGTGCTTTTCTCTCCTGGGTT
TCCTCCCTGACACTTAAGAGCCCAGCCTCATGTCGCAGGACCCCTGCATTCCCTGGGCAC
ACCACCCGGACAGGACTCTTTCCCATGCCCCTACCCAGCCCATGCATGATCACTGTGT
>FR0012579
CTAACCTCTCTTAATTTCCGTTTCTTCAGCTCTAAGTCGGGGATGACATTGCTGCAGAGA
GTTCTTAGAAGAATTAAATGTAGGTAAAGTTCTCAGGTTGATTTACAGCTGAAGGGATTC
TTAATTTAGAAGTTAAATGAAAAAGAGGTCGGGTGCAGGGGCTCACGCCTGTAATGCCAG
CACTTTGGGAGGCTGAGGCAGATGGATCACCTGAGGTCAGGAATTCGAGACCAGCCTGGC
CAACACGGTGAAACCCAGTCTCTACTAAAATACAAAAAATTAGCCGGGCATGTTAGCACA
CGCCTGTAATTCCAGCTACTCGGGAGGCTGAGGCAGGAGAATCACTTGAACCTGGGAGGC
AGAGGTTGCAGTGAGCCGAGATCTCGACACTGCACTCCAGCCTGGGTGATGGAGTGAGAC
TCTGTCTCAGAAAAAAAAAAAAAAGAAAGACATATGAAAAGAATTGTTCAAGGCCTCCAG
TAGTCTCACCTCCTCTCCCTTTGAACAACAGTACATGCTTGACATGGTTGGTTGTGGTTA
GAGACACAGGTGGAGTTGACAGTTTTTCTGTGCACCCTTCCTAGCATCAGAGGCCTGCTT
TGTTCTCTTCATTCCATTTGTTTGCTTGTCATGCAAATTCTTGGGATATTTATTAATAAT
GCCTCATATGTACATAGTGTTTCAATAAATTATAAAACATTTTCATATACAGTCATGCAC
CACATAAGGGCATGTCAGTCAATGAGTCAATGATAGAATGCGTATACAATGATGGTCACA
TAAGATTATTATGAAGCTGAAAAACTCCTATCATCTAGTCACATCTTAATGATCC
>FR0012580
TAAAACATTTATTGACGGTAAACTATGTCTAAGCACATGCCTGGGCATGCAAAATGAATA
ATATACTATTATTGGCTTAAAGAAGATCACAATCTGATGGAGACTTAAAAATAAAGTATA
AAAAATTTTGAAAATGCTATCGTTCCTAGAGGTTCCACCCTGTGTTCTATTCTCTTGGTT
ACATACTCCCTTTCTACTTCTTTCTTTCTCTTTTCTTTTTCCTTTTTTTTTTTTTCTCTC
TCTCTCTCTTTCACAAAGTCTCACTTTGTCATAGCTCACTGCAACCTTGAACTCCTGGGC
TCAAGTGATTCTCCCACCTCAGCATTCTGAGAAGCTGGGCCCACAGGTATGTACCACTGT
ACCTGGCTAATTTTTTTTTTTTTGAGACTTAGTCTCACTCTGTCACTCAGGCTGGAGTGC
AGTGGTGACATCTTGGCTCACTGCAGCCCCAACCTTCCAGGCTCAAGCAATCCTCCCACC
TCAGTCTCCTGAGTAGCTGGGACCGTAGACATGTACCACCATGCCCAATTAATTTTTAAA
TTTTTTTGTA
>FR0012581
CGTGAAATACATAAACAGAAATGTGTTCCTGTTTATGGCAATTGGGTTTGGTACTATCCA
TGGTTTCAGGCATCCACTGGTGAAAGGAGTTAGCTAGCTTACTTTAGGAAGATAGTAAGG
GAAGGGCCCCCAGAGACTCTCCAACCTGCCCCACAAGTGTTTATACCAGATGTTTTATGC
AGATAAGGGAAGCTGCACAAGGGGCTTGCCTAAACATGTCCACAGTGGAAAATTCCATTC
CTTAACAAACATACAGTAAGGGGAAATACATCAATATGGAGTGGCTCAGATTAAAACCCC
CCATGCACACTGGAAGGACAAGGTGGAGCCACCAGGAATTCATGCCTTATACAAATAGGG
AACCCAGCCCCATGAGCTTGGATAAAAAAAGCTCTTGTATTCAACTGTGAAGGGGGGCAA
CTAGAAACCTGCTTTCAGGACCCTGTTCTTTACTGAGAATTTTCCTTTTGGTTAATAAAT
TCTACTCCACTCACTCTTCAATGTCCGCATGCCCAATTTTTCCTGGTCATGAGAAAAGAA
CCTGGGTTTAGCTGAGCTAAGGAGCAGAAAAATCCTACATTACTAGGAGTCTTGGAACAT
CTTCCACAGATGAGTGGGGACTACTTTATATCCAAGAAATCATTGCCAGTGACAGTGTCA
AGGAGCTTTTCCTCTGTGTTTTCTTCTAGGAGTTTTACAGCTTCAGTATTGACCTTTAAT
TTCAAACCTCATAGAAAATTTTCTAGATCGAGATAGAATAATGGACTTGAATCTCCAGCA
GAGCCAAACACTGAAAGTTTGGGAATATAGACACATAGTATATGTATGCTACAGATTTTT
CCTGTTTCTCCCAAAAGAGATCAACCAAAGAAAACTCTATCTGTAGATTTATTTT
>FR0012582
TTAAAATAAAAATAAAAAATAAAGAATGCAGAAGAAAAAAAAGGGTTTGGTTGGCTGGTA
GCTCACCTCTGTAATTCCAACACTCTGGGAGGCCAAGGTGGGCAGATTACTTGAGCTCAG
GAGATTAAGACCAGCCTGAGCAACATGGTGAAACACCATCTCTACTAAAAATACAAAAAT
TAGCCAGGTGTGGCGGTGCACGTCTGTAGTCCCAGCTACTTGTGGGACTGAGGCAGGAGG
ATCACTTGAACCGAAAAGGTCGAGGCTGCAGTGAGCTGAGATGGCACCACTGTACACTCC
AGCCTGGGTGACAAAGTGAGACCCTGTCTCAAAAAAAAAGTTCCAAGCCTGGCGCGGTGG
CTTATGCCTGTAATCCCAGCACTTTGGGAGGCTGAGGCGGGCGGATCACTTGAGGTCAGG
AGTTCGAGACCAGCCTGCCCAACATGGTGAAACCCAGTCTCTACTAAAAATACAAAAATT
AGCGGGGCATGTTGGTACATGCCTGTAATCCCACCTACTTGGGAGGATGAGGCAGGAGAA
TCGCTTGAACCCAGGAGGCGGAGGTTGCAGTAAGCCAAGACCGCGCCACTGCACTCCAGC
CTGGGCAACACGAGCAAAACTTCATCTCAAAAACAAACCAACTAACAAACAAACAAAGTT
CCACCTAACTGACATATACAGACCATTTCGTGCAACAGCAGCAGAAAACACGTTCTTCTC
AAGCACACATAGAATGTTCTCTAGGATAGATCATAGATCATAT
>FR0012583
CGAATGTTATTCCAGCTATTGTCACTCTGTGGGGGAAGGAGCCTGGAGCAAAGGTACACA
GACTCTCCTCTCTGCAGGGGCCTGACAGTTCCCAGGCTGGGGCTTGCCCAGGCATGATCC
ACAGCACTCTGGAGTCTATAGGCAAACCTAGAAGAGAGCATCTGTGCCTGTCACTTATCC
CTTTACTTGTCCTGGGTCCCACAACAGAAAATGGTGACATTCATATTTAAAAAATGAGAT
CTGAAAAAAAAAAAAGCAAAACATATGTCAATGGAGGAAAAAAAGCAAAACATTTATCTG
GCACTGTGCACTGCATTTGGGATTTCACATATGTGATCTCATTGAATCCTCACTACAAGC
TTCTAAGGTGCACCTTGTTTTTGTTGCAAAAATGTTAAACAGAG
>FR0012585
TTAAATGTTTTCCAATGCCTGATGGTTAGTGACTTTTTAAATTTAGTTTTTAATTTTTTT
TAGAGTCAGAATATTGCTCTGTTGCCCTGACTGCAATGCCACGATCATAGCTCACTGCCT
CAGGCTCCTGAGTAGCTGAGACGACAGGTGCATGCCACCACACACAGCTAATATTTAATT
TTTTTGTAGAGATGGGTTTTGGAATCAGACTTGTCTGTACATGTCTACCATTTAATAACT
GTCGTACATCACATTGCTTCATTCTTTGAACTTCAGTTTTCTCAAGTGTAGCATCATAGA
GGAGTTGTGATTATCTAAATGATTAAATGGGATTACACTTTTAAAAGCTGCTACAAAATG
CCTGGCACTTGGTCACTTTTCATTATATGCTGGTTCCTTTTGTTCTCCTGTCTGACCCAA
TTCAAAGTCCCTTCTGTCCCATTAGCTTGTTTTATGAACATGGAGGCAAGGATTCTGGGT
AGGAGGCAGTTGTAGTACTTCATTCATTAAGCATTTGCTGACTACTTTGTATAGTGGAAA
TC
>FR0012587
GACCAGGAAATGTACGGTAAACAGGAGTGGGGTTTCTTATTTCTTCATTGATAAGTTTTT
CATGATTTAGAGTCATTCTTCCTGGTACAGAGGAGACACTTTTACAAATGGAGTTTTGTG
GGGTTTTTTTGTTTTTTGTTTTTGTTGTTTTTTTTTTTAGTGAATGTACGTTTCCCTTAC
GAAAGGGTAATATGCCATTTTTAGAGCATTTCCTGGGTCTGCTGGTTCTCAAAATAATTA
TCTTAAAATAATCTTTATCCCAGGGCCATATTTGGGGTGGCATATTCTCATCTCCTACAT
TATTATTCCCATTTTATAGATGAGGCTTGGAGAACTTAGGTAATTATTGTATATTTTTAC
TAGATCATCGAGGTTAGGTTAATTAGCAGCACACTTGAATCTTTTTACCTATGTTAACAG
GATATGGTAAATAGTTTTTTGAAGCTAAATTCCAGAGAAATTTAGAATACCAGATTATTG
AATCCCTGGAAGGTACATACAAAAAGTTGCTGCAGTCCACTGTCAAATTTAGGTATGTGT
GGTATCAACATTAATCGAACATTTACAAAAATACTGTGTCTCAAATACTTCCAGCATAAT
GTGGAAAAGAGGCTTATTGCCATTAGAGAGGAGAAAGGGAAAGGCTTTGCCATTAGCGAG
GAGAAAGGGAAAGTCTTTGCTGTCACTTCCGTTTTTGATTCTTTAAAGAGTGCAGGGCAA
GTCCAGGCATGTTTCTCATAAGTGACAATAGACTTTAACCCCAAGATTGTCAGGGATGGA
ATAAGGGGTGGGGCTTAGGGGTGGAAATTCAGAATTACGTAATTATCCTCTTTATTCATA
AGCCCAGGGGTGACCTTTGCTTCCCAGATTTGTGCAAACCTACTCTCTAAGATGTAGAAG
GCTTGCAGGTTTAGAAAATATTACTAGAATTTATCAAAGCTAGTTTACACACCATGTCTT
TATGGTTGATAATAAACTGTATATGTATACATATGTGTGTATGTGTATGTGTATTCATTT
GTGGCCTAAGATAAAAAACTGAAGAATAGATTGTCATGATTTTTTTTTAAATGTCAATTT
CTTCTTTGATTAGCATACACTATGGTATGTATCTTTACCAAATGGACTTCAGTATTTGAT
AAACTGTTGAACATTCCATGTGAAATTCAGGTCTGTCTGCCACAACAT
>FR0012588
CCATGGCACTGTACTGCTTAAAAGTGAACATGTCCCTCTCAATGATGGCAATTTCAACTC
TATTTTCTGCTTAAGGGATTTATTTCACTTTCATTAGAAACAGTGGGTCACTACAGCATG
ATTTTCACTGAGGAATAGGCTTTTGCTAGCCTCACAGAGATTACTGACTTATAAGATTAA
GTGTAAGGGCCTGCCTGTCCTTTGTCATTATTTATTCCTCCCACTTTAAACTTGACACTC
CAGCAATACCAAGTGCCTGAACCCTCCTGCCACACCTCCAGGATATTTACTGCCTTGGGG
TCTCTGTTTGTGCTGTCCCCTCTCCCTGGAACACCTTCCCCTCACCACTTACTCCGTCAA
TTTGATCACATCCTTGAGGACCTACTCAGCTCAGCATCTTCTCCCAGTCAGTTCTCCCTA
TCCTAGGCTGAACTGAGTGGCTGAATTGGCCCTCCTGTTATATCCCTAGCCTATCTCCAT
ACCATACTTCAGTCTATTTTAGTCCATTGTATTTTTCATATCCTTATAAAATTTCTTATT
ACCTCATTATTCCCAAGCAGTACATTTTGATTGTCCATCACCTCCTAGCTCACACGTCCT
CACGAGGCACCACCTAATGTATAGATTCAGTGACTTTCGAGTAGCCCAGGGACATAACTC
TTGGGGTATCTATCATTGTGGTCCACAAATCAAAGCTACTTTAAGGTAACTACAATAAAC
TTCTGGTCTCTCACTGCAGGTGAAGAGAGCTACTGATACCTATAATTTAGGAATTGCCCT
TGAACACCGAAAAGAGATGCTAAACCTCTGGCAGAAGATCCGAGGGGATTTGATTGGGAT
GGACTCTAGAAATGAGTCCTTTTATGACACCTTTTCTACTTATACATGGTCCTGGAATGT
TTGCCAAGAATTACTTTCTCCTAAGGACTTAAGGTTATATGATGCCTATGTGAATAGAAA
TTCCTCCCATAACTCCAGATCCTCTTCCTCATCAGATACCAGTGAATGTTACACAGACTC
AGGAAGAAAAAGAAAACGGAAAGGTTTAAAGGGATTTCAACAATGAAATTTCTACATTTT
CTAAACAGCTCATCACAAACTACTTTTTCATAGTTATCAAAATTATTGTTTCTTGCTTTT
GTCTAAGTACATTCTTAGAAGCTGGAAATTTTGACATCTTTTGGATTCTGACCAGTAAAA
AAGTTTAAGTCATAAAATGGTTTCCCTTTCCTAAATCTTTTTTTTTTTTTTTTTGAGACA
GAGTCTTCCTCTGTCACCAGGCTGGAGTGCAGTGGCATGATGTTGGTTTACTGTAACCTC
CACCTCCTGGGTTCAAGCCATTTTCCTGGCTGAGCCTCCCGAGTAGCTGGGATTACAGGC
ACCCACCACCACACCCAGCTAATTTTTGTATTTTTAATAGAGATGGGGTTATCACCATGT
TGGTCAGGATGGTCTACGATCTCCTGACCTCGTGATCCACCCGCCTCGGCCTCCCAAAGT
GCTGGGATTACAGGCGTGAGCCACCGCACCCGGCCCCCTTTCCTAAATCTTTACTAGTAA
ATAGATGCTGGGCTGTTAGTTCCCTAGCAACCAGCTGCACTCTGCTGCCCCTACCTGGCT
TAAGACTGCCTAAGCCTCATCAGGAAGGAGAAAAGTTGGCCTGAGCTAAGGGCCCTCCAA
GCAATAAACCTCTGAGTTTATGGTGAGTGTAAAC
>FR0012589
CCTCAAGTTTCTCATGTAAAAGATAGTCATATCACTGGTAACAACTTGGGACCTACTAAG
TGTTCAATATATATTAGATAGTATTCATAACTACCTTTCAATCTTAAAAAATAATTTGTC
TACATCGTGTTGCATATCTATAGTTAATTTGGCATGTATGCTGTCTCCTAGTGGTCATGT
TCTTTCCAAAATGGTCATGACCCTGTGACATGTTTGGGCATGTTGGTTACTGCAGCCTAG
CCTGCCTTTTCTTTCTTTTTTTAAGCCCAGGCTGGAGTGCAGTGGTGCAATCATGGCTCA
CTGCAGCCTCGACCTCCTCCCACCTCAGCCTCCTAGGTAGCTGAGAGCACACCATCATGC
ACAGCTAATTTTTTGTATTTTCTGTAGAGATGGGGTTTCGCCATGTTGCCCAGGTTGGTT
TTGAACTCCTGAGCTCAAGCAACCCTCCTGCCTTGGCCTCCCAAACTGCTAGAATTACAG
GCTTGAGCCACCAAGCCCAGCCCTAGCCTACCCTTAATGAATACAACCACAGATTGGTTT
AATAATCTCCTCCGAGTCCCTCTTGTCCTCCTGTTATAACTCTACAGATGTTGAAGTCCA
TCTGGCAGTCTTTCCTGATCACGCATTGCCCTATTTTATTGACTGCGCTTCAGAGCACTT
GACTGCATCTACACATTCTCAACACCTCCCACTGCTGTGTGTTGTACTAATTTGGGTAGG
TGTCTCTTGACAGTCTCTGAATTAGAAT
>FR0012590
ATTTAGGAAGTTTTTCTAAGTAATTAGTTATGCATGTGTTATAAAAGGAGACCGATCAAA
TCATAATAGACACATTTAATATAAGCAGCCCTCAAAAAAATTGACATAACACTGTAAGAT
GAGAAAAGGATTAAAAAGCATAGAGTTTGGAAAGAAAGAAATCAAACTACTAATATTTTT
TACAGTTGAAATTATTTTGTATTTTGGCAAAAATACAGAGAAAACATATAGTCAGTTGGA
TTTCTACATCTTAGCAACAAAGAGTTAAAATTAGAATTTAAAATACTGTTTCAATAGCAA
ATAACAACAAATAAAAGAACCAAGGGATAAATTAAATAAATGACTTTTATGAAGAAAACC
ACAAAACTATACTGAAAGACATTAAAGAAGACACAAACAAAAGGAGAGAGATACAGCATG
TTTATCAAAGAAAAAGTCAATATCGCAAATATGTCAATTCTCCCAGAATATTCTATAGAT
TAAATGCAATTCCAATAAAAATCCCAACAAGTGGATTCTTAAGTATACAGTCAAGGACTC
TTCAAAAAAGTAGGGAAGGAGGCTTACATCATCGCATATCAAAAGTTATGAAAGCTGCAG
GCATTAAGACGGAATGGCATTAGATTAGGGAAAGACAACAAAAGACCAATGCAACAGAAT
AGAGAGCCCTGAAACTGGGGCCTGTTGAGGCATGTTCCAAAGGAGAGGTGGCTGTGCAGA
TCAACAGGGAACTATCCCAAACGCTCGGATATTTCATATTCATAAGTGGGAAAAAATAAA
GCTTACTTCACATCACAGATTAAGAACCACTTCACATTTAAGTCCAAATCCATTTCACAT
TAAATCCTAAATATAAAGCTAGAGATTTTACAAGAAAATAGGAAGAATAGCATAACGATA
TCAGGTTAAGAGAAGGATTTCTTAAGCAAGACAAGATACAAATTGCAATCCAAAAAGAAG
ATGGGGCCGGGCACGGTGGTTCAAGCCTGTAATTCCAGCACTTTGAGGGGATGAGGCGGG
CTGATTGTTTGAGGTCAGGAGTTTGAGACCAGCCTGGCCAACCCGGTGAAACCCCGTCTC
TAATAAAAATACAAAAATTAGCTGGGCGTGGTGGTGCACGCCTGTAATCCCAGCTACTGG
GGAGGCTGAGGCAGGAGAATCAATTGAACCTGGGAGGCGGAAGTTGCAGTGAGCTAAGAT
CACACCACTGCACTTCAGCCTGGGCAATAGAGCAAGACTCAGTCTCAAAAAAAAAAAAAA
AAAAAAGACAACATAAAGAAAAAGACAAACTAGACAAACTACAAATTGGGAAAAGATATT
TCCAACACACAACTGTTGAAAGATTAAATTAATAGGCCAGAGATATAAAGGTATTTTAAA
ATAAAATACAAATACTCTAAAAGAAAAATGAGCTAAAGACATAGATATTTGGCTAGGCAA
AGTGGCTCATGCTTGTAATCGCAGCATTTTGGGATGCTGAGGTGGGAGGATTGCTTGAGG
CCAAAAGTTTGAGACCAGCCTGGGCAACGTAGTGAGACCCCATCTCTACAAAAAAATAAA
GACATCAATATTTCACAGAATGGAAAACACAAATGGTCATTTAATATTTAAAGAGCATAT
AAAATGCCTAACTTCATTAAGTCATGAAAATGCAAACTCAAGCTACAATATCATTTTATT
CCCATCAGACTGGCAAATTTGAAAAGCCAATCAATACGAATGTTGTCAAGGATGTATAAC
ATTAGACATGACTGGTTTGACACTAAATTGGCATTATTTAGTACAGTGGAAAATGTGTTC
ACCACCAGCCCACCAGCCCACCAGCCCAGCTCTTCCACTCCTAGACAAGATCCCAGAGAA
CTCTTCCACACGAGCCAGGAGACATTTACAAGAATGTTCATGCAGCGCCATTTGCAGCAA
ACAATAAAGGACACGAATGTCCATTGACAGAATGGCTAAATTGTGGTATATCCATATGAG
AGAATACTTTGTAGTGTGAAAAGAATAAACCAAAGCCAAATATATCAATAAGGATGCATC
TCACTAAGGATGTAAGAGGAAAA
>FR0012591
TTTTTAGAATTCTGAGTGGATGAAAAGTCTCCTTTGAAAAGGGCGTGGGTGGCTTTGCTG
TTGCTCTCCTGGGTAGTGATGGTATTTCTGTTTGGGGCTTTACACTTACCGAAATCAGTG
CACAAAAGGGTGAGACATGTCTCAGCATGTCTAGAGGAGTCTCAGGATGCTTAGAAAACC
AACTGGGAGCATTAAAAATCATGAGGCCATTTGCTATTTCACATAGAAATTTAACGCACT
TCTTCCAAAATGTTTCTGCTTCTTTCAGACTTAACATTTTTATCTTTGACTGTGCACTGG
TGTGATGATACAGATAAAATGCCTTCAATAAGTTTGGATTTTGGGATAGTTTTTATTTTG
CAAAGTTTAGCAAGAAATACCCCAATTATTAATCTATTAGGGGAAGTTTATGCTAGAACC
ATTCACTCTTTGAGTTTCTTCTAATATAAATTAAAATCATTGAATTAGTAATACTGTTGA
TGTTCTGTGTCAGTAAGTAGCTTTCATTTAATCTTTCTTCAGGAAGACGAATTCGTTTTT
AGTGTTCTGTTTGAAAACTTTTTAATATCTGAAGCTGAATATAAACAGTTCATACCTTAA
TGAATACAAATATTTTAAGTACCTAGTACAATTCAGCTTATCCATACAAGCAGAAAGATT
TTTAAATAGGCACTACATTTTAATG
>FR0012592
CTAAAAACTTAAAACTTTACTAAATAGGTAAAGGCACAATGGGGAACAAAGAAAGGGATG
GGGTTGGTTGTAGGAAACTAGGAAAACAATAACATTTCCAAATAAGGAAAGAAGCCTGGG
CTGCAAGCTGGGACATGCCTGGGCATGTCTAGGCCTGTCCGGACAGGCCAGGAAACATAT
GGGTTAGGCCTCTTGGTTTACAGTACAGGGATATAGGATTACTTATTTCTTTACTGTGTT
TACCAACTGCCCGGGGCACAACAAAGAGTTATTAGTAGGGTAAAAGATTTGTTAATAGTA
TGAAACATGAAGGAAACTTGAAAGAAGCTTTTAAGTGGGACTATCATTCTTAGAACTTAA
TATTATTAACAAAAAGGGAAGTTTTGAAGAGGAACTTTTAATTTCCACAGTACAATTTTG
ATTTGTAAAATACACAAAATTTAACACGTTAAAGATTCC
>FR0012593
TTAAATTCTGCTTTGTCGGGTAATAATATTGCCTCTCGGAATGATTGAACCTCCAAGGAC
CACATTTAGCAGGTACAGCCCCCTCTCCAAGTGGATTCACCAGCATCTGTCAACCAGAAA
AGCTGGAGAGATCTAAGGTTGTTGCTGTTTCCCTTGCTCTTGGCTCCTCACTCTTCCCTT
GTTATTCGGTGGTTACAGAAAATGAAGCATCACTCCTGTTCTCATCTACCTTCAGCTTCC
AGTGTACTTGCCTCGTGTCACTACCACCCTTATTTTGACAGTTGTATCACTCCAGTGAGG
TGTAGGTAGTAGGCGGAAGAGAAGTTGAGAACTTGTGTTCTGGCTGTCATTTCCACAGAA
TTCCTAAATAGCCAATTTAAAACAAAGGTTTTCAGAGGAAAGCGTGGGGTGCCATCACTG
CCACCAGCACTGCTGTGCCAGAGCCGAGCCCTGCCTCCCCTTCTTCCTGACACCACCGCT
CATGTCCTCCAGCCTGTTCCTACAATCTGTTGAAACTTGGTAGAATACTATGAAGTTCTA
GGCATGTAGAGACATGCCCACCTGGCTCCCCCCGCTCCAAGGTTATTAAAGAGGCATATT
GGAAACTGGCACCAAAGTGGCATCCAGATAAAAATCCTGAGAATAGAGAAGAAACAGAAA
ATTCCGACAAGTAGCTGAAGCATATGAGATATTATCAGATGCTAAAAAATGGGACATCTG
TGACAAATATGGCAGAGAAATTAAATGGTGGAGGAGGAGTTGGAAGTCATTTTGACAGTT
CGTTTTAGTTTGGCGTCACATTCCTGTAACCCAGATGATGCCTTCAGGGACATTTTTGGT
GGAAGGGACCCATTTTTATTCAACTTCTATGAAAACTCATTTGAGGACTTTTTTGGGGAA
TCAAAGGGGTTCCTGAAGAAGCAGAAGCTGAGGAACAGTCATTTTTCTCCACCTTGATTG
GATTTCCATGTTTTGGAAGTGGATTTTCTTCTTTTGATACACAATTTGCTTCATTCAATC
ATGAGGTCATGGAGGCCTCACTTCATTTTCCTCCATGTTATTTGGTGGTAGTGCCATGGG
CAGCTTCAAATTTGTATCAACTTATACCTAAAATAGTTGATGGCAGAAAATCACTACAAA
GAGAATTGTTGAAAAGGGTCAAGAAAGAGTCGAAGTGCTTACCGATAAATGGTGAGGAGC
AGCTGCTACCCTTGCATAACAAGTAACTCAACACACTCATTTGAACAGAAATGTTAAACT
ATAACAAGCACCATTGAGGATTAAGGAACATTTCTTTGAAGATTTCAGATGAATTC
>FR0012594
CAAGGAACCTGTAGGCTGAATTTCAGGGGATGCTCCTTTCTCACGTACAGCCTTAAAAGA
AATGGTGCTGCCAGGTGCAGTGGCTCACGCCTGCAATCCCAGCACTTTGGGAGGCTGAAG
TGGGTGAATCACAAGGTCAGGAGTTCGAGACCAGCCTGGCCAACAGGTGAAACGCCATCT
CTACTAAAAATACAAAAAATTAGCTGGGCGTGGTGGCACGTGCCTGTAATCCCAGCTACT
TGGGAGGCTGAGGCAGGAGAACTGCTTGAACCCGGGAGGCGGAGGTTGCAGTGAGCTGAG
ATCGCGACACTGCACTCCAGCCTGGGTGACAGAGAGAGACTCCATCTCAAAAAAAAAAAA
AGAAAAAAAAGAAATGGTGCTATCGATATTAGCTTCCGGAAATGAAAATGTGCATTTATG
CATGATGTGATATAATCTAGGAGGAAAGTACTTAATTATCAGCTGCCTTCCAACCCAGAG
TTTCTTCCAGAGCACAGGACTGTAGAGGTCACAAACTCAACCCAGCTTTGAATTCCAACA
CTGTGACTAACTGACCAGCTACATGACCATGAGTGAATTTATTTAAATTAGGTTTCCTTC
ATCTTCAAAATGATTGCAACATTTTCTTCTTAAAATCGTTTATGTGCAAGCCAGAGAATG
GTCAGAGTTCCTATTTCAGCATGGAGGCAGATCCTATTCCATGGAGGCAGATGCTCAGCA
AATGTGAGGTCCCTCCCACGGGCAGGAATTGTGCTTGCTCTGATCTGAGCCCCCGCCAGG
ACCATAGGTTACTTTGCCTATCCCCTCCCTGAACCTGAACTTTCCAGTGAAAACTTGTAC
AAACATGTTCACTGTCATTAGTTTTCTCAAAGGTCTTCAAATCAAAACTCAATTGCTTGT
TTCAAAAACAGAACTTGAGGCCAAGTGCAGTGGCTCACACCTGTCTGTAATCCCAGCACT
TTGGGGGGCAGAGGCTGGTGGATTGCTTGAACCCAGGAATTCAAGACCAGCCTGGG
>FR0012595
GCATAAATTGATATTTTTAGGAAGCTGTTTAGCAGAATCAACTATAGCCAATTAAAAGTA
TGCCCATGACTCAGCAATCACATTCCTAGGTATATATTCCTAGGTATAACAGAAATTAGT
CCATATTTGAACAAAAAAATGTTTAGAATGTTTCTAGTAACTTTATTCAAAAATAGAAAA
CTGGAAAAAATTGAATCATCCATCAACTGTAAAAAGTGTTGCAGAATCTTGCTCCTTAGT
TCAGCTAAAACTGGGTTCTTGTCACTAAACCAGGAAAATTTAGGCATGCAAACACATTGA
AGGGTGAGTAGAACAAGATTTTACTGGGTGAAAAGAGAAAAAAAAGAAAAAAAAACTCAG
CAAAGTGAGATGGAGTACTGCTAACAGGCCACTGACCTCACAGATTGGATACTGGGCCAC
CACACAGGAACTGAAGAGAGCAGGCTCCTCTCCTGCATAAGGCCTGAATTCCCCGTGGCT
CCACCTACTTCCCCCAGTGTACATGTCGGCCTCCAGTCCGCTGTGGGCATGCCCAGACAA
GCCCTGGGCAGGTTTCCCCATCTGCACAAAAGCATCTGATGTAAACACTTCTGGGGCAGG
TGGGAGATTCTCCAGGGACCTTTTTTTTTTAATCTGCCTAAGCATTTGGCTGTCTCATTA
TCCCCTTTAATGAAGTACATCTAGCTGCCATTAGAATAAGGATACGGGTAAGGATGAAGA
CCGATCTTAACTGCTGCTTCCAACAGTGGGCGCTGTTCGGGAAAATGGCAGTCAGATCTC
CCTCAGAGGCCTATCTAAGGGTCGTTGTTAAAGGGGCCATTGTTGGAGGTTCTGGTTGCA
TGACCATGTGGAGATTGATGGCCTGAAGGCAAGAAGAGACAAACAGGGTTATTAAGAAAC
ACATATCAAAATGAAACAAGGGGTGGGTAAGGACAGCTCAGAGATCCTGAGATCTTTTAT
TAGTTTGCACAGGGAGAGGGAGGCCAAAAACCCGACTGGTAAAAAAAGAAAAAGAAAAAA
AAAACTTTTGCCCTTTTGCTAGCATGTGAGGCTTCTGGGTCCCTTCCCCTGAGCCCAATC
CTAAGCCAATTGGTTTAAGGTTTGAGAAATTAATTCTTCCCAGTTTGGAGAATGCATCTG
AGGGGAGTGTTCCATAGTATGGATGAGAAG
>FR0012596
CAACAATCCCAAGGCATGTCTGGCAGTGACTGGAGCAGGCATGTCTGGAGAAGAGACAGT
AGGCAAAGAGGGCAGCAACAGAAGAGCCATGATGCATGCTCCATGATCTGGGGTCCCTCC
AGCTGAGACCTGGGCCCCCCAGCTCCCCATTTGCCCTTGGCACTGGGTGCTCCTAGCCCC
TTTCTTCAGGGCCCCAAGGGGAAACTGGAGCCCAGATTGGCAGAGTGGAACCAGGAGACC
CTACTGGACTCTTAACTATTTCTCAGTTATTCTATTGAGTTGATTGTTTGTTAGATAGCT
GGAGTCCAGGGTACAGTTACCTCTTGATAACAGCTCTGAAATGCACGCAGAGAGGAGGAG
CTGGAGGAGGACTGTGGGGAGAGTCAGAAAGGGTAATCATTAGGGCTGGGAGCTGTTGGG
ATGTCTTAGCGGGCAGAGGGTCATCCAACCCCCACTGTGGGAGGAGGTTTGAGGGCTGGC
CCAGAGGGCCCAGGCCCTCTTACGTCCAGATTCTTCAGGGTAGCAGATTGTTAGAAATGA
AAATTCAGAGTCGTAAGGAACACGAAAACACAAACAAAAGATTTCTCAGCAAGGCAATTT
TACTTCTGCAGAAGGATCCTGTTTGCAAGCCAGATTGCCTTGAAAGCACACCAAACAAAG
GAAAGCAGGAGTTTTTATCCCTGATGCATCAGGACCGTACTGCTGTGTCCTATCTCCATT
GGCTGGAGCTGGAACTCACAATCTAAACTGATTCTGACTGGCTAAAATCTTAAAACTTTC
CTAAATAGGTAACGGCACAATGGAGAACAAAGAAAGGGAGGGGGTTACGTACAGGAAACT
GGGATAATAATAACATTTCCAAATAAGGAAAAGGCATAGGCTACAAGCTGGGACATGCCT
GGGCATGTCCAAGCATATCTAGGCAGACTAGAAACTAGAATAAACAACTTAGGCTTTGTT
TAAAATATAAGGACATAGAAACATAGAATACACTTATTTCTCTACTATATTTAACAGCTA
CCCAGGGCATAACAAAGAGTCATTAGTAAACTAAAAGATTTATTAGTTTGTAGCATAAAA
AGAAAAGAAAACTTGAAAGAAGTTTTTAAAAGGAACTGTTGTTCTTCTTAACACTTACTG
TTTTTAAAAAGGGAAACTTTGAAGAGGAACTTTTTATTCTTAACACGATGATGCAGGGCC
CTCCCAGTGGATACCTGTTGCTGACTACAAAAGATGAGAGTGCGCATGGAAATGTTCTGC
CCCTCAGTGTCTAAGCC
>FR0012597
AACAGGAATAACGGTCATCCTCGGCAGAAGCAACACGTCAGATAGTAAAGTTATTTTTCG
AAACCTGTTAATAACTTTCATCAGTACTTTTCATAATACTTGTGTTCTCCAAGTCCCTAG
AAAAGGGCTTTCGCACGATCAGGAAACATATGGTAAGGCAAACTTTGTCCTTCTTTACTC
AACTGCGTAATGAACTGTCTTCGATGAAAACTGCGCGAAGTCGAGGTGCTAAGCAAAGAA
AGTGACCCCGACTGTGGACTCGCTTAGAGTAGAAACTGCTGAAGTAGACCAGACAACGTC
AGCGCCTGGGTGATTTTTGCTCCTGTGGCTCAACAGCTGATCTGACAGGAATTCTTGCTG
AGCGACCGTCCTTGACGGAATTAATATATAAGGCAACAACGAGGACAGTTTTTAAAAAAG
GAAAACAAGTAGGAAATCGCTTCCGAAAGAAGGCAGAGGGGGCGAGAAACACCAATCACT
GGGAAAGCCAAAAGACCCAAAGATCACAACCTCAGGGGCATCCTCAAAGACCAAGACCGC
TCATAAGCTACACAGAGAACTGTTCCCCTCCCAGCCACCGCCTCTGAATTGCAGCCCACG
CCCCTGCAGGGCCAGCCGCGCCGCGGTGACCGGGCAAGTCACTACATGCCCGCCACGCGC
GAAGACGCTGCGCAACCTGAGCCGCCTCGCCACTCTCGGACACTACAGGCCCGAGAGGCA
GCCGGACTCATCCGTCCCATATGACTCTCGGTAAAGAAGCCCAAAACAAACCCGGAGCCC
GATGTAAACAACTCACAGGCATGTTGATCCTCTTGCAAGCTCAGCCCTACCAGACCTCCC
AGCCCACACAGCTAGCAAGCTGCAAGCGATCTGCGCTCGGCATCAACTTCCGGGATAGAA
GCTGCTGGGAGGAGCGGCGGGGCGGGCTTGTCTGCTCTAGGCCCTCCTCTCGGTGGTAGG
GGGACGCCGCAGCAGGGTACTCGGGTCCAGGGCGCAGGGAAGACCCGGGGATGGTGAGCG
TTCCAGGGTGCCAAGTCCCGTGGGTCTAACGGGCTTGTTGGCGAGCGCCGCGGGCTCTGC
AGTGCCTGAGGCCAGAATCTGGCTGGGGAGCGGCCTCGGGCTTAGGCCATGGCGAGGGAG
CGCCCGCGGCCACCGGGGCCGGCGCCACCCCGGAACCCGGCGGGCCGCTCAGCCCCCGGC
CCCCTGGCCCGGCCGCTCTCGGTTAGCTCTGGGGGTGGGCACACGGGGCAATGCCACTAT
TCTCTTCTTTTGTGTATTAAAAAATACAGTATTATTAACCATTAATACGTGCCAGAGAGA
TTATGAAAGAGGCTCGTATCCTTTTGGCTTCCCTTTTCAAGGCGCAGATTTCGAAGTTTT
CTGCGGGGTATGGCTGTGCCTTAGGTTTGCTTTGTTCTGAAAAAAAGTTTTTAAAACAGC
ACGGATTCGCTGCTGTGCCTCATTCACTAAGAGGCCCCACCCCTTCCGAGGATTACTCGT
CCTTTGCAGAGTGGACAACTAGGGGGCCTGAGAAAGGCGAATGTCACCGATGACCGAACA
TGAGTCTTTATCATTATTATTATTTGAGACAAGGTCTCGCTTTTTTGCCCAGGCTGGAAT
GCAATGGTGCCATCACAGCTCACTGCAGCCTCGACCTCCTGGGCTCAAGCGATTCTCCCG
CCTCAGCCTCCCGAGTAGCTGGGACCACAGGAACACGCCATTATTCTTTTTTTTTTTTTT
TTTTTCCTTGGAGACAGGGTCCTGCTATATTGCCCAGGCTTGTCTCCAATTCCTAGGCTC
AAGAA
>FR0012598
GTCTTTAAAATATGAAACGAGTACCCAATAATGACTACTTACTAATTCCACTGTATTAGG
ATATGATTCACAGTTTAGGACAGTAATTCAAAATATACAATTCTATAGAAAGCACACTGA
TAAAATATAGGTTACCTTTTTTTTTTTTTTTTTGAGACACGTTCTCCTTCTGTCACCTAG
GCTACAGTGCAGTGGTGTGATCATGGCTCACTGAAGCCTCGACCTCCTGAGCTCAAGCAA
TCCTCCCACCTCAGCCTCCTGAGTAGCTGAGACTACAGGTGTGTGCCACCACACCCAGCA
AATTTTTGTATTTTCTGTAGGGATGAGGTTTCACCATGTTGCCTTGGCTGGTCTCGAACT
CCTGGTTTCAAGCAATCCACCTACCTCAGCCACTCAAAGTGCTAGGACTATAGGCACGAG
CCACCGTGCCCAGCCTTAGGTTACCTTTCTATATTCAGTCAGTCACAGGAATTAACATCT
GATTTTGTATTCTAAAAACAAGCCCGTTTTATATTTCCAGAATTCAATTTATTCAAAATT
TGCTTTTCTTGTCGGTAATTTCTAGCAATTTTTATGTCTGTATGTTTAAAAAAATTAACA
TATCCACATACAATGTGATACAGTTTGGCCGTGTCTCCACCCAAATCTCATCTTGAATTA
TATTGCCTATAATTCCCATTGTTGTGGGAGGGACCTGGTGGGAGATGACTGAATCATGGC
GGCGGTTTCCCCCATACTGTTCTTGTGATAAGTGAATAAGTCTCTTGAGATCTGATGGTT
TTATAAGGAGAAACCGCTTTCGCTTGGTTCTCATTCTTTTTTTGCCTGCCGCCATCCACA
TAAGATGCGACTTGCTCGGACTTGCCCGGACTTGCCTTCCGGCACGATTGTGAGGCCTCC
CCAGCCACATGGAACTCTGAGTCGAATTAAACCCTTTTCTTTTGTAAACTGCCCAGTCTC
GGGTATGCCTTTATGAGCAGTGTAAAAACGGACTAATACACAATGTAACAACAAAAAATT
TCAATCACATTTCATAGAAACATTTGATTATCTTAACACTTACCTGTCCTTCCCTTGAAA
ATTTAAAGGGTGGTTTGTGTTTAACAACACTTGTTGCAAGCCTTAGGAGTCCTGTAAGCC
CATCATCTTCTACATTACCATCCTGATGATCAAGGATCTCCCTACTACAAAAAAGAAAAA
AAATACACACAAGCAAGATAGTTCACATAATTATGTCTTTTATCTTTCCTCGACAATATA
AATGTCAAT
>FR0012599
CTAAGGAGCAAGGGAGCTGGGGTATTTATCTACCAACTTCCATCAGTCATTGGTGAGGGC
TATTCCTGGGGGCTGTTAAATCCCAGGCTTTTGGGCCTGCTCCATGTAGCAACAGATCAT
GCTCCAACAGTCAAGAAAGCCCGTGGACAATGATGTGTGGGTGCTGGCAGTGGGAGCCAG
AGAAATGCTGAGTGCTCAGAGGATATAGGCAGGCAAGACACCAACAGAGATTGCTACATT
CACAGAAAGGAATATTAAACAGCAGTGATGATGAATTAGCTATTTGCATCAATATGGATG
AATCTGTCTGCGGCCATACCACCCTGAACATGCCCAAACTTGTCAATATGGATGAATCTC
ACCAAAACAATATTGAGTGAAAAAAACAAGGTTCAGAAGAATCTAAACAGTATTATATAA
ATTGGAGAAAAATTTAAAACATGCAAAACAAGAATATTTTTAAGAAAGATACACACACAC
ATACATATATATAGCAAAAGTAGAAAAATACGATGAACAGTAAATTCAGGAGAGTCATAG
TATCAACAAAGAGGGAGGGATGGAATGGAATCAGGAATCAGGAGGAGGCCTTGACTACAT
CTTAAATGTTTTAAATTTTTTGCTGGGTAGAAGTTACACATATGACCATTATATTATATT
CTAATTTTTTTTGTATGTCCAAAATTTAAAAAAATAAAACATTGTAATAAACAGGCCAGA
CTCAGTGCCTCATACCTGTAATCCTAGCACTTTGGGAGGCCAAAGTGAGAGAATCACTTG
AGCCCAGGAGTTGAAGACCAGCCTGGGCAACAGCGAGACCCCATGTCTACAAAAACTTTA
AAAAATTAGCCTGGCATGGTGGCACATGCCTGTAGTCCCAGCTACTTGGGAGGCTGAGGA
GGGAGGATCACTTGAGCCCAGGAGTTTGAGGCTGCAGTGAGTTATGATTGCACTACTTCA
CTCCAGCCTGGGCAGCAGAGTGAGAACTTAAAAATAATTATAATAAACAAAGTAAAATCT
TATTTAAAAAATTCAAATGATCTGAAAGACATGAGGATTGGCCATTGTGAAAAAAAAAAG
ACTTGTTTTGTTTTTAACTAAAAATAGCATTAAGGATATTTTTAA
>FR0012600
AATTCTAGGAGGAGAAGAAGGCCAGGGGAATAGAATGACGAGGAAAAATCTTTAATGACA
TGCTGAGCTGTCATGTTATAAAGAAACAAAAAAATACTTTCTGGGAGACAGGCTTGAAGT
GGAGACAGAGAGACGTCATTTCCAGCCTAGGGGCTCTAGGGTGAATTTGTCAAATTGATT
TTTGGTGGGTTGTTTTGGGGCAGATTGCTTTTCAATAAATTGTCTGCCTGCAGCACGGTA
TGAAAGGTATGAAAGGTGTCCTTTGGAAGGGTCGCGGCTCCCACTTCCCTCCAGCACTTT
TAAGACATAGTGGGCCAGGCACAGTGGCTCATGCCTGTAATCCCAGCTATCCAGGAGGCT
GAGTCAAGAGAATCACTTGAAACCAGGAGGCAGAGGTTGCAGTGAGCTGAGATGGCACCA
CTGCACTCCAGCCTGGGTGACAGAGTGAGACCCTGTCTCAGAAAAAAAAAAGAAAAAAAA
AAAAGAAAAGAAAAGAAATGAAAAATGGATGTGGAAAGTAAAATTCCTCTTCAAAGTTTC
CCTTCTTGTTAAAGAATAAATAATAAATGTTAGAAATAATAGTTTATTTTAAAGACTAAC
TTCCTCCAAAGCCTTCTTGCTTTTTGCTAATAACTCTTTGTTAAGCCCTATCCTACGTAG
CTGTTAGATATAAGGGAATAAGTATATTCTATGTCCTTGTACTTTAACCAAGATATTTGT
TCTGGGCATGCTCAGGCATGTCCCAGCTCACAGCCTTTGCCCCTTCCTTATTTGGAAATG
TTGTTACTTCTCTAAGTCCTTTCGCAAGCCTCTTTTCCTTTTGTTCTCCATTACCTTTAC
CTATTTAGGAAAGTCTTAAATTGTTAGCCAGCTGGGTTTAACTTAGACTGTGAGGTCCAG
CTCCAACCAATGGAGATAGGACACAGCAGTAAGGACCCAGTGCATAGGGGATAAATATTC
CTGTCTTTCTTTGTTCAGTGTGGTCTCGTGGCAAGATTGCTGACAAGCAGCACCTTTTCT
GCAGTAAGTAAAATTGCCTTGCTGTGAAAACTTTTTGTCTGAATGCTGATTTCTCCTTGC
GGCACCAAGGAACAAGCATTTTGTTTCTAACAATGGATAAATGTTGGAGAAGATGGATAT
GCTAATTACCCTGATCTGATCACTAGAAATTGTATATATTGAAATATCACTATGTACCCC
ACTGATATGTACAATTATGTGTCATTTAAAAAATAAAATAAATAGCTGGATGCAGTGGCT
CATGTCTGTAAGCCCAACATTTTGGGAAGCCAAGGCGGGAGGATCGCTGGAGCCCAGGAG
TTCTGAGACCAGCGTGGGCAACATAGGGAGAGGTCTTGTCTACTAAAACAAACAAACAAA
AAAACTAGCTGGGCCCAGTGGTGTGCACCTGTAGTGTCAGCTACTCAGGAGGCTGAAGTG
GGAGGATTGCTGGAGCTGGGGAGTTCGAAGTTGCCATAATCATACCACTGCACTCCAGCC
TGGGTGACAGAGTAAGACCCTGTCTCTAAAAAAATTAAAAAATAGGCTGGGTGCAGTGGC
TCACGTCTGTAATCCCAGCACTTTGGGAGGCCGAGGCAGGTGGATTACAAGGACCAGCCT
GGCCCACATGGTGAAACCCCATCTCTATTAAAAATACAAAAATTAGCTGGGCATGGTGGC
AGGCACCTGTAATCCCAGCTACTCAGGAAGCT
>FR0012601
CTCCTTACCTTTTACAAACACTAGGCAAAGCCGTGGTTCATATCTCTATACCTGATTCTG
CTTTGGAGAAGCCTACAGACAGCAACTCGTCATGAAACCACTAGATTATTGAAACATTTT
TACCGATATAAAAAATAGTATACCATCATTAGAGAAAAATTGAGAAAGACTGAGAAGTGT
AAAAGAAATAGAAATAGAAATCATCATCTAGAGATATCCAATATAGTGTTTTGATATATA
TATTTTCTTTCCAGTCCTTTTTATGAATATACATTTTATTTTTTACAAAATTGAGATCAT
GCTATGTGTCATTTTTTAACCTTGCGTAACATCAGAAGCATTTTTATTGTCATTAAATAT
TCTTTGATACCATGATTTATTCTAGCCATAGAATATTTCTTTGTATACATGACTAAAATT
TTTCATATTTAATTTTCTCTATTACAAGTAGTGCTGCAATGAATAGCACCAAACACAAAT
CTTTGTAACTCTGATGATTTCTTTAAATGACATTCCTAAAAGCTCCTAAAGTTGAAATTA
TTAGATCAAAAGATATGAATATGTTATTCTTTCAAATGACAAATTAACTTAGAACTCATA
TATGAGAAATTGTTCCTTTGTATCACTCTGTTTCTGAAGGGTTTCTATTTTGGATAATTC
ACTACACAAAGAAAATGTATTGCTAAAGTATCCAAGGGAAAACAAAACAATCCTTTATGG
GGCCAGGTGTGGTGGCTCACATCTGTAATCCCAGCATTTTGAGAGGCCTAGGCGGGGTGG
ATCACTTGAGGTCAGGAGTTCCAGGCCAGACTGGCCAACGTGGTGAAACACCGTCTCTAC
TAAAAATACAAAAATTAGCTGGGCATGTTGGCACATGCCTGTAGTCCCAGATACTCGAGA
GGCTGAGATGGGAGAACAACTGGAACCCAGGAGGTGGAGGTTGCAGTGAGCCGAGATCAT
GCCATTGCCCTCCAGCCTGGGCAACAGAGGAAGACTCTGTCACAGAAAAAAAAAATCCTT
TATGATCTTGGGTTCCTCTTGCAGTTACCTCCTTATATGGAAGCTGTCTCTCCTGGCTGT
ATTCTAAATTATGTGATGCCTACCTTAAATATGAGTCTGGCTTATTCAACTTGATAATAA
CATAGCAGTTTAAGTTTATTCTCCACTGCTATATTTTAAATGTCAGGTGTGAATGATATT
GTAGAGTGTAGAATATTTTACAAAGGTTGGTAGGTACTTGTGCCTGGTCAGCCTGATTCC
TGAATACCTAACCAATCTTACAAAGAATCAAGACGATACCCAATTAACCC
>FR0012602
AATTGTTGAGCATGACAGATGGGCAGGACCATTAATAAATTAATAAGCAGTGATTCTTAA
ATTTTAGTGCACCTGAGAATCACATAGGGATGGTGGCAGTGCAGAGGGAGGAATACTTGG
TAAAATGCATATCTCTGGGTCCCAGCAAAGAAAATCTGACTTGGAAAGTATACTTGGTAA
ATCCCAAGAGTCTCTAGAAACTAGACCTAAGATCTGCATTTCTAATATTAATAAATTCCC
CCAGATAATTCTGATGATGTTGCATTTTTTTTTTTGAGACAGAGTCTCGCTCTTGTTGCC
CAGGTTGGAGTGCCATAGCGCGATCTCGGCTCACCACAACCTCTGCCTCCAGGGTTCCAG
CAATTCTCCTGCCTCAGCCGCCCGAGTAGCTGGGACTACAGGCATGCTCCACCATGCCTG
GCTAATTTTGTATTTTTAGTCGAGACGAGGTTTCTCCATGTTGGTCAGGCTAGTCTCGAA
CTCCCTACCTCAGGTGATCTGCCTGCCTTGGTCTCCCAAAGTATGGATTATACTTTTCAA
AACCCTGGGCATCTCATCAAACTTTCCTCCTAGAAGTTGAGAACAAACACATATGAATAG
AAGTCAGGTTGAGTGCTTTTTCTACTATACCAAAATAAAGTAAGATACAGGGAAAAAAGA
GGTGTACAGAGGGTAGAGAAGCAGAAACAAATACTAAAAAGTGTTTAATTAAATGAGATA
GATGCCATTTGGATTTTCTTTGCATGTCAGCCAATTAAAATGTTTGCCAAAAGTAGCTTG
ATTTGAGAAAAATCCCTTAGGCCAAGTTTTGTTTTGCTTCAAAGTCTAAATGCTTGGACA
AGTTTACACATGCCCTGGAAGAATGGGAAGGTGAACAGGAAAGGGTGGGCAGACGAAGAG
CTCCTGAAAAATATGTTGAGAAATATTTTTTAAAATGTTTTGTAATCATTTTATTGAGAT
GTTATTCACATCCTATACAACTCACCCATTTAAAGTGTAAATTTCAATAGTTTTAGTATA
TTTACAGAGTTGTGCAACCATCATAATTAATTTTAGAATATTTTATCACCCCCAAAAGAA
ACCCCATCCCCACTAGTAATCACCCTGTTCTCCCCTTTCTCCCAGCCCATTCTCCCAACC
ATGAACCT
>FR0012603
CTAATTGCTTCATGGCTGTGACATATTACCCATAATCCACATATTTTGAATCTGGAAACT
CATGTCCTTTAATTATGTTGGGAATGAAGTTTTTGGTGTTGCAAAAAAAGAATTAACGCC
GTGACAAATGATCTCTCAGCAAGGTGAGCTTTACTTTTTGCAGAAAGGGTGCTACTCAAA
GCTGTCCAGCCACGAGAGCACACCAAACAAAGGAGCCAGTTATTTATAACCTGACACGTC
TACCCTACTGCTGTGTCCAGTTTCCATTGGCTGGAATAGGACCTCACATTTTACACTTTA
CCCGATTGGCTGTTAGTTTAAAACTTTTTTAATTGGGTAAGGGGAACAGAACAAAGAAAA
GGAAGTTGCCCAGGGATAGTTAAGGAAGCTTCTCCAAATAAGGAATGGCATGGACTATGG
ACTGGGGCTTGTCTAGTTTTGTCCAGGCGTGCCAGAGCAAGCTAGGACAGCTGATTTGGA
ATATATGTGTGTGTGTGTGTGTGTGTACACACACACTGTAATAGTGGATAGCAATCTTAT
AGTAAGAAATTGTGACTTTTTATAATCTTTGAAGAAGAACTTTCCCATTTCTCACAATCC
CTTCTCTTTTTACTTTATACTTCTTCTTCAAATTTGTTTAGCATGTTTTGACTTTGTTGT
TTGGCCTGATCCTCTGGAAGGAG
>FR0012604
CCTATGGTATTTTTAAAAAGATTTAAATTTAAAAAATTTAAATTTTAAATCCAACATTTT
TAGTTTGGTCCCAACAATTCTTCATGATCTGTTCTTTGCCTCTTTTTCATATGTGCCTGA
CACGATAGCCATGGTGAGCTACTTGGGCCTACCATATAGTTTCATTCCTCTGGGCCTTTA
CACATGCTGCTTGCCTGGGCATGCCTGCAGCAGACTAGAGGCCCACAGGCACTGGGACAA
TGGGGTGGAGCCACCAGGAATTCACACCTTATGCAGGGGAGGAAGCTGGCCTCTTCAGCT
TCAGTATGGTGGCCCTGGTATTCAATGGGGGAGGTGGAAATCTGCTCTCAGGACCCCCTC
TCTTCACTGAGAAGTTTCTTTTTGCTTAATAAATTCTGCTGTCCTCATCCTTCAATGTGT
TCATGTGCCTAATTCTTCCTGGTCATGAGACGAGAACCCAGATTAGCTGAGCTAAGGAGC
AAAAAATCCTGCATCATCACCAGGCAGCTGTCCACATAATTACTGCCCACATCCTAATGG
GAGTAAAATATCCACACCTACCTGCAGAGCATACTGGAGAATGTACTTTATTCTGGGCAA
CCACATACCCAGCTAACAGATGATATTTCTGTTAATATGGAAGAAGAGAAGAATGGATAT
TGGGAGACAACAGTAAGTGTGTAGTAAAACCAATGAAATAATTTACTTATTGAAAGCAAT
ATAAAAGCCTGGTTTAAAAGTTCAACAAATCAGGTCATGTCATGCCAATCCTCCTACTGC
AACAACTGGAAAAGGCCAAATAAATTGCA
>FR0012605
TGACGGGGGTGGGTGGGGGTGGTGAGAGTGGGGATGGTGGTGAACAGAAACCCCTTACTC
CTGCTTTTTTGGTCTTGGTCTATCACAACACCTTGTTTACTCAGCCCACCCCTGTATAGG
GTACATTGTCACTTCTCAGTCTGCAAAGGATAAGAGATAAAAAGGGATCCTTGAAAGACT
TACGTCACGCATTAGGAAGCTCTTTGCTATTGGAGAAGACAATTCCCAGCTTCATCCCAC
AGGTTTGTTGGTGGTCAGACTTGAAGAGATTAATGGTGGATAAACAGGTCCCAGGGAAAG
TGGCAGCATCCAATCTGTTGCCAGGAAGCAGGGAGAGAAATGCCACACCGTAGGATTCCA
TATATGGCACTCACTTCTTCCATGGCTAGATTAGGGGTGCCTGACCTTACAGCATAACAA
GAAAGAGGCTTGTGCAGCTGAGAAGGAAGCAGACCCCCAACCCATAGCCAAGAATGAAAA
CTCTGGTTAGGAGATAAACAGAATCTACCTGATATTCTGATATGCTTTTCTAGAAGTTCT
GAGAATGTGATGAACATGGTGGAAAAGTCTCTTTGCCAGGTGCATTATTGGTAAGTTGCT
CTGCTAATGCCACATGAGTTGATTCTCATTGTGGGGGTTTTACTGAGTGGAGAAGATAAT
TAGGAGCTACAATAGGATTGTTTAATTAGATAATTAAAGAATAAATTATGTGACCCTCTC
ATTTTTCTGTATGTGTACAGGCTTATTATTATTATTATTTTTTACTTTAGTGCAAGGGTC
AATCAACTTCCTCTTAAAGGACCAGGTATCAAATATTGTAGGCATTGTGGGCCATGTGGT
CTCTGTTGCAATTATACAACACAGCTGTTGGAACACAAAAGTAACAATATGTGAATGAGT
AGGCATGGCTGTGTTTCAATAAAACTTTACATATGAACACTAACATTTGACTTCCATATA
ATTTCCATGTGTCAAAAAAAAACTGTTCATTTGATTTATTTGTCAACCATCTAAAAATGG
AAAACCATTCTTCACTCACAAACCATACAAAGTGGTAGAACAAATTTGGCCTGTGGGCTG
TAGTTTGCTGACTCCTGTCTTAGGGGATGCCTCAGTGCACCTCCTGTTGTAAGGAGATTG
GAGCTAGTTTCCAAGATAGAAATGAGTAATTTTGAAGTTTCCCCAGCAATTTCAAAATCC
ATTTTCAGGCTAGATAACTGGTCCATGATAAGTCTGAAAAGAAACAAGCCTGGACTTGCC
TGCCTAACTCCATTATGAAATCTGTGGCTTCCAGGGACCTTGAAGTCTTCCAGGTCATAT
TCTAGACTTTATGACCACATTTAAACCAACTTAGGGATACACAGCCCCTGTCTGTTAGAG
GAAAACATACCTTAACTCCTAGAGTAAACAATTTCATCCTCATGTCCCTTAAGCACTCAT
TTTCACACTGGCCAGCTTTCAGGGGTGTGATGCAATCTGACTTCCTAATGTTGTGGATGA
GTAGTGTAATGTAATGTAATGTAATGATGTAATGTAATGGAGAGAGTTGTTTATTCCCCT
ACACATATGCACCAAAG
>FR0012606
GTTCTTCTTCCTTCGCTTGGCACTTCTCCTTCCTGCCATCTTGTGAAGAAGGTGCCTTGC
TTCCCCTTCACCTGCCACCATGATTGTACATTTCCTGAGACCTCCCAGCCATGCAGAACT
GTGAATCAATTAAACCTCCTTCATTTATAAATTACCCATTCTCGGGCAGTTCTTTATAGC
AGTGTGAAAACAGACTAATATAAGAACCAAAGAGGTATGTGGCAGAAATAAATGGTTAGG
CACAATAAAGAAAGTTTGCCTTCAAAGAAGACCAAAACAAACACAAATCTGGAAAAACAA
GCTGGATCCCAAGGGTCAGGAAAGTGCTGGGGGCAAGTGTAGCAGGACAAGCCACAGACA
AAACCCCTCAGACACCGAGTTAAAGAAGGAAGCGGTTTATTTGTCCCGGAGCACTGTCAA
GATTCCTGTCTCAAGAGCCGAGCTCCCCAAGTGAGCAATTCCTGTCCCTTTTAAGGGCTC
ACAACTCTAAGGGGGTCCACTTGAGAGGGTTGTGATCGATTGAGCAAGCAGGAGGTACGT
GACTGGGGGCTGCATGCACCAGTAATTAGAACAGAACAGAATAGGACACGGATTTTCACA
GTGCTTTTCTATACAATGTATGTAATCTATAGATAACATAACCGATTAGGTCAGGGGTCG
ATCTTTAACTACAGGGCCCAGGGTGTGGCGCCATGCTATCTGCTTGTGGATTTCATTTCT
GCCTTTTAGTTTTTACTTCTCTTTCTTTGGAGGCAGAAATTGGACATAAGACAATATGAA
GGGTGGTCTCCTCCCTTACAAGTGCGTTGCTATAAAAAAGGGCCATGGGAACTCGCTACT
GCGGTCTCAGAAAGCTAAGGGAAGGCATCTTGGGTCAGAAGATGATTGAGAAAACACATC
AAGAAAGGACCTTCTATATAAAGCATGACTCTTTCTTCTTCGCCCCCATCCTAATCCTAT
CCCTATACCAACATATGCTTTCTCTCGCTCTCTCTGACACACACACACACACACACACAC
ACACACACACACACACACATACACCACTGCTGCTAACATGTTCTTACATGCCTGAGGTTG
CTGGCTTTTGCTGTTCATGCAAACATCTTTAGAAAACAAGGTTAAAGTGTCTAGATCTAG
GACTGAACTAACAGGGCTCATGTTTCTGTCTCCATCTTGAGAGCAAGAACATGTACTCCA
TGTCTTTTTTCTCTCTCTCACAGCACCTATTACTAGATACCATATGCTCTGCACGTACTT
GGCACTCCATAAATGCTTGCTGAATGGCTGACTTTCCCCGTCTCCCCCATCCTTTCCTTC
CCACCCCAACAGCATGACTTTAAAGATCTGCTGCAGAGCTGTGGGGCGAGGTTTAAGATC
CGTTTTGACAAATAACCCTTATGGGTGTTTAAAGCCAAAAGATCGAATATTTAAAGCAGA
AATATGAGCTGTGACTTCATGGGTGTTCTGTGAAGAGATGCATAAAGCTGTACAAATAGA
TAGCCTTTCAGACAGGACATAACAG
>FR0012607
CTGGGAACCTATTTTGCTTCTGGGAGCTGCTTGATTCATGAGCTTAATTAAATTGTTAAA
TCTAATTTGTCTAAAGTTTTTCTTTTAACACCTTCACGAGGGGAAGTTTATGCCCTGCTT
TAAGCAGAGGGGGACGGCAGAGCTCTTCTGTGTCTGCTTTTTCTCAATTGCCCCCAGCTC
AAAATAATTCTTATGCCGGCATATTTTGGGGTGACATATTCTGATCTCCTTCATTGGGAA
GCAGTCCCTGAGTGTGAGCCTAGCAAAGACTCTCTTCTTAGAAATCCTCCCTAATTTGAA
ACATAGTGGTTAAAATTCAGAAGCTGGGTCTCTGTGCACGTTATCTAACTGCTTGGCACA
CAAAGGTTTGTCAAATAAAAGACAGGCAGGTGATGAATGCATTGAGAATTGTTGTCAATC
CTACCTAAAGTTCCACAGACTTAGAGAACATGTCTTTCTACCTGACAACCATTCAGAGCA
GTTTGGCTGTTCCAACTCGCGTCCTCAATTTCATCATTCAAAATCTGTGAGACCGATACT
GAGCTCTCATGGAAGACTGGCTCATTTAATTGAACAATTTGGAAAACTGTTGAGTTGAGG
AAATGTATACAGAAGCTAGGTGGCGCTGGCGGCCACAGGCTGCACAAGATAATCCTCTGC
ATGTCAGAACATGCCCTGTGCCCAAAGGACACAGCTGTGAAACCTTTCTGAAGAGTTTAG
TATCAGATACAGGGAGAATGATTTGAAACAAAAGAGAAATACAGAAATTCCACAGCATCA
CTTTCAGACTGTCCAACATTACCCATTCCTTCTGACATAAACATGAAAACCCATAAAGCA
CAATTTGTATTTATCTATTTTCTAAATAAACTCCTCCTGGTCATTTGCTTTTTGAATATT
CTGTTTGGTCTCTTTGGTTTTGCAATCACCACTGACTTGGAGCTCCACAGAAAAACCAGA
AGTTCCAAAATAGCAATCGGAAGAGAACTTGGTTTCAGTCCCTTTTCCATTAATGCCTAT
TTTCCACAACCACATAACCTGTGCATTTGGAATATTTTCCCAATAGCACTGGCTTTCATA
AGCTGTAGTGACTGTCAGGAAATAAAACTGCTTTGGTGGAAAGACCAGAATTATATAGCT
GAGAACACAGGAATGTTAAACCAGCCTTCGAAGTCTTGCAGAATAGGAGAGAACAAAAGT
GGGCTGTGTCAGTGAGGCAGGTTTAATAGAAATAGAACATTTATGAATTTCTAGTCACAT
CTTCTGACCAGATAATCTTCTACAGAGTCATTTAGCTTATGTATGGGAGATACGAATCTT
ACAAGTGGAAGATGACCATGCCTAAGTCAGAATATAATAGTCTGACAAAATTTTCTGCTT
TATGTATGCTTATGGAACTTGTTTTATATATAGACATATCACATTTATATAGTCATTTAA
TAAATTTCATTCATTGAAAATAATACAAATGCATTACAATGAAAACAATCATTAGGTACG
TACTTTTGGTTAATATTTCCAACTGTCCTGAAAGATGTGGTATAAATATATCTGTAATCC
CTAGGGGTTTATTGCACAAGAAAAAAAGCAGAGCACACTGTTGATTTTTTTTTTTTTTGA
GACATATTGGCTGGTAAAATGTTGATACTAATTAATTCTGAAGTGGAAACAGGCTTACAG
GCTGGCAGACGGGTTATAAAATTTTTTTTTTTCCATTGGTCTCAGAATTGCTAGAATCTT
TGTT
>FR0012608
GCCTAAGAAGGCCTTGGATTGAGGAGGGCCTGGCTCGGTAAGATTAGGGCCCTCTTGTCC
TTGAGGTCTTCAAAGTAGGCAAAAGCTGGGCTGAGGGGTGGCCTGCCCATGGTCCTAGGG
GATCTTGGAGGCCTGAGCATCCCCATGCTGGTTCTGGCTTCCTGAACGAACTCCAGTGGG
AAGAGGAAGTTATGGGCAGAGCCTCCCGTTAGCAGGCAAGTCTAAAGAGCCACCACACAC
TTCCCATGAGGAATCCTGGCTGGGCTGCCTGTGCCCCCTCCAACCCCATGACTGTGCCAC
TGGAAAGAGCCTCCTCTGGGTGTCTGGCAGAGGGCGAGGGTGGGGGGTAGCTGTGGCCCT
TCCCAGCAGGGGGCCATGCAAAGAAGGAGGGCTGGGTTTCCCCTCTGGCAATCTGAGCTC
TTGACCTCAGCAGTGTTTCTTCATTGCCAAGGGAACTGCAACCACAAAGGGCCACTCAAG
CCCCAGGCATTCCAGTGGCTGCTCCAACAGGCCAGAGACACTCACCACAAGCTAGATATG
GCCAGGGGCCCCAGGGATTAACACCAGGACACAACCTTGAGACACCCCCACTCCCACCAC
CTGGTTCTCCCAGCTCTCTGGGCTGAGCATGGCTGCCCAGGAGGAATAAACTGAGGCTAG
AACCACTCCTAGGTCCGCCCGGGCTTCAGATCCCAGCTGTGCTCCTTGCTAGCTGTTTCA
CCTGTGTCCATTTATCTAGGCTGAGCCTCAGTTTCTCCAGTGTAGAACAGGGATCACCTC
TTCCTGATGGTTATTATAAGACAAAACAAACATGAAATGCAGAGGCACAGTAGTTGGCTC
AAGTCGGGCACACAGTAATATCTCACTAAGAGCACGTTTATCATGATCATCCTTCGTTGG
ATGGGGCAGGTTAGGTGAATTTGTGGTCCCTCTCCTGTTTCTGCTCCACTCTCTCCAGGA
TGGTGGTCTGTCCAGGAGTGGGGCAGAGGTCTCAGGAACAATGCAGATACCTCTCCCCTA
GCCCCATACCCATGTCTCCTCTCTGTAGGACCCCACACTCTTCCCCGTCCCTCAGGTGAC
AAGATGCTGCAGAGGGAACTGGGCTGGGCTTCAGTGTCCCCACCCCCTCCTCACACCACA
GCCTTCAGGCCCCAGAGCCTCTGCTGTGTTCTAAGGCCCAATGCATTCATTCATTCCGCG
GTCCTGTACTAAATACCTACTGTGTGCCAGGCCCTTGTGCTGGGGGCAGGATGATGAGCA
AAAATAGACATGGCCGGGCATGTTCATACATGTCATCTAATCCCTGGGTCAAACTCAGCT
ATGATTTGTTGTTCCCATTTTGTAGACATGGTAACCAAAGCCTGAGGAGTCACAGGCCAG
AAACAGCAGAGCCAGACATACCTGGTGGAGGGTTTCAGGAACCTCAAACTTCACCATCCC
CTGTACCCTTGTGTCCTCAGATAGCATCTGGGGTTCCAGAAAGTTCCCTGGGCACTGGCC
CAGGATGCACAGATGGTGGCCCTGCAGGCAGCCAGGGGCCAGGCACTGATGAGTCAAGAG
TGACAAGAGAACTATCTGATATGTCAGCTGTGGCATGAGCAGTTTGGTGTCCCTCACCCA
CCATGGCCTGGCTGCCAGGAAGGCCA
>FR0012609
TCTTGAATTACATAATAAACCACTCTAATAATATAGTGCAGTCATTCAGTCAGAACTTTC
CAGAAAACCTGAAATTCATTTCTCATAGATTTCTTTTCAGCATAGTTACTATTCTTAGTC
TTCTTGCTTTTTCTTTTTTAAAAAATTCTTATTTCCATAGGTTTTTGGGGAACAGGTGGG
ATTTAGTTACATGAGTAAGTTTTATAGTGGTGATTTGTGAGATTTTGGTGCATTCATCAC
CCAAGCAGTATGCACTACACCCAGTTTGTAGTCTTTTATCTCTCGCCCCCTTTCTACCCA
TCCCCCTGCCCTGGTCTCCAAAGTCCATTGTATCATTCATAAAGCCTTTTTAAATAAACT
TCCATTCCTGCTCTGAAAATTGCCTCAGTCTTTTTTTCTGCCTCATGCCCCTCGGCCAGT
TTCTTTCTTCTGAGGAGACAAGGGCTGAAGTTGCTGAGGACCTGTATAGATTCGCTGCTG
GTAACTTGGGGTAACTTGGTTCTCTGCCACCATTAACCTTACTACTGTTAGAAACAGGTG
CTCAGTGCCACAAGGAAAAACCAGCACTTAGAGAATTTCTCAGCAAGGCACATTTATTTC
TGCAGAAGGGTGCTGCTCGCATCTGTCCTGACCACAAGAGCACACCGAACAAAGGAAGGA
AGGGATTTTTAACCCTAACACAGTTCCTGTCCCTGTGTCATTCCCTTATAGGCTAGGGTT
GGACTACACAATCTAAACTGATCCCGGTTGGCTAAGACTTAAACTTTTCTAAATAGGGTA
AGTGTGTGATTTGTAAGAGAAGGAGGGGGTAGGAGTGGTCTGTCCATTATAGTAAAAGGC
ATGTCTGGACATGTCTGGGTATGTCAGGGTGCAACAAGAGTGGGAGGATGGTTTGCAGGC
TAGAAACGAGACGACAAGGAGGTTGGGCTTTTCAACAAAGAACAAAAACATTAGACAATT
AAACCTTTTGAAGAGGAATTTATCATTCCTAACACTACTATTTCATTTCTGTTTAGTTAC
TGATTATTTAATAACATTTTGATTCACAGGGGTGTTGGAACCACATCTTATACAACTCTC
TATCCCCCAGAACTAAAGATATTTGTTGGGTGTATCAGGCAGTCTGTGAGGAGTTGCTGC
ATTAAAATAAGTTGGTCAAAAGAGAAACAGAGAAAAAAACAAAAGGCATATAACCAACAT
TCTATGTCCTCAATTTCTCTCTTCAGTTTAGAAAAGATCAGCAGATGTCCATGTCCTAAA
TACCAAAGGGCATTTTAGATCAGGACTGTGGCAGACTGGGTCCTAACAGTTCTTGTGGTC
CCTGTTACTGGACAAGGTCTCAGAGCCATTGTGACTCCACTCAAAAGCCTTAAAACACTG
TGTTTTCTTCCTTTTGCTACACAGGACATTTGTGGGACAATTGGCATAAGATCTACCTGC
TAGGTAATAGTAGTATATCAATGCTAACTTCTGATTTTGATGATTGTACTGTGGTTAGTA
AGACAGAAATATTTAGGAATAGGAAAGCATTATTATGTCTGCAACTTACTCCTCAGCTGT
TCAGAAAAAGACCCATTAAGATACAGAGAGAATGATGGAGCAAACATGATACAATGTCAA
TATTTAGGAATCCAGTTGAAGTTTGTATGGGTATTCATGGTACTTTTTTTGCAACTTTTC
TGTAAGTCTGAAATTATCT
>FR0012610
TCTGCTTAATCAGTTATGCTGTTGAAAGACTCTGGTATATTCTTCAGTTTGTCAATTCAG
TTTTCAGCTCCAGAATTTCTGCTTGATTGATTTTAATTATTTCAGTCTCTTAGTTAAATT
TATCTGATATGATTCTGAGTTCATTCTCTGTGTTATCTTTCATTTTGTTGAGCTTCCTCA
AAACAACTATTTCTAATTCTCTGTCTAAAAGGTCACATATCTCTGTTACTACAGACTTGG
TCACTGGTGCCTTATTTAGTTCATTTAGCAAAGCCATGCTTTTGTGGATGGTCTTCATGC
TTGTGGCTGTTCATCAGTATCTGAATATTTATTCTAATCTTTGAAGTCTAGGCTTGTTTG
TACCCATCCTTCTTGGGAAGGCTTTCCAAATACTCAAAGGGAATTAAATGTTGTGATCTA
AGTCTGGTCACTGAGGCCATATGTGCATTAGGGGGCACCCCAACTCTAGTAATGCTGTGA
GTCTTGCAGAGGTACTCTGACTCTTATAGAGGTACTGCCGTGGTGGTCTTAAATAAGATC
CAGGAGAATTCCCTAGATTACCAGGCAGAGTCTTGTTCTTTTCCCTTACTTTTCCCCAAA
CAAACTTAATCTCCCTCTTCATGCTGAACTGCCTGGAGTTGGGGAAGGGTTAATGGAAGC
ACTCTTGTGGCCACCACCACTGGTACTGTGTTGGGTCACTCCTAAAACCAGCCCAGTACT
GGGTCTTGCCCAAGGCCTGTGGCAACTATTTTCTGGCTGCTGCTTGTGTTTACTGAAAGA
CCAAGGGATCTTTAGTCAGCAGGTGGGGAATCCTGCCAAGACCAGGTTTTTTTTTTTTTT
TTTTTTTTTTTTTTTTTTTTTTCAGTGCAGCAGGTCCCCTTCTGGCCCAAGGTGGGTTTA
GAAATGCCGTCCAAGAGCTAGGGCCTGGGATGGGAGGCTTTAGGAATCTTCTTGGTGTTT
ATTTTACCAGGTTGCAAGACAAAGTCCTCTTTACTTTTCCTTCTCCTTTCCTCAAGCAGA
AGTCTCTCCCTATGGCCATTATCACTCTAGGCTCAGGGCAGCTACCGCTTGGCTGCCACT
GATGTTTATTCAAGGCCCAAGGGCTTTTTAGTCACCACTGGTGAGTCCTGCGAGGCCTGT
ATCTCTCCCTTCAGGACAGTGAATGCCTTTCTGGCCCAAGGCAAGTCTAGACATGCCCTC
CAGGAGCTAAGGTTAAGATTAGTACATCAAAAATTATTTGAGTGACCCATTTTTCAGTTC
TCCCAAGGATTGTACACAACTAATACCATTCTAGATGCATAGGAGATAAGTTAATTATTA
GGGTTTAATTCTTTGGAGGAACTAGTTGAGAATGATTGTAAAACTGTTCTAACTGGATGT
TCTCATATAGCATCAGTGAAGACTTTCTCATTGATTAACTATTTATTAGCTGGTATTTAA
CAGTCCTTTGTAAATAGTAATTGGTCTTTTGACAGATGTTCAGTTTTATAAGTAGACTCA
CATGTTTATGTTTCCTGTGACAAATGACAGTTAACAACATATCAAAGAGTATAATGTTGT
TCTTCAGACTGGGCATCTATCTATACAGTAGAATGAAAAGGAAGAAATAGGTAACAGAAA
ATAATGAAAAGAAGGCCTTGATGCTTCTGAAGAAGTTATGTTAACTTTGAATGCTTCTCT
AGCACTAACTTTATTAATGAGTCCCACTGGTTCTGAATGACCTGGTGTGTTGTCAGTGTG
TCAGAAGACCTCTATGTGAGAACAGTCATTTGGAATATCTATATATACTATTTGGCTTAC
TTTTACAAGTTTTACCTATGTAAAATTAATATTGAAAGGGAGCACCTGATTACCTATTAG
AAAGAAAAATTACAATTTCCCTCAGCTGGTCACAATCTGAGGCATGTGAAGCAATGTGGA
ATAATGTTAAAATCTTGTATTTAGAGACGGAAAACCTGGATATAAGCCCTTACCTCACCA
CTTAATAATTCGGACAAGTTACTTAAAATTTAAGCTTCAGTTCTCATCTATAAAATGGAA
ATAATAATTATCCTGTATCTCACAACAGATTATTATTTTTAGTACAGGAGATGACATATA
TGAGGAAATTTTTATAAACTTTGTAAATTAAGAATTAAGTATTTGCAGAATTCTTTCAAG
GTACCAAACACTATCCTCACTGCTCAGAATACAAATATAAACAGGTTGTTCCAGCCCATA
AAAAGTTCACAGTCTAGGGCCTGGGTGCAGTTTCTCATGCCTGTAATACCAGCACTTTGG
GAGGCTGAGGTGGGCAGATGTCTTAAACCCAGGAGTTTGAGACCAACCCGGGCAACATGG
CAAAACCCCATCTCTACTGAAAAATAAAAAATTAGCCAGACGTTGTGGCACATGCCTGTA
GTCCCAGCTACTTGGGAGGCTGAGGTGGAAGAATCACTTGAGCCCAGGAGGTTGAGGTTG
CAGTGAGCTGTGATCATACTACTGCACTTCAACCCAGGTGACAGAGCAAGACTCTGTCTC
AAAAAAAAAAAAAAAAAAAGAGTTCACAGCCTAGCTGAAGAGTTGCTTTTTTAAATTACT
TCTTTAC
>FR0012611
CTGCAGGTTCCGTTCCTACTACAGACTCCAGTCCATCTATGCAGCACAATCTTTAAAAAT
AGAGAAGAGTGCTGCAATTTGGCCAGGGTACGCATACCTAGGCCTCTGGGCATTCAGACT
GCGGCAGACTGGCTTGGATTCCCAGACCTTCCCCCGTGTGACCCAGGGAGACATGCTTAC
TCCCTGTGCGGCCTTGGTTTCCTCTTCTATGAAGTGGAGATTGTAACACTTGTTTTTCCA
ACTGCCCAGATGCACTAGAAAAGGGACAGTTAGTGCCAGACGCCCAGTGGGCACTCCTCG
GAGTTCCCCCAAAGCTCCCAAGGGCTTGTGGGAATGTAAGGGTCTAAGTAGTGCCTGGAT
GTCTGTACTGCCCTCGGCTTCAGACCTCCTGTTCTGGCCTCAGCCATTCCAAAAATTCCA
GGGCAGGTCTGGACATGCCTGCCAGGCTGAAGCTGCTCAGACACCACCTGAGATCCCCAG
TAAATCTGAATATGGCCTAGGCCTAGGGACTGCCTGTGAGCTACACAACTGTGTTCCCAC
CAGCAACTGTGACTGCACCAGTGGCAGGTGGGGATCCAGGTGACCCTCCTGATCCCTGTG
TACACGGACATCTGCCTGAGGTGCCCCCTCCAGCACCTCCCTACCCCCTGCCCACAGGCC
AAGGTGGGCTGGATGAGCAAGCCCATCTAGGCCTCCCAGAGCAGAGGTGTGGGCACTGAA
CTGGGGAAGGGGCAGGAGATAGATCTGAGGCTCACTGTGCTTTGTGCCCTCTGACCCTTT
GCAGTCCCCACCAAGGATCAAAATCACTCACCGGGGC
>FR0012612
GTGACATAATTCAGGGAATTACTCTGAAAGGGAAACCTATAGAAATAATTTCTCTATGGA
AGATAGAGACCCTTTAAATACTGGCAGGATAGAGCAAAGGGATTTCTCAGTCAACAATAT
TGAGTCTTTGTAATACAGTGGTCCTCTATGTAATCTCAGGAAAACTCCAGAATATACAAA
TATGAGGAAAAGAATCTATTTTACTATAAGTAAAAGTGACAATTATTATCAATACTGTTA
GTAACCTGACTTCTTTAGCTTTTGTAATTTCAGTGACCATACAATTGCAACATCTTACCT
ATATAATGAGTGATTAATCAGTGAGTCTTTGTGTGTGTGTGTTTGTTATGCTACAATAAT
AATTAGCCTCATATTTTCATTGGCTTATAAAATAGCAAAGTTTATTTCTTACCTATATGG
CAGGTCAGATTCTGTAGATTGATTACAGGTCAGATTTGCTCAAATCAAGCAGCCTAGATA
TGATACATGCTGATCATATAGCATAAGTAAAGTGAAAGGCAAATTATAGAAACATCATGG
GTCTTATTACTGCCACTTGGATATTGTGTGTGTTAAAAATAGATAATCAGTACTGTGAAG
AAAAGTCAGCACAGAGACAAAGAATCTCTCAGCAAGGCAACCTTTACTTTCTGCAGAAAG
GGTGCTGCTCACAGATGCAACAATGGCGAGAGCACACTTGAACAAAGGGAAAGCAGACAT
ATTTATCCCTTACGCATTTGGTTTGTCTTTACTGCTGTGTCCTGCCTCCATTGGCTGGAG
CTGGACCTCACAGTCTTAAACTGATACCTGATTTGCTAATAACCTAAAAGTTTTCTAAAT
AGGTAAGTGCAAGGGAGAACCAAGAAGGAGAGAAAATTGCTTATGAAAGGTTTAAGGAAG
CAATAACATTTCCAAGTAAGGAAGAGGCATAAGCTATGAGCTAAGACTTGCCTGGGCCTG
TCCAGACATGCCTGGGTAAGACAAAGCAACTAACTGGGCTAAAGTGTAAGAACTAATAGT
TGATAGGAGGCTTTAGAGTAAGAAGCTATTATTTCTAGTGTCTATTATTTTATTTTTAAA
CCAAGACGAGCTTTGAAGGGAACTTTTTTACTTTCTACAGTGTGTGACACATGTGCTCAT
GGATTATTGTCCGAAGCAAGACATGTGACCAAGCCTAACATCAACTGGGTGAAGAGCTAT
ATGTTCCTTTCTCAAGAGGCACTACAAGTGACATGCCACTGGGCAGGTAAGATCCTCTCA
AATGAAGGGACTGTGAATATTTGACTAATAATACAAATATTTACTGGATATTTTACAGTG
ATATT
>FR0012613
ATTCTACTTTCATAGCAGCCCCAGGGATCATTTCCTCCTTTCCTTCCCCACTGCCATGAC
CTGTGCCAGGGCTTCGCGACCTCTCACCTGGACTATTGGCAACAGCCTCTGATCTGGTTT
TTAGCCAGCCACCTTCATGCTAATCTAACCCAATCATCGCTGAAAGATCAATCTAACCAA
CCACTGCTCTCACGGAAGTGTCCAGTGAGAAACTTTTAACGACTTCCTGCTGCTTAACTT
ATTAAGTGTTAAAAACTCTTTAGCACAGTATCCATGGCCAGCCAATGCTTGAGCGCGTGC
CTGCACTCCAGCTCAAGCCACCGTGGCTCTGAGATCCCCTGCATGCCTGTGCATGCCCAT
GTTGCTGCTTCTGTGCCTTCTCTTGGAAAGCCCCAGCCATGCCCCACCTAACTACACGTC
CATCCCTCTGAGATCCTCGGTGCAGCAGTTCAAACACTACCCCCACCCATGAAGCCCTTC
TGATTCCTCTGACCCTGAAATGCTGTAGCTGTTGTGAAAGGAAAATAAATATTGGTATCC
CAAAATCATTAAGCCAAAGGGAAAAGTCAAGCTGGGAACTGCGTCAGGCAAACCTGCCTC
CCACGTTATTCCTAAATAAGATAGCTACAAAGATTTAAACGCTACATACCTCCCTTACAA
TTTGCACACTG
>FR0012614
CCTCCTGAGTAGCTGGAGCCACAGGCATGTGCCACCATGCCTATCTATTTCTTTTTAAAT
TTTTTGTAGAGATGGGGTCTCACTATGTTGCCAAGGCTGGTCTCAAACTCCTGGGCTTAA
GTGACCCTCCCACCTCAGCCTCTCAAAGTCCTGAGATTACAGGCATGAGCCACCAAGCCC
AGTCTATTTGTAGCTTCTTAACAAAACAAATTAACTTTAAGGTAAGTATATGTCAGGTCT
TCCTAGTTGCTCATGGTTTTTGCAGTTTCAAAACAGAAACTGCAACATAGGGAAATCTCG
TCTCTACAAAAAGTATTTTTTTTTATTAGCCAAGTGTGGTGGCACACACCTGTGGTCTTA
GCTACCCAGGAAGCTGAGGTGGGAGGACTGCTTAAACCTAAGAGGCTGAGGCTGCAGTGA
GCCATGATCGTACCACTGCACTCCAGCCTAGGCAACAGACCAAGACCCTGACTCAAAAAA
TCCCAAAAAAACAAAAAACAGAAATTGCTTTTCTTATGGTATATATCTTGCCTATTATAA
TCAATAAATATCATTTTTATTAATATCCTCTTAAGTAGTATAAAGACATCACCAGTTGCC
TCATAATACTATTTCAAGATCTCAGGTTATCTTCTTAGTAATTTTGCCTGAGTTCCCAGT
CACTCTCAATATTCTGTCCTCTCATTCAGTCCCAAACAAAAAATAAACAAACAAACCCTT
TTCTAAATGTAAAAAGGGGCAAGGAATGGTGGCTCATGTCTGTAATCCCAGTACTTTGGG
AGGCCAAGGTGGGCAAATCACTTGAGGTTAGGTGTTCAAGACTACCCTGGGGAATATGGT
GAAATGCCATCTCTACTAAAACAATTTTAAAAATTAGCCGGGCATGTTGGTACATGCCTG
TAATCCCAGCTACTCAGGAGGCTGAGGCAGGAGAATCACTTGAACCCAGGAGCCTTCTGG
GTAGTTAGGACCACAGGTGTGCACCACCACACTTAGCTAATCAAAAAAAAAAAAAAAACT
TTTTGTAGGGCCAAGATTGCACCACTGCACTCCCGCTTGAGTGAGAGAGTGAGACTCTGT
CTCAAAAAAAAATAATACTAATACTAATAAAAATAATAAGGCTCAAGGCATTATTTTAAA
TTTTTAAAAATGTTATTTAAAGGAAGGGTAGGATGAAGGGAGGGACAGGGAAATATATGT
TAAAGAATACAAAATCACAGCTAGATAGAAGGAACAAGTTCTAGTGTTCTATATCACTGT
AGGATGACTACAGTTAACAATATTAAATAGTTTCAAATA
>FR0012615
CGAAGCGGCCAAGCTGCTCAACGTGTAAGTGGGGCCCTTGCGCGTCCCCCATGGCACCCC
TTCCCGCCCCAGCCCGGGAGGTCGCCTTGGCTGGGCGCCCCTCGCCCGGCCGCGCCACTT
CCTGTCGCTTTTCTGCCTGTCTCGGAAGGGAGGGGGCGAGCGGGCCGGGCGGCGACCCCC
AGGGACCCGGGCAGTGGTTGAGGGCGCCCGCGCTTCTGCGCTCACTGGCCCCGCCCGCTG
CCCCCAGCGACCCCGATAACGTGGTGTTGTGCCTGCTGGCGGCGGACGAGGACGACGACA
GAGATGTGGCTCTGCAGATCCACTTCACCCTGATCCAGGCGTTTTGCTGCGAGAACGACA
TCAACATCCTGCGCGTCAGCAACCCGGGCCGGCTGGCGGAGCTCCTGCTCTTGGAGACCG
ACGCTGGCCCCGCGGCGAGCGAGGGCGCCGAGCAGCCCCCGGACCTGCACTGCGTGCTGG
TGACGGTAAGGGACTGGGGGACTGCAGCCTGCAGGGTAGAGCCCCGGAAGGACGGGAGTC
AGGGCTGGGTTGCCTGATTGTGGATCTGTGGTAGGTGGGGGTCAGGAGGGTGGCTGCCTT
TGTCCGACTAGAGTGTGGCTGGACTTTCAGCCGAGATGTGCTAGTTTCATCACCAGGATT
TTCTGTGGTACAGAACATGTCTAAGCATGCTGGGGACTGCCAGCAGCGGAAGAGATCCCT
GTGAGTCAGCAGTCAGCCCAGCTACTCCCTACCTACATCTGCACTGCCTCCCGTGACTAA
TTCCTTTAGCAGGGCAGATTAGATAAAGCCAAATGAATTCCTGGCTCACCCCTCATTAAG
GAGTCAGCTTCATTCTCTGCCAGTCAGAGCTAAAAATAGAAATTGTGTAGGAGACAAACC
TTGTTAATTCCCTAGAAATACATTAAGAGGATAGAGTGGAATTTTTTTTCTCTGCAATCT
TGCATTTTTTTAATGGCTCTTTTTTTTTTTCCTGATAAAAACCTTTGGTAGGTAGGGAAG
TTATGTTTTCAGGGGTAAATGTGCTACTTTTGTCT
>FR0012616
ACATTTCAACTGGGAGAGCCTGGTAAGAAAATAAAGAAGTAAAATAATATGATAGTGTTA
AGCTCTAAGGAAAGAATGTATATATAAAGCAGAGAAGGGGAATTGAGAATTTGGGGAGAG
GTAGAGGGAGGTTACATATTTTAAATGGGGTGTTCAGGGAAGGTTTGTTGAGTAGGTAAC
ATTGAAGACCTAAAGGGGTGAGAAAACATGAGCATTCCAGGAGCAGCCAAGAGGTCACAG
TAGCTAGCAAGAAATAATGCACATGAGACACACACTGAAAAGTACAATGCAAATGTGGGT
CTAATAGATAACTGCTGTTTTGCTGCCCAGCAACCATTTCCCCCTCCTGGCAACCATACC
TTGATATTCCTCTGGGAGGGCACTTCCCCTGCTCCAATCCCTGGGCTTCAGGGAGAGTTG
ACCCCACCCCTAGTCAACAGGGCTGGGCAAATGACAGGCCTAGCCAATCAGAGCACACGA
TTGGCTTAGGGCATGGGACCCAGTCTGAATGAAGGACACACAATGAAACTTTTTTTTTTC
CTTTGAGGCAGGGTCTCTGTCTTGTCTTTGAGGGTCTGTCACCCAAGCTGGAGTGCAGTG
GTGCTATTATGGCTCACTGCAGCCTTGACTCCCTGGGCTCAAACAATCCTACCACCTCAG
CCTCCCGAGTAGCTGGGATTACAGGCATGCACCACCATGCCCAGCTTATTTATTTATTTA
TTTATTTGTTTGTTTGTTTAGAGACAGAGTCTCACTCCGACACCCAGGTTAGAGTGCAGT
TGTGCCATCTCAGCTCACTGCAACCTCCACCTCCTGAATTCAAGCGATTCTCCTGCCTCA
GCCTCTGAGTAGCTGGGATTACAGACATGTACCAACATGCCCAGCTAATTTTTTGTGTGT
TTTTAGTAGAGACAGGGTTTCACCATGTTGGCCAGACTGGTCTCAAACTCTTTATTATTA
TTAATTTTTTTTTTTTTGAGACTTTTCTCCTCCAAGATCCTCCCTCTCTTCATGTAAGGT
GAAGGGGTGGAATTGCTACAGTCCTACCAAGCAATGCTCAGTGAGATCTGAGATGACTCT
AGACAGGAAAGGGCAGTCCAAACTCCTGTGGGGCCTAGTAACTGTTCAGGAGCCCAGAGC
CCAGGGCCCCACTCCACCTGGCATGCTGCATGCTTGGTGACCAAGGCAGGCCTCTGCCCT
GAACTGAGTGAGTGCCTACTCTCTGTGGCTGGTCCAGCCTCTCAGGGTGGAGAGTCCTGC
ACTCAAAAAGATGCTGAGATGAGCTTTTACACCATGGGACTTACCCTGCACATATTCAAG
TTAAATTTCAGCTGCCATCCTTGCCTGAGTCCCAGAGGAGATCAGTTTCATCTGGAGTTT
CTCATAGGCCGCCCCCCACACCTTGGCCTTGGCCAGCTGAAAAGTGTTTAGATCAATAGC
AAGCCTCATCAACTCTTTTCCACCCCCAACCCTTACTAAGTGCATCAGACAACAGAAGCC
CCAGGGCTGACCTTTGCAGCATCCATTGTCATAGCAGTTATTACAGACACAAATAATAG
>FR0012617
AGCACTTCTCAGCTCTCATTCAGCCACAAATACAGAAGAAAACCCCTATAATTCACACTG
GCCTTTCCAATAAATCAATTGATTTAGCCAGTATAGTGTTCCAATTCAACTTCTATTTTC
TCCACTCATAAATTTCAGGTTTCATACTCACACCCAGCCAAGGGCCAGAATGAAAAATTT
AACAAAAGCTTCAGCATGGTTGTTGAGTAAGCACTCTGATACATTCCACACTATAAACAT
TTAATGAGACTTACTCCCAACAGAGTATTTACTACATCAATTTACTTCATAGTATTATAT
TTGCAGGAGCAAAATAGAGCAAAGGTTATTTTGGATCCTTTACCAATACAGCTTCCTGTA
AATAATGAAAAGTGCAACCATTTAATTTACCAAATCATTAAAAAAGGTTAAATGCTCAAT
AAATTCTGCTTTATCTAGTTCAGTCAGCCACAGCAGCTATTTGTAACTTGGATATAAAAA
ATATAGAAAACTTAGGCATTTTTTACTAGTTTGTGCATCTGTACCTTTGACTAGAACTAA
ATTTCAAAGGTTGTTCAGACAGTTTAGAATCCTCATTAGGATCTCAGAGAAATATCTTTT
GGACCCCTTCCCGCCTCATGAAGAACAACTGAGTCTGCCTTTCTTAAGAGAACACTGTTG
CCCTGCCTATGCCCACTCCCACTGAAGTTACACACATAACACGCACACTTTCTCCTCCTC
TCCAACCACTGCCATTTTGTGCCTGTGGCAGTCACTTTCAACTAAAAAGAGAAAAGAGAA
GAGGTCTCAGAAGGAGGAACAATTTGGAAATGTCTTCTTCTTTAATCCTAAAATACAGAA
TGCATTGTCTGAGATAAACTGGAGCTCTTATGGGAGCATTCTCTGACACAATTGTGTTTT
AGTACTGTGAAAAATGTGCTATACAGGTTGAGCGTTGCTAATCTAAAAATCTGAAATCCA
AAATGCTCCAAAATCTAAAACTTTCTGAATGCCAATGTGATGGCACTAGGGAAAAATTCA
GCATCTAACTTCATGTGACAGGTCGCAGTTAAAATGCAGTCAAAACATCATTTCATGCAC
AAAATTTTTAAAATGTTGTATAAAATTACCTTCAGGCTATGTGTATAGGGTATATATGAA
ATATAAATGAATTTCATGTTTACACATCAATCCCATTCCCAAGATAATTCATTAGGTATA
TGCAAATATTCCAAAATCCAAAAAATTCCAAAATCCAAACCACTTCTGGTCCCAAGCATT
TCAGATAAGGGATGCTCAACCCGTATGATCCTATCTATCTACTCTAACAAATTTCAATGT
ATCACACTCGGCACTCCCCAGATACAGACTACAGATGGTCCCTGACTTGATTTAACAATG
GTTCAACTTATAATTTTTTCCAGCTTTATCATGGTGCAAAAGTAATACATATTCAGTGTG
TATATAGAGTGTTTCAGGCCCCTAAAGGTCATACCCTTCCCAGGGTAGAGTAACCTGCAT
CCAGTGACTGAAAGAGACATACAGGCCTGGCCATTTCTGCCTGACAAGGTACACTCTGGA
GGGCAATGCTCTCACCAGAGCTCCCTGCTGATTGGCCTAGGCTTTGCGGGTCTAGCTGTC
AGGTAGACTTCTTCCTCTATCCAGTCCCGCTCCTTCCCTCTTTCCTTCCCAAATGTAACA
CCTTGTTTTCCAAACTCCATTCTGTGTGTGATTCTGGAGGACCCAGCCTACAACACTAGC
CATGACTCCTTCCTTTCATTCATGTCCCACATCCATTCTATCAAAATTCAGTTGACTCTA
TTTACAAAATTTAGCACTGATGTCCACCAACACCACTCTAGTCTAAACTAAAACATGAGG
TGGTTCATGTAAAG
>FR0012618
AAAGCTCTCTGCTGTGGACAGGGTACCTGGAAAAGTGTTGCCATTTTTGCAGTTGAATGT
AAAGGCTTTTATAAGAAACCAATGAGGGCCGGGCATCTTATTTGCATAAGGGGTGGATTT
CTGGTATTTCCACCCCATCCTCCTAACGAGCATGTGGGCCCTTAGCTTGAGTTACTCCAT
GTTGCTTTGTTCCCTTTACTGTGCATGTGCCAGGGGACAGAATTTTTCATTGCAGGCATG
ACTGGGCAAGTCCCCTGTATAGCCTTTCTTATCTGTGTGGCTGTGGGCATGTCTTAGGCA
AGCCCCCCTGTGCAAGTTCCCTTATCTGTGCCTGCAGGCTGTTTTTTTGTCTGCAAGAAT
TCAATCAAGGACCCACCGTAACTGTCTGCCTGACCAGTTTCTTCCTTTCTCCTCTCTCAC
TATTGTCCCCCACACTCAGGAATTATATACCATAATGAAGGGGCACAGGTGCTTGGGTAG
GAATTTCCCCCGGGGCAGGATTTATGGTAAGTACAAGTTTGTCAAGATTGATTTGCTCTA
CAAGCAGGATTTACATACAGTAAATGCATGATCTTAAACAAGGAACAATAGATAAACTAG
AAATCTCAGAGGCATTCCTGGAACAAGGGTTGGTCAGAAGTCAACATGGCGGATTAGCTT
TCAAGATGGTGTTGCTTTGGCCTCTGCAATTTCATAAACAGTAGAAAAATAACACTAATT
ATCAAAGAAAAAAATTCATAAATTAAACTTCATCAATATTAAAACCTTTTGCTCTTTAAA
AGATTCCATTAAAAAATTAGACAACTGGAACAGAATAGAGAACCCTAAAATAAAGACACA
TACAACCAACTGATTTTCAACAAAGCCAATAAAAATAAACAATGAGAAAAGGATATTCAA
TAAATTGTGCTGGGAAAATTGGCTAACCATATGCAAATGAATGAAACTGGACCCCTACCT
CTCACTATATACAACAATTAACTCAAGATGGATTAAATACTTAAATGTAAGAC
>FR0012619
TTATTTGTAGATATAATTGTGGGGGAAGAGCAGGACCTTCAAAATGAGGCTCCCGCCTTT
CTTGTCCTCAATTCTGCTGTTGCTACCCAAAGATTCTTGTGCATGCATTCTTCCTCTTTG
ACTGTCATTCTGCATTTGATTCCATGCACCTGGTCATTCAGAAGCCAGAAATCCACTTTA
TTAGTGAGTGAGGAATCTCCTTATGCAGACATCTCAGAGTAAAAATGATAGCAGATGTAG
AGTTGTCACCTCCAGTCCATTCTCAGCCCAGCCCTTGTGCTCTGTCCTGAGACCAATCTG
TTTGATCTTGATTTTGGCACTGATCTTCTTCCTGTGAGCGTTCCTCATTCTCTTTCCCAG
GTAGAGTGACAGCTGGCCTGATTTGTCTGGGACTCAGGGGGCTCGTGGGACATGGAACTC
AGTGTGAAAACCAGGAAAGTAACCCTAGAATCAGGTCGCTAGGCCCAGGGAAACAAAGCT
GTAATTGTGTTAGGTGCTTTGTATGTTTCTTGAATTGAATTTCCTGAGAAGCCACACAAT
TTATGGCAAAAATTGATTTAGGAGAAAATATCTTTAAACCTGGAGTCATTATTCTTTCTT
TTTAGTACTCATGGTTAGAAATCCTTCCAAATTCATTTTTCAGCCTCCTTGAAACTGTCA
TGCTAGCTTCCTCCATCTGTTTTTATGAAATCTTTTAGTCTTGCTCACATTTTCTCCAGA
AAGATCGGGAGCCACATCTGTCAGTGTATTGCAAGGTACTTCTTTCTAAAATCACACAAA
AATTCCTACCCTTGTGGGTCCTATATCTGGCCCGTAAGTTTGCTATTCTGCTTTCTGGAT
ATATATATATTTTTTCCAACTCTATCTCTCCCTCCCCATTACCAGGGCCACCACCCAGCT
TGTCCTGGGAAGGCTTCCTGAATTACCCAGGTACAATTAGTCCCTCTCCCTTCTGCGAGA
TTGTACCGTTTTGCTCATTTTTCTTCTATTCTGATTGACACATATTTATTGGACACCTAC
TATGTGCTGGACACTTTACTAGGCTCAGAATTAAGAAGATGAAAAAGATTAAGATTCTGA
CAGTCTCATTAGAGACACTCTGAGGAAGCAGGGCTCTCCCACTAAAGGGAATTAGACATA
TGCAGTGTGACTGTGACTGTGACATTTAAAAAGCTGACACAGGGTTTGTTCTGTAACAAA
AGCTTTTCTTGCCCCACTTGAGCCATAGCCCCTAGATATCTACAAGGGGCAAGTTTTTAC
ATGTTCATTCAAGTCTATATGCTCCTTCCAAAAAGCCACAAATCAAGCTTCTAATGCCAC
ATTGTTATTCTGATTTAGAGCCAGTAGAGAGTGCCCGCGGACAATGCAGTTGCATTTCCA
CCAATAAATGTGGTCTATTTTCATTATTTCTCCCCAGAAAACCCTGGATTTAACCAGTTT
TCTGGCCAGCACAAAATTATCCCAATCTCATTCTTCTGTGGCCTGAAATGCCCAGCATGG
TAATGAAAGTGATTGATAATGTAGTCAACTTTGTGTCTTCACAGATAAAAAATAAGATTC
CAGATAAAAATCACTTCCTGAAAGAAAAACAAAAAAGGACACTTGACTTAACTACGAAGA
CATACCTGAATGTAGTAGGCAGTCTTTGAGAATGAGGCCCCTAAAGGCAGATGAGCCTGG
GTTTGATTTCCAGCTCAACCTTTTCTCACTTCTTTGACTTTGGGCAAGTCACTTTAATGT
CTCTGTGTCTCAGTTTTCTCATCTGAAAAATGGGGCCGGTAGTTCCACCTCCTTTGCAGA
GCTGTTAGGTAATACTTCCTCCAACCAGCTCAGCCACTCATAGTCATAAATAAA
>FR0012620
CCCAGAGTACAGAGTACTGTATCATTCATTTAACAAGAGTCATAATTAAGACTTCAAAGG
CAAATAAAGAATAGCCTTAGCTCTTATAATAGATAGGACTCTGTTTTCTTTTAAGTAGTC
AAAGACCTGATAAAAGACAACATGAAGCACAGGAAATTATTTTGATAAGTAACAAAAATC
TTTTCATTTAGGCAGATCACTCAAAAGGTAAAAACAAATCTTTCACTGTCTCTCATCACT
ACTATAAGAAAATCTTGTCATTTTAAAGGAGAAGACCAATTCTAGTTTTGCCATCAGTGT
ACTTTTGATATTAAGGCTCATTTTTAAAACGCTTATAACAAATTCATTAAATTTTAGTCA
GTTTGACCACACAAGATTCTCCCTCACTTACTCTCTCTCTTCCCAATTTTACATCCATTA
AATTTTTGTCCATCTTTTCTTCATTTGTTCTGAAACAATCTTTAAATAACCTCCCAACTG
AACAAAATTATCTTTCTGTAGAAAGTAGAAAAGTTCGTCTTCAAAGCTTATCTTGGTTTA
AAAATAAAATAATAGACACTAGGAATAATAGCTTCTTACTCTAAAGCCTCCTATCAACTA
TCAGTTCTTATACTTTAGCCCCGTTAGCTGCTTTGGCTTACCCGGGCATGTCTGGACAGG
CCCAGGCAAGTCTTAGCTTATAGCTTACAGCCCTTCCTCATTTGGAAATGTTATTGCTTC
CTTAAACCTTTCATAA
>FR0012621
AAAGTATTCTACATTACCTTAACCTGTTGATTCCATGAGGGCATGAACTTTGTTTGGTCA
CTATAAAGGAGACAACTTGGCTAAAATATCAACAGTGTCATATGTGATCCTGCCACCTTC
AGATTCAGTTCTTTGAAAGCTCAAAGATTAGCTTTGATTGTGAGAGAGGAGAACAGAAGA
AAATGGTCAAGCAGACGGTTAGGGTGGGCCCTTGGTTGAATTCTTTTGAACAAAAGAACA
GCCTGAAAAATCAAGCTGTGGGCACAGATAAGGGAACTTGCACAGCAGAGCTTGCCTAAG
ACATGCCTACTGCAGCACAGACAAGAAAGGCTACACAGGTGACCTGCCCAGACATGCCCA
CGATAGAAAATTCCATCCTCTAACACATGTGCAGTTAAGGGGAACAAAGCAATATAGAGT
AACTCAAGCTAAGGGCCCACATACACACTAGGAGGATGGGGATGGAGCTACCAGAAATTT
GTGCCTTGTGAAAATTAGACATCCAGGCCCCATCAGTTTCTTATAAAAGCCTCTGCATTC
AACTGTAAAAACAGCAACCCGTTTGGTCCCCTTCTCTGCTGCAGAGAGCTTCTTTCACTT
ATTAAATTTTTGCTCCAACCTCACCCTTTGTGTCCACGTTCCTTAATTCTCTCTGTTTTG
AGACAAAGAACTCCAGGTGACACATCACAATGAAAGACTGCTACATTGTGGTACATTGGT
AACACTGTAACAATGGGACTGACTTCACATATGGGTGGTCACTGAGAAGAGGACAACTGG
CTACAAATATCAACAGGCTTTAACAGTCTTCTTTCCTTCAAGTCCAGTTCTTTGAAAGTC
CAAATTTGCTCTGAACTGACTTCAAGCAAGTGCCCACTCTTGAAC
>FR0012622
TTCCTCTTTCTTTTATACGTTGGCATTGTTTTTGGTCATTTGAATGAGGGTTGAGCTCCT
GCCATGTGCTGGGTGCTTTCTCTTGTAGGTGAGCAAGAAAGACAGTCTTTGCTCTCATAG
AGTTATGGTCCCATGGGGGAAGACTGACCAACAACAAAAGGTGAACAGAAACCATACCGT
GTGCTGGCCAGAGCTATGAATAAACAGGAAGCCGACTAAGGGACTGCAGGTGGAGGGGGG
GGAGGAACACAGAGGGGCAGAGGAGATCTGGGGTCGGGGGCTGAGCTGGAGCTCTGCCCA
GGGTCTCAGCTGACCCAAGGGTTTGTACGTGGCGGCGAGCAGGGGTTATCACTGGTCCTG
TTTCAGAGCTAAGGAAACATGCTGGGACTTGCCCCAGATTTAACAGGAAAGCCCAACTAT
TCAAAAGTTAAACAACAAAAAGTGAAGAACATTGCTTTTTTAAAAATTCCAAATTTAAAA
AAATGTAGTAGAAGACACAAAGCATAAAATTTGCCATTTTACAGTGGCCAGTTCATGGCA
TTAACTACATTTACAGTGTGTGCAGCCATCACCAGCGTGCATCTCCAGAACTTTCTCATC
CTCCCAAACTGAAACTCTGTCCCCATTACACACGAACTCCCCATCCCCTTCCCCAGCCCC
CGACACCCACCATCCTACTTTCTGTCTCTATGAATGTGACGGATGTGACTACTCTAGGAA
CCTCACTTGAGCGGAATCATACAGTTCAAAGGAAGAGAATGTTGTATTTGGCCACTCCTG
GCATCTGTCCATCTGCTTCCCGATGGGTCCCAGGCTGGATACCTCCATGTGGGGTGGACG
CAGCGACAGGAACTGAGGGGGCCCCCGGCCAAGGGCAGGACCAGCAGCCCTCCCGCATGG
CAGCTCCCGCCTGCTGCAAATGCAAGAGGGAGGTTGATCTTGGAAGA
>FR0012623
CATACAGAATTATTTCTCTTGTTTTTAGTTACATATATGTAATATATGTACAACATATGT
ACATACATATTACATATTACATATATGTAGTGATGCAGGATTTTTGCTCCTTAGTTCAAC
TAAATCCAGGTTCTTGTCTCACAACCAGGAAAAATTAGGTATGCGAGCACATTGAAGGGT
GAGGAGGGAGGAATTTACTAAGTGAAAGGAAAGCTCTCAGCAAAGAGAGGGATTCTCCAA
GCAGGTTTCTCCCTTACAATTGAATACCAGGACCACCACATATGAGCTTATGAGGCCAGG
CTCCTCCCCTGAATAAGGCATGAATTCCTGGTGGCCCCACCCCATCCCCCAATGTATATG
TGGACATGCCCAGGCAAGCCTGGTAGTATTGGAAATAGGTAGTATTGGAAAAGGCAGCAT
TCGATGGGTTAAAAGGCATTATTCAGAAAGTATCAATTGGGAAGGGGTGGGCAAACAGGG
GCAGAAGTTCTCCCTCTTGGTCACAGGTTTCATCTGGGACTAGCACTCCAGTCTTTCAGC
CTTCAGGCTGTTTTAGACTTGAAGGTGAGGTTTTAGGCCAGGGGCCCTTCCCTGTCTGCC
TAGACATTTGTCTGCCTTCTGCTTCTATCAATCATTCCACCCTCTATAGAGGTACGACTA
ACTGCCCTTAGAACAGGAATGAAGATCAACCTGTCTTTTTTTTTTTTTTTGAGATGGAAT
CTCGCTCTGTTGCCCAGGCTGAAGTGCAGGTGCGATCTCGGCTCACTGCAAGCTCTGCCT
CCTGGATTCACACCATTCTCCTGCCTCAGCCTCCCGAATAGCTGGGACTACAGATGCTCG
CCACCACACCTGGCTAATTTTTCGTATTTTTTTAGTAGAGATGGGGTTTCACTGTGTTAG
CCAGGAAGGTCTCGATCCCCTGGCCTTGTGATCCGCCCGCCTCGGCCTCCCAAAGTGCTG
GGATTACAGGTGTGAGCCACCATGCCTGGCCCAAAGATCTATCTTAACTGCTTCCTGCTG
ACAGGGAGTGCTGTTTTGAGAAGATGGCAGTCAGTTTTCCCTCAGAAGCTTGTCTAAG
>FR0012624
TCATTATAAATAATTGGAATTTATTTCATTGAGTAATCTGAGTTAATTGAAATTGTAATT
TAATCTGAATTCTTTTTTTTTTGTCTTGTTCATGTTAGGGTATCATTTATTATGTTACGA
CCTCGTCTAAGCTAGAGGAGTGGCTAGCTAATGAGACAATGCAGGAAGGACTTCGTCTGT
GTGCTGATCGCAATTATGTCGATGTGGACCCGACCTTTAATCCAAACATTGATGAAGACT
ATGACCACCGACTGGCAGGCATATCTAGGGAGAGTTTCTGTGTGATTTACCTCAACTGGA
TAGAGTACTGCTCTTCCCGAAGAGCAAAGGTAGAGTTTATTTCATTTATAACTCTTTGAA
TCCAGGTTTTTCCAAAGATGCAAAGAATGTCCCTGTTAGTTCTTATGAGGTCAGTTTTTC
AAGACCTTCCTCTTTCTGATCTTCTGGTTAAGATAACCTAACTGGTTCATTATGGTTGGG
CCAAACCAGCTCTGCCAAAACAGGTTAAAGGAAGTGGCCTCCCTCTTTCTTTCATTTGCA
GTGTCCCAGTCTCACTGTCCAGGTAGCACCTCCTTCATCCTGGGCATGTACAGGCATGCA
CATACATTCACATTCCATGCATTACCCTCCAAAATCTAGTCCTTAAGAAATTCTACCTCT
GTCTGCCACACTTAAGGATAATTAAATGTCTTTGTCCCAAATAGAAAGTCTAGACCAGTG
CTGGCTAATGGACTTTCTGCAGTGTTGGAAATATGCTGTCACTGCCACATGTGGCTGTGA
AACACATGAAATGTGGCTAGTACAACTGAAAAGCCGAATTGTAAATTTTATTTAATTTTA
ACTGATTTAAATTTAGGAGCCCATATAGCTAGTGACTACCATATTAGACAGTGTGCATCT
AGACCATTGATTTTCAAATGTTAATATGAGTAAAAAAGACATAGGAACTTGTAAAAATGC
AGATTCCTGGGCCCCACCTGCAAGACTCTGATCTAGGTCTAGGCTGGGGATCACCCTAGG
TGATTTTAATTCTGGTGGCTCCCAATCCACACATTAGGATAACATGTCTTATCCTAAAAG
TAAGATGAGTTAGGGACTTCAGCAACTACAGCTTTCTTCTAGGTCTCATGATTTTTGTGG
TAGTATCACACCCCTGATCAGACTCCATGTAACAGAATTGCAGTGCCAAGGCCTGTGAT
>FR0012625
AATTATTTTACAATACATACCTATATCAAATCTTCATGTTGTACACTTTAAATATATACT
TTAAATATGGGAAAAAAAAGAAAAGAAAGAAAACCCTTCATGTCTATGCCTCCAATGGGC
TGAGTCTTCTCAATAGCCTTGGCATTTGTTGGTGGCTAATTGAGGATGCCAAGGAGGGAT
TTCACTACAGGGCTTGGAACACAGCAGTACTTCCTTAAAATTATCCTTAGAATCTCTTTC
TCCTTCCAGCCGCTGCTCAAATCCTACCCTCTTCCACCACCTCTTAAATCTTTTTCCTGC
CTGCATTTTCTTACATAAAGCAATCTACTACTGCCATCGGTTCATTCACTCACCGGAACC
TGTCTTGCCAGGACCTGACCTCAGCAGACTGAGTCATACCAGCATCATCCTTGTTGGGGC
CCAGGTCTGCATCCCGCTTCCGGCCCCAGCCCCACTGTTAGCTCCATCAGGTCCTCTGGG
GCACACCAAGGAGGCCGTTTTCTCTCCCTTTTTCTGAATTAGATCCCCAGAAACAAGACA
TCAGGCTTCCTGGGGAAATCTAATTTTGCTCATGAATTTGACCATTCATTGTTGCTCAGT
TACCTGTGCCCAGCTCTTTCTGCCTTTTCAAACTGCACTCAGCTGTGCCCTTGAATGAAC
TGGGGCAGAAGTCCTTAGGTCCTGATCACACATGCTGTTCCCAACTTCCCTTCCCCTTGA
CACGCTGTGGTGAACTCTGAATTCCAGCACGTCTCCACTCTGCTGTAGAGCCTTTCTAGG
GCTGGCAAGCATTCTGCCACAGAGCTGGTCTTTGTGGCTTTATGCCCACAGTAATTACTA
GGGCTGGGCCATGCAACCGTCTAACCTCTTCAATTTACAGCCTCCAGGATCTGCCACCCC
TGTGGCATTTGGAGGGTGTCTAACCACAGACCGGACGTGCGTGGTAGCAGGTGGTCTGCT
TGATTGCTGGTCCTTCAGTGACCCCTCTGCTCTCCAGTGGCCAGACAGGGATTCAGAACA
TGCCCAGGCATGTCTGCTACTGACGTCCTCATCCATGAAATTCCCAATATCTGCAGAAAT
TGTGTATTTGTACATGTTGATTCTATAATAAATACTGAATCCCAGCCTGTACTGCAGAAA
GGCTTCCTTAGCCTCTCAGTCTGGCTTACGTAAAGCAGCGTAAGTGTGATTCTCCATTTC
ACACACCGGGGCCCTTAACATTCCATGCCCTCATGGCTCTAATTCTGATTTTGGAACAGA
CCCCACCATTTCCCTCTTTTTGAAGGTGACTTTGCAAGGATCACATAACTCCTGTTGGGC
CAACTTCCTTTCCCTTGTACTATGAGCATAACAACTAGATGGTCAACCCGAAAGCTCATT
CTTGTCACAGTTCTGGGGGGATCAGTTACCTGAAGCATACTCAGGTTGAAACCCCAGACA
AACCTTACCAAATATGATGTGAACATTCCAGTCTGCCCTGTAGACCCTCACTATGGTATC
ACATCCCAATAAACACAAGCCCACCTCAAAAGAAAAAAGAAAGATTGATAAGTAATGCAG
GTCTTTACTTCTTGTAAACCCAGAAGAGAGGATTACATAGCACGTCAGACAAAAATATCT
CTTAAAATCCTTTCTAAGCAATTCTTGTTATGCCCGAACTTTGATTTCTCATCAGTTTCT
TATGGTGAGTGCCCTATACCTAAATCCCTCCAGTATTTCCTCCATTTCTTTGCCTCTCTG
TTCCTTTCTTTCTTTCTCTCTTTTTCCCTCTCTCCTTCTGTCCTGTTATTACATTTCCTT
AGT
>FR0012626
TCATTACATAATCTACCATGTTCAGTAGCTACTAATGCACATATGTATGGATGCTGACAT
CAGAAGTTGTTTTACTGAAGTCCCAAATAATGTGTCATTTTTCTCCCTTGTGACAAACCA
AAGAGGTAAACCATGGCTTTCTCCCCATAAGAATAAGTGTTGGAATTTAAGCAAGAGCCA
ACTTCTCTCACAATTTCCTCATATTCTAGAAGCAATGATTATCAATAATTATTGGCTTGT
CAGCAGCATCCAGAAGATTAATGTGGTGTTGCTGAACTGAAAGAGGTGGGGGAACATGCA
CTAGTCTCCACTAAGGGGAAGGGGTTGGGGAAAGGACACATGTAGCTTAAAAGACATATT
TAATAGATCTATTGTTTTTGTTATCTAAATTATAGAAGGTAAAGCTCAGTGGTATCTCTT
CTGGCCTTAGATATGTGCTGAAAATAGAATGAGGCCCAGGTACAGTGGCACATGCCTATA
ATCCCAGCTACTCAGGAGGCTGAGGCCGGAGTTTGAGATTGCAGTGAGCTATGATTGTGC
CTGTGAATAGCCACTGCACTCCAGCCTGGGCAACATAGCCAGACCCGTCTCTGAAAAAAG
AAAAAAAAAGGCTGGGTGCGGTGGCTCATGCCTGTAATCCCAGCACTTTGGGAGGCTGAG
GTGGGTGGATCACCTGAGGTTGGGAGTTCCAGACCAGCCTAACCAACATGGAGAAGCCCC
ATCTCTACTAAAAATATAAAATTAGCTGGGCATGTTGGCACATGCCTGTAATCCCAGTGA
CTCAGGAGGCTGAGGCAGGAGAATCGCTTGAACCCAGGAGGCGGAGGGTGCGGTGAGCCG
AGATTGTGCCATTGCACTCCAGCCTGGGCAACAAGAGCGAAACTGTCTCAAAAAATAAAT
TAAAATAAAATAATAACATCATGAGAGTTTGGATTAAAACAGGTTGAGAAGCAGTGTTCT
AGAACGGAAGTCAGCATTTTTTGTAAAATGGCATTTGTATATATTTTAG
>FR0012627
GTTAAGTGTGTGTGTATATGTGATGTGTTTTAAATACATAGAAAAATGTTTGGAGAGTTC
ACACACCAAAAATATGAATAGTATTTCTCTCTAAGGAGGGTACTGGTGTTGACAGGTAGT
TTGAAGCTTGATAAAGAGGAGGCTTTTATGTTTTCTGTGTTCTGTACACCTTTTATACTG
AGTACTTTTCACCTTCTTAACTTTGAAAATGATAAAAAGGAAAGTAGAGAGATGGAGAAA
ATAAAGCAAACAATACTGTCAGTTAACAGAAAAATCCAACTGTAGAACAGTAGGGAGAAT
CAGAGAGCAGGTGAATTCAAACCATCCAGTAGTCAATTTTCTTAAATAGTCAACAAGCAT
GGTAAAAAATCAAATGGTACAAAAACATATGTGGTACTGTTACAGTCCTGCCAATGCACC
ACAGTGTAGCAATCTCTTGTGAGATATCACCTGGAGTTCAGAGTTCTTTGTCTCAGTGAT
GAAGAGAATTAAGGGGCGTGGACACAAAGGGTGAGGTTGGAACAAAAGTTTAATAAGTGA
AAGAAGACAGCTCTCCACAGCAGAGAGAGGACCCAGAAGAGGATTGCCGTTTTTACAGTT
GAATGCAAAGGCTTTTTAAAAGAAACCAGTGAGGGCTGAACATCTCATTTACGTAAGGTG
AGAATTTCTGATAGCTCTACCCAGTCCTCCTAATGTGCATGCAGGCGGTTAGCTTGAGTT
ATTCCATATCGCTTTGTTCCCCTTACTGCACATGTGTCAGGAGACGGGATTTTCCATTGT
GGGCATGTCTGGGCAAGTCACCTGTGTAGCCTTTCTTATCTGTGTGGCTGTGGACATGTC
TTAGGCAAACCTCCCTGTGCAAGTTCCCTTATCTGTGCCTGCAGCTTGATTTTTCAGGTT
GTTCTGTTTGAAATAATTCCACTGAGGACCCACCCTAACTGCCTACCTTACCGGTTTCTT
CCTTTCTCCTCTCTCAGTACTGTGATACCACCCCCATACCTGCTATAGTGGCTTCTCTCT
AAAAACAGAAAATAGCAAGTGTTGGTAAGGATATGGAGAAATTGGAACCCTTTTGCACTT
TTGGTACAGCGAAAAGTATAGTTGCTGGTAAAAAGTATGGTGGCGCCTTAAAAAATGAAA
AACTAGAATTACCATTTGAACTAACAG
>FR0012628
AGAAAGGAAGAAACCAGACAGGCAGGCAGTTAGGGTGGGTCCTTGGCTGAGTTATTTCAA
ACAAAAGAACAGCCTGCAGGCACAGATAAGGGAAATTGCACAGGGGGGCTTGTCTAAGAC
ATGCTCACAGCCGCACAGATAAGAAAGGCTACACAGGTGACTTGCCCAGACATGCCCTCA
GTGGAAAATTCCATCCCCTGAGACATGTGCAGTAAGAGGAACAAAGCAATATGGAGTAAC
TCAAGCTAAAGGTCTGCATGAGCACTAGGAGGATGGGGTGGAGCTACCAGAAATGTGTGC
CTTATGCAAATAAAATACCCAGCCCTCATCAATTTCTTATAAAGCCTTTGCATTCAACTG
TAAAAACAGCAACCCTCTTCCAGGTCTCTTCTTCGCAGCAGAGAAATTTCTTCTTTTGCT
TTTTAAACTTTGCTCCAACCTCACCCTTGGCGTCCATGCTCCTTAACTTTCTTGGTCATG
AGACAAAGAACTCTGGATACTACCTCAGGCAATGACAGACTGCTACATTGTGGTGCATTG
GCGAGACTGTAACACAGACATGAGCCTTGGTGTGGGAGAGAAAGGTGGATTCACAGCTAG
CAATAGAAATGGGAATGGTCAGACACCTGAAGTTGGTCTTCTGTGCAGGATTCTGAGTGT
GGAGGACAAAAGATGAAAACCCTTTGGGATTGATGGTTTTCCACATGCTTCTCCTGGAAT
CCGGAGTTCCAGATGTTTATTTGTTCACCTGTTTGTTATTGGCTTGGTTATTATTTCAAT
CATTCATTTCTATTGATTTCAGCACCTACTATATTTCTAGAGTTTCAATCTTCTATTTGC
TACCAAGCTAGCTCTTTCTAGCTTTAAGAGATGCTCCCTTGTCTCATCCTGGTGTGAAAG
GAAAATAAATCTTGGCCCCCCCAAATCACTAAGATAAAGGGAAAATTCAAGCTGGGAACC
TGCCTCCCATTCTATTCAAAGTCACCCCTCTGCTCACTGAGATAAATGCATATCTGGTTG
CCTTCTTTGGAGAGGCTAATCAGAAACTCAAAAGAATGCAACTGTTTGTCTCTCACCTAT
CTATGACCTGGAAGCCCCCTTCCTGCTTCGAGTTGTCCTGCCTTTCCAGACTGAACCAAT
GTTCATCTTTCATATCTTGATTGATGTTTCATGTCTCCCTAAAATGTATAAAACCAAACT
GTGCTCTGACCACCTTGGGCACACATCGTCAGGACCTCCTGAGGCTGTGTCACAGGCGTG
CATCCTCAACCTTGGCAAAATAAACTTTCTAAATTAACTGAGACCTGTCTCGGATATTTG
GGGTTCACACTGGAAAGTGGGGATCAGGTCTGAGTGGTCCTACCCATATGCTTCCCTGTT
TTTGGATAACCTGGTCATACTCACTTTCAAATGGAAAGGTGAAGATTTGAGAAATTTCAA
ACCATGGAAGAAGAACCTTTGTGTGGACATTTT
>FR0012629
TACCTACCCTGTAGGGTCAATCATTGCTTACTATTATTATCCTGATATTTTCCATTTCTT
TATTAAAATTCATTTTGCAATCACAATCCTAATGTCTTCTCTTTGACTCCCTGTGAAAGC
AAAGAAACCTAGTGGACCTGGCTACCTAATTGACACACAGAGTGTTCCAGGACAAGTCCA
TACATGCCTGATGGTACAGTCATGGCTGGTGGGAGACTGACCCATGTGAGCCATATTTAA
ACACATTATCTGGAAATCTCCCCATGCATAGGAGACAATATATATATTTTCAAACTGAAA
CATTTCCTTTAAATTGTGTGAGTCCATGCTTTTGACTGGGTAGTGGTGGTGAGCAAGTCT
GGTGATATTGGTACACTACTGAGAATCATTCAGAAGATCATGACATCATTATAGAATCTG
AATATCAGGGTCAGGCTATATGGCATTAAAAATATAAATGGTAAACTTTAGAGCACACCA
AAACTCAACAGTATCTGCATGAGTATTTTAGGGAAACCAATGAAACAAGTTTTTTCTCTC
GAGTCTAGGAATTTACACATAACA
>FR0012630
CTCTACATTTTCTTAATCTTAATCTTAGACTAACCATAGACATCAGATTGAATTTTTTAG
GCACTTTCATTACTATCATAAAATTAAAAGGCAAGCAAAAGAATGAAATTTGGGTTCCTG
CAGGTCATATGATACCAAAAGAGAGGAAATAAATGAAAAAACCATGGATTGTTAAGTCAG
AGAGCCCTCGATTCCAGATAAATACCTGGCACCAACAAGCTTAAGAGTGTGTGAAAGATA
TTTAGGCAAATTAAGTTAGACAAGATTACGTGTGGTTACAAATAGTCTCCTTCCTCCAAC
CCTGCCTTGAATCTCAGAAGTTTATCAATTAACCAATGTGTCCAACAGCAGTCAGCAGAG
GGGCACTATCCAGTCTAGTCACTCAAGGATCAAGGTGACAAAGCCTCCGTCTTGAAAAAC
CTCTCACCAACACAGAAGGAAGGGCACACAAGCTCTTAATACTTCCCTGGCTCTTCTGTT
CACATTTCATTGATGAAAACAAGTCACACAGCCACACCTAACCTCAGAAGATGTAGAGAA
GTGCAATTGATAGAGGCAGGACACAGCCACATCTCCAACCCGACCCACAAGTCTTTACAC
CAGATGCTTTGTGCAGATATGGGAGCCAGCACAGGGGGCTTGTCTGGGCATGCCCCACAA
CCACTAGGAGAATGGGTGGAGCCACCAGGAATTCATGAATTATGAGGGGAAAGAGCCTGG
CCTCTTCAACTCACGTGTGGTGGCCTGCCATTCAATTTTTGTGAGGTGGAAACCTGCATG
AAGGACCCCTCTCTTTGTTGGGAGCTTTCTTTTCACTTAATAAATTCCATCCTCCTCAGT
CTTCGATGTCTCTGTGTGCCTAATTTTTCCTGGTTGTAAGACAAGAACTGGATTTAGCTA
AACTAAGGAGCAAAAAATCCTGTATCACAATCTTCTCATGTGCCAGAGGAGAACGGGAAG
ATTCATAAACAACTCCAGTTACTACCACATTTTCTTAAATCCTTCAACTTCAGTTTCCTG
CCCTGGAAAATTAAGACGATGATACCTAACTTAGAGGATACTTGTGTTTATCACTTCATG
GTCATGATCAGACCTCTGGTGCCACACTGCCTAGGCTGAAATCCCAGTTTTAAGGCTCGT
TAGCATAACCTTGGGCAGTTTTCTTAATCTCTTTCATCTCAGATTCCTCATCTGAAAAAT
AATGTTCATGCATATTGAACTGTGAGGATTAAATCTGTTAATATAAGCCAAATGTTTAGA
ATAGTGCCCTGTACATAGTAAGGACACTAAGTATTTGCTCTTGACCCCTGGCATGGCTTT
GGAATGTACAGAATCCTCAG
>FR0012631
TAACAGATATTCTTAAAAAGTATGACCACAATACCATTATCCAATTATTCCTTGTTCAAC
AAGCACTTACAATTTCATCCATGTGAAAGGCACCTCATGATTTTTACTTGAGGATGAAGA
TAATTTCTCATGAATTCTCATTGTTTTAAGTCACCTGAAGAGGTGTGATATGCTACAATA
AATCTATTTGTAGGGCTTGGCTTCAAGAACTGAAGATTCTGGACCTAGCTGATCTGGTGA
CAGTGAACTTGAGACCTCTAATAGCGTTTAACTATTTTTTTTTAACTTTTGGAAAGCAAG
GTGTAGGAAGGGGATTTAGTTTTTCCATTAGGTCGTGGCATGTTAAGACTTGTTTCTTTT
TCCAAAATGTTCAAGTTGCTGAAGAGAACTATGGACTATGGGTCAGGAAGTCCGTCGGTT
TCGGGTCACATTCCGCTCCCGCAGGCCTGCGGGCCGCCCCAGCTGGTTTGTTCCCGGCGT
GTTAGAGGTCAGAGGCCGAGGCCGCACTCAGTGCCTGGGTCTCGCGCAGCTCCAGGGCTC
TCAGGCGACACTGGGCGTTTCCTTTCCGGCTTCGGAAAGTTTTGTTTTGGTTCAAGGAAA
GGCGCCCTGTTGACCAAAGGCTTCTCAGTCTCCTCCGGGTGGCCAGCGGCCAAGTTTCCT
CCAGCCCAGCGAGTCCAGACTATAGTCCGTTCGAGATCCTCGAAGGCCGGGGAAGCGAGT
CTTGTGAGGAGAGAAAGCGAGTGGGCAGCCAGCCTGCCGACTCCACTGCCGCTGGCTGGC
CCTTCTCTTCCCTCTGTCCCTGGGCCAGTGCCCGTCGCACCACAAACAGTGCGAGCAGTC
TCCCCGGTGACTCCTCAAGGACCCAGTTCTCCACCATTCCTAAGAGAACACTCAACCCAG
CCGCGCCCGGGATGCAGAGAGATCTACCAACACCCGAGAATGGGGACAGGGCGCATGCGC
ACACCGTGGCCGTGGCGTCTAAGTGCTCGCCCAGCTGCGGCAGCCGCTAGGTGGCGCATG
CGCCCTGGAAGGTGCGGGCCGGTCTCTGGGAAGAAGGCGGCGGCGGCGAAAGGCGGGGGT
GCTGTGGGGGCCGGGCCGTGTTTACACAGCGGCGGGCGGGCGCGGACGCGGAACCCGGCG
CGGCGGCGGCACGATGGTCATGGCGTATTTCGTCGAGAATTTTTGGGTAAGCTTAGGATG
TTGGAAGTCGTGTGTTTCGAAGTCCAAGGCTTTTGGCGCCTGAGCTTGGCCTGCGTGCGC
TTCGGGCGGCGGCGGCGGCCCCTCCGGCAGGGCGAGCGTCCTCCTGCCGCGTCCCGCCTG
GGTGAGGTCCGGCGGGCGACCGGTCGCCAGCCTATAGGGACTCCCGGGCTCGCAGCCCTA
TGGGGACGGGGGCTGTCACCGCGGCCCGGGGGCCCGCAGCGGGGCCGCCGGCCACCGGGG
CTGGGACAAAGCGCCGGATGGGGCGGGAGACGGGACCCAGCCCCACCGGAGGCTCCCGGT
GCCGCGCTCCGCGCGGGGCGTGCGCGGCAGCTCGGACGCGAAGGACGGGCCCGCGGCACA
GCCGCCTCCCGCTGCGCGCTGGCTGGGAGCGCCGGGCGGTGGGGTTTTGCCTCCTGCCCT
CACCGCGGGCCCCCCATCTGAGCGATCCCTTTTACCTCTGACGGTTTCCACACCAAATCC
AGTGCGGGGTTGGGCTGGACTAGCACTTCCTCTCAGCCTCGCAGCTCGGCTCGTGGGTTT
GCGCCCAGGACTTTGCCTCTGGGCCTGTTCACAAAGCGTTTAAAAGTTG
>FR0012632
ACCTTGTCTTTACAAAAAAAAAAAGGGTCAAGCGCAGTGGCTCACGACTGTAATCCCAGC
ACTTTGGGAGGCTGAGGTGGGTGGATAACGAGATTGGGAGTTCGAGAACAGCCTGGCTAA
GGTGGTGAAACGTCGTCTGTACTAAAAATACAAAAATTAGCCAGGCACAGTGGCAGGCAC
CTGTTATCCCGGCTACTCAGGAGGCCGAGGCAGGAGAATTGCTTGAACCTGGGAGGCGGA
GGTTGCAGTGAGCCAAGATCACGCCACTGCACTCTAGCCTGGGTGACAGAGAACACTCTG
TCTCAGAAAAAAAATACGTATTTTGTGTACCACATACAATCACATTATCTGTAAAATTCA
TTTGACAATTTGATTTTATATGTCTCTTTTTTTGAGACTCCCTCTGTCGCCCAGGCTAGA
GTGCAGTGTCATGATCACGGCTCACGACAGCCTTGACCTCCTGGGCTCAAGAGATCCGCC
CACCTCAGCCGTCGAGCAGGGGATGCTACAGGCATGCACCAACATGCCCAGCTAATTTTT
GTTTTTGTTTTAGAGATGAGGTTTCACCATGTTGCCCAGGCTGGTCTCGAACTTCTGGGC
TCAAGCGATCTTCCCAAAGTGCTGGGATTACAGGCATGAGCCACTGTACCTGGCTGTTAC
ATTTTTAAAAGATTATTACTTATTTTTTTAGA
>FR0012633
ATATTCAATTCCTCCCCTATCTTTATTAAAGTATAATTGACAAATAAAAATTGTGTATAT
TGACAGTGTTCAATGTGATACATGCATACATTGTGAAATGATTAAAATGAGTTAATTAAC
ACTTTAATCACCTCACATACTTTTTTTTGTGGTAAGAACATTTAAGATGTATTTACTTAG
AAATAGTGTTTACTAGAGGTGAGGAAGGGTAAGGGGGAGAAAGTACCCAAAGGTTGGCTA
ACAGGTTAACAGATACAAGAGTACATGGCTGAGTGCAGTGGCTCATGCCTGTAATCCTAG
CACTTTGGGAGGCTCACTTGAGCCCAGGAGTTTGAGACCAGGCTGGACAACATAGGAGAT
CCAATCTCTACAAAAAAATTAGAAATTAGCCAGGCATGTTGGTGCATGCCTGTGGTCCCA
GCTACTCTGGAGACTGAGGTAGGAGGATCACTTGGGCCCAAGAGGTCAAGGCTGCAGTGA
GTTGTGATTGCACCACTTCATTCCAGCCTAGGGAGCAGAGTGACACCCTGTCTGGGGAAG
AAAAACAAAACAAAACAAAAACAAAGAGTACAGCCAGATGGGAGGAATAGTTCTAGTGTC
TTTAGCACTATAGGGTAACTATAATTCATGACACTTTATTATATATTTTTAAATAGCCAG
AAGAGTGGATTTTGAATGCCCCCAGAACAAAGAAATGATAAATGTTTGAGGTGGTGGAGA
TGCTAATTACGACTTGATCATTACACATTGTATATATGTATAAAAATATTATACTGTATC
CCATAAGTATACACAATTATGTTTTGCTTAAAAATAATAAAAGCAGGCCGGGCATGGTGG
CTCACGCCTCTAATCCCATCACTTTGGGAGGCCAAGGCAGGAAATCGAGACCATCCTGGC
TAACATGGTGAAACCCCATCTGTACTAAAAATGCAAAACATTAGCCGGGCGTGGTGGCGC
GTGCCTGTAGTCCCAGCTACTCGGGAGGCTGAGGCAGGAGAATCACTTGAGCCTGGGAGG
CAGA
>FR0012634
AATCGAGCTGCAGACATAGATAAGCAAACTAGAAGCTTGCACAGGTGAATGCCGGCAGCT
GTGCCAATAAAAAAAAGCTACCTGGGACTAGGCATATTCAACATGGCGGCTCCATCTTCC
CTTCTCTTTGCCAAACCACGCATACAGTAAGGAAGAGACAGCATGGCGCCAGCCAGGCAA
AGACCCCATCTCCATAATAAGATTACGGTGGGGTGCCCAGCTTCCTCTTGTGCTAAACGT
CACACCTGGTCCACCCTATCCGTGGGCGCTACGTAAATCAGACACTGCCTCCTCAATCCT
GTCTATAAAATCTGCTGCACTCAGCCTCGGGCCAGAATTCCCACTCAGGTGCCCCTCTCT
CTCGCAGGAGAGAGAGCTATTCTCTCTTCTCCTTCTTTCGCCTATTGAACCTCCGCTCTT
AACCTCACCCCATGTGTGTCCGTGTCCTTGATTTCCTTGGCATGAGGCAATGACATGCCA
AGACACGCCCGGGACCACAACACCGCTTCATTTCTGGGGTTCATTCCCTTTTATTGCTGA
GTAGCATTCCGCAGGACAGAGGCTAGAGTCTGTTTAACCATTCGCCTACTGAAGGACACG
TAAGAGAATTTCAGTTTGGGGCTATTAAAATCTGCCGTTTTAGTCTTTGTTTTCTGTTTA
TTTCCTGTGTTTCTTGTTCTTCTGTTTCTTTTGTCTTGCCTTCCTGTGGGTAGAAAGACT
TGCCCTCACATATAAGCTCCTATGCTTTTTTTTCTTTTTGAATACATATTTTTAAAATAC
AGAGATAGGATCTCACTATGTTGCCCAGACTGGTCTGGAACTCCTGGGCTAAAGTGATCT
GCCCACCTCGGCCTCCCAAGTGCTGGGATTACAGGCGTGAGCCACCGTGCCCAGCCTCCT
GTGCTTTTGCTTAACTCTAGCTGCTTTCTCTCCCTGGGAAGCAGCGCTGAGGCTCCCTAT
ACCTTCTTCATAAGGAGATGGCTTTCACCTCGTTTTGGCTTGTGTCTGTGTTTTTCTGAT
TTGTGAAAATAAAAATAAGCCCTACTTATGGAAATCATATGGAATCAAGGCAGACAGAAC
AAAATAGTAACAATATTTAAAGTGCTTCTATAATTAGAAAAAACAATCAAGATATAAAAA
TCTTTTCTTAAAAATGTGTGGGTCAGATAGACCTGAGTGTGAGTTGAGACACTGCTTTCC
TTTTCTGGGTGTGCTACTGTGATTTAAAAAGAAACGTATATCCGGTCTCTGCCCTGGTTC
CTGACATAGAACTCCTCAACCCTGTCATTTCCTGAGCAATAGGGCTGCTATTTAGTCTTT
GATCCGGGTTCCTAACACAGCTCCTACGACCTTTGTAATTTCCTGAGTGATGAGTGTCTG
ACACAAAGCTACTAAATCCCTTGGAATTTTGTGAGAGGAACAGCTTTTGTTCTAATGAGT
GGGCTCTTCGTGGGCTCCCGGACAGCCTCAGGATGGGGGCTGGTTGCCAGGGGAACCAAC
CCTGTGTGACTGTCCAATGTATCTCTTCATCTGGCTGCCCACCTGTATCCTTTGTAAGAC
CCTTTATAATACATAAGTA
>FR0012635
CTTTTTTAAAAGCAATGTGAGTTTGGAGGGTTTCCTATAACTTCGATTCATTGTTTATTC
CTGGAGAGGTAACGTGATGGTTGTGCCTTTAACTTAAGCATGGAAAGATTTGGTGTTCAC
TGATGTTTTATCTGCTAAGTCTTCTCAAAATCATATATCGAGGACATTTACATATACAAA
TGAGAAACTAGGTAACTAAATGGCCCCACCTAGTAAAACAGGATATTAGGTCAATTAGTT
ATTAATTGGAATTAGAATTAGACCCCAGCACTGAAGTATCTCTAAATTACTTTTTTCCTT
CAATTAAAGCCTGTAGCATTTTTGTAACTTGTCATTAACTAGCTATCCAGGAGTGATTTG
CTACATTTTACACCGAGTTTGTCTATTCATTAAAAAGAAGTAACCCTAAGCATTCCATAA
ATGAAAAATCTGTCAATTTACACTGACAAGTAAAAGAACACTAGAGATACACATTAGGAG
ATCTAGGTTCTAGACCCAGCTAACAGCTGTCTTACCTTGACAAGTCAGAATAAACCTCTA
TTTTGGTTTCTCCTCTATGAGATATTTGAGATCTAAAATCATCTGATTTTAGGTAATAAC
AAATAATGTATTTAACCATGTTATTACAGTAGGCCCTTTTGTGTTAATTTTACAACATTC
AGACATTAGTTATCACCTAACTCCCGGCATAGCAAGCAATTCATGTGACTTTCAGGAAAG
CAGCGGCTTCAGACATTTTTGGCCATCACCACAGAGAGAAATGCATATTGCATAGCGACC
CAGTAAAAATTTCATGATTCAGTACTTACCTGTACTGCATGCAACAACCCTGATATTTTT
CTTGCCATTCTTTCCCTGCAACCCCAATTGCAGATGAGCACTCAATTGATTTCACAACCC
AGCAAGTCATGACTCTCACTTTGACAAAGATCAGTTTAAGAGCATGCAATAGGGTTTTTT
TTTAATTCTAAATGAGTTCTAATTAATAGGGTTCTCCTAATATATTCTAAGGCAGAGTTT
CCCAAAGTATTCCCTGGAATATTAAATGTTTTACCAGGAAAAGGAAAATTCTCAGACAGC
CAACTGAGCTCATGAAATACTTAGATAAATGAAACAAAATGGCTCTCCTTATTTCAGACT
TCAGGGTACCTATTTAAACAAACACATTTGTAGTCCCAGCTACTCCAGAGGCTGAGGCAG
AAGAATCGCTTGACCCCAGGAGGCGGAGGTTGCAGTGAGACGAGATTGTGTCACTGTACT
CCAGCCTGGGCGATAAAGCGAGACTCCGTCTGAAAAAAAAAAAAAAAAAAAAATTGTGAG
TCTTCAAGGGGGAGATGTAGTGCAATTTGGTCTCCTTACTTACATGACCATAGAATCCTT
TTTTCT
>FR0012636
TTCTCCCTTCCCTCCTTCCCGAGGGGCGGGCTCCATCTTCTTTATTTTTTATTTTTAGAG
AAGAGGTCTCCCTATCTTGCCCAGGCTGGTCTCAAACTCCTGGTCTCAAGCGATCCTCCG
GCCTCGGCCTCCCAAAGTGCTGGGTTTAAGACGTGAGCCACCGCGCCCTGCCTCCATGTT
CTTTAATCTGCTGTCCCTGGCCCAGGGACCTCCGCAGATAAAGCTCGGTTTCCCCTTTCT
GACGCTGTTACCAGTTTGCGGCGGTTAACCCCCCAGAGAGAGCCTGACGCAGATTTGCTG
CAGGAAACCACCGAGTCTCACGGCTTGGCACGAACTCTTCCTTCCGGGCCGGCCAGGATG
CCTGAGCGTGGGGGTGGGCAGGGCACCTCCTACTTCCCCCCGCAGATAACCACCAACCCG
GCCACATCATTCTCACATCTGGGAACTGAGCTCACTCGAGGCTTTTCTCACGTAGCCTCC
TTTGAACCTGTTTCCTCATCTGTAAAATGGGGCTAAGGATAGCATCCACCTATTTCAGGG
TCGTTTTGAGGGAATCCTGGAGAGAAAACTAGGGTTTTCAGCAAAAGGATCGGCACAAAG
TAGATGTTCGCCGCTCCCCTCCCTCCTTCCCGCTCCCCCGGGCAGGAAGGCTCGCGTGCG
CGAGGCCACAGCGCAAGCGGGTGCAGAGCAGGATTCGAACAGGGTTCCATGCAACTCCGT
GCCCAGGGTCCTACCACCGCCTGAGCTCAGCGGTCTTCAGCCAGCGGGGCCCTTCCACCC
CCTTCCTTAATAGTTTTCCTCCTCCGCCTCCTGCACGGCCTCCGCCTCCGCCTGACCGTC
CTCGGAAACCTCCCAGCCGCAGCCCGGCCCTCCCCAGCGGCCTGAGTGGCCTCCTCCCGC
GGCGCCCCCCAGCTCCGCACCTCCCCAGCCCCGCCCGAGGCGCGCCCAGCGAGCGTGACC
CCGACCCAGGGCCACGGCTGCGCCCGTAGGATCGCGGGCGCGCGGGTCTCCATGAGGGAC
TGGGAGAGATGCGTCACCCGCTAATCCCTCAACTGGGTCGCACCCGGTCTGCCTTGGTTG
GTCCCTTCTGATGGCGGAGGCGGGACCTCGACTTGGTGGCCAATGAGGAGCCTCGTGGGG
GTGCTCTCGGCTGCCATGGCAACGGAGGGGCCGCCCGCTTCCCCGCGGGGCGAGGCCGGC
TCTCCCAGGACTGGCCACATTGCAGTCACGCGCTGTGGCCCCAGTCCTGTTAGCATGAGG
TGGGGGTCAGAAGTTGAGGAACAACTCGGACCTAAAGCCTTGACAATTGCCAACAGTGTA
GACAAGTCCCAGCATGCCCAAAATTTATAAGAGAAGGCTGCCTGGAAGAGGGACACGATG
AGGAGGGTCTGCTGAAACGGACAAAGAAACCCAGTTCAGTGCAGTGGAGTGGACATGGCA
CGGGCAGGGCACGGAGTGGGGTCGGTGCTTAGTAAGCGGATTAGGGTTT
>FR0012637
GTGGAAAATAATAACAATCTTCCTTACTTTACTTATTAACACCCAACAGATGATATTTAG
AGACATCAAATACCTTGTCCAATAATTTGAGTGGCCAGGCCTACCATTGATGCCTCTCTC
TTTTTGAATATGGAATGGCCAGTGAGAATATTGGTTAATCCTCTCAACTTGCACATTATA
ATTTACACCCAGGAAAATACTGAAGGCATGTCCTGGCATGAAATACTAATGAAATAGTCA
AGAGACTCTTCTACTTTCATCACAACCAGTGAGTCATTGTCTGACTCACAGTAAGACATG
TACATCTGTGCTTAGTAATACAATTCCACTGTACCAAAGAAATTAGCACTGATGCATAGA
TTTACTAGCTGTCATTAGAAAATAGACCTGTTATAATATAAATAAGGTGGGTAAGAATCA
GACTGGAAAGCTGGATGTGAATCAAATTTATTGATTCACACAGATGGCAATATGATTTTT
GAAGCTCTTAATATAATTGACTTCAAATCCATTTATCAGTCACTATTGATGCTGAAGGCA
GTGTGTAAAG
>FR0012638
TTTTCTAATGTGGAAACAATCTTGCATTCCTGGAATAAATTCAACTTGATTGTGGTGTAT
TATCTTTGTATGTAGTTATACAATTATTGCAATCAATTTTGCAACTATATTCATGATGGA
TATTAGTCTGTAATGTCACTATTGTTGCAATGTCCTTTTTTTTGATTCTCATACGAAAGT
TAGTCTGGCCTCATTAAACAAGTTGGGGCATGTTCCTTCTTTATTCTGGATATTAAAAAA
ATCTATTTGCTCTGTGCATCTTATAAATCATCAAATGTCTGAGGAGAAAATGGCCCAGAA
TATTGAATTCACTTTTCTGGGCCTCATGTCTCTCCAACAAATTGGCTCCTTGAGTCCTGG
CTGCCTTGGTAGGTCTCTGGTATCATGAACATGATATTTTCTATATTTTATTCATCTTTT
AAAAATTTTCTTGGAGAAGGGTCCATTTTGCTGCAGAGTGGCCTATCATCGCTGGAAGTG
GAAGCCTCTCCCTCATTTTTAAACCCATTTCTCCAGCTTTTGTTATTTTTCACAAAGGGC
AGGTAGATCAAGAATTTTTCAGCTTGTGTGTTACAAATATTCATTAGAGACTTTTAGATT
GCTGTCTGTGTTCACCTTCTTATGCTTGAATGGTTTAGGAATGAAGAAGAATATTTACTG
AGACAAATGCTCTGTCAGTTTGACAATGCTCTTTTCAAACTGGGTGCCTCTCAAAGCAAG
TTCTGTATGGTTCATTACTCGTTTGCTGCACTATCCTCATCTTTTAAGGTTTGCTTTAGG
TGATGCTAGTCTGCAGAGGTTTCTGCTTTCTGTTACATGCAAAGTTTAGGTTTTTTTTTT
TTTTTAAGAAGTTTTAGGATAGTCAGGAAACATATTCTTCTTGGTTTCACTAATAAAGAA
TGCTTATTTTAATTTTGGTAAAATCTCATACAAACACACCCTGGAGGGATATTTTTGGGT
GAAATCTGAATTAGTGTTACGTTATGCATGCGTGCACACACAATACTTCTGAAAGGTTAA
CTGAAAATTTTAATAA
>FR0012639
AGCAAACAATTAGAGCACTGCCCTGCTGGAATGGATGAGATCCCAAAGGGGACATCCCAA
TGATACAGGATTTTTCTCTAGCTCAGCTAAAATCTGGGTTCTTGTCTCATGACCAGGAAA
AATTAAGAATACAGACACATTGAAAGGTGAAGAAAGCAGAATTTATTAAAAGAAAGCTCT
CAGCAAAAAAAGAGAGGGTACTGCCAACAGGCTCCCAACTCACAGATGGAATACCAGGCC
ACCACACAGGAGCTGAAGGGGCCAGGCTTCTCCTCCCTTCATAAGGGGTAAATTTCAGGT
GGCTCCACCCCATTCTCCCAGTGTGTAGGTGGGCCTTTACTCTGAGTCACTCAACATTGA
TTTATTTACTTTACTGTGCATGAGTTAAGAGACAGAATTTTGTACCCTGGGCATGTTTAG
GCAAGCCCCCTGTGCACAATGACCTGAGTGGCATTTGGCTGCCTCCTGTCTCTATCACCA
GCAGTGTTAAAAGGTTGGCTAGGGGTTTGTGCCCAGGGGATTTGTGGAACATACCTTCTA
CACCCTGGTGTTAGTGAACAGCCACTCTTATTTGGTGTCTCCTTTAGCCTAGTTACAGAG
CAGTATTTCCCATGCTGGGGATGGTAGTCCCACCTCCCAACTTTGTCTCTAGCTGTCTTC
AGGGCTTTCTCTCCCCTCGGGCATGCTTCCCGTGGTTGAGGCATGAACAGATCTCCTGCC
AGGGAACACAAGATGGTGAGTAATCTGGTTGTCCACCTTTATCTCACTTTTTCCAGTGTA
GAAATCATGAGTCAAGGAAATTTTCCGCATGCTTGGGGCCAGGTAGACT
>FR0012640
CTAAAATGAAGGCCCACCTATTTAAAAGTGTGAGATTATATATTTTTTTATTTAGTTCAA
CCTTCTAAAGGCTGTTTTTCACACAGGTGAGGAACAGTTGATTGCAATACTTTGTGCTAA
GAGGTAGTTCATCCTGCCAGAAAGAAAAAGCCAGGTTGGATTGACAAGGTATATAAAAGC
TCCAAGGTAGCTGGGCGCAGTGGCTCAAGCCCGTAATCCCAGCACTTTGGGAGGCCGAGG
CGGGCAGATCACTTAAGGGCAGGAGTTCAAGACCAGCCTGGTCAATTTGGTGAAACCCCG
TCCCTACTAAAAATACAAACATTAGCCGGGCATGTTGGCACATGCCTGTAATTCCAGCTA
CTTGGGAAGCTGACACAGGAGAATTGCTTGAACCTGGGAGGCAGAAGCTGCAGTGAGCCA
AGATCATGCCACAGCACTCTAAACTGGGTGACAGAGTGAGACTCTGTCTCAAAAAAAAAA
AAAAAAAAAACCTTCAGGGTAAGGAAAGAGCTTTTTCCCAGTGAGTCAGAGATCAAATGC
ATGTAAAATGTTTTACCTAAATAAAAAATTTGCCCTTTTTCCTTAAATTTACACTTACTT
TTCCCCAGATGCCTAACTCTGGCTAACACTTACATGCAGATTGAGAGGAAAAAATAAAGA
GTAATTAAGATTACAGGAGAATATTTTAATCCTGGCATTCTGACACTGAGGATATTCAAC
ATAAAATACAACTTTACCCAAGCAAAACAAGATTAGGAGGAAATCATCATGACAAAATAA
AACTAGCAATTCTAAAGACATGTACATATAGTGAAGTGAATTTTTTCTTTGTAAAAGTTA
GTTGAACAATGGTCAAAATGGGTTAAAGAATCACATATTGTTAGTAAACCAGAAAACTGC
AAAAATTGACCTTGGAAGAAATGAAACCTTCAGAGAAGTTATTAACAGAAAATAGAATTG
ACATTAGCTAAACTTTTCATGGTAATGTTTACTGACCAAAAATTGATAAAAGAATTATAT
CTTCCTTTAAAATTTGACATTGGAAAATTGTATTAGGGAGAAATAATGAC
>FR0012641
CACTCCGTCTCAAAAAAAAAAAAGAAAGAGAAAAGCTGTTGGTCCTATTGATGCAGGATT
TTTTACTCCTTAGTTCAGCTAAAACCGGGTTCTAGTCTCACGACCAGAAAAAATTAGGCA
CGGGGACACATTGAAGGGTGAGGAGAACGGATTTATTAAGCATAAAAGAAAGCTCTCGGC
AAAGAAAGAGGGGGTCCTACTAACAGGGTCCCACCTCACAGATTGAATACCAGGCCACTG
CTCACGAGCTGAAGAGGCCAGGCTCCTCCCCCTGAATAAGGCACGAATTCCTGATGGCTC
CACCCCATTCCCCCAGTGCCTGTGGGCCTCCAGGCAGTTGCAGGCATGCCCAGACAAGAC
CCTATGCAGATTCCCTCTTCTGAACAAAAACATCTGGCATAAATACTTATAGAGCAGGTT
GGAGATTCTCCAGGGACCCTTCCTTATCTGCCTAGGCATTTGTCTGCCTCTTGCCTCTAT
CACTATGTGTTGAGAGATAAGTGAAGAGAAATTAGAAACACAGGTTCTCCTGCTGCTGTC
TTGCTCAGAAAAATTGATCCTAAGCAGTTATATGATAGCTATTTTCAACTCAGTGTTTCT
ATCAGTCACCATTTCTAATAGTTAGCAGAAAATTATGAGATGCCAAAGTCCTTTCCTATC
TCAATACTGACCACTCATATGTTTCCTATTCAGAGAGTAAAACACATGCCATATTATCTA
AGAATCTTAATATATGCCTCCCAAAGATATGCTGTTAATGCAAGTTCTGGCCCATGGAAG
GAAAAAGGCTTCACAGAGGGCCTTCCCCGATCTTTAACTTGAAGTGCCATTGCTAGTTTC
TGCGTTTATCTGTTTTCAACAGTACTTAGTGGAAGTTTGGAAAAAAGCATACCAAGCTAC
TCCACTGAAATATAAATTACTTACTTATTACTTTTTATTTCATTTATTTTCTTATTTATA
CAAATGCACATAATACAAAAGGAATAAAATCAAAACTTGATGACAAAATAGATGCACAAA
ACATAAACAAGGGGAGATGAATAGTAGAAAATGTATACTGTCCAGTTCTGCACAGTTGCT
AAAGGTAAGCTGAAGGTTTGTTTGACCAAACAAAGAGGGAAATAAAATCAGTGTAAAATG
TGTAATGTTTTCAAGCGATAAAATTTTTATTTGGGAGAATCTATGTTTTGCCTTATATCG
ACACATTTCCTAATATTCATATGTGAGAAAACACTTTCAGGTAACCTTCCCCTAGCTACA
GGAGAAACACTGTATAGTATCAATGAATGGCAGGTTGAAAGAGCCTTGAGTCAAAATAAC
GAGCATTTTATTCTTTAACTTCCTTCTATTTACATCAGTGGCACAACTGAAAGAGCAGTT
CGATAGAAACGAGTCTAAAAGGGAAGAAAAAAATAAACACATTTTAACATCTCAGAAAGG
TCATTTACATTGACAAGATTTCAGTTTCTTAAGTTTAAAT
>FR0012642
CTCCACATCTCAGTCCACTCATTAAAATTCTCTGTCTTTCTAATTCCACTGCTGAGGTCT
TTCTTGACCAGCCACTTCTGCACCCTCCTTAGGGACTCAAGAATTCTAATCTGCATTTCC
ATACGATATTGGGATGCCTTGAACATATTCCACCTAGACATTTCTCATAGCTTCTGTTAC
TCTACCATGGGAAAGTCTTTGGGTTTATCTTCAAGACTAACATTCTTTCTGACTAATTTT
GGAAGGCTAAACGTTGTCCATTTTATTCAAAAATCCCCATAATTTACCAGGAGCTTCCAT
TCATCTAGACTAATAATAAAGAAGACATCAATCCCAATCTGCCAAGCTTTACCTCAGATT
TGAAGAAACTACTGGGAAAACCCATAGTGTAATTGAAGTAGAAAAAAAAAAAAGAAAGGG
GAAAAAAGAGTGAATCTTCTCTTCTGTAATTTTTTTTCAATTGACAACATTACCATCTAG
AACTGGCAGACATTCCACATATATAGGATTGTCCTGAATTAAACTCTGCTGCCTCTTTTT
AACACACGGGATATATAATGTTACTTGATTCTGCAACCAGAAAGCAGTTTTCTGAATATG
ATACTTTCTATATATAATTTCAGTATATCCTCATCTGGTAAAGACAGACAGAACTCTGAA
GTGGAAAGAGCACTTGTCAAGATATCAGGAGATGACGGCTTTGTGAGTTCTGTCACTAAC
CAGTGTATGTTCTTGACCAAATAATTTTACCTCTCTCAACCTTGGTTGCTCCATCCACCA
AACGATAGCGATCTGAATTCGTCAGCTTCTTTTCTATTATGACACTTGATTACTTCATCA
CCAGAAGCTGAGCTCCCAGCTTGAGTATGCAACATGTCTGGACATGTTTGGCTAATTACT
GTGGCAGCCAGCCTGCTGGCCATTGCAGAATGACCCAGATGCTTCCTGAGAGAACTCAGG
TTTAAGGAAGAGAAAACCAAACTCCAGGAGTCTGACAGCAACAAAGCCTTAGTTGACAGA
AAGGTAGTTATTTTGGATGCATAAGTGTTTATTATTCTTATTTGCCTCCTAACTCCATGT
CTAAGTTCAAGAAAAAGCAAATTAATTAATAAAAACCAAAAGACTGGGTTTGCTAAACAA
CTTTTAAAAATATAGGGTCAAAACTGTTTTGTACATAATGAAAGAAATTATAGATGACAC
AAACAGAAAAACATTTCATGCTTATGAATCAGAATTAACAGTGTAAAAATGGCCATTGTG
CCCAAAGCAATCTAAATATTCAGTGCATTATCATTATCAAAATGCCAATGTTGTTTTTCA
CAGAATTAGAAAAAAACATCCTAAAATTTATATGGAACCAAAGAAGAGCCCAAATACAAA
AAGAACAAAGCTGGAAGCATCACATTACCTGAATTGAA
>FR0012643
CTATTAGTTCTTACACTTTAGCCCAGTTAGTTGCTTCGGCTTACTCAGGCATGCCTGGAC
AAGCCCAAGCAAGTCCTAGCTCATAGCTTATGCCCCTTCCTTATTTGGAAATGTTATTGC
TTCCTTAAACCTTTCATAAGCAACTTCCTCTCCTTCTTTGTTCTCCCTTGCACTTACCTA
TTTAGGAAAGTTTTAGGTTATTAGCAAATCGGGTATCAGTTTAAAACTGTGAGGTCCAGC
TCCAGCCAATGGATGCAGGATACGACAGTAAGGATGATCCAAATGCATAAGGGATAAATA
TGTTGCTTTTCCTTTGTTCAAGTGTGCTCTCACCATTGTTCCATCTTCAAGGAGCGCCCT
TTCTGCAGAAAGTAAAGACTGCGTTTCTGAGAGGTCCTCTGTCTCTATGCTGACTTTTCT
TCATGGCACTGATTATCTAACACACATCATCTCATTTTAAAAATACAATTACCCTGGCAA
TTGCTGGAATTGTTTCCAAGTTTTGTGGAACTGTCCATTGTGAGTTTTGGAAGGATGCAG
GGCTCCACCTCCCACTTCAGAAACCAAAGGGAGAGATGGGTTCTTCCTCTCCATAAACCC
ATGGTAGCCAGTGTAAAGGTACAAGAGCTAGACTCAGCAATCAGACACTCCCACATAGAC
CAGTGAATCCTGGGAAACAAAGAGTGGATGTGATTAAATGAGCAGTCACAGTAGTAGTCT
AGCAAGAGAAATTCAACAGCAGCTGTGGCATCTGGATCAGACTGTTTATACTTTCAAAAC
TCCCTTACTTCCCACTTGTCTCCAAACCTGACTCTCTGTACGTCCCATCCATTTTGTGTG
AGAGTTACCCAATCCTCCTTTAATACTTTCTTTCCTGTCTAAGCTAGCCAGAGCTGGTTA
CTGCTGCTGACAATAAAGCCTCAGCAAGCTAAGTAACCGAGTGTTAAAATGTCCGGCAGG
AAATAAGGAACTGAAGAGTTTTGAGGAGAACAACATAATCAAATATTTGCATATAAACAG
ATAGGAAATAGGACTTTCATTTCTTTCTGACTGCCCATCATGACGTAATCATTCATTCAC
CTAACATTTATGAATGCCTCTATGGTCCCAGCAATGAGGATTCAGCCTAGCACCTGACCT
CCTGGAGTTCAGTATCTAACACAGAAAACAACATTAAAATAGAATGGATATTTTTATTAA
AAAAAAAAAAAAAGTATAGGTGGTATGGCAATACAAGCTAGTCTAGTAGTCAGCAAATTT
CTCCATGAAAGCTGCCGAG
>FR0012645
TATTTTAAATTCACATATATGAATACTATACAGTAAAAACTAACTTATGCTACATACCAC
ATGGATGAATCTCAAAACCCATGTAAAGCAAAAGAAAACCACAAAAGAATCATGCCATTT
GATTACACTTGGGTGGTTTTTAAAACAGGCATATCTAAACATAGTGCTTTGAAGTGTAAG
CTTGGGTAGGAAAAACTATAAAGAAAAGCAAGAAAATAATTACCACAGAAGTTATGTAGA
GGTTATCTTTGGGGAAGGAAGAGGGAATAATAAGAGAGGGACAAAGAAGAGCTTCTTGGT
TCTTGAAATGTCCTATTTCTTGACTTGGCTGGTGAATGCATGAATGTTCACTATGTGATA
AGTCAGGGGGCTGTTTTCATTTTGTTCACTTTTATATATGTGTGGATTTTTCCACAGTTG
AAAAGGTAAAGTTCAGGTGTGGTGGCTCACACCTATAATCCCAGCCAACACTTTGCGGGG
CCAAGGTGGGAAGAATTACTTGAGGCTAGGAGTTGGAGAGTAACCCAGGCAACAGGGTGA
GGCACTGTCTCTACAGAAAATGAAAAAAAAAAAAAAAAAGTAGCTGGGCATGTTGGTACA
TGCCTATAGTTCTTGCTACTTGGGAGGCTGAGGCAAGAGGATCACTTTAGCCCAGGAGTT
TAAGCCTGCAGTGAACTAGGGTTGTGGCACTGCACTCCAGCCTGGGTGGCAGCAAGACAC
TGAGTAAAAGAATAAAATAAATAATTAAAAGTTAAAATATAGGAAAAAATGAGCATAGCC
TTATGCTAATTTTTCAGTTACTAGGTCTGATATCATCACATTCCTTGCTTGTCATTGAAA
ATTTTTTAAACTATGATACTTTTTTTTAGTGGTATTTATCCAATTAAATCTGCTAACAAA
TTTGGTGTATAAATCTCAAGGGTAAGGGTATGTGGAGAGTGGGTGTGTTTGTGTGAGAGA
GAGAGAGAGAAGAGGGGGAGGAGAAAAAGAAGGAAGAGGGAAGGAATGGAAAAAGATAAT
AAAGAGTTGTTCTGATAGATTAATCTTTAGTAGATGTATTCCCTACAAATTGTTTTTCTC
CATATTGCAGTGTCAGGTAAAGAAAGGCATCCCAGGATGAATTCAGAGCTAGGAACATGC
ACCTTTGTATCATAATGCTAAT
>FR0012647
CAACTGGCCACCCAGAAGTTTCCTTTGCATAGTCAACCAAAGCTATGGCTTTGTTCTTTG
GAGCTTATATACTGCATGACTCCATTGATACAAATAAGACAGCACCTTGGTTTCCCAGGG
ATGTTTTCATTCAGAGGTCCTGTCTCCCAGGAAAGCAGTAGAACCAGTGACAGCATTCAA
CAGCCACACTGCATGGTCATCAGTCTTAGGCCAACATGGGAGCCTGAAATTAACTCCATC
AGTAACTACCTGTGTGTCTTGCTGATACTGAATGAGCCCTCACAAGCCAAGCCAGGTGGA
AGACAGCCAGCAAACGTCTACAGTTATTCTTAGTGAAATTCCTCAGAGGAATCCAGGGGG
CTCCCAGTTCCCAACACTCTTCGAGATGACCATTTTTCGGGATTTGACTGGGGAACATTT
TACATATTCAGTCTTTCTCAAAAATTTTTATTTATTTTCTTGAGAAAGGGTCTTACTATG
TTGCCCAGGCTGGAGTGCAGAGTGGTGCGATAACAGCTCATTGCAGTCTGAACCTCTGAG
GCTCAAGCCATCCTCCCATCTCAGCCTCCCAAGTAGCTGGGACCACAGGTGTGCACCACT
ATGCTTGGCTAATTTTTTGATTTTTTATAGAGACGGGGGTCTCGCTATGTTGCCCAGGCT
GGTTTCAAACTCCTGGGCTCAAGGGATCCTTCCGCTTTGGTCCCAGAAGTGCTGGGATTA
CAGGCATGAGCCACTTCACCCAGCCACTTTTCTAATTTATAGACATAAAAGTAATTGACT
CCCACAGCACAGTAACAGGCAATGCTGCTTGGCATGCCACAAACATCTGAAAGCTTGTGA
CACTCCTAGGATTGTGTCCATTCTTTCATTATGTGGAAACTTTGTTCTGTTATGTGAAAT
GGGTAAGGCACCAAGTGAGACTTTGAAATCTAATTTTTAGGTGGATGTGATATTTATTGT
AATAGGACTTGACCTCTGTACTTTAAAGAAATCACTAACCAAATTTTCAAAGTTTCCTTT
TAAATGCGTTTAGCTAGAAATCTATGTATTTATCCCTTTCCTATTTTGCATTCTTCTCCC
ACTATTTTTAAAAACTCATTTACAGTAGAAACCATTCTTCTTTCTCCCAACAGTATCCTT
TGCCAAGACCATGAGAACAGTAAGGAGCATGTTGTTGGTCAGGGTTTCAGAATACGCGTG
ATGTCACTGAGAATGTTTGCTCACAGTCAATAATTGTCTTTGTGGATGTGATAATTTTGG
AGATACACTTCTGGTCAGAACTCAGGTGAGATAATCTTGCAATACTCCAAATGCAGATAC
TCCAGCCACCCGCAAGGTTCCAGGAAAGGACAATGTCCTGCGAGAAAATCAGGAGGCCTC
CACTTCCTGGGCCACTTGAGAAGTTCCTGGGCATGTCACTACATGTTGGTTGACTCAGCC
ATTTCTCATGCTGTTTTGTTTCTTGCGGTGGCCACTTAACCCCAAAGAATGAAGGGAGGA
TCCACAGTGAAAGTGCCTGAGTTTCTCTATGAGACCAGATGCTGTCGAAACCAAACATCT
TTTCCTTTGCTCTATGGGAACATTTTAGGGTTTGTTTTGCACAGCTGGTTTCCAGACTAG
AAGATTAACAAGTTTGGGTCCACCCCTAAGAATCAGTGGCTGTCTTTTAAGGTGAGGAGT
GTGGGCTTAACTGAGGTCCTTTGAGGGAGCTATAAAGGAGAAACAACCTGGGACATCCCA
GTTTTCCTATTCCTCCACTGTTAATATCTCA
>FR0012648
ATCTCCTTGCCCGTGCCTCCCATTGGCTGCAGCCGCTTAGCTGTCTTGCCCTCTGCCTTC
CAGGCGGCCTCAGGTAAGAAAGGCGGAGGTGGGCCTAGAGGACACATCCCAAAGCACTAC
AGGAAGTAGGTGTGGCCCTACATGTATGGACACGTTGCCAAGAGCACGGGAGGGAGGGGA
GGCTGAGGCAGAGCCTGCAGCCAGGGAGCTCCGTGATGTTGCTGGCACCTGGCAGGGCAC
AGGGTGCAGCCCTGGGCCCAGAACCTCCAGACTGGGGGCTGCCGATGGGGTGAGGCTCCC
TGTGCTGCACCCACAGGCCTGTACTGCAAACCTTCACCTCCGCAGTCTAATGGGTGTTGT
GTGAGTCTTACAGACCCAAGCACACAGGTACAGGCACAGAGGTGAAAAGGTGTCGACTGG
GAGAAGACAGAGGGAACCTTCTGAGCAGCTCAGAACTGTCCCAGGGCTTGGCCAAGCTGC
TAGGCTCAAAACCAGATTGGAGGGTTGGTGTCAAAGGCTTGCTGATGAGGTATGTGGATG
GACTTCTTGCAACAGGCCCAGAAGTTGAGAAGAGATGGTCCCTACTCTTCTGGGTGTACG
AAGCAATCTAAACATGACGGCCAGACTCTCCAGCCACCTTAGTGATGCTTGTTTTATGGC
CTCGGACCAAAATGGTCATGAGAACACGGAAGGAGGGCACGCCCAGGCTTCTTTCTTCGT
CAAGCCTGCCCGGGCAAGGGCTCCTGCTAAAATATTTTAGCGACCAACCACACATCGCAA
TACTAGTGGGGT
>FR0012649
TACATGCATGTATAGTGCAGGAGACATGCAAAAAAAATGCTGATAGCAGCATTACTCAGA
AACATCAAAAACTAGAAATAATCCAAATTTTCAAAAGAAAAAAAAAAGCAGGAGCTGAAT
ATGGTGGCGCATGCCTGTCATCCCAGCTACTTAGGAGGCTGAGGCAGGAGAACTGCTTGA
GTCCAGGAGTTTGAGTCCACCCTGGGCAACATGGTGAGATCATGTCTCTTAAAAAAAAAA
AAAAAAAAAAAAAAGACAGGAAAGTGGTTTCCTTAAAAGTCAGTGTTGGAAATAAGAGCT
CGGAGTCGCAGGAAAAACAAGCACTCAAACAATAGGTTTCTCAGCAAAGCAAGTTTACTT
CTACAGAAGGCTGCCGCTCATGCTTCTGGCCGCTGCGAGCACAACTAACAAAGGAGAGGA
GTTTTTATCCCTAACATAGTCCCTATTCCTGTGTCCTTCCCCTATTGGCTAGGGTTGGAC
TGCACAACCTAAGCTAACCCCAGTTGGCTAAGACTTAAACTTTTCAGCCGGGCATGGTGG
CTCACGCCTGTAATCCCAGCACTTTGGGAAGCCCAGGTGGGCGGATCACGAGGTCAGGAG
ATCAAGACCATCCTGGCCAACATGGTGAAACCCCGTCTCTACTAAAAATACAAAAAAATT
AGCCGGGCGTGGTGGCCCGCGCCTGTGGTCCCAGATACTCGGGAGTCTGAGGCAGGAGAA
TTGCTTGAACCCCTGGAGACGGAGGCTGCAGTGAGCTGAGACTGCACCACTGCACTCCAG
CCTGGCGACAGAGCGAGATTCCATCTCAAAAAAAAAAAACAAAAAAAGACATACTTTTCC
AATTAGGGTAAACGTGCGATTCGCAAGGGAGGGTGGGGGATAGGAGTGGTCCCTCTGCTA
CAGCACAAGGCGTGTTCGGACATGTCTGGGCAAGTCCGGGCACAACAAGAGCGGGAGGGC
TGCTCACAGGCTAGAAACAAGAAAGTACAAGGAGGTGAGGCTCCGAACCAAGGACAAGGA
CATTACACAATTAAACCCTTTGAAGACGAATTCACCATCTCTGGCAGTCAGAATGATAGA
GGGAGACAATTGCAGATAGAACAAGGCCTTTGGGAGAACGGGGAGTTGAAGTGGAGGAGG
TGATGCTGGAGTACTGGGAATGTTCTATTTCACGATGAGTGTGAATTACAGTTTATGGAA
CTGTGAGTTTATGTTTGATAACACTTCTCCAAGTAAGTGTTACATTTTGCAATATTAAAA
AAAAAAAAGAAACTTTAAAATTAACAGGGAAGGCCGGGCGCAGTGGCTCAGGCCTGTAAT
CCTAGCACTTTGGGAGGCTGAGGCGGGTGGCTCACCTGGGGTCAGGAGTTTGAGACCAGC
CTGACCAACACGATGAAACCCCGTCTTTACTAAAAACACAAAAAATTAGCCGGGCACGGT
GGCAAGTGCCTATAATCCCAGCTACTCGGGAGGCTGAGGCAGAAGAATTGCTTGAACCTG
GGAGGTGGTGGTTGCAGTGAGCCAAGATCCCGCCACTGTACTCCAGTCTGGGCAACAAGA
GCGAAACTCCATTTCAAAACAAAAAAAATTACAGGTAAAAATCAGTAACATGTAGGACTT
GACCAGATAGAGAAGGGAAGGAAGGTTTTTATAGACAGGGCAGAGAGCACGAGGGAGATA
CAGGGCCTGGGGCGTACCAAGCTAGTGGATTGGCGGAAGTATGGAA
>FR0012652
GCCTTGGCTGCTGTACTCAAGTCATGGATGTGAGGCTTGCTGGGGAGAACACGGAGAACC
CCCTTTACCCATGGGGTATTGGGAATGTTGGCCATGTTTGAACTAGCTTATTTTCATGGG
GGATCTTGCCATCACGCAAGGCTGGGAAAAGTCCTGAGGCAACTGAGAATTTCTGGCCAG
GGCATGCCCAGGTGTGATTCAAAGGTCTCCGGACCGGATGTAGCCTCTGACAACCAATTC
TGGGTGTTGGCAGAGAACCTCAACTATCCTGGTGCACAACTCTTCTCTCTCTATCTGCAG
CCTCTTACTCTTTCTCTGCATGAAATGTGCAAGATTTTTACAGTCTAGAAGCAGAGTTTT
CCCCTTTCCCTCCCGCAGTGAGGTTAGTTGCTACCACTTCTCTGGTAAGCACATTGTGTT
TCTCAGCACAAGGCATGTTTGGATATGTCTGGGCAAGTCTCAGCCAATGCACCAAAATGG
TACAGTTCCTATGAGTGGAGAACACCAGGTTCTTCATCTTGAGTTGAATTAGAAAAAATG
ACATGGACACACATGGAGTAGTTTTAAGGTGCAGGGAGTTTAATAGGCAAGAAA
>FR0012653
TTTTTCTTTCTCTTTGTTCTATTCATTCATCCATTCATCCAGCATGTATTTAGTGAGTAC
TAACTAACTTGGTGCAAGACACTGTACTAAGTGCTGGGGATCTAGTGATGAATAAAACCC
ATGTGGCCTGGCTCTTGTGGAGTTTACAGTTCAGTGGGGAAAAGAGACACCAAAGAGATA
ATCACATCTAACACACTGTGGTAGGTGTTGTGGAGGAAAAGGCCAGGAGGGCAACAAGAA
CAAACAATACAGAATGGGACATGTCTGGGCAGGTTGGAGAATGCCCCTGTGAGTGACTGA
TGCCTGGTGAGATCTAATAAGGAAGCAGAAGGCAGCCAGGTGAGGAGATGGTGAAGCGTG
GGGAGAGGGGATGCTGACTCCAAGACCAATTGCAGGCCACTGAGGATTTTAA
>FR0012654
GAAACTTTCCTAAATAGGTAAGTGCAGGGAAGGACAAAGAAGGAGAGGAAGTTGCTTATG
AAAGGTTTAAGGAAGCAATAACATTTCCAAATAAGGAAGGGGCATAAGCTATGAGCTAAG
ATTTGCCTGGGCCTGTCCAGACATGCCTGAGTAAGCCAAAGCAACTAACTGGGCTAAAGT
GTAAGAACTAATAGTTGATAGGAGGGTTTAGAGTAAGGAACTATTATTCCTAGTGTCTAT
TATTTTATTTTTAAACAAGACAAGCTTTGAAGAGGAAGTTTTCTACTTTCTACAATCTCA
GTGAGCGGAGGGATTACTTTGAACAGAATGGGAGGCAGATTTGCCCTGAGCAGTTCCCAG
CTTGAATTTTCCCTTTAGCTTAGTGATTTCGGGAACCCAAGATATTTTCCTTTCACATTT
GCATACCCATCTTCGGGAGTAGCAGGTAACCCAGGTTATTCACGGGATTTGGTTTGCCTG
GTTAGCCCACAGTGGGACACAGGAAGGAGAATTCAGAGCTGTTACCAAGTGCTACCTGAG
ATCACACACAGTTACTAAGGTCTGGAGAATTCTCTCCCCAAAGCTCCAGATGTAACTGTG
ACTCTACAGTGACTTCCTGACTCTAGGGACATCAGAA
>FR0012655
ATTAGCATGGAATTCAGGAGCCTCTGTGGTTTGGCTTCCACCCTGCATTTCCATATTTCC
CATGCTTCTCCCTTGCCACAGTATGAGAACTTCCCCTGCTTTCCCATCTTGATATCCTTG
CTTATGTTCCTCTTTCAGGGAGTGCCCTTCCACCCTTACCTGTTTCCAGTCCTGCCCAGG
CATGTTCATGAGCAGAGTTTGGGAGAACTTTTTTCAAAGTTGAGTAATATCTGGATCCCT
AATAAAACAGTTCTTATGGATTCCTAATATTGATTTAAATGTATTGCAAAATCACTTCAA
TATACAAAACTATGAAAACATATAATTAAGTAGAAAAATGTTTCTCACTTCTAGATAACC
ACAAAGCCAAAAAAAAAAAATTACACACAAAACCACAAACCAATAGAGTTCTCATTAACA
TGACTTGTTCTCTCCTGGTTGTGATGTCAGTCAGCTATAAACTGCTTTCACATGTGGTAT
GCCTACTATCAAATGCCACAAGATGTCTCAGTTCTTCCCTTCTCTTTCTCTAATTGCAAA
GTCCTCATTCCTGGGGTGCTCCCACCCCCAGTGGAATAAATGCCTCAATGAAGCATCATC
ATGAATGAAAAGGCTCAGTAGTGTTCCCCACCAAGTGGCTGCATTTCTACATGAAAAAAA
TACATCTGCCTCTAACTTTCAAACTGCCTAAGTGCAGATTTATTTAATAAATATTACCTA
TTGTCTGCTACAGACTGTGTCAAAGGTTGTGTGGATCCAAACATGTATCATACATGGATC
CTGCCCTTGAGGAGTTTCGTGGCAAAAGAAACCAAGGAAACATTATT
>FR0012656
TGTATCTTCCAGCAAGGCATTGCTTTAGAAGCACTCATCACTTAAGAGACAATATGGCTG
GTCATTTTTTAGGCTTAGTTTACAAAAGGTGTTTCGAGTGTTTGGTTAAAAAATCCTCCT
TCTCAATTTCTACATCTCTCTTTCCTCAGAGCAGAAAATACTGTCAAAGACATGTTTGGG
CATGAATCTTGGCATGTGATCAAAATGATAACCCACATTTTCAAAGCAAATATAGTTTAT
GGCATACTTTCCTATGTGTTATTTCATTTAGTTCTTAACAAGTAAAGGAGGTGTTGTCTT
CATTGCCATGATGAAAAATGAGATTCAAAGAAAAGACTAGCTCATATATATATAATAATA
GCTGAGAGTTACACAGGAGAATGTTTCCAATGTGCCAAACACCTTTTGTATTTTAACTAA
ATGTTGGACATATTATATTATACTTGCATTTTATAGATGTAGAAACTAAGAAAAATTGGT
CAAAGAAGATGCCTGAGGTCATATCACAGGCATGGGCTATTTCATATTTGCTAATCAGCA
AAACCAAAGCTTGAATTCTTCTGACCCAAGTCAAATGACTTTTGTAGAGTATTATCAAAT
ATAGTAATGTGGCAAAGCATGACTAAATCCAGAGAGCATAGTCCCCGACATGCTCCCTTC
ATGCTGCCCTAGCAGAGGTTCTCCATTAAGGGCTCTGCCCCTGCAGCAGAGCCCCTGCTT
GGACATCAAGGCATTTCCATACATGCTCTGAAATCTAGGCAGAGGCCCCTAAGCCTCAAC
TCTTGCCCTCTGCCCAAGGGCTTAACACCACATGGAAGCCACCAAGGCTTGGGGCTTGCA
CCCTCTGAAGCCATAGCTTGAGCTATACCTTGGACCCGATGCACAAAACCATTCATCCCT
CCTAGGCCTCCAGGCCTGTAATGGGAGGAGCTGCCACAAAGGTCTCTGAAATGCCTTGGA
GGCATTTTCCCCATTGTCGTGGCTATTAACATTCAGCTCCTCTTTACTTATGCAAATTTC
TGCAGCTGGCTTGAATTCCTCCCCAGAAA
>FR0012657
CCTATGATTTTTATTCAAGGAAAAAATAATATTAGAAAGGTAAGGGGTAGGGGAGAAGGA
TTTGGTCATTATTTGATGAACATTTATTAACTAATCACATTATATAGGAAGCACTGGAGA
GACAGAAAAGATCTTAAAGACCTTAAAGCTGTTCCTTGACATGTTCACCATCAGGGAGAG
AGATCTATGTGCGCTAATAGAGTTGTGAACAGAAGTCTCAGGCAACCCAGTGGAAGGAAG
AGTGATTTGTGCAAAATCATTTCAGGAAGTCTTCATCAAAGAGGCGATGCTCATGACCAG
GTGTGCACAAGCAGTGCACATGCTGAGCAGAAGCACTCCAGGCAGTGAGTTCAGAGAAAA
GTGCTGCAGGCAGAGCGTGACTCTGGGCAGAAAGACATGCAAGGGCATGTCTCCAAGGAA
TGGTGATCTTTCAGTAGCTGGAGCAGCAGGTGTTGTTGGGGTAGAACATGTGGGAGAGGT
TAGGTGTGACTGCAGAAGGCTTTTTATGCTCACTGAGAAGAGTGGGCAGTGCCCTGTAGA
GAACAGGAAGCTGCTGAAGTTTTTTTTAGCAGACGGATGATTTTTCAGAATCATGTTTCA
GAAAGTCAGCTCAGTGGCTCTGTGGAGGAGAAAAGGGATGAAGCTGAAACTAGAGCTTGG
AAGCGCAATTTGGAGCATCTTGGAATAGTCTAAGCTGGAACACTGTGTTGCATGGGCTCT
GAAATCAGTCTGCTTAGGTTCAAACGTTAATTACTGCCTTCATTTGGGGACCTCAAACAA
TTAGCTAGCTATAGAGTAGAGGAGTGCCAGTAGCTACTGTAAGAATGACTTGATACAATA
AAATAAAGTATAATGAAACATTAATGCACTATAACTTTGTAATCGATATTAGTTATCATT
ATGGGTGCATAAAATTATAGGGAAGAGGGAAAACTTGGAGCAGATTCTAGAGATATTTAG
GAGTTAGGATTCACAGGATTTTTGTGAAAATGTTGGATGGTGGTGATAGATGGTGAAATT
ATTTCAGATGTTTAGATTCAAGAGAATTCTGGGAAATGACAGATAATAGGTAATGCAGGG
AGGGGACAAAGGGCATGAGAATGTGGAGAAAGTAAGGCCTATTTTCACATAAATAATGTT
TGTAAAAATGATGGGAAATGTTTACTGCAGTTACCTCGCATAATACGGAGGTGCAGTGTG
TGCCATTGATGATGAAACGTATCCAAGAAGTTTTAAGGAACAAGATGGAAAAATTCACTT
GTGATAAATCTCACAGACCCAATCAAGGGAGGAACAGGGTAACTAAGCTTCTAACAGAAA
TATGTAATTTCTTAAGAAAATCAAGTGCTCTCCTTGAGGACTAGAGGGTAACATGCAGCC
TTTAAGGAAAGAATAGGTGCAAATTAAGAGAGAAGTTGGGAATGAAAGCTGGCAATGTAT
TTTTTTCTTTAGCATAAAAAATTGCACATTATCAATGTATTACAAGAAAGATGAAGTGCT
CAAATCCACACAGCCAAAATGCCCAGTCTAGGTAAGTTTCTGTTATAATAAGTCAATTTA
GAATAATAAAAGTTGTTAGGAAAAGAGAAGTTTTTATTGACTTAAGTGGTCAAAGGGTGC
TGATTTAAA
>FR0012658
CTATTAAAGCACTAACGTGGGATTGTTTTAAGTTAAACATCACCAATTTCAGTAAAAATG
AGTGACAGACATTTTAGGGAGGAGAAAAGGAATGGAGAAATATGTAAAACTGAGGCATAT
TTAATGAAAATAATGTAAAAGGCCTTGTCTGAAACTTAAAGGAAGCAAAATAGTGCAATG
TTTAAGAGCCTGAATTTTAGATTTGGAGAACTGATCTAGAATTTTGCTAGATTGGACAAA
CTGCTTAATTTCATAGAGGTTAAGTTCCCTCATTAGAGAAATAGAAGCAATAATAATTAT
AATAGTTTAGATCTACCTCTTAGATTTGTTGCAAGGATTAAATATAACCATATATATGTA
GGCTTGGTTGAGTGTAAAGGTTTTAGACATGCCTAGACATGCTCAGACATTTATGATAGC
CTAAGACAAGTCTTATCCTAAGACAAGTCAAAGACATATATAGAGAAGGGC
>FR0012659
TGCAGAGGGTGGAAGATATACCCCAGGAAAAAAACAATTCACACTACGGAATGCTAGAAG
GGTCCAGAACCAGGAAATATCAGAGACAACTGAGTACAGGAATGAGATATAAGGCCAAGA
TTCCACATATGAAACAGTTTTCCTTCCCTTCCACCTCTGCATGCAGAATGCCTTACAGCC
AAGAATCTACCCCCAGGGTGAAGGTGTGATAGGAGGAACACAGACCATCCAGAATTTCCC
ATACATTCACACATCACGCTGAAACGTTATTCTGGAAATAAATCTAAGGGCTCCGTAGAA
AATCCCCTGCATTCTACCCATTACAGTAAAATGTCAGCATTCCTGTCCCATCATCTTGGC
CATCAGAAAAGTTCCACACAAGAGAGCTCGTAATCCACTTATTACTTCATTAAAAAATAT
AAACAGTCAAGACCCCCCCACTCCAGACATTTGAGGAATACTTCCAATGTGAAATAAAGA
TGGGTGAGATCACGCCACTGCACTCCACCCTGGGCAACAGAGCAACACTTTGTCTCAGAA
AAAAAAAAAAGAAAGAAAAGCTTAACGAACTGACATAATTTTTCTTAAATCCAGAAGAAA
AGTGAGGTCACAGGGCAAACCACTATCCCCAAAATTGGAGAGGCAGACAGGTATGTACAA
AAGTCACAAGCTACCCAGAGCAGAAATCTCCACAAAGGAACCAATGCCAGGGCAGAAAAA
CATGAACTGTAATTGAATTGCCAGAGGCAAGTGTAGACAAGTCTGAGAGTCAAAAATTCC
AGAAGAAACCAGAAACAGGGGAGGGAGAACCCAAGCTTCTGTGAGTTTTACCTCCAAGAG
TTTGACCAGGTTCTCACAATAAATATTAGAGAAAAATCTTGTCATGCTTCTAGCAGGAGA
AGAAGAAAAAGAACCATTTCGAAACATGCCAGAGCATGCTGTTCTTAACAAAGTCTGCCC
TCGGGAGAAATATTTAATCAGAGCCTAAATGGCTGGAGTTTTATCAGAGCCTAACTGGCC
TGGGAGAAGGGAAAAATGCCCAACGCCAGCCCACTCTGGCCATCTTGTCCCACCTAAGGG
GGAAGAAAAAAACTGAGAAGCACTTGTAAAGTTCACATTCCAGAAGCACATGCTCACTAA
AAGACTGAGACCTAATCATAGGGTTCATAGAGGAATACTTTCCCTCTCCCCACACCTTAC
CCCCACATTACTAAAGGCCTATTTGCAGCAGTTCCTTTTCCCTGGTACATCCTGTCCAGC
TATGAAGAAAAAATTACAAGGCAAACTAAAAGGCAAAACACACATTTTGAAGAGACAGAG
CAAGCATCAGAACCAGACATGGCAGGAATGTTGGAATTATTAGACAAGAAATTTTAAACA
ACTTTGATTAATATACTAACAGCTTTAATGGGTAAAGTAGACAGCATGCAAGAACAGATG
GTCAGTGTAAACAGAGAGATGGAAATCCTAAGAAAGAACCAAAAAGACGCTGGGAGCAGT
GGCTTACACCTATAATCCTAACACTTTGGGAGGCC
>FR0012660
TACTGGACTAGTCATTTTGCTGTGGCTTTTCCAGTCATTTCTTGGTGGGCTTTATTTGCA
TTTTTTTTCCTCAGGAAGTTCTCATGCATAATGTTTCCTAAGTTCTCTTATATTTCAGAA
TGTCTGAGTGTTGCCCTTATTCCTAAACTAACATGTCTGGCTACAATATATCTTGAAAAT
TTTTTTTTTCTTCAGGATATTCTGTTAGAAATAGATAATTGGTGCTGTTAAGAAAAGTCA
GCAGGGAGACAAAGGATCTCTCAGCAAGGCCATTTTTACTTTCTGCAGAAAGGGTGCTCC
TTGCAGATTGAACAATGGCAAGAGCACACTTCAACAAAGGGACCCAAATGTGTATCCCTT
ACACATTTGGGTCATCCTCATTGCTGTGTCCTGCATCCATTGGCTGGAGCTGGACCTCAC
AGTCTTAAGCTGATACCCAATTTTCTAATAACCTAAAACTTTCCTAAATAGGTAAGTGCA
AGGGAGAACAAGGAAGGAGAGGAAGTTGCTTATGAAAGGTTTAAGGAAGCAATAACATTT
CCAAAAAAGGAAGGGACATAAGCTATGAGCCAGGACTTGCCTGGGCCTGTCCAGACATGT
CTGAGTGAGGCAAAGCAACTAACTGGGCTAAAGTGTAAGAACTAATAGTTGATAGGAGGC
TTTAGAGTAAGAAGCTATTATTTCTAGTGTCTATTATTTTATTTTTAAACCAAGACGAGC
TTTGAAGAGGAACTTTTCTACTTTCTACATATTCTATATATTTGTTCTACGATTTTCTGG
GTTAATTTCTTGCTGTGGGGAGATCAGCAACCAACCTGGTTTCCTCCCTTTTATTTGACT
TGTTCTTTCTGTCTGGATGGCTGAAAAAAATATTTCCTTGTCCTTGAATCTTAATAACTT
AATCAGATAGTCTGCAGTGTTGATGCTTCTGTATATATTTTTTTCCTAGGTGACAAGGTC
TGTCCTCTACTGTGCTTCTCTTTAATTTCAGAGATTTTTCTTTTTAATATTTTTATTTCT
TGTTTCATTTTCTTGGGTTACAATGATAAGGACATAAAATATCCTGTTACTTTGCCCTCT
ATAAGCTTAGTTCTAATTTGTTAATATTATCTCAGGCCTTTCCTCAATCCCATTAATATG
ACATTCAGCTTGTCTTTTTTCTTGCTATTTCTAATTTATCAAATAGACATGTAAT
>FR0012661
ATATTTAGGTTATTGAGGCTATTGAGTATTGAGGAACAAAATTAGTTGCAGTCTTAGAGT
ATAGGTAATAACTATCATTCCCTCATAGATGCTGTGATTTTACCCATTCCTGCAGATAGC
TGGCAAAGGCTGATGTTTGACACGTAATGCAGTATTGCAGACACTGCTTTTCCATGTTGA
AACAGAGTGGATGATAGAGCTGCTATTTAATGACAGATGCCACTATGGCCTGTAATGGGT
AGTTCTGGCTTTGGCACTAGTTTCTCTTCTTTCTCAGGGATTTCCAGGGTTAAAGTAATA
GATATTCTCTGTATTATTCTTACAAAAACAAGAACAAAACAATAGATCACTATAAAGGGA
GTTTACAACATTGCTCCCAACCCTCCCTGGGCCATTTGGCCAGGACATTCCTGTGTGTTT
GACAGAAGGCTCTGCCTGCCTCTCTCAGCCTCCAAGCTTTGTGTCATGCTCCAAGGAACA
TGCAGATGGCAAAGATGCCAGATGCCCCAACCACATTTTTCTGGGTTGAAGATGTTTAGA
AAATTGAAAGCAGTATTTTTTGTGTTTTTTTTTCTTTTTCTCCATTAAGTTTCATCTTAA
TTATTTTTATTGGTTAAAATTATCTCCTTCCCTCAAATTGGAGATTTCTATTTCTAGAAT
TTTTTCACTTAGGCATTTGGGTTTTTTTCTGTGTCAGTTTTTTCTGTAATAGTTTTAGCC
TCATCTCTCAAGGGATATCTTGTCTTCTATGAGGACAGTTCTATGTTGTCTCAGCAGGGC
CAGCTTTTGAACTCATTGCCTTGTTTGCATTGAGGTTTACCGCACCAACATTTGCTGTCT
CTTCCTGTTCTGTTTTTTTTTTTTTTTTTAATTTTAACATTTTAGTTGTCTCCACTGGGA
TCCAGTTAGGGCTCCCTCATGTGTGTCTATTCCAGCTTCATTATAATCTCCATCCTGCCC
ACTCTCAATTGACTCTCAGCTCTAACTCAGGTTAGAACCTGAGGTTAACTCACTCAGGTT
CCATCTGTTGTGTTTTTGGAGGGAGGCACTAAAGCAAATCTCAAAGATGGTGGGTCACCT
CAGTATCCAAATTCTGTAGAGTAGCTGAGAAGTAGTGTTACTGTATTTTGGAAGCATCTA
AACCCTGACTCTTTTAAGGGCTATTCAGGAATGACACTGATGCACATTTTAAAGGTAAGG
AATTAACAACCCTTATGAAATGTTACAAAGCCCTCAAAGGGCTGAATGGACTTGATACCA
TTCTTTGATGGAGGAGACACTATGTCATTTTCAAATAACATTTTCATCACGCTTTACCCA
TATTTCTACACCTTCCTTAGGGTGGTCCATAACCCAGACTCTCCAGGAATTCACAGGGAA
AGTCTGAAGAAGATAAGTGGTAGCTTTCCTGATTTAGCTGTTTTAATCTATTGCTTTAGG
ACAATGTGTTGGGAGATAGACCACAATGATTTCTCAAACCTCAGTCAAGAATGGACTACA
GTAAAGTCATATGGTAAAGGGGGGATTAGATTCCAAAGGCAGTGAGTAAGTGAAAAATCA
CATAGAGACAGAATAATTCTTGGAAAGCTTTAAGAAAGATTCTCTGTTGGAAACCAACAT
AGAGCCAGTTTTAGTTCTGATTTTCAAGCAGATGAGCACCAGATGAAGAGGTTGGCTTGT
GTTTTGGGGCCATGCTATTCCAAAAATATGTGTTTTTGTAAAAAATTATCCAATCACACT
GAAGGGAAAAGTGGATTCACCTCTTTCATCTCTGGCGCATTTTCTCATGGAATAGAAGGC
AAGCAAGATTGCCCTCAATTGCAATCTCAATTGCAAACTCAGTTGCCAAATTTGTATGCC
TAACTTTGTGTAATTTAGATACACATGTTGATGTGGCTCCAAGGTAGTTTCTTGAAGAAA
CATTGCCAGTTCCACTTTGGAGAGATAGAAGGGAGGTCCAGAGTCCATCCTGTTAAATGT
CAGTAGCACGGATAGCGGAAATGCTGTAACGAAGGAATTAAAGAGCATGTCCTCAGTTCC
TCAGTGCAGAGACAAGACTCCTATCTTCTCAATGAGTCTTTGTTCTTAGAGAAGCTTCTG
AGATGAGAGGGAATGAGGCTTCTGTGGAGAAAATTTCCAGTTAACTGTATTAGAGCTGAA
GCTCTAAGTGGATG
>FR0012662
TAATGTTGAGACAAAGGAAAAAGCTTAACATCTATCCAGATTCTAAATATGCGTTCCTTA
TGTTTCATGCTCATGCTACAATCTGGAAAGAAAAGGGACTACTAAATAGCAAATACTCCC
CAATAAAGCACGGGCCTGAAATTCTTCAGCTGTTGGAAGCAATACACCTGCCAAAGGCTG
TAGCTATAATCCATTGTAGGGGGCATCAAAGGGACTTACTTCCTATAGCACAAGGGAACA
GAAGGGCTGATAGAGAAGCTAAAGCCGTATCCCTCAGGGTGCAATCCCAACAGATCCTAG
CACTGCTTCCTTTCTATGATTCCTGAATGGATCCTGAATACACGCTATAGGAAGAACAGT
TAATAAAGGAACAAGGGGGACAAAAATAAGTATCCGGGTGGTATATGGAATCAAACTAAA
TCTCCCTCAAACAGCCCAGTGGAGATGCCACCCTGGCCATGGTTAACAGGCTCTTCATTG
GGCCTAACTTAGATTCAGTGGTTAAGCAGGTCTGTCAATCCTGCTCACTGTGTGCACTTA
ACAGTCCAGGAAACAAAATGCTTCCTCTAATAGAATCAGTCCAGAGGAGAGGAACTTACC
CAGGGGAACACTGTCAATTAGACTTCACCCAAATGCCCGCTTGTAGAGGATACAAGTTTT
TGTTAGTCCTGATAGATACCTTTACTGGTTGGGTCGAAGCTTATCCTACCAGAACAGAGA
AGGCTATTGAGGTTATAAAGTTTCTCTTACAAATAAATAGTCCCTTAGTTTGGGTAACCT
CAGAGTCTCCAAAGAGATAATGGCCCATCCTTTATCTCCCAAATAACTAAAGGGGTCGCT
AAGACCTTCAGAATCAAATACTATTTACATTCAGCATGGAGGACTCAATTCTTCGGGAAA
GTAGAAAGGGTTAACCAAACTCTAGAACAAGCATTAGGTAAGCTATGTTAGGAAACATCA
GAAATTTGGGTCAGCTTACTGACTATAGCCCTCTTAAGGATCTGCAATACCTCTAGAGCA
AAAATTAACATAAACCCATATGAAATGTTATACGGAAGGCCATTCTTAACTAATGATCTA
ATTACTGATCCAGAAACAGCTGGTTTAGTGAAATACCTAGTTAATGGACAATTTCAGCAG
GCTTTCACAAAAGTTTGGAACTCAAAGGTTCCCCATACCAGGAGCTAACCAGCATCCCAA
AATCAGGCCAAGAGATAAGATACTTGTTAAAACTTGGAAGGAGGGATCGCCTGCTCAACA
ACTACAGCCCAAATGGAAGGGAACATTTTCAGTGGTGCTGGCCATGCTTTCCATGGTCAA
AGTATTAGGATTTAAATAATTGGATACATCTTTCAAGGATCAAGTCTGTGATACCTGAAG
CCTCAGACCTGGAACCTGAAGTTTCCTTCAGCCACTACACCTGTGAACCTGTGGAAGACC
TGAAGTGCCTGTTTAGAAGACAGCCAAAAGATAAGTAAATGCCTACCAACTTTCCTTGGT
GTTTTTGTTGCATAGTTATTGTAGGTTGGATAATAATAGCCATATTTTTATATATTTGGC
TGGATAATAATAGCCATATTTTTATATATTTTTGCAGTTTTTCTTTTTTCAAATGTTTGG
AATCACTCCCTTTGTAGCAATTAAGCAGAATGTTTTAATTTCTCCCTATAACAAACATTC
CTGATAGCATAGGTATCCACCCCCTGAAGTTCCCATTAGATCTTTTAACCAAATTCATTT
CCTCTCACCTAGAGACCATTGAGCTTCATATGATCATGCAACAACATTGCCAGCCAGTTC
CAAATGAAGATA
>FR0012663
TGCTGTTACACTTAAGCCCCTCAATGCAAAGGCCAAAGAACCTGATAAAAGCAGGCATCT
TTCCATCAAAACCGACACATATGAAGGGGCTGTGGGTGGGGGGCCCTCATATGATCAACT
CCTGAAAGATGCAGATATGGCTAAAGTTTGCTTACATGCTTTTAACGATGGATTATCTTT
CAAAGATTAAAGAAACTTTAAGCACATGACTTCAACAAAGGATACTCCTACTGCTATAGA
ATATTGGGCCATATTTAAATAAGAATTTCATGAATGAAGACATTTTGAAGTTATTTGGTT
TTTTTAAAAAATGCACTAATAACTACTCTAAAAAAAGTCTGTGTTTCCAAAACACCGCCA
CTCTGCTTTTTGGAAACACCTTCTCTGGAATCCTTACAATTTTCCAGGCAGGCAGTGGGT
ACGTGGCACCATCTGCAACAGCAGAGTGCAGGCAGACACCACACCAGGGCAGGGCAGGGC
AGGGCAGCTCGGAGTCTGCTTAAGGCCAGTGGTATGTGCTCTGTAAATCCTGGGGTTATG
GTTTAGAAATCGGAACATGGCCGGGCGCGGTGGCTCACGCCTATAATCCCAGCACTTTGG
AAGGCCAAGGCGGGCGGATCACAAGGTCAGGAGATCGAGACCATTCTGGCTAACATGGTG
AAACCCCGTCTCTACTAAAAATACAAAAAATTAGCCGGGCGTGGTGGTGGGCGCCCGTAG
TCCCAGCTACTTGGGAGGCTGAGGCAGGAGAACGGCGTAAACCCCGGAGGCGGAGCCTGC
AGTGAGCCGAGATCCGGCCACTGCACTCCAGCCTGGGCGACAGAGCAAGACTCCGTCTCA
AAGAAAAAAGAAAAAAGAGATCCGAACATGTCCCAACATGTTTTATGTCCCTGAAAAATG
CTAAATGGTATTCTCAGGCTCTGAGCGGACGTGGCTTAGGTACTCTGGGAAAGCATTCTC
ACTGCTCTCTTTCGTTGATGGCTGCCCCGGGTCTTTGCAGTGACAGCCTTTAACCCTTTC
CTGAAGTTAAGGCCATAAAACCTAACCAGCTCTCTCAGGTCTCCCTTAAAAACACAGACC
CTGTT
>FR0012664
TGCCCAGTCTTTTCTTGCTGAAGAGCTCCATTGCACTCTTCTGCTGTGTTCTAATTAATA
CAGTTGTCTTTTTCAAACCCTTACTGTTGTCAGTAAATTCTTTTTTATCCCCCAAGAGCC
AACCACTTTCCATTGCCAATACTCTGACACCTCGCCAGGCAAAAATGATGCCTCAGTAAT
ATCTATGTTATCTTTTCCTGAATGTCATTTAAATGAATAGTGAAATACATAAAAATTAAA
AAAAAAAACAGTAAAAAGAACAGAAAGTTAAGGATGCATGCTCCTCATATGCCACAAATG
TCAAGGAATGTAATTAACTAAGCAGACCAATTTTTAGACAGTAGCTATTAGCTCCGAGAT
AACTAAGATAAAGCAAAGTAGATGGCTGTATAGAATACCTACAGAGGCTATCCATATATT
AAGAAATGTAGATGAATAAATAAACAAAAAGGATGCAAGAGCAGTGATCTGGGAAACACT
AAGAGCACCGGAGGAACAATTACATGGACAATCTATCTGACATACCTCCCTAAAAAGTAT
TAATCAGTTTCAGGGTTATTGATGTTTTAAACAAAATAAACAATAAAAACACAACAAATG
TTTATTTCTTGCTTACGTCAATTCAGATTTTGCAGGGGTGATGGGAATGTGTAAATTTGG
CTCCCACACAGTGAGAGAGGAGAAAGGAAAAAACTGGGTCAGGCAGGCCATTAGGGTGGG
TCCTCGGCTGAATCCTTTCAAAAAAGAACAGCCTGCAGGCACAGACAAGGGAACTTGCAT
AGGGGGCTTGCCTAAGACATGCCCACAGCCTCACAAATAGGAAAGGCTACACAGGTAACT
TGCCCAGACATGCCTGTAGTGGAAAATTCCATTCCCTGATACATGAGCAGTAAGGGGAAC
AATGCAAAATGGAGTAACTCAAACTAAGGGCCCATGTGTGCACTGCAGGAATGGGGTGGA
GCCACCAGAAATTCGTGCGTTATGCAAATAAGATGCCCAGCCCTCATTGGTTTCTTATAA
AAGCCTTTGCATTCAACTGTAAAAACTGCAACGCTCTTCCAGATTTACAGTGGAGAGCTT
TCTTCTTTCACTTACTAAACTTTCACTCTAACCTCACCCTTTGTGTCCATGCTCCTTAAT
TCTCCTGGTCCTGAGACAAAGAACTCCCAGTGATACCTCACAATGAGAGACTGCTACATT
GTGGTGTATTGGTGAGACTGTAACAATACTGTATATCTGACAAGAGACTTTCATCCAGAG
TATAAAGAATTCCTACAAATAATAGAAAAAAAGGCAAAAAACCCAGTTTTGTAAAAAGTG
GGCAAACGGGCCTGTCAAAAAATGAAGATATTCAAATGGGCAATAAACAAAAGGAAATAT
GCTGAATGTCATTATGTATCAGGGAAATGTAAATTAAAACCACCCAGATATACTACTATA
AACCCTAAAAAAAAATCCCTGAATATATCAATAGTTTGTGATAATGCAGAGCAACTTGAA
TACTCTTACATTGTGGATTGGGATGTACATTATACAGTGCTATAAAAAATTGTTTGGCAG
TATCTACTAAAAATGAAAATACCAGTGCTAGATACTTGGTCTCCTTGGTGCATACCCAAC
AGAAACAGAGATGATTTCCATGCTGTTATTAATTTGACTTAAAATTTGACTTAATAGCTT
ATTATAGGAACATGATGTCATTTAGTCTTTTCAAAAACTCCAAAATCCTGCTTTTCACTT
GAGGAAGTAGATTTAGAAAAATTAAACACAGTATCAATAACATAT
>FR0012665
ACCCATACAACCATTCTGTTTTTCGCTTTCAGTATAATATTCAATAAATTACATGAGATA
TTCAATAATTTATTATAAAAAAGGCTTTGTGTTAGATGATTTTGCCCAAATGTAGGCTAA
TGTCAGTGTTCTGAGCATGTTTAAGAGAGGCTAGGCTAAGCTATGATGTTTGGTAGGTTA
GGTGTATTAAGTGCATTTTTGATTTACAGTATTTTCAGCTTATACTGGGTTTATTGGGAT
GTAACCCCATTGTAAGTTGAGGATCATCTGTACTTGCTTATACATAACCTATCCTAGGTA
TCAGTTAGCTATTATTTAAAAAAAAAATAATTGATATGCTTGGAACAATAACCAGAAGCT
TAGAACAGTTGAATCTTTAACTCAACTGGGTGGTTTCTGCTGACTTGAACTGGGTTTGGC
AAAGCTCACTCACATTTCTCTGGTCAGCTGTGAATTGGCTAGGTGACTTTGCTAATCTTG
GCTACACTTAATTGTTTGTCTGGAGCTTTGCCTGGGACACTAGACTGACTCACCTCTGTT
CCATGTGTCTCATCCTCCAGCAGGCTAGCCCAGGCATGTTCTTGTGATGAAGGCAGTGGA
GAGTGGAGAAGAAAGAGAGAGAGTGAATAAGAGAGAACAAGTGAACACAGAAAATGCACC
ATACACCTTGAGGCCTAGGCTTGGAACTGACAAAATGCCACTTCCTTCACATTTTATTGG
CTAAGCAGGTTGCAAGGGTCCATGAAATAGACTCCATCTCTTAATGGGATGAACTGCAAA
GTAACATTTGAAA
>FR0012666
ACTACTTATTTATCCATGCTATTTTTGCATCATTTCCAGTTTGGACTGTTATGAATAGCA
TAGTGCTGCTATGAGTTTTCCTGCACTATCTTTAGGTGGGTATATATATATATATGTATT
TCTGTTATGTTTCAACCCAGGAGTGATATTTTGGGGTTAATATTCCGGAGCAGTGGTACT
GTTACCTGCAAGAAGTCCAGGTGTGCTATGCAGTCCTCAATTTTTATCTTCTTGGGAGAA
AGAACTTGGCCAAGAGACAGAAGTAGATTTAAGTCAGAAATGAGAGTTTACTGAAACAAG
AGTACACTTGGAAGAAACCAAGTAGGCAACTCAAAAGATTGAGTTCCTCACCTGATCACT
GGCTCAGGAGTCTTATAGATTTACTATTTCCTGTCTTTCCGCCCCCACATCTCTTCTTCT
TGTCCCTGGCTCTGGGTGAGCTGTTGGCTACTCACTGCATGTGCAGTGTCTTGCCAGTAT
CTGGGAGGGGCTGCATGCGCCCTTTGGTGGTTGAAGTTATGCACATGCTCTCTTAGGGCA
ATTTCCCTTACCAGTCTAGAGCCCCAGAGGAAGGTCATATATGTGTCAAACTCTGTCATT
TTGCCCCTTACTACACATGCCTGGACATGCCCCCAGAGAAAGGGCAAACTCCACCATTTT
GCCCCTTACTGGGCATGCCTGGACATGTCTCCAGAGAAAGGTGCTCCACCATTTTGAGTT
CTTATCAGGAAGTTGTTGCCCACAAGTCAAGAAGTCTCCTGTTTGTTAGGAAAATTTCCG
CTTCCTGTTGCCAGCCACCTGACAATCACTGGACAGTTGCCTGACATTCTTTAAGGCCCT
ATCCTGTACTGCTCGTATCTGCCTGTCTACGTACCCTAACAGTAGCAATTTACACTCCCA
TCAGTAATGTATGAGAGTTCCAGTTGTGCCACATCCTTGCCACTGTCTTGGTATTGCCAC
CATCTTTCTTTTTACTCAGTGGTTGCTAAAGAAACTGGGAAGCAGGAACCTTGGTTTTAA
GTCAAGAAAAAACAGAAATTGTACTTGGATGATTAAATAGAGTTGCCACATGTAGGAAAA
AAAAAAACAAACCACAGACTATTCAGTTAAATTTGAATAAATATGTCACATGCAATATTT
AAGGCACACTAAAAAATTATTCATCATTTATCTGAAATTCAAATTTAACTGGCATTCTGT
ATTTTTATCTGGAAACTCCATTGGGTGGGTATGGGGAATGTCTTTGTGACTGATGCTATA
ACAGTGAATAACTGTTCGCCACATGTCTATGGGAACGGGATATGGTAGAGAGGAAGCAAA
AACAATGGA
>FR0012667
GCTTTACTGAGGTATTTCTTCCTCCCCCTTCATTATTTCAGCACTGCTTTTCTGACCACA
GCTGGGTCTCTCCCTAGCTAAGGCTCTCAACAAGTAGCCCGTATTCCATGTCTTCAGCCC
TCCCTCAGTGAGCTCTGGGAGTGCTATTTTCTTCCCTTGGACTTTTAGACATCCTGCTTT
TACTACTCTGTGGATATCTTCATATCCTTTGCTTATTCTCTAACCCTACCTACACCTAGA
TAAAAAGTGTCTTCATTTGAACCTTCTGGTGAATTCTATTCTCAGCTGGCATCCTAACTA
AAACATTACTCTTTCATGTTAAAAACAACAAGGATAATGGTAACGATGAAAACTACTGTT
ATTGTTGTAATCATCAATTATTTCAAAAATTTTTCAGGTGTAGGTCTCTAAACTAATTCT
TGGTTTACTATCCATTGCTCTTCTAGATCTTTCCAATATAATTGTTATCAGCTAATACTA
TGACACTTGATATTGATGACTGGTGCTGAGAGAGACCCTGAGAGGTCAACTAACATATTT
TCTTGCTTTAAGGTATTTTGAAACATGTTTCAAAGTCAGACAGGAATCTACAGTGCTGTA
CCCTTTTATCTCTTTCATGTAGCGAGAATTAAAATACAGTAACATAACCCCAAGTATAGA
TTTTCCAACAGTATGAAAATCACCCAGCACATAGAGTGATATTTCCATTCTTACACCACC
CTTTTTGCAAGTGGTAGACAGGAATAGGGTGATAATGGACAAGGAAAGGGTAACAAAAGC
ACCATTACTCAAGGTTTTCTGGAGCCAGACATGTCTGGTCATGTATTAGGGCAGCAGTCA
TAGGTCTGTGGCAGAGAGATGAGGGCAACCTACCTGTGGACTGGGCCCTGAAACAGAGGC
TCTGAGTCAGGATTGCCCAAAGGCTCCTTCCTGTTACCTGCCTGAAGCTGAAACCTGCCA
ACTGCCATCCTTGGGAGCTATTAATATTTGACTTCTCATAATTAGCTCCAAATAGTTTGA
ATTGGGTGTATTAGTACTGTATTACTTTCACTTTACAAAGTAAGCCTAAGAGAAACTGTA
TTTTCAACAATGTCTATTTAAATCAGGAAGTACAAGGCTGATCTGAATTTGACTTTCACT
TCAAGTAACAATGTTAAATGTGTCTGCAAACTGGCCAACAAGTCTCAAGGAAACTGTTGT
ATTTTATCATTTATAAAATGAAATTTTAAGTCATCATTTTTTGCTTATATGTATAATATG
TATTATACCAATATACTTATTTTGCCAACTGTGTTTTCTTGGGAAGAATTGCTCCGTACT
CTGAGATACTTTCTACTTTTTTTGATGTTAAAATAATCTTTCTTTTATGAAACTGTAACA
ATGAAGACAATAACGAGCCACAGTGATTGAATGAGTAGCACGTCCCAGGCACTGTGCTTA
GTGCTTTTCTATATTTAGCAGGTAATTTATCTGTAATTCTCGCAAGAAGCCTTGGAGGGG
AATAGGACTGTTATCCTCATTTAAAAGAGACTAAAGATGAGGGACAGAGTGGTTAAGAAT
ATTTTTTCAAGGTCTCATAACTATTATGTGGCAATGTTGGAAGATAAACCTAGATAGTTT
GACTCCAAAGGCTAAACTTCATTGTTTTCCCATAGTGTTGGTT
>FR0012668
AAGGAAAAGTACATATAGAAGAAACCAAACAAGGAACTCAAAAGATTGAGCACCCCGCCT
GCTTGTTGGCTTAGGGCTCTTATAGAGCTACTGTTTCTTGGTTCTTCCCAGTCTCCTGCC
CTCGTCCTTCCCCTTGGGTGGGCTGTTGGCTAATTACCACATGCACTGTTTGGTGGTTGA
CGCTATGCACATGCTCTTTTAGGGCAATTTTTCCTTACTGGTCTAGCGCCCCCAGAGGAA
GGTCTTATACCAGTCAAACTCTGCCATGTTTCCTCTTACTGCACATGCCTGGACATGTTT
GCTCAATTCTCAGGATCTTACTGGGAAGTTGTTGCCCATGAGCTCAAAATGTTTCCTGGT
TGTTAGGAAATTTTCCCCTCTCTGGCACCAGCCAGGACCATCATTCTTGAAGAGCTGCCT
GACAATTGCATGACAGTCACCTAACTGTTGCCTGACATTCCTCAGGACCCTATCCTGCCC
TGCCCCTATCTGTCTATCTACCTACTCCAACAAGATGAGGGATGTTAGGGGCCTGTGATT
CCCTTCTCTGTGTCTCAGTGCCCTGTAACCACCCTCACCTCACTGAACAAACACAGAACT
GTAGGACTGAGAACCAGAGGAGAAACCAGGTTGGGGGACCCTATTTAAGAAAAAGAATTT
TTTAAAGTTCAGCAAAAATGTATCTGAAAAACAACAAATATTGATTCCAAATGAGAAAAC
AGATCCCAACAAATTATAAATTGAGAAATTGCAGTCTCTTAATTGGAATGTACAGGAAGG
GTTACCTTTCTAAGGAGCTTGCACAAGTGCACGGCTGAAAGCTTAAGCTTTCTCAGCTTC
CTGGGTAAATCTCATTCTGATGACCACAACACCCCCAAGCATTCACTCCCCTTTTCCCAG
CAGCTCAACACCTCCAGCTTCCTGTTAGCTTCCAGTAAGGAACACAGTTTTGAATTGAGG
GTGAGCAGCTGCTTATGGATATAAATGATTCACTGGTGAGAGACCTGGGCCTTTTCCCTG
TGGATTAGCCCCTTCCGTGGAAATTAATTAACTTCTTTGGGCTTGGCTTGCTTTCTTCAT
AAAATGTAAT
>FR0012670
TCCATATAATATGATAGGTCAGTTTAGCCTCTAAGCCATCAGCAATTAGCCAAGTTCAGT
AAGCAAGGACAACAGACTCTCAGGGAGTCTGTCAGTTATGCCCCCAACAATGCTGCATAA
CAAACCAGCTCATGACTGAGTGACTGAGAGCAGCAATCATTTATGCTCCGTGGATCTGCA
GTCAGCTGATGCTGACTGAGCTCTGCTTCTGGTGCCTCTCATCCTTTTCTTGCCACCAGC
CGGTTGACTCTTCTGGATTCAATGGGCTAGTCTGGGCATGTTCTTCTCATGGCAATGGCA
GAGGCAGAAGAGGGCAAGCACAATCACTCAAGAGAGCATTTGATCATGTCATGTCCACTA
ACTTTCCATTTGTCAAAAGAAGTCACATGCCTGAACCTGAAGTTGAGGATCAGGGAAATA
TACTCCTGTTTTTCAGTGAGAGGAACTTCAAAGTCATATGGCAAAGAGTATGGATAAAGG
TGGGGTGAATAACTGGGCCATTAATGCTCTCTCTTTCAGGGAGCATCTGGATTTAAGATG
CCAACAGAAGAAAGAGGGATCTCATAGGGAAATGCTGAGGAGGAGCAGATAGGGATGTCA
GAGGGGACCAGAACATGGCAGTGTCTGGGAAGTTGAGGGAGAAGGGAGATTCTAATAGTG
TCCAGTGCTTCAGAGGGGACCCACAAAATAGGATAAGAGAAAAAAACTTGGTCAAAGAGA
ACACTGTTAATGACCTTAAGAGACTATCTAAACAAGCAGGCTCAGTTAATCTTTTAGTAG
CAAGGCTGTGCTGGCTGATGATCTCCAGTCCAGAAATGAACGGTGTTTGGCTTGTTTTCT
TCATCAAAAGG
>FR0012671
GTCTTCGGCAGCGGGCTCGGGGGCCTCGGACTCTGCATAAGGCCCCGGAAAAGATGACCG
GCCCCGGGCTGGGCGCGGTGGCTCATGCCTGTAACCCTGGAGCTTTGGGAGGCCTTGGCG
GGCGGATCGCTTGAGTCCAGGAGTTCGAGATCAGCCTGGGCAACAAAGCGAGACACCACC
CCCCACCCCCAGTCGCTACAGAAGAAAAAAAAAAAAATTAACCGGGCGTGGTGTCTCGCG
CCCAGTGGTCCTAGCTCCTCGGGAAGGTGAGGCGGGAAGATCGCTTGAGTCAAGGAGTTC
CAGGCAGCAATGCGCCCCTGCACCCCAACCTGGGCGACAGAGCGAGATCCTGTTTCAAAA
AACAAAAAAGATGGCAGCCCCGGCCTGACATACCCCGGCCATGCTCGCCAATTCTCACGC
CCTGTGCCCCCACCTAGCCTGTCCCCGTGTCCTAGGAGACGTGCCCTCTGAGTTTTATTT
TTTATTTCTATTTTTTTGAGGCAGGGTCTTGCTCTGTCGCCCAGGCTGGAGTGCGGTAGC
GCGATCTCGGCTCGCTGTAACCTCCGCCTCTGGAGTAGCTGGGACCACAGGAGCCCACCA
CGCCCGGCTCATTTTCTCTTGAGTTTTCCGGGGTGCACGTGCCCCCCGTTAAGGCACATT
GCTTCGCCCTGGGTAGAACTAAGTGGGCGACTCTTGGGCTAGCCCCATTTTTTCCCCTCA
GACCAAACAAATGAGTGCTTTTTTCCCAGAAAAAAAATTTCACACAGTTATAAGATTTTG
CAGATCCTGAGTAAGACAGTCCCTGCCGGGCGCGGTGGCTCACGCCTGTAATCCCAGCAC
TTTGGGAGGCCGAGGTGAGTGGATCACGAGGTCAGGAGTTCGAGACCAGCCTAGCCAACA
TGGTGAAACCCCCGTCTCTACTAAAACTACAAAAATTAGCCAGGCGTGGTGGTGGGCACC
TGTAATCCCAGCTACTTGGGAGGCTGAGGCAGGAGAATTGCTTGAACCCAGGGGGCAGAG
GTTGCAATGAGCTGAGATCAAGCCACTTCACTCCAGCTTGGGCAAAAGAGCAAAATTCCA
TCTTAAAAAAAAAAAAAAATGGGGGGGCCCTTCCACCTTCCCATTTAAAATGTGCCAGAC
ACTGTTAGGTACTAAGGGCATGTCCTCAAATGTCCTAACATGGAGGACTTTTGTTTCTTC
ATAGGTAGGCTAGAGCTAATGATAGCACCCTGAAAGGGTACTCAATTTGTGGAGCCTGAG
AAATAAAGATAGGTAATATCCAAATGCCTGCTAGGAAATTGTACTCTAGGATTTGCCTCA
AATTACGTAAGAAATGGCAAAATCATCTGCAGTGCATGGAATGTTATGATTTGAAAGAGC
AGAGTAAAAATGCTTATCACTACTTAGAAGATGTCATCTTTGGATGGGTAATCAAGGAAT
AAGGCAAATTAAGGACAAGGACAAGCCAAAATTTGGCAAAGGGAAAGCATAAATCAGGAA
ATAATCTAGTTTATTACTTTGTGTGTGAGTCAGCCTTTAAAAGTTCTCTTAGGCCAGGCG
TGGTGGTTCATTCCTGTAATCCCAGCACTTTGGGAGGCTGAAGCGGGCTGATCACGAGGT
CAGGAGTTCAAGACCAGCCTGGCCAATATGGTGAAACCCTGTCTCCACTAAAAATACAAA
AAAAAAAAAAAAAATTAGCCAGGTGTGGTGGCACCCACCTGTAGTCCCAACTATTCAGGA
GGCTGAGGCAAAAGAATCATTTGAACCTAGGCGGCAGAGGTTGCAGTGAGCGGAGATTGC
ACCACTGCACTCCAGCCTGGGCGACAAAGCAAGACTCCATCTCAAAAAAAAAAAAAAAAA
AAGATGTTATCTTAGATCCAGCCAGGTGTGATGGCTCACGCCTGTAATCCTAGCACTTTG
AGAGGCAGAGGCAGGCAGATCACCTGAGGTCAGGAGTTTGAGACCAGCCTGATCAACATG
GTGAAACCCCATCTCCACTAAAAATACAAAATTAGACAGGCATGGTGGTGCGCACCTGTA
ATCCCAGCTACTCGGGAGGCTGAGTCAGGAGAATGGCTTGAGCCTGGGAGACAGAGGTTG
CAGTGAGCCGAGACTGAACCACTGCACTCCAGCCTGGGCAACAGAGCTAGACTCCGTCTC
AAAAAAAAAAAAAAAAAGAAGAAGTTAACTCGGCCAGGCGTAGTGGCTCACATCTGTAAT
CCCAGCACTTTGGGAGGCCAAGGTGGGCAGATCACGAGGTCAGGAGTTCAAAACCAGCCT
GGCCAACATGGTGAAACCCCGTCTCTACAAAAATACAAAAAAATTAGCCAGGTGTGGTGG
TGTGCACCTTTAATCCCAGCTACTCAGGAGGCTGAGGTAGGAGAATTGCTTGAACCGGGA
GGAAAGGTTGCGGTGAGCCCAGATCACGCCATTGCACTCCAGCCTGGGCAGCAAAAGCGA
AACTCTGTCTCAAAAACAAAAAAAGTTACCTTAGATCCAATCAATGACTAGTCACTGAGC
AGCTGAGGAGGAATGATTTTCCAACCCACTCCAAGCCTTATCCATAAACCTAGCTCTTTA
AGAAGAAAAATGAAATTTGGGGAAATAATGAGAAGAAAAGATAGCACTGGTTGAAGACCA
CCATGGTCTCCAGCACTGCTTGTAGGAAACCTATGTGGTGGTAGAAAAAAAAAACCGGTT
AGGAGCTGAGCAGAAAGGAGCTGGAGAATTTCACAGAAACCCAGCCTGGGCATCCAGGCA
TGTTTATCTTCCATGACGAACTACAAAAGGCTAAATCCTCACTATTGCCCTCGGGAAATA
GTTCTGTCCCCTCTAGTGTACTATGACTTTAAGAACATACGTAATCCTTTAATATTTTTC
TAAAAATCCTGGGTAAACCTGAGGCAATGCACTTGAAGCCAAAAGGCTCTTCATTCACAG
CACATCTGGCTGCAGTACATTACAGTGGTGCCCACTTCAGGCCGGAGACAGGGAGAGCGT
ATGACCTATTGAAGATTTAGGAGGATCTGGTGGATGCGGGGTTTAATACTTTTATTATCT
GAAAGAAGCTTGAAGCTAAATTAGAAGGCTCTTGGATTATAGGTGTCATGGTGATT
>FR0012672
AGAGAGCTCTGATACAACGGGAGGGGATGTAAAGGGGGTTGCCCAATCCAGCTTGAATGT
CTGGGTTTATATCCTGATCATTGTCCTTTCCCCTATGCTCTCAGGTGGTAGATGATTTGA
TTATTTCTTTACCTCCTGCTTTTAGCCTAATTGGTATTTTAGTGAGCTCTCTTTACTACC
TGATTGGTTGGGTGTGAGCTGAGTTACAAGACCCACGTTTAAAGGTGGGTGTGGTCACCT
TCCCCAGCTACACTTAGGAATTCTTAGTCGGCCTAGGAAATCCAGCTAGTCCTGTCTCTC
ACTTCCAGTCCCATAGATGGCTAGGTCCTCTGTGAAAGGAAACTGGATTGGAACAGAGCC
AACATTCCCACCACATGAGGGCAATCGGGGATTGACAAAGTCCTCTAAAGCAAGCCTGTC
CCCTGAGTCTTGTAAGGCTGGCAGCCACTCTAAAAGCTTTTAACTGGCTGACAGGGGCCC
AGTGTTTTGTTTAACTTTTTAAAATGGGGTGAAAAGCCTCAGAAATGAAAGTAGAGTTGG
AGGTCCACTCCTACTCATTCTTCTGATCTTTCCTTTCCCAGCCAATGCACCAAAATGTTA
GTCTTGCCAATGCACCACAATGTAGAAGTCTCTCACTGTGAGGTATCACCCAGAACTCTT
TGTCTCAGGATCAAGAGAATTAACGAGCATGGACACAAAGGGTGAGGTTGGAGCAAAAGT
TTAATAAGCAAAAGAAGAAAGCTCTCCACCACCAAGAGGGGGCCTGGAAGAGGGTTGCTG
TTTTTACAGTTGAATGCAAAGGCTTTTATAAGAAACTGATGATAGCTGGACATCTCATCT
GCATAAGGCATGAATTTCTGGTAGCTCCACCCTGTCCTCCTAGTGCACATGCGGGCCCTT
AGCTTGAGTTACTCCATATTGCTTTGTTCCCCTTACTGTGCCTGTGTTAGGGGATGGAAT
TTTCCATTGTGGGCTTGTCTGGGCAAGTCACCTGTTTAGCCTTTCTTATCTGTGCAGCTG
TGGGCACGTCTTAGGCAAGCCCCCCCTGTGTAAGTTCCCTTATCTGAGCCTGCAGGCTGT
TCTTTTGTGTGAAAGAATTCAACCAAGGACCCCCCCTAACTGCCTGTCTGACTGGTTTCT
TCCTTTCTTCAATCTCAGTGACACCAACAGGATTGAAGCATTATTTAGTCTCACTGATAT
TTGAGGACCAAGATGTTGATGATCATCATGCTGTCAGAAATCACTAATGTTTAATATATT
TATGATATAAGGCTCAATAATTAGATGAAAGTCAAAATGAACCACTTTTGCAAAAATTAT
AGCAGTGAGAAAATTATGGCAGTGAAAGAGATCTGATTTAACCAACCCCCAACTTACTTT
TAGCTGCCCTTAATTATTACTGGGCTTAGGTCAAGATAACTTTGAGAGACATTCAGTTTA
TAGTTTAAATGATAATAGCC
>FR0012673
ATTACAGGCTCCCGTCAACGCCCGGCTAATTTTTGTATTTTTGGAGAGATGGGGTTTCAT
GTTGGTCAGGCTGGTCTCAAACTCCTGACTTCAGGTGATCACCTGCCTCGGCCTCCCAAA
GTGCTGGGATTACAGTCGTGAGCCACCGCGCCCCGGCCTCATGTTGCACTGAATTTTCTG
TTAACCTTGCTGTTTCCCTGCTGTTAGATAAACAACTCAGGATGCTTATGTGTTTATTGT
GTGCATCCCACTGCCAAGCCCACGTAGGAACTTAATACTTAGGAGTCAAGTGTTGCAAAA
GAATAAATGAAAAAGCAGCGCTGACGGAGGAAACCTGACTTTCAAAGTCTCTCTTTAGTG
CCTACTGTGTATATTATTTCCTTGAATCCCAGAACACCCGAGGAGGTAAGGGCCGATGTT
CCCAATCTGCAGATGTGGGTGTACTCAGTAAGTCATTCGGCCTTTGGTGGTACCAGGCTT
ACAGGAGCCCACATCCCGACCCAGGTAGAGGAGTGGATTGGAGCCGGGGAACACTGATGG
GACCGGGCAGGGACGACAGGAGGTCAGTCTCCCTTCCCTTCTCTTTAAAATTTCCCGCCA
GTATGGCCGGCTCGCAGCACGAGTTACGCCCTCTTCAGGAGTCCCTCCCCTTCTGCTCTC
GCCCGCCTCCCCGCTGCCAGGCAGGCTCGACCAATCAGAAGAGGTCTTGGGCGGGCGCTG
CCGTCCAGCGAGCCAATAGGCGGGCAGTCGGAGCCGGGCTTGCCCGGGCATGTGGGAGCT
GCCGGCTTTCCGGACGCCACGTGCAGACCGGAAGAGACACGCGGGGCTTCAGGTGAGATC
CAGGACCCTGCACCGGGGCGGCGGGGTCGGGCGGGCTGAGGCCGCGTGTCCCGGGTCGCA
GGTCCCCGCGCGTTGTTTCCGCCCCGGCCTGCGGCGGGGACGCCTGAACTGGGCTGACCC
TGCCCTACCGGCCCGCAGAAAAGCAGGCCGGGCGCCGCCTGTCTCCAGCCCTCGCTCTGC
TCGGGGGTCCAGGGCCAGAGGGGGCGGCGCTGGTCGTTGGGACTCGGCCCAGCTGCCGCG
GCCAGCAAGTGACCAACGCCCGAGTCCTTCCCGGTGAGATCAGGCCTCCCACGCGTCACG
CCTGGGAGAACGCCAGCCGGCGGGGAGGTCGTGCCAGGATAGCAGACTTTAGTTGTTGTC
GTTGTTCCGTGGACTTTTTAGCAGCACAGGGGACCTTATCGAGCCAGGTTTTTTCAGGTT
TGGGCGATTATCAGAATTGTGGCTTGAGGGTAGGG
>FR0012674
TTCCTTCCCACGGTCCTAGAGACAAATCGAAATGACCAGTCCCAATAAAAAATTGACTAT
TTTTCCATCTAACATTAAATTATGGTCTAAAATTGGGAGATAAGAGTATGACACATAAAT
ATAAATAAACAAAAGTGTATATTCATTTTGCATGGAACTACTCAAATTTGCAACTCAATC
TTTAGAAATAAAAATGGTTTAAGAAAAGTTTAGGTTTTCTCAGAAAGAGTGTCAGTAATT
TTGGCCTTAGGGTGAATTGACCTAATCAAAATTACTTCCTCTAATTTACCACTATTAACA
GCACTGCCTTCACAAACTGACATACTACACCAGTTGAGAGGTATGTGACAGCTTTGTTAC
TGGTGATACTGCTACTAATGCTAGTAATAATTATACTTTAAAATTAGAGATAATTCATGT
TTTAGGCCAATATCCCTTTTCATCTTCTGCATCCTGAAATAGTTTCTTGAGAGAAGAGGA
AAGAGTTGTAGCTCTCATGCTTGGAATGCCCATGGGAGTGTGAGGCAGACTCAAATTTCA
GCTGGTACATGTGTCACAGTTGAACATGTTGCAAGTCGTAAGTGAACATCCTGAAACTTT
GAAAAGAAAGTATGAGAGTAATTTTGGAGAATGGGATAGTGACTAAATGAGGCAAACATG
GGAGAAGAGAGCAAATAGAGAGTATAAGGGTGGATGCCTTGATAAAGAGACCAAAAGCAA
AGAAAGGAATACCAAAAGAAGAGTTAGAAAACCATTGAAACAAATAGACTACTTAATAAT
TTTAATTGAAGCAGGACTTGCCATTTTTTGGAAGATGACTTTTGACTACTGCTTCCTTTT
CTTTCATGATATTAGTTGTTTTTTACTTGGATAAGTTTTGATCACTTTTTTTCAAAAAAT
TTTCTAGATTTCAACATGCACATACCAGGTTGTAGGTAGTCAGTAGAATGGATAGAGAAA
TCTCTGGCATTTCCAGACAAGAGATTTGCAGAGCAGCTCAGTAAGGTTCTGGAGCAAGGC
TATGCCTTCTGAGGCATTGCAAGCAGAGCCTGTTGGACACTTAAAAAGCAACTCTTGGCG
CACTGCTGGGCTCTAGCAGAGAGTGCGCTGGCCCATGGGATATCAGGTCATGATGCAACT
TGTTATGATCTGACCCACAGAGTCATGAGGTTGCGC
>FR0012675
GCCGCAACATATTTACAGACTGTAGTGGACTTAAGTTCTGAGTGCTGGGAGTGTTCTGGA
AGCTCAGCTTGCAGTCTGCTCCTACGGCCCTTCCAAAAATTCCACAGGCCATCAAATGCA
CTTCAATATACTCTTTGAAGTATATCCCAGGTTTCAATCAGGCAGAGTAGACTATATTGT
CCAAAATTAAATCCTAAGCAAAACAAGGGGAAAAAGCCCAGTAATTAAGCATTTATTTCT
CCTAAGGGTGGTCAAAATTTTCCTTAGAAATTTCCCATTAGTGTTTCACAATTCAAGTTG
AAAAATAAGGATTATTTTAAATTTTAAAAAAGACCAATTTTTTATAGGCAATCCATGAGA
GTTTAATACAATTCTACCAGCTGAAACACAGCAAAGCATTTACAGTTGGCATGCCTGGGA
CAAGTTCCTCTGGTAACAATAAACTTCAATTGCAGATTCATTGACATGCCTGAGACACAT
TTCTCTGGTAACAATACTCTACAACTGCAGGTTCAATGACATGCCCAGGACTTGTTCTTC
TGATAACAATATATGTCAATTGCAGGCTCACTGTTTATGAAGATGATGACATTTAAAACA
GAGAACGTTATCAAAGTAAGATATGGATTCAAATCCTGGTGCTGTCACGTGTTGTAATCC
AGAGCAAATTATGTAACCTCTCTGAGACTCAGTTTTCTTGTGATGATAACATGTTTTTGC
AGTTTTGAAAAGATTACATAAGACAATGTTATGTAAAGCACTCACAAGCCAATTGGCAGA
TCTATGAGAACATTACATGACTATTAATGCTCTAATTATTATTTTGTTAATTACAGTTAA
TAGTTAACTATAGCTAGTTCAGTTAGCTACAGTTAAACCACAGTTGATGCTACAGTTATA
ATTTTATCTTTATTGATCCCTTAAATATTCTAAAAGCTTTGCTAACAGTAAATGACTATA
CAATCATTCACAATACAACCCATTTTTTAAAAAATGTGTTTTCTTTTTAATTGCACATAA
TAATTGTAAACAATCTCATTTATCCTCTGCCTCCCCATAGATTAAAGATCAGCCCTGGAA
AGTGAAATAAAGAGGTTGTGAAACTGCCCCCTGAGCTTGGATTTGGATCCGCTCTTCCAA
GCAGGCAGGCTCTTTTCTACCTAGTATAAAAGTGAGGCA
>FR0012677
AATTGCACCTGCAAGTCCCTTTTGCCATGTAAGATAACATAGTCACAGGTTCCAGGGAAT
AGCATGTGACCATGTTTGGGGGCCATCATCTGGCTACTAAAGAGGACTTCCAGGTTGATA
TTATTCTATCCTATTACTTCCCTTGTTTTATTCATGCTATTGAAGATGTAATAAGATTTT
TTTGTTTAATTTAGCTTTTGTTTTTACAGCAATTCTACATGATGATGCTGAGATACTAGC
CAACTTATATCCCAAGTTCTTTTCTAATTCCCTGTTAATTAACTATGTTCCTGCATCTGG
CACTGATGCAGTTGTTTGTTTGGACCTGAATGTAGGGGAAGGGCAAATAATCTTTTGGAT
TGGACATTGGCTCCTAGTGAGGTGAAAAAGTGTTCCCCTCAACCAGAAGTGGAGAAGGTG
GATGAAGACTTTTCACATAATCTCTGAGACTGCTATGGAATTTACCAGATGGGCAGAGTG
GAGAGTATGCTTAATAACCAATAGCAAGCCTCTTATAATGGCAGTGTTATTATCTTACCC
TCAGGTGGGCCAGCAATGTCCTAGAGTTTAATGAATCTGCAAAACAAAAGTTTGAATATG
GAGCAAACAGGAAGGAGGGAACAATTACCCACTTGACATATCCTCTTGAAAGCTTACCAG
TCATGGTACTGTGGAAAGAACATGCTGTTTGGACTCAGACAACCTTGGATGTCAGGACCA
TTTGTGTCCCTTACCAGCTATGTAATCTTAGATCACTTAACCTCCCTCAGCTTCAAGTTT
CTCACTTTTAAAACAGAGTTAATAATATCTGACTCATATCACTGGTGTGAGCTTAGAATA
TGTAAGTCCATTGTTCTCAAAGTGAATCTATGTTGTGATTCCTAACCCAGGAATGTCATC
ATTACTTGGAAGTTCCTTAGCAAAGCAATCTCTCTGGCCCTACTCCAGACAAACTGAATC
AGAAACTCTGGGTTGGGAAGTCTTACCCCATAAAATAGTAGTACGCAAAACACATGGAAA
AGAGTCTCACGCGACTGGACTGGGACTTACTTAACAAATGCTGATTGTAATTATTCTTTT
CACTGGGAGCCTCATTATATTCACCATGCTTTTTGCTTTTCAGTTACTGTTTGTTTTGGA
AGAACATGGCCAATGACAGATTTATGTTTGTTTACCAAGTTGTGGTCTCTCTTTTTTCTC
AAACTAAAAAGTCACATAAATAAATGAAAGAAACAGCATTATTAGTTTGTATTTCTGGCT
GTGCCGTTTTAACTCAGCAGAGGGGGAGTCACGCACTCTGGCAACTTCTTTATCCAGAAT
GTGCTGTCGTGATGCCACAGAGCAAGGCTAGGCACAAAGCTTATGCACCTGAGAGATGCT
GTGACTATTTTCTTCAGTTGCTTTTTTAAATTTTTTGACTAAATATACATGAAAAACATA
AGCGCACACATACCTCACCAAATACAGCTTCATATTATATGATGCATAAAATTTATTGCA
GTGATTTATCATTTAGTTTCTATGTAATTAAGTAAAGATGGATCCACATGTTCTGGGCCA
AGTTAAAACTCATATTTTTTATGAAGAATCATAAATGCACTGCCAAACCACAACAGGAAT
GAGGGAAATGGCTAAAACTCACAAACCGCCTTTAAACCCTGAGGAAAGTTTGACTTCTAG
AAAAGCAGTTAAGCAGAAACTTATTAACTTGCCACCGAAGGATGTAATGAAAATTTGGAG
GGCCATGGATCCCCAGGATAGAGCAATGATTTCCTAGTAGTTCAGGCAGGATTCCTGAAG
TCAAATATTTCCATGTCAGTAGCATTCTAAAGAGTAAAGTCATGTAACCTACTCAG
>FR0012678
ATGCAAAGACCTTTCCCAAAGCCACCAGACCTCCGTTCAAACAACTCAAATCCGGTCTAG
AAATTAAAAATCCTTGTACTGAAAGCAAAATCAGGGTTAGCTGTGACTAAGATCCAAGAA
ATAAACTTTTTAAAAAGTAATAAACATGAATTCATCAGTATGAAAAAGGTCTGTGCACAG
TGAGCAGTTGGCACACCGATGCAGTGCACCGAGGGCCAAGGCGAAGGCCGCAGGGGGAGG
AGGCTCAGCAGAGGGAGGACACCCCAGCTGACAACGCACGCCCACTGGTGCCAGTGCTTT
GGAGAACATGCCAGGTCATGTCTACGCTTTCCTCACTAAGGATTTAATTTCAGTATTCTA
CAATCTAACTCTACACTCTCAAAACATAATTAGAAACAATGTTTTGAATGTGATGGAGGG
ATGCAGTAGAGCTTCTCTAGAAAATGCTTTTGAATCTGTCTCAGAAAACCACCTGTTTTG
TAGAGACCAAGACTCTTCCTCCATTTTGGCTCAAGCTGGATCCTGAGTAAAAGACAATCC
CACAAACGCCCCTTTATGCACAGCTTCCCCCACACGCTGTTTGTCTCTGTTTCTCTCTCT
CTCAATACCCCTAGATTTTAGGTCAAAACAAACCTGTTTCCACCAGCTGGACAGTATCAT
TCAGGAACGGTTTTACGCATCAAAGACTCATTTCCAGATAAAGCTGAAGCTCCAGGGAGG
AGGCCTGTGTCCCACAAAGGCCAGGTGCTGACACGGTTAGTCCTTTCCTCCCCACCACCC
ACCAGGAATGTTGCTGGAACCCAGACACGCACAGCAAGGTTCTGCTGTTTACCCTGCTCC
CCGGTGGCAGGAAGGTGTGTGCCCTATTCTCACTCCAACCCCATCACGGCCTGGTGAGCC
TCCGGCGCTCCTGCCCCTTACAGCACAAGCCGGCCACCACCTCCCACGGGCCCTGACACT
GTCACTCAACACCTCACCACAGCACCCAGCCTCTGCCTCTTTCATTAGACATAAGCAAGG
ATTTTTCCTCTAGCCAGGAAGTTTTTCAAATGTGAAGTATTTCATTTTTTTCTTCTTATT
TTTTTGAAACAGAAT
>FR0012679
CTGAGATCGCGCCACTGCACTCCAGCAAGGCTCCGTCTCAAGAAAAAAAAAAAAAAAGAC
TACAAATTCCATTCATATGAAATTCTAAAATAAGCAAAACTAATCCACAATAACAGAAAG
TGGGCTGGCAGTGCTTGGGGCAGTGGAGGGTTCTGGTTACAAATGGGCATTCTGCGGTGA
TGGAAATGTCTGTGTCAAGCTGGTGCTTAATACCTGGGGTATCAAAACTGTCAAACTCAT
CCTACTGTACCTTCTAAAATGGCTGCTTTTATTATATAAAGTATACAGGTATAAACATCA
CTGAAGAAATCCAGGTACATGTGAAACACACAAGTGTGGAGCTGAATGGAGCCACGCGAA
CCAATACACAATCGTCAGATTCAGACCCAGACCCCAGCTGAGACGGCACCTCGCAATGAC
TTGCTCCCAAAGAAAGATGTTCTGGCCAGAGCCCTGGAGACCCCACACCTGGGGACTGGA
GACCGCAGCCATCCACCTGCAACTCTGTTCTCAGACACCTCTGCTGTGCGGTGGCCCCAG
GAAAGCAGTGACACAAAAAGAAAAAAAAAAGCTTTCTGAAACGGTGCTTTAGAGGTTTAA
CCAAAATAAAACTCAACCAATTTTCTTCAAAACATAAACTCCTGTTCTTGTTGTACTTTA
GCACTTGCTTTACGTAATTTCATTTCTTTTTTTTTTTTGAGACGGAATCTCACTGTGTCA
CCCAGGTTGGAGTGCAGTGGCGCGATCTCCGCTCACTGCAAGCTCCGCCTCCCGGGTTCA
GGCCATTCTCCTGCCTCAGCCTCCTGAGTAGCTGGGACTACAGGCGCCCGCCACCACGCC
CGGCTAATTTTTTGTATTTTTAGTAGAGACGGGGTTTCACCATGTTAGCCAGGATGGTCT
CGATCTCCTGACCTCGTGATCCGCCCATCTCGGCCTCCCAAAGTGCTGGGATTACAGGCG
TGAGCCACCGTGCCCGGCCACGTAATTTCATTTCTTAGGAATAACATTTTACATTAAAGA
AAATACTTTGCCACGCTTTCACTCATGATTTTGCAGTTCCACTGGAAGGCTGAACATCAC
TCTGGCAAGTTCAGACATGTTCCATTAATCATCTCCAAGGCTGCTTGCTACAAAGAAGCT
GTTTCATTCAACAGCATCTCCTTAAACAAAATCCAAGCCTGCTTTGCCTTTGGTAACCAA
AACTTGATTTAACCTCCCAAAGAGGGAGCCAGCCTGCTGCTGGCCACTGCGTGCCCTAGG
CCTCAGCTTCCTGCTGCTGACTGGCTGCCTGCATCTCCTCTGCGGCCCCGGCCTCATGAA
GCTGCCCACTGGTCCTGTGGTTCCTCAGGGGTCCTGGCACTGGCAAGGGGACGCAGCAAA
CCCACACCGTCGTGACCCTGGTCACATACACCTGTCTTCAGGAAAACTTCTCTGTGATGA
AAGAACCCAGATTCACAGTGGTGAACTCTTCAAAAACTATACTAAACAAGGGAAGACTGT
GCTAGATGAAATAACCATACAT
>FR0012680
CTATATTCAAAAAGTTTCTTGGCAATTAATCTCTAAGTACCCTATCATGTTACTTAAAAT
ACAGGAAGTAAATTATGGTAAGTTGTTTGGAGACCTGAATTTCATCAGGATATCAACTCC
TGCCTTTTAAAAATGACATTTTATAATTTGAAGGGTTTCTAGATTAATCTTTTTAAGATT
AAAGTAGTACTTTATGAAAACTGATAGAACTATTTTTTCTTTTTTTTTTTTTGAGACGGA
GTTTTCGCTCTTGTTACCCAGGCTGGAGTGCAATGGCATGATCTCGGCTCACCGCAACCT
CTGCCTCCTGGGTTCAAGCAATTCTCCTGCCTCAGCCTCCCGAGTAGCTGGGATCACAGG
CATGCGCTAACATGCCCGGCTTATTTTGTATTTTTAGTAGAGACAGGGTTTCTCCATGTT
GGTCAGGCTAGTCTCGAACTCCCGACCTCAGGTGATCACCCCCGCTCGGCCTCCCAAAGT
GCTGGGATTACAGGCTGAGCCACCGCGCCTGACTGAAAACTGATAGAACTATTTTTCAAA
TTAAAAGTGCTACTTGGCTGGGTCCAGCAGCACATACCAGTAATCCCAACATTTTGGGAG
GCTGAGGCAGGAGGACTGCTTGAGGCCAAGAGTTTGAGACCAGCCTGGGCAATATTGTGA
GATCCCTATCTCTACAAAAATAAAAATGACTTATGACATAGGAATTAAAAAAATTTCAGA
GATGGGGTCTTGCTATGTTGCCCAGGCTGGTATCAAAACTTCTAGGCTCAAGTGATCCTC
CCACCTCGGCCTGCTACATCAGAGATTACAGGCATGAGCCACTATATGCCTGGCTGATAC
AGGAATTTGATGGCATTTTTCATTGGCCAAAAAAATGGATAGTCATGGTTACCTGTCATA
CAGCCAGGAAATTTGAACAAATTTGGAAGCTTTGACTTCTAATAGATTCAAGATAGCATT
CCTTTAGATAGAGAATTAATA
>FR0012681
TTATTTTATTAAAAAAATTTTTTTTTGAGACAGAGTCTTGCTCCATCACCAGGCGTGATC
TCAGCTCACTGCAACCTCCACCTCCCAGGTCCAAGCGATTCTCATGCCTCAGCCTCCAGA
GTAGCTAGGATTACAGGTGTTAGCACAACTAAGTTCCTCTTCAAAACTTACCTCCCTGTT
TATAAGTTGTAAGGTTATAAGCTAGCCCTTCTCCCTGCTTTCCCCTTTCTCCACTTTGGC
CTTCAAAGTCCTCGTCTCGCTACCTTATTTAGAAAGAGGTTCAAACTTCCTTCTGTTCTG
TAACCAACCCCCTTGCTGTACCCATACATATCCAGGCATGCCTAGGCATGCCTTCCCTCC
TGCCTAGTTAGTAACAGACGGTCTCTCCTCCCCACTCCTCTTTTAGCAAATTGCGCGTTT
ACTCTATTTGGAGAATTTTAAGTCTTAGCCAATCAGGTCAGCTTAGATTGTGAGGTCCAA
CTCCAGCCAATGGGGAAAGGACACAGAAACAACAACTGCGTTAGGGATAAAAACCCCTTC
TCTCCTTTGTTGGGGTACTCTTGTGATCATGGCTGATGCAGGCAGCACCCTTCTGTAGAA
GTAGTTGCCTTACTGAGAAAACTTTTTGCCTGAGTGCTG
>FR0012682
TCTTCATTAAATATTATGCTTATTTTAAATATTCTGCCATGAAATAGCTAGCAAACCTCT
GTATTATATATGTAATTTGCATAGTCACCTTACTCTCATTATGAAGTGTTTTAAAAATCC
TAATCAGTCATTTAAAAGAGAATGACTATATGCTGCATACACTCTTACACTTTGCCATAC
TAAAGTAAATGAAGGAGTAAGGGGGTCATGCGTATGGACTCTATCACATCATCTCTCAGG
ATACCAGCAGTGTCTCTGACCATGGGCAGTGTTGGGAATTGTGAGTAATGGAATTTAATA
TTTGAAATGCCAACTATTTCTAAATGTTTTAGGATAATCATAAACAGACATTTGAATAGT
TTCTTGCCGAATCTCAGTAAATTGCTTTATGCACCCTCTTTGGGTACAATAGAAAACTGA
AAGTCATCTAAGGCTTCTGAGGAGGAGAGTGGTAAGATTAGTTCGGTATTTTAGGGAGTC
AACACAGGTTTGGTTTGTTAGTCACCAAATATTTCTCAAGACCAATGGGATGGATTTTAG
GAAAGGCAGATTAAGGTTAGGAGGCATGTAAGATAACACCGTCTGGAGACATTGAGGAAC
AGAACCAAGACATGGTTTATTTTGAGAGGCCTTACGGATATTGAATCAATAATTATGTAA
CAATAGGAGTAAAATGAGAATGAGGCTAGAAAGAGGGCTAGAAAGAGAGACAGAGAGAGA
ACAGAACACCTTGGAGGAAAATAACACTGTCAATGAAAAAGGAAATGAAGGATAAGGACA
AGGGTTTTGGTACATTGGGGGCAGAAAAAGATGGTGAACCTGTTAACTATTTTTTTTTTG
CCCTTCCCTCCCTCCCTCCCTTCCTCCCTCCCTCCCTTCCCTCCTTCCCTCCTTCCTTCC
TTCCTTCCTTCCTTCCTTCCTTCCTTCCTTCCTTCCTTCCTTCCTTCCTTCTTTCTTCCC
TCTCTCTCTCCCTTTCTGTCTGTCCTTCTGACAGGATCTGGTTCTATCACCCAAACTGGA
GAACAGTGGTGCAATGATAGCTCACCGCAGCCTCAACCTCCTGGACTCAGGCAATCCTCC
TGATAGAGGCAGGAGACAGCCAAATGCCTAGGCAGATAGCAGAAGGTCCCCAGAGAACTT
CCAACTCACTCAGCTGGTTGTGCACAGGGGACTTGCCTAAACATGCCCACGGTGAAAAAT
TCCATCCCTTAACACATGCACAGTAAAAGAAATAAGTCATTATGGAGTGGCTCAGACTGA
GGGCCCACATGCTCACTGCAAGGACAGGGTGGAGCCACAAGGAATTCACACCTTATGCAG
GGGAGAAGCCTGGCCTCTTCAGCTCCTGTGTGGTGGCCCTGGTATACAGTTGTGAGAGGA
AAACCTACTTGAAGAACCCCTCTCTTTGCTGAGAGCCTTCCTTTCACTTAATAAATCCCA
CCCCACCCCCCAAATCACCCTTCAATGAGTCCACGTGCCTAATTTTTCCTGATTGTGAGA
TAGGAAACTGGATTTAGCTGAACTAAGGAGCAAAAAATACTACACCACTCCCATGTTAGC
CTCCTGAGTAG
>FR0012683
AGAAGAAAAAAAGGAATGCTTCAGTCTGCTCCAAAGAAAAGAATGGAGTAATGTGAAGTA
TTAAATGTAGCAAGATGCCACTGCAGTAGCTCACACCTGTAATCCCAGCACTTTGGGAGG
CTGAGATGGGAGGATCACTTGAGCCCAGGAGTTCAAGACCAGCCTGGGCAACATAGTGAG
ACCCCATCTCTTAAAAAAATAATAAAAAGTAAATAAAAATAAATGTAGCAAGAAATTAGA
AATCTTTATGAACAGATGGCAATCCAGTTTAATGTTATGTGCATGGCCACAACCCTTATT
CCACTACATCCTCCTTTCACATATATATTATGAAGGTTAATGAATACAATCATTGTGATA
ACATTTCTTTTCTCCCTTTCTCCCTCCTCTGGTAGAGTACTCACATAAAGGCTGCATTCA
CAATTGAGGTTAGAACTTGTCTAGGCATGTCTAGTGAGCAATGGGAGGAGTCTGCTAGGA
AAGTACTTTCAGAATACTGGAAACCTTAGGGAGAAAACTCCTCCTGAAGGTAGAAAATTG
CAGAAATTATAATAAAGCCTCAGCTGCTATAGGAGAAGGATAGCTTTAGTACTTTTGGTA
GGGAAGCAGTGTAGCAGCAAATTTTAAGAGATATATGAGAGGTATTTAAGTGGATCATGC
CTGTAGGTCATTTAGTAGTAGTATGCAATCAATAAATATTCATTATTACTTGTGTGACAG
TGCTTACCCCACACTGTCCTTTATAGAAACATATTTGCAGAGACCTGGGGAGAAAATGCA
AACATGCCAGAGGGCTTCATAAGACCATACAT
>FR0012684
TTTTATTCATGTCTTTGAGACAGCCTCATTAAATCTTTTAGGACATTAAATTTTCCACCT
TTTATTTTCCTTTTAATAATATGACAAATCTGTGGGGTTTTGCCTGAGCTAGACAATGTG
GCATTTATTTATTTATTCAGAAGCATTTTCAGGGACCACTTGAAAAAGTTTGTTTCTAAA
ATCCTTAATAATGTTATCCTAATCCATCATGTTACTTGCTATTTGCATAGTCATTTCATT
GGATAGTTTATGAAAAATGGAAGGGAAAGTATTTTCTTACAGTGCCATTTTTCACAAGAC
TCACTTCCTGATGAGAACATGAGAAGCAGTTTCTTCCTGAGACCCACTTTAGTTTGTCCC
AACCTTCTGAAGAGACATGGGGCTGCCCTGACAGTCTGCTGATTTTGTACAGTGACCACT
ATCCCTGTCTGCTCTAGTCTTTTTTCACTTTGACTCTGTGAAGACCATCTTCTGGAAAGA
ATGGACATTTCAGTCTAGTCAGCCAAGAAAACAAGCTGCCCAAGTTTCTGTCACACTCAA
AGCTTCTATGAGTCATTGAATTTGCACTTCTTTTGTCACCTCTTCCCAAGCCCCTTATGA
TCTTAACAGGGCATGTCCAAACTTGCCAGAGCATATTCATGAATTATCTAAAGAATTCCA
TTGTTATGGTCTGAATAGTGTTCCTCAGAATTCATATGTCAAAGTCCTGATCCCCAGTAC
CCTCAGAATGTGACTGTATTTGGAGATAAGACCTTTAAAGGGATAATTAAGGTAAAATGG
GGTCATATGTGCACACCCTAGTTCAATATGACTGGTGTCTTTACAAGAAGAGAAGATTAA
GACAAAGACATGCACAGAGGGAAGACCATGTGAAGACACTGGGAAAAGATGATGTGTTAG
TCCATTTCCTATTGCTATGACAGAATACCACAGACTGGGAAATTTATTTAAAAGAGAGAG
AGAGAGATTTATTTGGCTCACAGTTCTAGAGACTGGGAAGTCCAACAGCATGATGACAAT
ATCTGCTTGGCATCTGGTGAAGGCCTTCTTACTGTGTCATCACACACTGGAAAGGCAGA
>FR0012685
ACCCAGAAGCCCAGCTGGCTTCACCTCTCACTTTTTCTGTCCCTTTTTCCCTTACCCTAT
ATTCTATTGATCCAATGAAGTCATTTCTATTCCCCTCTTTTTTCTTTATAAGTTTAGAAG
TAATGTACTTAATTCTATTCTTTCAGGGTTAACTCAACATTTTTTCACTTATATATCATA
TTTATATTTTCTAATATTACCTAGAACCAGTTAGTCTGTATTCTTTCAAAGCAGAGAGAT
GTTACATTCTGGACTAAATCATGCTCCTATCTTCCATGATCACATGTGGAATATTTGTTA
CAAATTGTTTTAAGCACACAATACAGCTTTTCTAATAGTCAATGCTTATTTAAATTTGTG
AACATGTTTTGCTGCTTATTTTGAATAATTTTTTTCTCAATATTTACTCTTATTTGAGAT
CTTTTTTTTTTTCCTGAAGTACATTCTATAGTTATTTTTCAGTTAGTACATGTGATCAAA
AACTCAGTATCTGAAATACTTATATTTTACACTCACTCTCGAATGATGGTTTATTAGGGT
GCAGAACTCTATACTGACAATCATTTCCCTTCTAAAGTTTGAAAATATAACTTCTAGGAC
ATTGTGTTACTAGTGAGAACACTCATAGAGATGTTATCTATTTGTGATAGATGCAAGAGG
CAGATAAGGGAGGGTTCCCAGAGAATCTCTGACCTGCCCCACAAGTGTTTACATTAGATG
CTTCTGTGCAAATGAGGGAACCTGCCCAGGGCTTTGCCTGGGCATGCCCACAGCAGACCG
GGGGCCCACCTGCGTACCGGGAGAGTGGGGTGGAGCCACCGGGAATTCACGCCTGATGCC
CGGGGAGGAGTCTGGCCTCTTCAGCTCCTGTGTGGTGGCCTGATATTCAGTCTGTGAGCT
GGGAGCCTGTTGGCAGGTCCCTCTTTTTATTTTCGCTGAGAGCTTTCTTTTACTAAATGC
CACCATCCTTACCTTTCAAGGTGTCTGCGTGCCTAATTTTTCCTGGTTGTTAGACAAGAA
CCCGGATTTTAGTTGAACTCTGGAGCAAAAATCCTGCATCATTTGTAGGTAATGTTTGTT
TTCTTTGGTTGCTTTTATGACCTTCTCTTTATTCCTAGTATTTGGGCATTTCACAAAAAC
ATTTATAAATCTGAATTAAAAAACAAACTGACCTTGCCAAGGACCCTACTGATCCCTTTT
CATATAATTCTATCTGCTAGGTCTTGTGCTGCCTTCTAAGTTAGTTCATCAGTTCTATAC
TTCAGTATTTAATTCTATATTCAGCCATGTTATCAAATGTTTATTTCAACCTTTGAGTTT
CTCATTTGTAATAGTATTTTTTCATTTTTATGTTTTTAAAAGAGTTCTTTTCATATTTTA
CTATTTTTGTTTAGTAACTTTCAGTACTTGTTGCGTAGATTTTATTTCATCTTTATGTTT
TTGAGATGTTTGCATAACACATTTAAAGACAATTACATATTGTTGTATGATTTCCATTTC
CTTGGTCAAGAATTCTCCCATTTGTTGCATCTCTGAAGAGTTTCCCAAGGTGGGTTAATC
TTGAATATGGTAAACTTGCTGCCCTCAGTTTTTTAGTTTTAATACTTTATCAGTTGTTTC
TTGTTCTTTTTTTTTCTGGGCATATTATTACCTCATTTGAAAATAATGACAATTTTGGCC
TTTCTCTTCGAGATTTTGTAACTCATTTTCTTTTCTTTTCACATAGAATTTGATAAGGCC
TCCAGTACTTTGTGATATA
>FR0012686
TTTAGAGATTTTTTAAGATGAGAAAACAAAAAGAAGGAAGAAGGAGCCAAATTAGTACCA
TAAGGTGGATGCCTATTAATCTCCCATGGAAATGCTCACAAAATTGCCTTTGTTTGGTGA
GGGGAAAGAGTAGGAGCATTTTTGTGGTACAGAAGCACTCCAGTGAAGCTTTCCTGGGTG
TTTTTCTGCTAAAGCTTTGGCTAACTTTCTCCAAACACTCTCAAAATAAGCAGATGTTAT
CATTATTTGACCCTCCAGAAAGTAAACTAGAAAATGCCTTGAGCATCCCAAAAAACTTTA
CATGACCTTTGCTCTTGACCAGTCTGCTTTTACTTTGGACCATTTCCCTCTCTTGGTAGC
CATTGCTTTGATTGTACTTTGTCTTCAAGATCATCCTGGTAAAGCCATGCTTCATCTTCT
GTTACAGTCCTTTAAATAAATACTTCAGGATCTTGATTCCACTTGTTTAAAATTTCCATT
GAAAGCTCTGCTCTTGTCTTCAGGTTATCTAGGCACAATAGTTTTGACACCTATCAAATG
GAAAGTTTGCTCAATTTTAATTTTTTAGTCAGAATTGTGGAAACAGAACCAGTTGAGATG
TCTGTGGTGTTAGCTATTGTTTCTGCCGTTAACCATTGTTTTCAATGAGGGTACGGAAAA
GATTAATTTTTTCCTCACAAATTGATATGTTTTGCCACTGCAGACTTCATCTTCAACGTT
GTCTCATCCCTTCTTAAAATGAATTATTCGTTGGTAAACTACTGATTTCTCTGGGACATT
GTACCCATAAACTTTTTGTTAAGCATCAGTGATTTACTATTCTTCCACCCAAGCTTCACC
ATAAATTTTATGTTTGTTCTTGCTTCAATTTTAGCAGAATTCATGTTGTTCTGATGGGGT
TCTTTTCAAACTGATGTCTTATATGTCTTAATCCTTCAAACTAGGTCCTGTTCAGACATG
TTATAACAAGTTAGGACACGTTTATTTTGGTGCAAAAAAGTCTGAAATCCATACATAGTT
TTTTATAATAATATGCATTTTCCATAAACTTTTTAAAGATCCCTCCTATATAGACTGAGA
TGCGCTGCAGGGAGCTGTCACGAAATACAATCTCCAGTTCACTGCAATTCAATCTTTTAT
CCAAAATTTCAGTTAGAGAAACAATATTGGATGAAATGGATTAAATGTTCACACATCTAG
ACAGCCAAAAGTAGATCCCTGGATCAAGACAGACATCTAGAGACATAAATCTTCTCAGAA
TTCTTTGTG
>FR0012687
CCCACAGACGTGTTTTTGCCGTTTCTCATGCAGTAGCTCACTGCCTGGAATGGGCTTCCC
AGCATTTCCCCTAGAAATTCCATTTGCTCTTCTGAATGCCTTATAAGGATCTCTTCTCCA
GAAAATGTCCTTACTAATCCTATCAGTTGGGGTTACCTAGTCATCTCTCTACTTAGTGAT
CAGTGTTCAAATCCTGCTTCTCTATACCAGCTCTGTGAGGTTGAATGAGCTATTCCATCT
TTTCTGTCTAGGTTTTCTCATTTCCTTTTTTGTTCTTTTTTTTTTTTTTTTTTTTTGAGA
CAGGGTCTGGCTTTGTCACCCAGGCTAGAGTGCAGTTGCGCAATCTCGGCTCACTGGAAC
CTCCTCCTCCCAGGCTCAAGCAATTCTCCCACCTCAGCCTCCAGAATAGCTGGGACCACA
GGCATGTGCCACCAAGCCCAACTAATCTTTTTGTATTTTTAGTAGAGATGTAGTTTTGCT
ATGTTGCCCATGCTGATCTTGAACTCTTGAGCTCAAAATTATCCACCCACCTTGGCCTCC
CAGAGTGCTGGGATTACAGGCATGTGCCAACATGCCCGGCTGGGGCCATGCTCTTTCTGA
AGCCTCCAGAGGAGACCCTCTGTTCCATGGCTTTTTCTTCTGGTGTTGGTGGCAGTCCTT
GGAGTTCCTTGCTTCATGGATGATACTTCACTCCAGTCTCTGTGGCAGAAATTCTCTGGT
GTGTGTAGACAAGCCTTCCTCTGCCTCCCTCTTAGGAAGATACATGTGATAACACTTAAG
GCCCACCCTGATCATCCAAAATCATCTCCCCATCTCAAGATATTTTTTTTTTTTTGAGAT
GGAGTCTCGCTCTGTTTCCCAGGCTGGAGTGCAGTGGCGCAGTCTTGGCTCACTGCATCC
TCCGCCTCCCGGGCTCAAGTGATTCTCCTGCCTCAGCCTCCTAAGTAGCTGGGACCACAG
GCATGTGCCACCATGCCCGGCTAATTTTTGAATTTTTA
>FR0012688
CTGTAGAGAGTGTGATTCCCCTCCCTTCACTCCACTCCCTACCTATATAGTCTGTAGGAT
TATCCTGTTCAGAGGAAGGTTGAACCTGTGAAAGTATCCTTTTTATAAGACCACGTTAAT
CTTGGGGGGGTGAAAAAAAGATGAGACAGTGATAGCACTGGAGGTTTAAAGGTACTTTTG
GGAAGTACTTACAAATTTCCTTCACCAATTTCAAGTAGTTCCTAATTACTAAGTGCTAGG
TGTTAGAAACAAATGCTTGTTCCTCGGTGCTGAAAAGAACTAGTGCTCAAGGAATTTTCT
CAGCAAGGCAATTTTACTTTCTGCAGAAAGGGTGCTTCTTGGAAGCCTAATTGTCATGAG
AGCACACCGAACAAAGAAAAGCAGAGGTTTTTATCCCTGACTCATTGGGTTCTTACTGCT
GCGTCCTGTCTCCATTGGCTGGAGCTGGACCGCACAATCTAGACTGATTCCGATTGGCTA
AAAGCTTAAAACTTTCCTAAATAGATAAACGCGCAGTGGAAAACAAAGGAAGGGGGTTGT
TTACAGGAAATTAGGAGAATAATAACATTTCCAAATAAGGAAGGGGTGTAGGCTGTAAGC
TGGGAAATGCCTGGGCACGTTCGGACATGTCTGAGCAGGTTATAGTCCAGAACAAATAAC
CTGGTTAAAGTACAAGGACATAGAATGTACTTATTCCCTTACTATATTTAACAGCCACAT
AGGGCTTAACAAAGAGTTATTAGCAAAAAGCAAGGGAGCTTGAAGGAAGTTAATTTCTAA
AAGAAACTGTTATTTCTAACACTTGTTATTTATTCTTTAACAAAAAGGGAAACTTTGAAG
AGGAACTTTTTACTTTTCACATGCGGATCCATTAGTCCTCGAGAATTTAACAGTGAACCT
ATATAGATGTATTTTGCTGTCCTTACAGAACATGCAGTGTAAGAAGTACCTTTAATGCCA
ACCTACACACTTCTTTCCCGAAGTACCCAATTAAGTGCAAATGCTTAATGTCTTTAGTGT
TTTATAGTAAAGCAAAAAATCCTTATTTAGAATTAGAAGTACAGGCCTGTGCAACATGGC
AAAACCCCATCTTTACCAAAAAATACAAAAATTAGCTGGACATGGTGGCATGCTTATGTA
GTCTCAGCTACTTGGGGGCTGAGGTGGGAGGATCGCTTGAGTCCAGGAGGCCAAGGTTGC
AGTGAGCCATTTTCGCACCATTGCACTCCAGCCTGGGTGACAAAGTGAAACTTCACCTTA
AAAAAAAAAAAAAGGACAGCTTAAAAAATATT
>FR0012689
ATAGAGATCCTGATCTAATGTTTAAAAATACCAACGCTTGCTAGAGCCTGGAAAGCAACC
CTAACCTCTAACCACAAGATTTCCAAAAAGCCCATGGTTTAAATAACAGCCTATAAAATG
TTAAACTCACAAAACCCAGTGACTGATTTTTTAAAGTCAAGCTCAAAATTTGGACTGCTC
CATGAAATCCTTTCTGAACATGCCAAGACATGTTTTCCCCTGCCTCTGAACTTTCATCTA
CATCATTCAATGACATAGATGAACATTTATACTGCCATGCATTTTAAATGTTCTTTTCAT
CTTTCTTATTGCAGATTATAATAATATTGCATATTATTTCCTCTGCTCAGCATCTCTTCC
CTCGGAGAACCCTCTCTCCCATTCCATGGTTTTGTTGGGACTATCTCTAACCCATCTACT
CCCCTTGAAATAGGCAAATCCCTAAATGGATCAAATACCAACCTTGACCCTGATTATGCC
AATCACATTATAGCACCCCAGTAAACAAATGATTTCTGCAGTGTTCCATGGTAGCTGTTG
TTTTTGTCTATTCAGCAAGTTTTCCCATACTTTCTTAAAAAAAAAAAAAAAACTTCATAT
TTTTAGTTGTTTTTTCTTGATTTCTGATGAAATGATATAGAGTACTAGGCTAAGAAGATT
TATATTTAATTCTAAATCTATTATCCTAGAATTTTCACTTCACTCAGGGTGTAAATTTTA
CAGTTAAATTCTACCTCTACCTTTCCTGGACAACAAAGAGTGGTGTACAGCATAGCCAAT
CTGAAATATCCAGTCAACAAACTTAAGTACTTCATAAATAATCCAGCAGATGGGGCTAAA
GGCATAGATCAGGCCAGGCTACCTTCCATTCTACTGGTGTCTAGGTATATACACTGTTAG
CCCATGCTCTACACTGTCAACCCATGGTAGATAGCCTTGAAGTAGTTAGGTATCATGTTA
CAAGGCTCTGAATCTCTCCTCTTCTCTCTCTTATACACAAGACCATCCAACATCATTGAA
GCAAAAGAAAAATAATAACTGATAGCCATCTCTTATCCTAGTCTATAAATATCATCTGAA
CTTCCCTAGGAATTGACTATTTTTTTTAATTAGCTTCTTAAGTAGTTCATACACTTCTCA
TTTTAAAAGCATTTTATATAAAATTTACCAAT
>FR0012690
TTTAATGTATGCACCTTTGGATGCTTGAGCCCTACAACTCTTTCATGAGCAGCCTAGCTT
AGTATAGCTTCTGGGAAGATAGGGTCCTACCCTTAGCCTTTTGGCTGATCCAGGTGAGGA
CTTGTTCTGGGCATGTCACATACCTCTCTATTTGGTCAAGCCTGGTAGACAACCAAGGAT
TGCCAACCCGTTGAGTACAATAAACCTTTTGAACTACAAAGATCAGAGCTCCATGTCAGG
ATCAGGCTTTTAAAATCCCTCCACTCTCATTTCTTTCTTTCTTTCTTTCTTTTTTTTTTT
TTTTTTTTTTTTTTTTTTTGCCTCTTTCCCAAATTTCAGAGACTTATCTATCATCCCTGG
GAAAAGAGCAAATACCAGCAATGTTCTGAAGGAATTCAGCTTCTCTGTCTTCTACTTCAA
CTTGGCATAATAAGGCAGTCCTCTCTTCCCAAAGATTATTTTGACTTGAGAAGACATTTA
GAAACCCTTTTGGGGACAAGAAATTTGGGAAGAAGGCAAAGTATTCAATTGTACATAATA
GCTCTAGGCCAAGCTTTTATATCTAAGCTTTTTCTTTTTTTAAGGTTTTCTGATACTGTC
TTTTACCCACATTTTGTGAGAATTGTCATGAAGGCAGTGTTATCCTAATAGCTGTGTGTA
ATGGTGAAAAGAGAGAGTATGGGATTCAGGTACATTCATCCAACAAAACTGCTCAAATGT
CACCAACTTAGGGGTCGCTAAGGGGTCCTATCCTGATCACTTTATTTAAAATAGCTGCCG
GCTCCCAGCACCCTGTCTCTATCTTATTTTTGGGGGGCGGAGGGGGAGGCAGGTAAAAAT
ACCACTTATCACTAACTAAAATTGTTTGTTTGCCTTCCTAAATAAAGTATAAGCTCCATA
AGAATTTGGGCTTTGTTTTGTTGGCCCCTGCATCCCCAACTCCTAATATAATGTCTAGCA
TTCAGTAAATTCCTATTGAATCAATGAATAAACAAACAAGAGGAAATGCTGCTAATCTCT
GTATGTACTAAATGATTTTAAAATTAGATACCTGGTAGAGTTCTTCCATGACCATTGTTG
CTTTGGTCAGTATATGTGATATGTCACATTTTCAAACCTAATCTCATTTGTAAGAATCCT
AGTGTTTAG
>FR0012691
TTTGTCCGGGGGATTCTTCTTATTCCCTCCCATTTCTCTTTACAGAGAATTTTACACTTC
CTTGCAGACACTGAATTATTGTGTTAAATTATTATAACTTAATAGCTTGTGAAATATACA
AACAACAAGATTATGCCGACATGGCTGTTAGAAGACAAGACAAATTAGCAGACTCATGCT
CATTTCTGTCATTGAACAATTCGTCTCATTCCTTCCTCAAGGCGCTGCCGTTTTCCTGCT
CTCCGTCCGTGGGGGTGTTTGTTTACACATCTCTCGCAAGAAAAGCGCTTCTCTCTGGCT
TCCCTCTGCCTCCCCCCCTCCTTCCTGCCCTCTCCCCTGCCTTCCCTTCCTCCTTCCTTC
TCTCCCTCCCTCCTTTTCTCCCCGTTCCTTTCTTCCCTTCTCTCTGTCCTTCCCCCTTCC
TTCCTTTACTGATGTAACAACCTTGGTGTGCCGTGGCTAAGCCACACTCCACCCCTGACC
TGCGGGGGATGAGTCAAACGGTCAGACTTGCCTGGGCTTGTTCCACGCTCCCCTGGCTAG
ACAGGCGTCTACACATTCTCAGTTAGGGGCTGGACAGGGGCAGCTGCTAGACAGGTCCTA
TTCTGGGCCTCTCTGAGAAAAAGTGTCCCTGAAAAGAAAGGGAGCTCCCACTTCCATGGA
CCCTTAGCCATGCCAAGGGGCAGTACCGGCTTTCTGCTGGTGCTGATGAGCTGTGGTGTG
AACTCACGAAGGTCAGCTGATTCACGGGCCCTGGATCTCTGCTCTCCTTCCGCTAAGTGG
GACTCGGGCCAGCCTGCCATGAAGGAGGTAGCTGCTGCAGCTTTCAGGAAGGAACACCAG
GTGTCAACCCCACCGGGTGGCCAACCCCACCTGGCTAGGACCCAGTCCCTGGTGGCTGCT
CTCCCGAGAGGCGGGCAGGGCTGGGGCTAGGGGCTGTCCAGGAGTGTTCTGGACTGTCCC
TTCGCCACAATTCCCACAGGCTGCTCAGGACCGAGGCTGAGACGGGCGACCAGGACGGGA
TTGTATGGCTGCAGGAGGCTACACAGTCCCAGGAGGCTGCTTCTAAGAGGCCCACGTGGC
CTGCATGGGGATGCGCCTGGCTGTCCAGCATGTGGTCATTTGAATTGTACATGTTTCACT
GGGATGCCTACAGAAAAGTAGACAGAAGATGTGGAAAAAGTTTTTGAAATGTTGCAAACT
TAGCTACTTTTAAAATAAAAAAAATAGCTTTATAATTATAAAAGCAATATGTAAATCTTA
AAATAATTTGCTACATTCTAGTAAGCATCTTATGATCTCTATGTGCCCTATAACATTATG
TTGTATAGTTTAAATATATACAATAAAATCTATTTTAAAAAATA
>FR0012692
CAAGCAGTTCCAGCAGTCAGGCTTGCAGAGAATTACATTTTTGGAGCAATGTTTTGTACC
ATGAGTGCTTTATCCTCTGGCTTCTCAACTCTGTTTTAGTTGGATGTGATAAGAATGACA
TGAATATGTACATTTTTGCAGCACTATGTATGATAGCAAAGACTTGGGACCAACCCAAAT
GCCCACCAATGATAGACTGGATAAAGAAAATGTGGCACATATGCACCATGAAATACTATG
CAGCCATAAAAAAATGGGTTCATGTCCTTTGCAGGGACATGGATGTAGCTGGAAACCATC
ATTCTCAGCAAACTAACACAGGAAGAGAAAACCAAACACCACATGTTCTCACCCATAAGT
GGGAGTTGAACAATGAGAACACATGGACACAGGGAGGGGAACGTCACACACTGGGGCCTG
TCAGGTGGTGGGGGGCAAGGGAAGGGGGAGCATTAGGACAAATACTTAATGTATACGGGG
CTTAAAACCTAGATGATGGGTTGATAGGTGCAGCAAACCACCATGGCACATGTAACAAAC
CTGCATGTTCTGCACATTTATCCCAGAACTTAAAGTAAAATTAAAAAAGGAGAAAGCTAG
TAACTGGTCTCAGAGCATCTAGAAACAAACAAACAAACAAACAAAAAAAGAATAACCCAA
TTTGTATGATCAACCTTCACAAATGTATCATTCAGGTAGCAAACTATGTAAATGTTCGGA
GTAATTTCAAAGCTGCATAACCAAAGGAGAGCAGGGGGACTCAGAAGGGCAGAAGACAGG
AGCAGGCAGGGACATGCCCAGGCAAAGCCCTGTGGCAGCTTAACAAGTGTTGAGGAACTG
AATCCATGTGTGATACACCTGAAAGAGAAAAGCACTTTCTTTTTTTTCTTTTTTCTTTTT
TTTTTCTTTATTTTTTGT
>FR0012693
AGTCCATTGTGGGCATGCCCAGGCAAGACCCTGCACAGGTTCCCTTACCTACACAAAAAC
ATCTGGCATAAATGCTTGTGGGGCAGGCTGGAGATTCTCCAGGGACCCTTTCTTATCTGC
CTCCTGCATCTATCAAGACCATCACCTGATGATGGTCACCTGATATTCCTGGTGTGGCGG
GGCCCCTGCTCCCCTGCTCATGTCTGCCTGGCTACCTACCTTACACTAATCTGCCATGTT
GACTTCTGATTAATCATAGTTCCAGGAATGCCTCTAAGATTTCTATCTTATTACTGTTCC
TTATATAAGAGCAAGTACTTACTGTAAATCTTAATCTTAGGTCATGACAACCTTGATGTT
ACCATAAACACATATTTACCATAAAACCTGCCCTTAGGCTATGATAAATACAACATTCTT
GCCTTTCCCTGAGGGGTTGATTTCAATGTCCTACACACTCCTTCTGAAGCACTGTATACC
CTTTCCCTATGGCATGTAAGTCCTGGGTTTGGGGGTTGACAGCATGAAGATCTACCTGTT
TTGTGGCCACCCAAGACCATGCTCTTGTCTGTAAGTTCCCCAATAAATCACCCTCTGCTG
AGAAACTACATTAGTCTGCCTTGTTCTTTGGTTCCTCAACTCCTTCAGCATTTAGGGGTC
TCTGCAAGCACAGCCCTTTCATGAAACATTATCCTCTTCAATTTCTTTCATCAGTGTTTT
TTTGTTTTGTTTTGTTTTGTTTTTGAGATGGAGTCTTGCTCTGTCACCCAGGCTGGAGTG
CAATGGCGCAGTCTAGGCTCACTGCAACCTCTGCCTCCCAGGTTCAAGTGATTCTCCTGC
CTCAGCCTCCTGAGTAGCTGGGACTACAGATGCGTGCCACCACACCTGGATAATTTTTGT
GTTTTTAGTAGAGACGGGGTTTCACCATGTTAGCCAGGATGGTCTTGATCTCCTGACCTC
GAGATCCACCCGCCTCAGCCTCCCAAAGTGCTGGGATTACAGGCGTGATCCACCGCGCCT
GGCCAACCCCTGACCTCTTCATCCGCCCACCTTGGCCTCCCAAAGTGATGGAATTACAGG
CGTGAGCCACCGCACCTGGCCTCATCAGTGTTTTTTAGTTTTCTTTTGTAAACCAAAAAG
TATCTGATACTGGTTTCAATCAATTTAGAAGTTTATTTTGCCAAGGTTGAGGTCATGCTT
GGAAGAAATAAACATGGAATCATAGAAAAACAGTCTGTGGCCTGTGCCTTTCTCCAAAGA
GGACTTTGAAGTCTTCAGTATTTAAAGGGGAAAAGTGGGCTGGAGGGGAGAAAGGGAAGG
TATGTTAATCCACATGTTGCAAGAGAAAAGGAGCCGGTAGGCGAATAGTCAATTATGTAT
TCATCTGGTTCTCAGTAAAT
>FR0012694
ATCTAAGAATGGACTCCTTCTAAGATAATTCAGGCTGAATGACTTCTTCCAAGGAAGGAA
GGAAATGGATGTTTATTAAATTTCATTATGTGTCAGGCAGTGGGCTAAGAATTTCCCCTT
ATGTTGTTAAACTTAAATCTGGCAACCTAGACTATCAAGGCTAACTTTGACCTGAAAGCA
ATTCAAGACAAATCCCATCTTTATCATTGGTAGCTGTTGTGGAGTAGCAGTGGGTGAGGT
GTATAGAGATCCATTCATCCATGCAGCAAAACACTTGACTGGCTTGAGATGTGACATGCG
GAGCAAAAGGCAGGACATTGCTCTGGGAGAATTACAGAAAAGGGCCAAGTAAACAGCGAA
GTGATCACTTTAGTGCTGTGGTGAGACATGCCCAGGCAAACCCCAGAAAACAAGGGGATA
GCCAGCCCTCACTGAGGATGGGAGATGAATGGGCTTTTTTGGGACACCAGGAAGGTGGGT
AAAGCCAGGAGGAAGGACAGCAACAGACCCTACAAGAAGGAGCCAGAGAGGTGACGAAAG
TAATAGGCATGATACAGACTATAGCTTTCCTAACAGGAACGTGAGACACACAAACATCAG
CCCACCTCTTTGATAGAACAGGAAATAATGGCGTCAACAGTTTCCTTTCTGAATACTAAG
GACAAAAACGAAATTACATTGCCTGTAATGCAAGGGTTAGTCAGACATAATTTAGTCCCC
AAATTAATCCTGAAGTCAAAAAGCTAAAGGAAAGTGGAACAAAAAAGAATCTGAGGCTCA
GGGCAGCAGAAGAGGGCTCTTGGAGAAGAGATGACAGTTGGCTGAAGTCGTCAACAGAGG
GAGCTGGGAGGCTGCTAACCCCTTTGATTTCAGCAGGGACTGGGCGTCTGCACAGAGCTC
CCGGCTCCCCGCGGCGGGGGCAGGAGTCAACGCCGTCAGTTACATGCTCGTCAGATGTGC
ACGGGCGCCACACACGATCCTGCTAACGTGGTCGGAGAAATATGACCTCAGCGCAGGTGA
AGCGTGGGCAGCTGACGCCACGGTGATGTGTGCAGATCCGGTGGGGACTCTGACGCAGCC
CCAGGGCAAAACCAACCTGCTTTCTACCTTCAATCCAGCAGGATGCCCGTCATGGAGAAA
AAGGCGGGGCCTGCTTGGGAAGACACAGGAAATCCGTCCCTTTTATTTTCTTTATTTTAT
TC
>FR0012695
GCTAATTTTTGGTAGATGGGTCTTGTATAAGTCTTGTTTTTGTCTGCTTTGAAAGCTTGT
ATACTAGGAAAAACATATATAAATACCTTTTTTATACATGTGTTTCAGCGGTATAGTGTG
CCTCTTCTTCCACATATTTGCCATTTCAGTTAACATCAAACTATAGCATTTGTCAGTGCA
TGTGGTAGAAAAATATCTGGTTATTTCATGTTTTCCTTACAGACATGGACATGTTTTTTT
TAATTTTATTTATTTATTTTTATTTTTTTGAGACAGAATCTTGCTCTATTGCCCAGGCTG
GAGTGCCGTGGTGCAATCTCGGCTCACTGCAAGCTGCACCTCCCGGGTTCACGCTATTCT
CCTGCCTCAGCCTCCCGAGTAGCTGGGACTACAGGCGCCTGCCACTACGCCTGGCTAATT
TTTTCTATTTTTTAGTAGAGACGGAGTTTCACTGTGTTAGCCGGGATGGTCTCGATCTCC
TGACCTCGTGATCCGCCTGCCTTGGCCTCCCAAAGTGCTGGGATTACAGGCGTGAGCCAC
CGCGCCCGGCCGGACATGTTTTAACATGTTTATGAAACATTTACATATTTTTCCTGATTG
CCTGTCGGCATATTTGTTTTTGGGTTGGTAGATACCAACACTGGTAATGTGTTTACTATC
TTTGGTAATAGTCTGTCTATGATTAGCTCTATACCTGTTGGGTATTTAAGTCCAGAGTCC
TGAAAATGAGCTTTATTATATATGATTACTATATGTAAACCATTGTCAGTAT
>FR0012696
ATATTTTTTTCTTATTATAAATTCTTAATTTATCCTTTCATTGTGGAATATTTCTTTATG
GCTTTATTATAATTAATAATTAAATTTTAAAAAGACCCCCTTTTGAGTCTCACATTAAAA
ATACACTACAGTTAAAAACATAATAAAATAAACATTAAAATTGAATAAAATATTTAAAAG
CTCGGCAAACTAGCATCAATAAACCAATGTGAAAAAAATTTTTTCACCCAGACTGCTGAG
AAGGAAACCAACCTGTAATCACATTTGGTGGTTCCTTATTTCAAAGGAAGATGCTTCTTT
TTAACTGCTTCCTGCTTTTGTAGGCTTTTATTTTCTCAACTATTATTGGTTATTCTGTCA
TCTTGAGGAATAAATTTTTTAAAAAATTTCTGGACTTCAAAATATCTGGAGACCCTGCTC
CTCAAACAAAATTACATTAGTAAATGTACTTAACAATCTTTTAATAGCTAAATTGGATGA
CTCTATGTCTGGCTTTATTTGACTAGATCCAATTTAACTGATGCCTTCAGCATAATTAAT
CAGAAAATGCACTTTAGTGAATACCATCATTTCATGTCTTGAGGATAGTGCCAAAGAGAC
TGGTTTTGGTATCTTGGGTCTTGCTTGTCATTCACGTGACCATCTAGCTTTATTTTATTC
TTCTGAGATTAAAAAAAAATGCTAGAATAAAAGCTCTGTAAATGGATATCCACTGTTTGA
GTTGACAAATGAAATAATGTTTGATGTATTTTCCTCTTTACCAAAAGAAAAAACAATCAG
AAAAGTATTAAATGTCAAGAAAGAAAATAAAGATCCCTAGAGAAGAAAAATAGCATATTT
GCATTGTCTTTAAAAAATATAGACACAATATTTTTGCAGTGAAAAACTGCAATTAATGAC
ACACCTCAGAATTGTAAAGACATCTGTTCATAACTTTGTCCCATGGCATTTAACTGTATA
ATTTGAGATGAAAATTAAAATTCAAAAAAAAAGTTTACCAACAAGCTAATTCAAACATCC
CCAAATTAGATGATTTCTTATTCTTTCTCCAATAAAATACAACCTCTTACTTTGCTCTCC
AGACATACCAATGGCCACCCCGTCTCTGGACATGTCATAACATGTCACAAATTATAATTC
TATTATTTGTATATTCCCCCAAAAATCTTTTGCTTGAAGATATGTCTCTATTTTTATTTC
AAGTTGATTATTTTATGCTATCACTCCTAAATCTTCATTTTTCATTCAACCTTGAGTGTC
AGGTAATCAATATTTTTTCTGCACTCTTTGATAATCTGGAAACACAAAAAAACCCCTGCA
ATTATTCACTATTATTTACTCAATAAACTAATTAATTACTAATTAAATACCCATGTAATT
ACCATGTGATATACATATCAATTACCAGGTGATATACATACCACTTATTTATTAGTAATA
TTATTAATGATTCCTTATTAGCTAATTATTGGTATCTCACGTTAATAGTACTATTATTAA
TATTTTCATTATTATTATATATATTTTATTATAATATTATCA
>FR0012697
CACTAGCAATTATAGCTTCTTACTCTAAAGCCTCCTATCGACTGTTAGTTCTTACACTTT
AGCCCAATTAGTTGCTTTGGCTTACTCAGGCATGTCTAGACAGGCCCAGGCAACTCTTAG
CTCATACCTTATGCCCCTTCCTTATTTGGAAATGTTCTTGCTTCCTTAAACCTTTCATAA
GCAACTTCCTCTTCTTCTTTGTTTTCCCTTGCACTTACCTATTTAGGAAAGTTTTAGGTT
GTTAGCAAATCCGGTATCAGTTTAGACTGTGAGGTCTGGCTCCAGCCAATGGATGCACAA
CACATCAGTAAGGATGACCCAAATGCATAAGGGATAAATATGTATGCTTTACCTTTGTTA
AGATGTGCTCTTGCCATTGTTCCATCTGCGATGAACACCCTTTCTGAAAAAAGTAAAGAT
TGCCTTGCTGGGAGAATTAAATTCATGTTTGAGTGCTATTTCTTTGTGGTACTGGGGAAC
AAGCATTTCTAAAACCTACTTTAATGTAGC
>FR0012698
ACACAGAAGAAAAGGAGCAAGCAGGGAAGGTGGAAAGAGTACAGAGTTCGTTCCCTGGGT
CTGTGCACGGTGCACACAAAGTGTTTCACTAACTGTCTGGCTGGGGCTCAGATGCAGCAG
AGCACACAGTGATGAGGCTGGTGCTTCCTGGTTGCCAGCTGTTAACCCTTGTTTAGTTGC
TGGGTTGCGGACAGATGGATGAGTCCCAGGCAAAAGCACACCTTGGTTTGGGGGGTGACA
GTGCTCCTGGGACAGCAGCTATCTACCAATGGTTTAGCAATCTAAAGACTCTATGAGAGG
GTAACAGCCGATGAGAGCAATCTTGAGAAAAAATCTGCACCCCAGGGGACTATACCCATG
CAGCCAGAAAGGAAGATAAGCTAAATTATGAGCAGACTTAAAACTCAGGCATAGGCTTTT
GAGCTCGAGTGCAACAGGCAACATAGGAAGTCACTCTAGATCCCTAAGAATGCGGAAAAT
GATGAAAGGCATATTTTTAGAAGGACTGATTTCAAAGTTCAAGCCAGATAATGTGCTGGG
CACCGGAGAACTAAAGGTGATACACAGATTTAGGCTTTTCCAAAATTAAGTTTCCCATTT
TATAAAGCTTCTGGGAGATTCTGAATTTCCCGAGTTCAAGTCTCCACGCTCAGCTGCTAA
GAAGATGGTTTGGTTGGTTTCCTCTTCTGGTTTGTAAGCTCCCTAAAAGCAACTCCTCAC
ATCCTGAATGATGAAGACAGTGTCTAGCCCTTAGTAAATGTCTGTTGCATAGATGAATGA
ATGAATTGTTCTATTAAAACACAAACATAAAAAGCAGCCCCTAACTCTGTGCTGTAATGC
AAATCCTCCCTCGTCTCCAATTATTTCTTTTTTTTCTTTTCTTTTGTTTTTTTTTAGGCA
AAGTCTTGCTCTGCCACCAAGGCTGGAGTGCAGTGGTGTAATCTTGGCTCACTGCAACCT
CTGCCTCCCGGGTTCAAGCAATTCTCCTGCCTCACCCTCCCAAGTAGCTGGGATTACAGG
CACGCACCACCATGCCCAGCTAATTTTTGTATTTTTAGTAGAGATGGGGTTTCACCATGT
TGGCCAGGCTGATCTCGAACTCCTGACCTCAGGTGAGCAGCCCACATTGGCCTCCCAAAG
TGCTGGGATTGCATGCATGAGCCACCATGCCCAGCCCTCCCTAATGATTTCTTAAACAAG
TTTCCCTAACGAAGACTTGTCTTTTATCAATGTTGCCAGGACCCAAGGCAGCCTAAGCCT
TCCCCTCCCTCGACTGCAATTTAATACACCTCCTTCCTGAAGTGAGACCAGTCCCTCTCT
GAATTCAACACAGTCCTCCTCCTTGGCAAACACTAACTTGGTAAGTTGTATTTCATGAAG
TTAACCAGGCTCATTACAGAGAACATATTTCCTGGAGAAAGGATGTTAATTTCTTCCACA
TACAAAGAACAAAAATCAATATCATAAATCCAGGAAATCTCCCCTAAATGTCTCCCCCAT
CATCACTCTCTCCTGCGCTCTGTGTAAATACATTATGACAGGTTAGCTATATTTCTACTC
AGGCAATATGATATTGAGGTGACTGCAAGACAAGTCACTCTGCCAAAGGGAGGAGTATTG
GCCAAGATGTTATTCCTCAAGGAATTTTGTGACATTGGAATTCCATCAAATGGAGCTGAA
TGTACCTTCATCTTTTAAACTAGCCCCAGTTCTGATCCTCAGCCTGCTTAGAACACACTG
AACTTGAAGGGCGACCTATAGATTTTCATCGTGAGTTAGAGGTGGAAAAAAAGGAAGCAG
TTTTCTATGGCATGTTTGGATCTCAATATATGCATTTATTGGAATATGTAATAAACACAA
ACTACACGCACTGTGTGAGTGGTACATTAAAAGGAGGGACGCAGGCACCAATTTTGCAGG
AACTGACAGTTTAAGTAAGCAAATAGAGTTGAAAC
>FR0012700
CCAGGCTGTAGTGCAGTGGTGTGACCTAGGCTCACCACAGCCTTGACCTCCTGGGCTTAA
GTGATCCTCCCACCTCAGCCTCCTGAGTAGCTGAAACTACAGGCATGCACCACCATTCCT
GGCTAATTTTTTTTTTGGTAGAGTTGGGGTCTTGCTATGTTGCCCAGGCTGGTCTCAAAC
TCCTGGCCTCAAGCTATCCTCCTGCCGCAGCCTCCCAAAGTGCTGAGATTACAGGCATGA
GCCACTGTGCCTAGCCCCAGCCTACAAAATTTTTGTTCCTAGAAAATGGATGGGCAAGAT
CTCAAATCCTAAACCAGCAACAGAGTAAGCTGAGAACTGACAAAATGTATACCAGTAAAA
TCCTCAAAAGTCTCAGGCACTGCCAGTACTGAACCTGGGAGAGAGAAGCTAGACTCAGGA
GGCTTGGGTCAGAGTGAGAAGTCATCAGCCCCAGATGCCCTTCTCCACTCCAGGCATTGA
GGACAGGGCCCTCTCCGAGACTGAGGAGATAAAGCAGTGGGTATGCATCGAGTGCTGATT
CCAGAACAGCAGGTGGCCTTCACTCTACAGGCAGGAGGTAAGATGGTTTTTCTCTGCGGA
ATCTGACCCACCCCAAGGAAAAGACCTTGAGGCACTTGCTTAGGACTCCTCTCACCCTAT
AGTACACCCTGATCATACTCACAACTACAAGACCCACTCAACACAAGGCATGTCCAGGCA
GGTTCCTAACCTCACCTAATCAAACACAAGAAGTGTGTATGAGCAGTGGCTAACTTGAAG
ACAGACTGCCAGACAAACGCGGGAAAGAGCAACTTAGTGGAACAGCGCCAGGCAAAAGAC
AACATTTTTTTTTTTTTTTTTGAGATGGAGTCTTGCTCTGTCGCCCAGGCTGGAGTGCAG
TGGTGCAATCTCGGCTCACTGCAACCTCCACCTCCCAGGTTCAAGCAATTCACCTATCTC
AGCCTCCTGAGTAGCTGGGATTACAGACACATGCCACCACGGCCAGCTACTTTTTTGTAT
TTTTAGTAGAGACAGGGTTTCACCATGTTGGCCAGGCTGGTCTCGAACTCCTGACCTCAA
GTGATCCACCCACCTCGGCCTCCCAAAGTGTTGAGATTACAGGTGTGAGTCACCGTGCCT
GGCCAACCATTTTTAAAAGAAGAAAAAAATACCT
>FR0012701
TTACTGAATTTAAGAACAAAAATTTCTTCATGTTTCCTTACAAAACAACTAACTACATGA
GGGAAAAGATAGGCTGTTAACAGAAGAGGACGTAGCAATAGCTACACAAGGCTGAGGGAA
AGAAAGTTCGACCTCTGGACATGATATTCAGTCAAGTGAATACACAGGTGAAAGGCAGGT
ATCCTAAGACCTCACTGAACTGGGAGAACACTGAAGTCTGCAAAATCTATTGGATGACAG
AATGGACTCAACCTAGAGATTAAAGTAGAAATCTTGGGTGGCGGCTTGGAGCCCAGGCCC
GACAGCGGCCCCCGCGCTGTGCAGGCGTTCGCTTAGACGGGAGCACTGCAGACGCCCCCG
GCGGCAGCGACCGGGCGAGAGCGGGGCGGGAGCCGGGCCCGGCGCCCCCGGAGCCAGCGG
CGCGCGGCTGACAAGGCTGGACCCTCGCGCGCCTGGAGACCGTACCAAAGCAGCAGGGCT
TCGAGTTCTGGAGCTGCACCCTTCATGAGCTGAAGAGGCCAGGCTCCTCCCCCTGCATAA
GGTGCAAATCCCCAGTGGCTCCACCCCGCACAAGCGGGCCCCCCAGTCTGTTGTGGGCAT
GCCCAGACAGGTTCCCTTAACCGCCTTCTGCATCTATCATTTCCCCCCTCTAAAGAAGTA
CATCCAACTGCCATTAGAATAAGGATAAGGACAAAGAACGATCTGAACTGCTTCCTGCCG
ACAGAGGGCACTGTTTTAGGAAGACGGCAATCATATCTCCCTCGGAGGCCTATCTAAGTA
AGGGTCCTCGGTAAAAGGGGGCTACCATTTAAGGTTCCGATTACATGATCGTTTGGAGTT
CAGTGGCCTAAGGTAAGAAGAAACAAACTGGCTTATTAGAAAACATGTA
>FR0012702
TGGTTGAATTGTAAAATCTTGCTGAATACAGATCTACTAATAAGTTGCTTTTATTTAAAT
TAAACTAGTACATCTGATAATTTTTTTTTTCCTGTGGTCAGGATTAGATTTATTTTGTAC
TAGCCCTTCTAGTTTTTAATACAAGAGACCACAGAAAGGAAAGTTAACTTTGATTTTCTG
AGCAAATGCATACTTATACCATGAATACACAATGTTGCCAGTCACAACCAACCCTCAGCT
GCTCAGCCCCTGAGAAATGAAAGCCAGGCAGGTTGTGTGCTGTACTGTGGCCCAAGCATC
CTCAATTGCCTCTCCCTATTATGTATTGAATTTGTGTGCTCAGTTTTAATCCCTATATTT
GTTACCTAGGGGTGCTTCAACAAACTACAGCCATCCCTCAGTGTCCAAGGGGAATTGGTT
CCCAGACTCCCTGTTGAGGAGGATTGGGTATTTGAGGATACCCAAATCTACGGATGCTTA
AGTCTCTTCTATAAAATGGTGTAGTGTTTACATATAACCTATTCACATCCTCCTGGATAC
TTTAGATCATCTTTAGATTACTTGTAATACCTACTGCTACATAAATAGTTGTTATACAGT
ATTTTCTTTAGACAATGATGACAAGAAAACAAGTCTGTACATGTTCAGCACAGACCCACC
CATCCATTTTTGCTTCTGACATATTTTTAATTTGTAGTTGGTTGAATCCATGGATGTGGA
ACTCACAGATACAGAGGGCCAACTATACTAGTAACTGGGTGGCTTAAACAATAGAAATGT
ATTGTGTCACAGCTTTCAAGGATAGAAGTCCAAACTCAAGGTGGCAGGGATGGTTCCTTC
TGTGGGCTGTGAGGGAAG
>FR0012706
TCAAAATACAGTCATCTACTACAGACAGCCCAGGGCTGGGTCCAGCCTGCCCTGCTCCAA
AGCCTGGCCAGTTTTGTAGCCCCTCTTAATGAGAACACAGCCTGTCAAGATGTAAGGGAG
AGGGGGTTCAGGAATCTTTCATCAGGCAAATGTGCTTAACAAAATATTTAGGATCTTTGA
ATCCTCACAGAGATTTCAATGGTCATATTTTCCAACCTCTATATCTATTAACTTGCCTAA
CAATATTTTTCTAGGGGGAAATGCTGCTAGATCCCTGGCCTACTGGTTCAGGACCCCAGA
CAAGTCCTGGCTTGCCATGATATTGATTTTATTTGACTGTTTTGGGTTGGGAGGGAGAAA
GTGAGTTTGATGAAATGTACATGTTTTGGAAGTAAGTACATGACTGTGTTATTTTTCTCT
GAG
>FR0012708
TGGAGGATCTCCCTCTCTATGTTGCCACACCGAGAGGTGCACAGAACACATTCTGACAAG
TAAAGATTCCAGTGTCATCTGATAACTATCAACAACTTCATTAGCTCACCTAAACAAAGA
GCCTTTCTTATTTTTTTAGAAACAAAACTCTTATGGAAACGATTATGTTTTCTTCTTTCC
TCTAAAACACTTACTTGGCTAAGATGATTTTTATTCTAAGATGAAGATTTACCTGCCCTA
CAAACTTCAGGAGGTGGTGTGACTGGTTGGAATCTATACCAACAGTGATAGACTAATCGT
TGCTTGGAATTCAAATGCAGCCAGCACTCTGTCCTAACTAATGAAATTGGTGTTGTTCTG
CAAAGGAAAATAATTGAAGGCATGTTCTGCCACTTAATTCCACAGAAAGTAACATCTTCT
AACATGTAGGGACTTGCCTACTGAGAGCTGCACTGACTGTGTCAAGGAAGATACTATGCA
TTGGAAGAACACCCAAGCAACACTTGCCTCTCCCCTACTCATTTCCTGTATTAAAGCATT
CATCATGTTTTTAAAGCTGTGCTGTCAGTATTGTGCTCCCAGACATTATTCTTGGTCTTG
GTCAACTTTGTACCCTAAGCACATGGAGAAGAGACAAATAAGCAGATAATTATAGGACAG
CTAAGGAAAAATAATCATAAAATTGTGAGAAAAATCATGTCCTTATCAACAATGAAAGAC
GTTTCTTCTTTCTTGGTCTGGTTTCATTGGATCAAAGTTAAATCTCAACATTCAGAGAAG
CATTAGGCTCAGATATCAGCATGAGTGGACAGGCTGTCCAGGGACTCAGTGAT
>FR0012709
AGGATCGCACCATTGCACTCCAGCCTGGGCAAGAACAGTGAAACTCCATCTCAAAAAAAA
AAGTTATAATTTCACTCTTTACCAGATGTGTGATGCAGACAAGGTAGTGAATTTGAGGTA
GAGTCAAGGAAGGTCACACAATGGATTTTGTTTTTATATTAAATAGAGGACTGCATCGCG
TTAGAAAGTGGTTCAGATTGGTGTGTCTTATCCAGCTTTTATATTGTATTGGTGACAGAG
TATGTATATCGTTAACGAAAAAAACGCAAACTCTGTAAAATATTCAAAGAGGATTATTCT
GAGCCAATACAAATGACCATGGCCTGGGGAATGGTCTCCAGAAGTCCTGTTGATAGAGGC
AGGAGGCAGCCAAAGGCCTGGGCAGATAAGGAAGGGACCCAGAGAATCTCTGACATGCCC
CACAAGTGTTTTTTTGTTTGTTTTGTTTTGTTTTTTTGAGACAGGGTCTCTATCACCCAG
GCTGGAGTGCAGTGCATGATGTCGGCTCACTGCAACCTCCGCCTACCAGGTTCAAGCAAT
CCTCCTGCCACAGCCTCCGCAGTAGCTGAGACAACAGGCACATGCACCGCAACCGGCTAA
TTTTTGTATTTTTTGATAGAGATGAGTTTTCACCATGTTGCCCAGGGTGTGGTCTCAAAC
TCCTGGCCTCAAGTGATCCGCCCACCTCAGCCTCCCAAAATGCTGGGATTACAGGTGTGA
ACCACTGTGCCTGCCGCCCCCCCACCCCCCAGCAAGTGTTTACACCATATGTTTCCTGTA
AATAAGGGAACCTGCACAGGGCGCTTGTTTGGGCATGCCCGCAGCCTACTGGAGGCCCAC
ATGCACTGGGGGAATGGGGTGGAGCCACCAGGAATTCACACCTTATGCAGGGGAGGAGCC
TGGCCTCTTCAGCTCCTGTGTGGTAGTCATGGTATTCAATTTGTGAGGTGGAAACCTGCT
TGCAAGACCCCCTCTCTTTGCTGAGAGTTTTCCTTTCGTTTAATAAATTCCACCCTCCTC
ACCCT
>FR0012710
AGTGGGAAATCAGATTCTCTTTCTCCCCAGATTTTGTTGCTGCTACTGAAAATATTTGTT
TACTTAGTGGCTTTTCTCAACTGGTGATGTCTATATGCTTTATTGATGTGGCCTCTGAAG
TCTCTGATAGTCAACAAATGATTGGCCAAAGATTTCCTTAAATTCCCAGAACCACATTAT
TCCAGCCTTTGCTGAAGGGGTTCTGAGTGTATGCCGGAACATGCCTTCAGCACTCAGCCT
GGCAGTTTCCAACTTTGACTTAGTCTTTACTTTCTGCTTGTCCAGAGCCACAACATCATC
CAGAGGTGAGAGCTCAGGACCTTTTCAGGTTTTTGCTGATCACCTGCACTGTCCTGGGCA
TGTGTAAACATGTTGGAGCTTTTCAAAGTCCCTAAAGACATCTCATTTTCATAATTTTCT
TTTTAAGCTTTTTGGTTAGTCTATTGTTTGCTCAGTTTCTATCCACTGCTTCAGGCAGTC
ATGAAGTTACACAATTGCCTGTATATGTTTTCAACAAATGCTCATTGAGAATGAGTTTTT
TGTTTGTTTGTTTGTTTGGCTTTTTTTTTTTTTGTAATGTGTGAGGTCCAAATCAGATCA
ATACATACAGCCTTGCAAGTGCGGTTTTCCAGAAAATCACCATGCAGGGTTTTTTTTTTT
TTTTTAAGGCACTTATTTAAAAATGAGGCTTTAAAGAGCTCCAACCACATCTTTAGTGGC
TGCTAGACTGATGAATTTTAACAAGAATACTGACTGTTATGCTCAGAGCTGAAGAAATGG
GGATACAACCAGGGCAAGTTAAAACATCACAAATCTTGCTGTTCTTATTGGTATTCAGCC
AGCTTTCTTGGATAAATGTTACTCTTGGTTGTTGTAAGACTTAATTTCTACAATTTTCAA
AGAGTTATTTATCATATTGTTGTCAGTTTTCTCATTGTTTTCATGGAGGAAATAAATTTG
GTGATTCTTTTTCCACAATTTTCAGTGATGTCTTCTTTCTTCCAGCAATCTTAAAAGTAT
GCTGGAAACTGTATTAAACAATAGAGCTTCCAAGAACCTGAAAGGTGTTGTTAGAAAGTA
A
>FR0012711
GGCTGATTTCCAACGTGGCAGAGAACTCTGCTCCCTCACTGTACCACAGCCTCCACCAAT
CCCTCGGAGAGCCTAAGTTTTTGAGAAAAACAAAAAGAAGTCTCATCTGTGGTAGTAGAA
ATTGTGTGAATGCCAATTTTTTTTAAAAATCAGTATTTAACTTTGTAGCACTCCTTTTTC
CTTCTTGAGGAAAGCTAATAGCCCAGCTCTGCTTCCAAAACAAACGTCTCTAAGATTGGA
CCAGTCTTTGCTTTTCTTTTTGCTGGACAACCTTGTCCCAACTTAGAAATGGAGGAGATA
TCCATAGCCTTAGACCTTCAGATTGGGCTCAAGAGCCTTTGTGTGGACCCAAAAGGGGAA
CCCTAGGGGACACACAAGGAGCTGGAAGTTCAACTCCCCCTTCATCTCACCTGTTGTGGC
CTTACAGGCTTAGAAGTGCAGAGTTCTTCAGGGATCCTGGAAAACCTCTGGTCAAACCTC
ATCTGCAATGCATGCCCCTTAGTCAAAGCTCCCAGTATTTGCCCAGCTCCTGCTGGAGCT
CCTCCAGAAAGAACTCCATACTCACAATCAGCCCATCCCAACACTGTCCTGCTCTAAGGA
GGAGAAGAGCTCAGCTGAAACCTGCCTCTTCCTCTTGTCCTTACATGTCCACTCCACACT
AGTCTGTAAAACTCCTGAAGATCTAAATGCAGAGAACGTTCACCTGGGCAGTAAAGTTCA
AAGAGAGCTGTACCATCTGCTGCCTCTGAGGTTCAGGAGGAGAATTCCTATTAGGTTAAT
GCCATTTCCCCTTTTAAAATGAAACAAAATCATCTGAAAAGCATGTCTGAACATGCTTTA
TAAGTTAAGACTGCTCACAGAACTCTGACTCCCAGGAACTACAAATCTAAATAGGATAAA
CATGTTTATATGTGAGTGCCTGTTGTAAAGCTAAAAACCCAGCAGATACCAAAAGATGCT
AATAAGCTCAATATGGAAAAATTACTTAGAAAAGGTTTATGTTATGGTCTTAACATTGCC
AATGCCTAAATTATTTATTGGTCAATAAAAAAACCCAATGCATCAATAAGAGTAATATTA
AAGTGGAAGTTATTAGCAACTTCTAAGACAGGCCCAGCAGCTGACATGACAAATACAAAA
GCTGGACACCATCGGGATAACGGGAACATCATTCTCCCCCCAGACAAACCCAAGGTGCCA
CGTGTGTGCATGGCATGGCAGGGAAGAGATGAACAACCACTATAATCTCACTATCTGTGT
CCCCACAAAATTCTCATGTTGAATATCATAACCCCCAAGGTGATGATATCAAGAAGAGGG
GCCTTTGGAAGGTGACTAGATCATAAGGGCAGAGCCAGTTGAGAATGGTGCCCTTATAAA
AGAGACCCCAGAGAACTGCCTTACCCTCCCACCACGTGAGGATACAGCAATAAGATGTTA
TCTATGCGGGCAGGCCCTCACCAGATAACGAATCTGCCACCACCTTGATCTTGGACTTCT
CTGCCTCTAGAATGAG
>FR0012712
CCTTTCACTTCCCCAAAAAGGATGCTGAAAAGGGGTCTTTTGACTCTCTTCCAAGTCATC
AAGGGAGGTCTGCACTGTTGAATTAGGCTAATTAGGCTACCATTACATCACCGTAAGCCT
AGGTGCACTCTGCAGTGGTGTTCTCTCCATTTCAAAACAAGAAGTCAGGTTAAATCTGTC
TTTACATATATTTTCTCTCTTCAACATAAACTGGGTTTTCACTTTTCTAATCAGCTACTG
ATGCAGGATTTTTTATTCCTTACCACCACTAGGTCTGGGTTCTCATCTCACAACCAGGAA
GAATTAGGCATGCAGACACTTGAAGAGTGAGTGGAGCAGAATTTATTAAGTGAAAGGAAA
GCTCTCAGCAAAAAGAGGGGACCTGAAAGCAGTTTACTGGTTGCCCCCTTCACAGTTGAA
TACCAGGGCTTAAGGCATGAATTTCTGGTGGCTCCACCCTGTCCTTCCAGTGCTGATGCA
GGCCCTTGGACTGAGCAGCTCCATATTGATTTATTTCCCTTACTGTGTATGTGTTAAGGA
ATGGAATTTTCCACTGCAGGCATGTTTAGGCAAGCTCCCCGTGCAAGTTCCCTTATCTGC
ACAAAACATCTGGTGTAAGCACTTGTAGGGTGGGTGGGAGGTTCTCCGGGGACCCTTCCC
TTACTGTCTGCCTAAAGCAAGCTGGCTAACACTTATCACTACAACCCCTTGAGTTTCAAC
AGGGAGAAGGAGCTATGTGTAAAGCAAGGGTCTTGGTGTCTAATCTCTTCCTGCACATCT
TCTACACCCTGCACCACTAGACCAGAGGAAGGCTTCCCTCTGGGTAGACGTCCCTTTTAG
AATTTTTGTTTTTCTTCCTTGACCTAAAGCTAGTTCTTCTCTTTCTTTTCCCTGAGGCAA
TAAACATCT
>FR0012713
TACACTCTAGGTTCTCTAACAACTTGCCAGTGGTGGGTTGAGATTTTTCTGCATGACGAA
[truncated: 209,929 more chars]
