# Supplementary material for: Variable structure motifs for transcription factor binding sites
Source: BMC Genomics. 2010 Jan 14;11:30. doi: 10.1186/1471-2164-11-30 (PMC2824720; doi:10.1186/1471-2164-11-30)
Supplement: Additional file 3 — Application source code. The source code of the implementation of our method. [file 1471-2164-11-30-S3.BZ2]

Archive with 356 entries (293 files):
- Bio
- Bio/Python
- Bio/Python/gapped_pssms
- Bio/Python/gapped_pssms/run_single_gap.py
- Bio/Python/gapped_pssms/single_gap_algorithm.py
- Bio/Python/gapped_pssms/__init__.py
- Bio/Python/gapped_pssms/sequence.py
- Bio/Python/gapped_pssms/initialisations.py
- Bio/Python/gapped_pssms/mosaic.py
- Bio/Python/gapped_pssms/background.py
- Bio/Python/gapped_pssms/sites.py
- Bio/Python/gapped_pssms/output.py
- Bio/Python/gapped_pssms/pssm_score.py
- Bio/Python/gapped_pssms/arial.ttf
- Bio/Python/hmm
- Bio/Python/hmm/__init__.py
- Bio/Python/hmm/optimise.py
- Bio/Python/hmm/test
- Bio/Python/hmm/test/test_count_mers.py
- Bio/Python/hmm/test/__init__.py
- Bio/Python/hmm/test/test_build_pssm.py
- Bio/Python/hmm/test/test_simple_pssm.py
- Bio/Python/hmm/io.py
- Bio/Python/hmm/weblogo.py
- Bio/Python/hmm/pssm
- Bio/Python/hmm/pssm/sequence.py
- Bio/Python/hmm/pssm/__init__.py
- Bio/Python/hmm/pssm/model_builder.py
- Bio/Python/hmm/pssm/pssm_traits.py
- Bio/Python/hmm/pssm/test
- Bio/Python/hmm/pssm/test/test_gapped_pssm_traits.py
- Bio/Python/hmm/pssm/test/__init__.py
- Bio/Python/hmm/pssm/test/test_model_builder.py
- Bio/Python/hmm/pssm/test/test_pssm_traits.py
- Bio/Python/hmm/pssm/find_pssms.py
- Bio/Python/hmm/pssm/single_gap.py
- Bio/Python/hmm/pssm/logo.py
- Bio/Python/hmm/pssm/gapped_pssm_traits.py
- Bio/Python/hmm/pssm/traits.py
- Bio/Python/.pydevproject
- Bio/Python/.project
- Bio/hmm
- Bio/hmm/python
- Bio/hmm/python/generate_synthetic_2.py
- Bio/hmm/python/test_harness.py
- Bio/hmm/python/show_fpu_status.py
- Bio/hmm/python/generate_negative_test_sequences.py
- Bio/hmm/python/analyse_dependencies.py
- Bio/hmm/python/generate_synthetic.py
- Bio/hmm/python/arial.ttf
- Bio/hmm/python/cross_validate.py
- Bio/hmm/python/assess.py
- Bio/hmm/python/multiple_pass_algorithm.py
- Bio/hmm/python/single_gap_algorithm.py
- Bio/hmm/python/run_meme.py
- Bio/hmm/python/test
- Bio/hmm/python/fragments.py
- Bio/hmm/python/viterbi_problem.py
- Bio/hmm/python/viterbi_problem.pickle
- Bio/hmm/python/find_in_synthetic.py
- Bio/hmm/python/test_background_models.py
- Bio/hmm/python/optimisation.py
- Bio/hmm/python/synthetic_data.py
- Bio/hmm/python/risotto.py
- Bio/hmm/python/SaschaBestOf.txt
- Bio/hmm/python/process_util.py
- Bio/hmm/python/find_motif.py
- Bio/hmm/python/background_models.py
- Bio/hmm/python/count_mers.py
- Bio/hmm/python/find_in_fragments.py
- Bio/hmm/python/generate_all_negative_sequences.py
- Bio/hmm/python/sequences.py
- Bio/hmm/python/rank-pssms
- Bio/hmm/python/rank-pssms/pssm_rank.py
- Bio/hmm/hmm
- Bio/hmm/hmm/baum_welch.h
- Bio/hmm/hmm/forward_backward.h
- Bio/hmm/hmm/defs.h
- Bio/hmm/hmm/viterbi.h
- Bio/hmm/hmm/training.h
- Bio/hmm/hmm/python.h
- Bio/hmm/hmm/model_state.h
- Bio/hmm/hmm/count_mers.h
- Bio/hmm/hmm/viterbi_training.h
- Bio/hmm/hmm/sample.h
- Bio/hmm/hmm/model.h
- Bio/hmm/hmm/markov_order.h
- Bio/hmm/hmm/model_conversion.h
- Bio/hmm/hmm/simple_pssm.h
- Bio/hmm/hmm/pssm_model.h
- Bio/hmm/hmm/parameters.h
- Bio/hmm/hmm/consensus.h
- Bio/hmm/run-dir
- Bio/hmm/run-dir/gdb-python
- Bio/hmm/run-dir/run-python
- Bio/hmm/run-dir/gdb-python-cmds
- Bio/hmm/run-dir/env
- Bio/hmm/run-dir/run-ipy
- Bio/hmm/multi-array-speed-test
- Bio/hmm/multi-array-speed-test/multi-array-speed-test.cpp
- Bio/hmm/multi-array-speed-test/.multi-array-speed-test.cpp.swp
- Bio/hmm/multi-array-speed-test/Jamfile.v2
- Bio/hmm/multi-array-speed-test/project-root.jam
- Bio/hmm/python-tests
- Bio/hmm/python-tests/hmm_serialisation.py
- Bio/hmm/python-tests/hmm_viterbi.py
- Bio/hmm/src
- Bio/hmm/src/hmm-pch.h
- Bio/hmm/src/python_model_by_states.cpp
- Bio/hmm/src/python_markov_order.cpp
- Bio/hmm/src/test
- Bio/hmm/src/test/test_markov_order.cpp
- Bio/hmm/src/test/test_count_mers.cpp
- Bio/hmm/src/test/test.h
- Bio/hmm/src/test/hmm_test.cpp
- Bio/hmm/src/test/test_hmm_ll_increases.cpp
- Bio/hmm/src/test/test_hmm_model.cpp
- Bio/hmm/src/test/test_serialisation.cpp
- Bio/hmm/src/test/test_consensus.cpp
- Bio/hmm/src/sandbox
- Bio/hmm/src/sandbox/multi_array_resize.cpp
- Bio/hmm/src/python_module_fpu.cpp
- Bio/hmm/src/python_model.cpp
- Bio/hmm/src/python_simple_pssm.cpp
- Bio/hmm/src/python_module_hmm.cpp
- Bio/hmm/Jamfile.v2
- Bio/hmm/Hmm.vcproj
- Bio/Jamfile.v2
- Bio/Jamrules
- Bio/project-root.jam
- dev_env
- indexing_suite_v2
- indexing_suite_v2/boost
- indexing_suite_v2/boost/python
- indexing_suite_v2/boost/python/suite
- indexing_suite_v2/boost/python/suite/indexing
- indexing_suite_v2/indexing_suite
- indexing_suite_v2/indexing_suite/iterator_traits.hpp
- indexing_suite_v2/indexing_suite/container_suite.hpp
- indexing_suite_v2/indexing_suite/set.hpp
- indexing_suite_v2/indexing_suite/element_proxy.hpp
- indexing_suite_v2/indexing_suite/int_slice_helper.hpp
- indexing_suite_v2/indexing_suite/list.hpp
- indexing_suite_v2/indexing_suite/deque.hpp
- indexing_suite_v2/indexing_suite/element_proxy_traits.hpp
- indexing_suite_v2/indexing_suite/value_traits.hpp
- indexing_suite_v2/indexing_suite/iterator_range.hpp
- indexing_suite_v2/indexing_suite/algorithms.hpp
- indexing_suite_v2/indexing_suite/suite_utils.hpp
- indexing_suite_v2/indexing_suite/python_iterator.hpp
- indexing_suite_v2/indexing_suite/container_traits.hpp
- indexing_suite_v2/indexing_suite/vector.hpp
- indexing_suite_v2/indexing_suite/visitor.hpp
- indexing_suite_v2/indexing_suite/slice.hpp
- indexing_suite_v2/indexing_suite/multimap.hpp
- indexing_suite_v2/indexing_suite/map.hpp
- indexing_suite_v2/indexing_suite/methods.hpp
- indexing_suite_v2/indexing_suite/container_proxy.hpp
- indexing_suite_v2/indexing_suite/workaround.hpp
- indexing_suite_v2/indexing_suite/slice_handler.hpp
- indexing_suite_v2/indexing_suite/proxy_iterator.hpp
- indexing_suite_v2/indexing_suite/pair.hpp
- indexing_suite_v2/indexing_suite/shared_proxy_impl.hpp
- indexing_suite_v2/readme.txt
- indexing_suite_v2/update_code_repository.py
- indexing_suite_v2/docs
- indexing_suite_v2/docs/indexing_suite_v2.html
- indexing_suite_v2/docs/indexing_suite_v2_files
- indexing_suite_v2/docs/indexing_suite_v2_files/boost.css
- indexing_suite_v2/docs/indexing_suite_v2_files/proxy_detached.png
- indexing_suite_v2/docs/indexing_suite_v2_files/cboost.gif
- indexing_suite_v2/docs/indexing_suite_v2_files/overview.png
- indexing_suite_v2/docs/indexing_suite_v2_files/proxy.png
- Infpy
- Infpy/R
- Infpy/R/sample_wishart.R
- Infpy/python
- Infpy/python/infpy
- Infpy/python/infpy/__init__.py
- Infpy/python/infpy/gp
- Infpy/python/infpy/gp/neural_network_kernel.py
- Infpy/python/infpy/gp/matern_kernel.py
- Infpy/python/infpy/gp/__init__.py
- Infpy/python/infpy/gp/real_kernel.py
- Infpy/python/infpy/gp/pre_calculated_kernel.py
- Infpy/python/infpy/gp/piecewise_poly_kernel.py
- Infpy/python/infpy/gp/kernel_short_names.py
- Infpy/python/infpy/gp/kernel.py
- Infpy/python/infpy/gp/test
- Infpy/python/infpy/gp/test/__init__.py
- Infpy/python/infpy/gp/test/gp_test.py
- Infpy/python/infpy/gp/test/kernel_test.py
- Infpy/python/infpy/gp/periodic_kernel.py
- Infpy/python/infpy/gp/rational_quadratic_kernel.py
- Infpy/python/infpy/gp/sum_kernel.py
- Infpy/python/infpy/gp/gp_examples.py
- Infpy/python/infpy/gp/feature_kernel.py
- Infpy/python/infpy/gp/gaussian_process.py
- Infpy/python/infpy/gp/examples
- Infpy/python/infpy/gp/examples/gp_r_uk_gas_consumption.py
- Infpy/python/infpy/gp/examples/gp_modulated_sin.py
- Infpy/python/infpy/gp/examples/gp_noisy_sin.py
- Infpy/python/infpy/gp/examples/gp-uk-gas-general.eps
- Infpy/python/infpy/gp/examples/sample_demo.py
- Infpy/python/infpy/gp/examples/gp-modulated-sin-more-noise.eps
- Infpy/python/infpy/gp/examples/gp-modulated-sin-se-shorter.eps
- Infpy/python/infpy/gp/examples/fitting_demo.py
- Infpy/python/infpy/gp/examples/gp-modulated-sin-se.eps
- Infpy/python/infpy/gp/examples/gp-uk-gas-periodic-reasonable-length.eps
- Infpy/python/infpy/gp/examples/simple_example.py
- Infpy/python/infpy/gp/examples/simple-example-se-shorter.eps
- Infpy/python/infpy/gp/examples/gp-uk-gas-data.eps
- Infpy/python/infpy/gp/examples/gp-modulated-sin-data.eps
- Infpy/python/infpy/gp/examples/gp-uk-gas-periodic.eps
- Infpy/python/infpy/gp/examples/simple-example-more-noise.eps
- Infpy/python/infpy/gp/examples/simple-example-learnt.eps
- Infpy/python/infpy/gp/examples/simple-example-se.eps
- Infpy/python/infpy/gp/examples/gp-modulated-sin-learnt.eps
- Infpy/python/infpy/gp/examples/simple-example-data.eps
- Infpy/python/infpy/gp/se_kernel.py
- Infpy/python/infpy/distribution.py
- Infpy/python/infpy/types.py
- Infpy/python/infpy/decision
- Infpy/python/infpy/decision/__init__.py
- Infpy/python/infpy/decision/rule_generation.py
- Infpy/python/infpy/decision/genepy_interface.py
- Infpy/python/infpy/decision/attributes.py
- Infpy/python/infpy/decision/decision.py
- Infpy/python/infpy/decision/test
- Infpy/python/infpy/decision/test/__init__.py
- Infpy/python/infpy/decision/test/rule_test.py
- Infpy/python/infpy/decision/test/decision_test.py
- Infpy/python/infpy/decision/test/genepy_test.py
- Infpy/python/infpy/test
- Infpy/python/infpy/test/__init__.py
- Infpy/python/infpy/test/utils_test.py
- Infpy/python/infpy/test/mvn_mixture_test.py
- Infpy/python/infpy/test/distribution_test.py
- Infpy/python/infpy/variational
- Infpy/python/infpy/variational/__init__.py
- Infpy/python/infpy/variational/dirichlet_process.py
- Infpy/python/infpy/variational/test
- Infpy/python/infpy/variational/test/__init__.py
- Infpy/python/infpy/variational/test/dirichlet_process_test.py
- Infpy/python/infpy/variational/message_passing
- Infpy/python/infpy/variational/message_passing/__init__.py
- Infpy/python/infpy/variational/message_passing/vmp.py
- Infpy/python/infpy/variational/message_passing/factorised_variational.py
- Infpy/python/infpy/variational/message_passing/svmp.py
- Infpy/python/infpy/convergence_test.py
- Infpy/python/infpy/bootstrap.py
- Infpy/python/infpy/dbn
- Infpy/python/infpy/dbn/__init__.py
- Infpy/python/infpy/dbn/rbm.py
- Infpy/python/infpy/dbn/harmonium.py
- Infpy/python/infpy/genepy
- Infpy/python/infpy/genepy/__init__.py
- Infpy/python/infpy/genepy/population.py
- Infpy/python/infpy/examples
- Infpy/python/infpy/utils.py
- Infpy/python/infpy/roc.py
- Infpy/python/infpy/mvn_mixture.py
- Infpy/python/infpy/dp
- Infpy/python/infpy/dp/__init__.py
- Infpy/python/infpy/dp/doc
- Infpy/python/infpy/dp/doc/mvn.tex
- Infpy/python/infpy/dp/doc/mvn.pdf
- Infpy/python/infpy/exp
- Infpy/python/infpy/exp/__init__.py
- Infpy/python/infpy/exp/test
- Infpy/python/infpy/exp/test/__init__.py
- Infpy/python/infpy/exp/test/exp_family_test.py
- Infpy/python/MANIFEST.in
- Infpy/python/setup.py
- Infpy/python/run-dir
- Infpy/python/test
- Infpy/python/test/__init__.py
- Infpy/python/scripts
- Infpy/python/scripts/test_dirichlet.py
- Infpy/python/scripts/factor.mac
- Infpy/python/scripts/sandbox.py
- Infpy/python/scripts/gp_test.py
- Infpy/python/scripts/variational_dp.py
- Infpy/python/scripts/test_numpy_mvn.py
- Infpy/python/scripts/test_bp.py
- Infpy/python/scripts/rpy_test.py
- Infpy/python/scripts/factor.py
- Infpy/python/README
- Infpy/python/COPYRIGHT
- myrrh
- myrrh/python_test
- myrrh/python_test/test_numpy_converter.py
- myrrh/python_test/test_boost_range.py
- myrrh/python_test/test_seqan.py
- myrrh/python_test/test_man.py
- myrrh/myrrh.vcproj
- myrrh/test
- myrrh/test/test_python_boost_range.cpp
- myrrh/test/test_chain_iterator.cpp
- myrrh/test/test_trie.cpp
[truncated: 56 more entries]
