# Supplementary material for: Variable structure motifs for transcription factor binding sites
Source: BMC Genomics. 2010 Jan 14;11:30. doi: 10.1186/1471-2164-11-30 (PMC2824720; doi:10.1186/1471-2164-11-30)
Supplement: Additional file 3 — Application source code. The source code of the implementation of our method. [file 1471-2164-11-30-S3.BZ2 › Bio/Python/gapped_pssms/single_gap_algorithm.py]

#
# Copyright John Reid 2008,2009
#

"""
Code to implement a MEME-like single gap motif finding algorithm.
"""


import hmm, hmm.pssm, logging, time, math, numpy, os, cPickle
from hmm.pssm import single_gap
from gapped_pssms.sequence import numpy_to_seq, seq_to_numpy
from gapped_pssms.initialisations import K_mer_distance, DistanceFilter, yield_k_mers
from gapped_pssms.mosaic import create_mosaic_model
from gapped_pssms.background import k_mer_log_likelihoods, forward_backward_log_likelihoods
from gapped_pssms.sites import sites_in_sequences, yield_sites_in_sequence, remove_sites
from gapped_pssms.output import make_output_dir
from gapped_pssms.pssm_score import calculate_first_order_entropy_score, calculate_information_content_score, geometric_mean
from itertools import ifilter, imap


def nucleo_dist_from_mer(mer, pseudo_count, gap_index=None):
  # initialise our distribution to 'N's
  mer_len = len(mer)
  nucleo_dist = numpy.ones((mer_len+1, 4)) * pseudo_count
  
  # add K_mer to distribution
  for i, c in enumerate(mer):
    #from IPython.Debugger import Pdb; Pdb().set_trace()
    if None != gap_index and i >= gap_index: # skip the gap if necessary
        index = i+1
    else:
        index = i
    if 4 == c:
      nucleo_dist[index] += .25
    else:
      nucleo_dist[index,c] += 1
    
  # normalise
  for dist in nucleo_dist:
    dist /= dist.sum()

  return nucleo_dist

def evaluate_gap_position(
  L_mer, 
  gap_index, 
  sequences, 
  bg_L_mer_scores, 
  pssm_scores, 
  comp_pssm_scores,
  options
):
    "Evaluate a k-mer with a gap in a particular position."
    gap_dist = nucleo_dist_from_mer(L_mer, options.pseudo_count_for_L_mer_scoring, gap_index=gap_index)
    gap_pssm = hmm.calculate_log_scores(gap_dist)
    gap_comp_pssm = hmm.calculate_complementary_scores(gap_pssm)
    gap_pssm_scores = hmm.max_scores_in_sequences(gap_pssm, sequences, bg_L_mer_scores)
    gap_comp_pssm_scores = hmm.max_scores_in_sequences(gap_comp_pssm, sequences, bg_L_mer_scores)
    max_scores_per_pssm = numpy.array(
        [
            pssm_scores,
            comp_pssm_scores,
            gap_pssm_scores,
            gap_comp_pssm_scores
        ]
    )
    best_scores = max_scores_per_pssm.max(axis=0)
    best_scores[best_scores<0.] = 0. # when we didn't find sites, ignore
    score = best_scores.sum() / len(L_mer) / len(best_scores)
    logging.debug(
        'Evaluated: %s; gap: %d; score: %f',
        numpy_to_seq(L_mer),
        gap_index,
        score
    )
    return score
  
def evaluate_L_mer(L_mer, sequences, bg_L_mer_scores, gap_positions, options):
  dist = nucleo_dist_from_mer(
    L_mer,
    options.pseudo_count_for_L_mer_scoring,
    gap_index=None
  )
  pssm = hmm.calculate_log_scores(dist)
  comp_pssm = hmm.calculate_complementary_scores(pssm)
  pssm_scores = hmm.max_scores_in_sequences(pssm, sequences, bg_L_mer_scores)
  comp_pssm_scores = hmm.max_scores_in_sequences(comp_pssm, sequences, bg_L_mer_scores)
  return max(
    (
      evaluate_gap_position(
        L_mer, 
        gap_index, 
        sequences, 
        bg_L_mer_scores, 
        pssm_scores, 
        comp_pssm_scores,
        options
      ),
      gap_index
    )
    for gap_index in gap_positions
  )


def generate_seeds(
  sequences, 
  preprocessed_sequences,
  options
):
  """
  Generate a list of candidate L-mers and score them to find the best seed L-mer and gap position.
  """ 
  # if we have been given a background model filename and it exists then load it.
  if None != options.bg_model_filename and os.path.exists(options.bg_model_filename):
    logging.info("Loading supplied background model from %s", options.bg_model_filename)
    bg_model = cPickle.load(open(options.bg_model_filename))
    converted_seqs = [bg_model.converter.to_order_n(s) for s in sequences]
  else:
    logging.info("Learning new background model")
    bg_model, converted_seqs = learn_bg_model(
      sequences, 
      num_mosaics=options.bg_model_num_mosaics, 
      order=options.bg_model_order
    )
    if options.bg_model_filename:
      logging.info("Saving background model to %s", options.bg_model_filename)
      cPickle.dump(bg_model, open(options.bg_model_filename, 'w'))

  if options.force_seed:
    logging.info('Forcing seed to be: %s', options.force_seed)
    L_mers = [(seq_to_numpy(options.force_seed), len(sequences), len(sequences))]
  else:
    # Calculate log likelihood of L-mers under background model.
    bg_L_mer_scores = calculate_k_mer_scores(bg_model, converted_seqs, options.L)
    
    # Find best candidate L-mers
    distance = K_mer_distance(allowed_shifts=options.allowed_shifts, shift_cost=options.shift_cost)
    L_mer_seeds = list()
    gap_end_offset = options.L/5 + 1
    start = time.time()
    num_L_mers_to_find = 3 * options.max_L_mers_to_evaluate
    logging.info('Finding best %d candidate %d-mers to seed HMM emissions', num_L_mers_to_find, options.L)
    L_mers = hmm.top_mers_by_sequence_membership(
      preprocessed_sequences, 
      k=options.L,
      n=num_L_mers_to_find
    )
    logging.info('Finding top %d %d-mers took %f seconds', len(L_mers), options.L, time.time()-start)
  
  if options.force_gap:
    logging.info('Forcing gap at position: %d', options.force_gap)
    L_mer_seeds = [
      (numpy_to_seq(L_mer), L_mer_count, L_mer_num_seqs, options.force_gap, 0.0)
      for L_mer, L_mer_count, L_mer_num_seqs in L_mers
    ]
  else:
    # Evaluate L-mers
    if -1 == options.seed_filter_distance:
        min_distance = options.L / 4 + 1
    else:
        min_distance = options.seed_filter_distance
    logging.info('Positioning gaps up to %d bases from end of K-mers', gap_end_offset)
    gap_positions = range(gap_end_offset, options.L+1-gap_end_offset)
    logging.info('Filtering K-mers that are not %d away from previously evaluated.', min_distance)
    logging.info('Evaluating up to %d L-mers.', options.max_L_mers_to_evaluate)
    L_mer_filter = DistanceFilter(distance, min_distance=min_distance)
    discarded = 0
    evaluated = 0
    for L_mer, L_mer_count, L_mer_num_seqs in L_mers:
        if not L_mer_filter(L_mer) or 4 in L_mer:
            logging.debug('Discarding: %s; count: %d; # sequences: %d', numpy_to_seq(L_mer), L_mer_count, L_mer_num_seqs)
            discarded += 1
        else:
            score, gap_index = evaluate_L_mer(L_mer, sequences, bg_L_mer_scores, gap_positions, options)
            evaluated += 1
            logging.info(
                'Evaluated (%3d/%d): %s; gap: %d; count: %d; # sequences: %d; score: %f', 
                evaluated, options.max_L_mers_to_evaluate, numpy_to_seq(L_mer), gap_index, L_mer_count, L_mer_num_seqs, score
            )
            L_mer_seeds.append((numpy_to_seq(L_mer), L_mer_count, L_mer_num_seqs, gap_index, score))
            if len(L_mer_seeds) == options.max_L_mers_to_evaluate:
                break
    L_mer_seeds.sort(key=lambda x: -x[4]) # sort by score, highest first
    logging.info('Discarded %d L-mers using edit distance', discarded)
    logging.info('Evaluated %d L-mers: scores range from %f to %f', evaluated, L_mer_seeds[-1][4], L_mer_seeds[0][4])
  return L_mer_seeds, bg_model


class SingleGapAlgorithm(object):
  """
  MEME-like single gap motif finding algorithm.
  """
  
  def __init__(
    self,
    options,
  ):
    self.options = options
    "The parameters for the algorithm."
    
  def __call__(self, sequences, bg_model=None):
    """
    Run the motif finding algorithm.
    """
    logging.info('Looking for at least %d PSSMs', self.options.num_pssms)
    
    if self.options.max_L_mers_to_evaluate < self.options.num_pssms:
      raise ValueError('Cannot find any more PSSMs than L-mers are evaluated.')
    
    num_bases = sum(len(s) for s in sequences)
    logging.info('Running single gap algorithm on %d sequences with %d bases', len(sequences), num_bases)
    
    preprocessed_sequences = [hmm.preprocess_sequence(s) for s in sequences]
    start = time.clock()
    seeds, bg_model = generate_seeds(
      sequences, 
      preprocessed_sequences,
      self.options
    )
    logging.info('Generating %d seeds took %.1f seconds', len(seeds), time.clock() - start)
    
    # try the best few seeds
    start = time.clock()
    num_to_examine = self.options.num_seeds_to_examine and self.options.num_seeds_to_examine or 2 * self.options.num_pssms
    logging.info('Examining %d/%d seeds', num_to_examine, len(seeds))
    p_one_per_seq = len(preprocessed_sequences) / float(num_bases) # expect one per sequence
    self.p_binding_site = p_one_per_seq * self.options.p_binding_site_scale
    logging.info(
        'HMM p(binding site) parameter estimated as %f (1 site/seq) and adjusted to %f by scaling parameter',
        p_one_per_seq,
        self.p_binding_site,
    )
    results = list(
      (seed, self.try_seed(seed, len(sequences), num_bases, preprocessed_sequences))
      for seed, i in zip(seeds, xrange(num_to_examine))
    )
    
    # keep only those results that succeeded 
    results = filter(lambda x: x[1], results)
    logging.info('Got PSSMs for %d seeds in %.1f seconds', len(results), time.clock() - start)
    
    # define a function that scores results
    def score_result(result):
      seed, result = result
      L_mer, count, num_seqs, gap, score = seed
      model, builder, num_sites, num_seqs_with_site = result
      emissions, gap_probs = builder.get_emissions_and_gap_probabilities(model, offset=1)
      return geometric_mean((
        calculate_first_order_entropy_score(emissions),
        calculate_information_content_score(emissions),
        num_seqs_with_site / float(len(sequences))
      ))
    
    # sort by scores
    scored_results = [(score_result(result), result) for result in results]
    scored_results.sort(reverse=True)
    
    # remove those PSSMs that do not score highly enough
    logging.info('Removing PSSMs with low scores.')
    while len(scored_results) > self.options.num_pssms and scored_results[-1][0] < self.options.pssm_score_threshold:
      scored_results.pop()
    logging.info('%d PSSMs scored highly enough', len(scored_results))

    # examine results
    for i, (score, (seed, result)) in enumerate(scored_results):
      logging.info('************** PSSM %d **************', i)
      L_mer, count, num_seqs, gap, seed_score = seed
      model, builder, num_sites, num_seqs_with_site = result
      logging.info(
        'Seed %s with gap at %d had %d hits in %d/%d sequences',
        L_mer,
        gap,
        count,
        num_seqs,
        len(sequences)
      )
      logging.info('Seed score: %f', seed_score)
      image_file = os.path.join(self.options.output_dir, '%s-%03d' % (self.options.tag, i))
      pssm_def_file = os.path.join(self.options.output_dir, '%s-%03d.pssm' % (self.options.tag, i))
      logging.info(
        'HMM found %d sites. %d/%d sequences have at least one site',
        num_sites, 
        num_seqs_with_site, 
        len(sequences)
      )
      self.examine_model(model, builder, sequences, image_file, pssm_def_file)
      logging.info('Score: %g', score)
      emissions, gap_probs = builder.get_emissions_and_gap_probabilities(model, offset=1)
  
    return [r[1] for r in results]


  def try_seed(self, seed, num_seqs, num_bases, preprocessed_sequences):
    """
    Try the given L-mer as a starting point for Baum-Welch.
    """
    best_L_mer, best_L_mer_count, best_L_mer_num_seqs, best_gap_index, best_score = seed
    logging.info(
      'Trying seed: %s; gap: %2d; # hits: %5d; # sequences: %4d; score: %f', 
      best_L_mer,
      best_gap_index,
      best_L_mer_count,
      best_L_mer_num_seqs, 
      best_score
    )
    #from IPython.Debugger import Pdb; Pdb().set_trace()
    
    #
    # Build our model
    #
    start, builder = self._make_builder(best_gap_index, len(best_L_mer))
    model = self._model_for_L_mer(
      best_L_mer, 
      best_gap_index,
      self.p_binding_site
    )
    
    #
    # How many sites does the initialised model find?
    #
#    start = time.time()
#    num_sites, num_seqs_with_site = sites_in_sequences(model, (0,), preprocessed_sequences)
#    logging.info('Took %f seconds to find sites in %d bases', time.time()-start, num_bases)
#    logging.info('Initial model found %d sites. %d/%d sequences have at least one site', num_sites, num_seqs_with_site, num_seqs)
#    # if we cannot find sites in more than a given fraction of sequences we discard this seed
#    fraction_found = num_seqs_with_site/float(num_seqs)
#    if num_seqs_with_site/float(num_seqs) < self.options.initialised_model_threshold:
#      logging.info('Not enough sites (%f). Skipping this seed', fraction_found)
#      return None
    
    #
    # Train our model
    #
    LLs = list()
    def _callback(LL):
      "A callback for every step of Baum-Welch."
      LLs.append(LL)
      emissions, gap_probs = builder.get_emissions_and_gap_probabilities(model, offset=1)
      entropy_per_base = hmm.pssm.entropy(emissions, gap_probs) / gap_probs.sum()
      logging.debug('LL: %f; Entropy/base: %f', LL, entropy_per_base)
      return bool(entropy_per_base < self.options.entropy_per_base_threshold)
    tolerance = self.options.bw_tolerance_per_seq*num_seqs
    prior = hmm.ModelPrior(model.N, model.M)
    A = numpy.zeros_like(prior.A)
    A[0] = model.A[0] * num_bases * 5
    if self.options.force_no_gap:
        # we've been asked to not use the gap so place a large prior on the transitions that avoid it.
        gi = builder.gap_index
        A[gi,gi+2] = 1e9
        rgi = builder.K + gi + 2
        A[rgi,rgi-2] = 1e9
    prior.A = A
    logging.debug('Running Baum-Welch with tolerance: %f', tolerance)
    start = time.time()
    LL, num_iterations = model.baum_welch(
      preprocessed_sequences,
      tolerance=tolerance,
      prior=prior,
      callback=_callback,
    )
    logging.info('Baum-Welch achieved LL %f in %d iterations (%f secs)', LL, num_iterations, time.time()-start)
    emissions, gap_probs = builder.get_emissions_and_gap_probabilities(model, offset=1)
    entropy_per_base = hmm.pssm.entropy(emissions, gap_probs) / gap_probs.sum()
    if entropy_per_base >= self.options.entropy_per_base_threshold:
      logging.info('Baum-Welch halted early as entropy/base = %f > %f threshold', entropy_per_base, self.entropy_per_base_threshold) 
      return None

    #
    # How many sites does the trained model find?
    #
    sites = [list(yield_sites_in_sequence(model, s, (0,))) for s in preprocessed_sequences]
    num_sites, num_seqs_with_site = sum(len(s) for s in sites), sum(len(s) > 0 for s in sites)
    logging.info('Trained model found %d sites. %d/%d sequences have at least one site', num_sites, num_seqs_with_site, len(preprocessed_sequences))

    #logging.info('Blanking sites')
    #for i, (pp_seq, site) in enumerate(zip(preprocessed_sequences, sites)):
    #  seq = pp_seq.as_numpy()
    #  # convert to correct type
    #  seq_int = numpy.asarray(seq, dtype=int)
    #  #from IPython.Debugger import Pdb; Pdb().set_trace()
    #  remove_sites(site, seq_int, unknown_output=model.M)
    #  preprocessed_sequences[i] = hmm.preprocess_sequence(seq_int)
    
    return model, builder, num_sites, num_seqs_with_site


  def examine_model(self, model, builder, sequences, image_file=None, pssm_def_file=None):
    """
    Log some info about the model.
    """
    #
    # How many sites does it find after training?
    #
    emissions, gap_probs = builder.get_emissions_and_gap_probabilities(model, offset=1)
    logging.info('Entropy/base        : %f', hmm.pssm.entropy(emissions, gap_probs) / gap_probs.sum())
    logging.info('Information content : %f', hmm.pssm.information_content(emissions))
    if None != pssm_def_file:
      output_pssm_definition(open(pssm_def_file, 'w'), emissions, gap_probs)
    if None != image_file:
      import hmm.pssm.logo as logo
      image = logo.pssm_as_image(emissions, transparencies=gap_probs)
      png_file = '%s.png' % image_file
      logging.info('Saving PSSM to %s', png_file)
      image.save(png_file, "PNG")
      eps_file = '%s.eps' % image_file
      logging.info('Saving PSSM to %s', eps_file)
      image.save(eps_file, "EPS")
    

  def _make_builder(self, gap_index, mer_len):
    # calculate where to put the gap in the longer PSSM
    start = (self.options.K - (mer_len+1))/2
    return start, single_gap.SingleGappedPssmBuilder(
      K=self.options.K, 
      gap_index=gap_index+start, 
      markov_order=0, 
      M=4
    )

    
  def _model_for_L_mer(self, L_mer, gap_index, p_binding_site):
    """
    Create a model initialised by this K-mer.
    """
    # get the start position of the K-mer and a builder to make the model
    mer_len = len(L_mer)
    start, builder = self._make_builder(gap_index, mer_len)

    # get the emission distribution
    nucleo_dist = nucleo_dist_from_mer(
      seq_to_numpy(L_mer),
      self.options.pseudo_count_for_model_initialisation,
      gap_index=gap_index
    )
    emissions = numpy.ones((self.options.K,4))/4.
    emissions[start:start+mer_len+1] = nucleo_dist

    # build the model
    pssm, in_states, out_states = builder.create(
      p_gap=.5,
      emissions=emissions
    )
    model = hmm.as_model(
      single_gap.add_to_simple_background_model(
        model=pssm,
        in_states=in_states,
        out_states=out_states,
        p_binding_site=p_binding_site
      )
    )
    #print model.A
    #from IPython.Debugger import Pdb; Pdb().set_trace(); 
    return model


def output_pssm_definition(f, emissions, gap_probs):
  K = len(emissions)
  assert len(gap_probs) == K
  print >> f, "# Output of output_pssm_definition()"
  print >> f, "# in %s" % __file__
  print >> f, "MODEL:%d,%d" % (K, emissions.shape[1])
  print >> f, "INITIAL:0;1"
  for i in xrange(1, K):
    gp = gap_probs[i]
    print >> f, "TRANSITION:%d;%d;%g" % (i-1, i, gp)
    if gp < 1.:
      print >> f, "TRANSITION:%d;%d;%g" % (i-1, i+1, 1.-gp)
  for i, e in enumerate(emissions):
    print >> f, "EMISSIONS:%d;%s" % (i, ','.join(imap(str, e)))

def uniform_bg_model():
  bg_model = hmm.as_model(
    create_mosaic_model(
      num_mosaics=1,
      p_transition=.1,
      alphabet_size=4,
      order=0,
      dirichlet_prior_strength=None
    )
  )
  return bg_model

  
def learn_bg_model(
  sequences,
  num_mosaics=4,
  order=3,
  tolerance_per_base=7e-5
):
  """
  @return: (bg_model, converted_sequences)
  """
  bg_model = hmm.as_model(
    create_mosaic_model(
      num_mosaics=4,
      p_transition=.1,
      alphabet_size=4,
      order=3,
      dirichlet_prior_strength=.3
    )
  )
  converted_seqs = [bg_model.converter.to_order_n(s) for s in sequences]
  def _callback(LL):
    logging.debug('Background model LL: %f', LL)
    return True
  tolerance=tolerance_per_base*sum(len(s) for s in sequences)
  logging.info('Learning background model with %d mosaics of order %d, tolerance=%f', num_mosaics, order, tolerance)
  start = time.time()
  LL, iterations = bg_model.baum_welch(converted_seqs, tolerance=tolerance, callback=_callback)
  logging.info('Achieved LL=%f after %d iterations and %f seconds', LL, iterations, time.time() - start)
  return bg_model, converted_seqs


def calculate_k_mer_scores(bg_model, converted_seqs, K):
  result = list()
  for seq in converted_seqs:
    LL, alpha, beta, c = bg_model.forward_backward(seq)
    k_mer_LLs = k_mer_log_likelihoods(K=K, LL=LL, alpha=alpha, beta=beta, c=c)
    result.append(k_mer_LLs)
  return result

def add_algorithm_options(option_parser):
  """
  Add options to an option parser that control the parameters of the algorithm.
  """
  option_parser.add_option(
    "-o", 
    "--output", 
    dest="output_dir",
    default='.',
    help="The directory to write output to."
  )
  option_parser.add_option(
    "-b", 
    "--bg-model-filename", 
    dest="bg_model_filename",
    help="The filename of the pickled background model."
  )
  option_parser.add_option(
    "-t", 
    "--tag", 
    dest="tag",
    default='single-gap',
    help="String to identify this run of the single gap algorithm. Used as part of output filenames."
  )
  option_parser.add_option(
    "-K", 
    dest="K",
    type='int',
    default=16,
    help="Length of the PSSMs to look for."
  )
  option_parser.add_option(
    "-L", 
    dest="L",
    type='int',
    default=8,
    help="Length of the L-mers to seed the HMM with."
  )
  option_parser.add_option(
    "--seed-filter-distance", 
    dest="seed_filter_distance",
    type='int',
    default=-1,
    help="Minimum Hamming distance between candidate seeds."
  )
  option_parser.add_option(
    "-N", 
    dest="num_pssms",
    type='int',
    default=1,
    help="Find at least this number of PSSMs."
  )
  option_parser.add_option(
    "--force-seed",
    dest="force_seed",
    type='string',
    default=None,
    help="Force algorithm to use given L-mer as seed."
  )
  option_parser.add_option(
    "--force-gap",
    dest="force_gap",
    type='int',
    default=None,
    help="Force algorithm to use given gap position."
  )
  option_parser.add_option(
    "--no-gap",
    dest="force_no_gap",
    action='store_true',
    default=False,
    help="Force algorithm to not use any gap."
  )
  option_parser.add_option(
    "--num-seeds-to-examine", 
    dest="num_seeds_to_examine",
    type='int',
    default=0,
    help="Number of seeds to examine. If 0, examines twice as many seeds as -N option."
  )
  option_parser.add_option(
    "--max-L-mers-to-evaluate", 
    dest="max_L_mers_to_evaluate",
    type='int',
    default=8,
    help="Maximum number of L-mers to evaluate."
  )
  option_parser.add_option(
    "--pssm-score-threshold", 
    dest="pssm_score_threshold",
    type='float',
    default=.5,
    help="PSSMs will be rejected unless they score at least this highly."
  )
  option_parser.add_option(
    "--bg-model-num-mosaics", 
    dest="bg_model_num_mosaics",
    type='int',
    default=4,
    help="Number of mosaics (states) in HMM to model background."
  )
  option_parser.add_option(
    "--bg-model-order", 
    dest="bg_model_order",
    type='int',
    default=3,
    help="Markov order of HMM to model background."
  )
  option_parser.add_option(
    "--allowed-shifts", 
    dest="allowed_shifts",
    type='int',
    default=2,
    help="Number of shifts allowed when filtering L-mers."
  )
  option_parser.add_option(
    "--shift-cost", 
    dest="shift_cost",
    type='int',
    default=1,
    help="Cost of each shift when filtering L-mers."
  )
  option_parser.add_option(
    "--pseudo-count-for-model-initialisation", 
    dest="pseudo_count_for_model_initialisation",
    type='float',
    default=.05,
    help="The strength of the pseudo count used when we create a PSSM from a K-mer to initialise our HMM."
  )
  option_parser.add_option(
    "--pseudo-count-for-L-mer-scoring", 
    dest="pseudo_count_for_L_mer_scoring",
    type='float',
    default=.01,
    help="The strength of the pseudo count used when we create a PSSM to score the L-mer seeds."
  )
  option_parser.add_option(
    "--entropy-per-base-threshold", 
    dest="entropy_per_base_threshold",
    type='float',
    default=1.25,
    help="Baum-Welch will halt if entropy/base is higher than this."
  )
  option_parser.add_option(
    "--initialised-model-threshold", 
    dest="initialised_model_threshold",
    type='float',
    default=.01,
    help="If a model initialised from a seed does not find sites in this fraction of sequences it is discarded before Baum-Welch training."
  )
  option_parser.add_option(
    "--bw_tolerance_per_seq",
    dest="bw_tolerance_per_seq",
    type='float',
    default=4e-5,
    help="Stopping criteria for change in log likelihood when running Baum-Welch."
  )
  option_parser.add_option(
    "--p-binding-site-scale",
    dest="p_binding_site_scale",
    type='float',
    default=.05,
    help="Scales the estimate of p(binding site) in the HMMs. Can be used to tune for more specific or more vague motifs."
  )
  
