# Supplementary material for: Variable structure motifs for transcription factor binding sites
Source: BMC Genomics. 2010 Jan 14;11:30. doi: 10.1186/1471-2164-11-30 (PMC2824720; doi:10.1186/1471-2164-11-30)
Supplement: Additional file 3 — Application source code. The source code of the implementation of our method. [file 1471-2164-11-30-S3.BZ2 › Bio/Python/gapped_pssms/initialisations.py]

#
# Copyright John Reid 2008
#

"""
Examines which of a set of different K-mers to initialise a gapped PSSM with might be best.
"""

import logging, time
from gapped_pssms.sequence import numpy_to_seq, seq_to_numpy, rev_comp


def hamming_distance(k_mer_1, k_mer_2):
  "@return: The Hamming distance between the 2 K-mers (of the same length)."
  if len(k_mer_1) != len(k_mer_2):
    raise ValueError("Can only measure Hamming distance between K-mers of same length")
  return sum(k_mer_1 != k_mer_2)


class K_mer_distance(object):
  """
  A distance metric between 2 K-mers. Allows for shifting and reverse complementing.
  """
  
  def __init__(self, allowed_shifts=2, shift_cost=1):
    """
    @arg allowed_shifts: How many times we can shift one K-mer while comparing it to the other."
    @arg shift_cost: The edit distance of a shift."
    """
    
    self.allowed_shifts = allowed_shifts
    "How many times we can shift one K-mer while comparing it to the other."
  
    self.shift_cost = shift_cost
    "The edit distance of a shift."
  
  def _distance_wo_shifting(self, k_mer_1, k_mer_2):
    "@return: The distance without considering shifts."
    return min(
      hamming_distance(k_mer_1, k_mer_2),
      hamming_distance(k_mer_1, rev_comp(k_mer_2))
    )
    
  def __call__(self, k_mer_1, k_mer_2):
    "@return: The distance between the K-mers."
    return min(
      self._distance_wo_shifting(k_mer_1, k_mer_2), # unshifted
      min(
        i * self.shift_cost + self._distance_wo_shifting(k_mer_1[i:], k_mer_2[:-i]) # shift one way
        for i in xrange(1, self.allowed_shifts+1)
      ),
      min(
        i * self.shift_cost + self._distance_wo_shifting(k_mer_1[:-i], k_mer_2[i:]) # shift other way
        for i in xrange(1, self.allowed_shifts+1)
      ),
    )


class DistanceFilter(object):
  """
  Filters K-mers based on how close they are to K-mers that have already passed this filter.
  """
  
  def __init__(self, distance, min_distance=2):
    """
    @arg distance: A distance measure.
    @arg min_distance: Minimum distance k-mer must be away from K-mers that have already passed.
    """
    self.distance = distance
    "A distance measure."
    
    self.min_distance = min_distance
    "Minimum distance k-mer must be away from already evaluated K-mers."
    
    self.passed = set()
    "Those K-mers that have already passed the filter."
    

  def _distance_to_passed(self, k_mer):
    return min(self.distance(k_mer, seq_to_numpy(other_k_mer)) for other_k_mer in self.passed)

  def __call__(self, k_mer):
    """
    @return: True if and only if the K-mer passes the filter.
    """
    if not self.passed:
      result = True
    else:
      d = self._distance_to_passed(k_mer)
      result = d >= self.min_distance
      if result:
        logging.debug('%s is %d away from previous k-mers', numpy_to_seq(k_mer), d)
    if result == True:
      self.passed.add(numpy_to_seq(k_mer))
    return result
      
      

      
def yield_k_mers(sequences, K):
  """
  @return: Yield the (K-mer, count) in order such that the mers with highest number of occurences come first.
  """ 
  from hmm import ReverseComplementCollapsingCounter, count_mers
  from heapq import heapify, heappop
  import time
  
  # find all K-mers collapsed with their reverse complements
  logging.info('Finding all %d-mers in sequences', K)
  start = time.time()
  nmer_counts = ReverseComplementCollapsingCounter(K)
  count_mers(sequences, n=K, callback=nmer_counts)
  logging.info('Took %f seconds to find %d-mers', time.time()-start, K)

    
  start = time.time()
  counts = list((-count, i, K_mer) for i, (K_mer, count) in enumerate(nmer_counts.counts()))
  heapify(counts)
  logging.info('Took %f seconds to heapify', time.time()-start)
  #import IPython; IPython.Debugger.Pdb().set_trace()
  
  while counts:
    count, i, K_mer = heappop(counts)
    yield K_mer, -count

    
def most_frequent_k_mers(sequences, K, max_to_return):
  result = list()
  for K_mer, count in yield_k_mers(sequences, K):
    if 0 == max_to_return:
      break
    result.append((K_mer, count))
    max_to_return -= 1
  return result
    

if '__main__' == __name__:  
  #
  # Test distance metric between K-mers
  #
  from gapped_pssms.sequence import seq_to_numpy
  distance = K_mer_distance()
  K_mers = [
    ('acgtacgtg', 'gacgtacgt', 1), # 1 shift
    ('acgtacgtg', 'ggacgtacg', 2), # 2 shifts
    ('ggacgtacg', 'acgtacgtg', 2), # 2 shifts other way
    ('aaaaaaaaa', 'aaaaaaaaa', 0), # identical
    ('aaaaaaaaa', 'ttttttttt', 0), # reverse complement
    ('acgtacgtc', 'aaaaaaaaa', 7), # very different
  ]
  for k1, k2, d in K_mers:
    n1 = seq_to_numpy(k1)
    n2 = seq_to_numpy(k2)
    assert d == distance(n1, n2) # make sure is correct distance
    print '%s - %s : distance=%d' % (k1, k2, d)
    assert d == distance(n2, n1) # make sure is symmetrical
