# Supplementary material for: Variable structure motifs for transcription factor binding sites
Source: BMC Genomics. 2010 Jan 14;11:30. doi: 10.1186/1471-2164-11-30 (PMC2824720; doi:10.1186/1471-2164-11-30)
Supplement: Additional file 3 — Application source code. The source code of the implementation of our method. [file 1471-2164-11-30-S3.BZ2 › Bio/Python/gapped_pssms/mosaic.py]

#
# Copyright John Reid 2008
#

"""
Code to create mosaic models.
"""

import hmm, hmm.pssm, numpy

def create_mosaic_model(
  num_mosaics, 
  p_transition, 
  alphabet_size,
  order,
  dirichlet_prior_strength=None
):
  """
  Create a mosaic model.
  
  Each mosaic has an independent parameter that specifies the probability of transitioning to any other
  given mosaic (this effectively ties these transition probabilities together).
  
  @arg num_mosaics: The number of mosaics.
  @arg p_transition: The probability of leaving a mosaic.
  @arg alphabet_size: The size of the output alphabet.
  @arg order: The Markov order of the output.
  @arg dirichlet_prior_strength: The strength of the uniform prior on the emission probabilities. If None
  then a uniform distribution is used.
  """
  
  builder = hmm.pssm.ModelBuilder(order, alphabet_size=alphabet_size)
  model = builder.new_model_by_states()
  
  for n in xrange(num_mosaics):
    # add the state
    if None == dirichlet_prior_strength:
      emission_dist = numpy.ones(model.M) / alphabet_size
    else: 
      emission_dist = hmm.dirichlet_draw(numpy.ones(model.M)*dirichlet_prior_strength)
    state = builder.add_fully_parameterised_state(
      model,
      pi=1./num_mosaics,
      emission_dist=emission_dist
    )
    
  if 1 == num_mosaics:
    model.states[0].add_successor(model.states[0], model.add_parameter(1.))
  else:
    for s1 in model.states:
      transition_param = model.add_parameter(p_transition)
      no_transition_param = model.add_parameter(1.0 - p_transition)
      for s2 in model.states:
        s1.add_successor(s2, s1 == s2 and no_transition_param or transition_param)
      
  return model

def evaluate_mosaics(max_mosaics=6, max_order=3):
  """
  Evaluate different mosaic models on chip-chip fragments.
  """
  from gapped_pssms import data
  sequences = data.training_test_sequences()
  mosaic_sizes = range(1,max_mosaics+1)
  orders = range(max_order+1)
  preprocessed_sequences = [
    (
      [hmm.preprocess_sequence(s) for s in training],
      [hmm.preprocess_sequence(s) for s in test]
    )
    for training, test in sequences
  ]
  result = list()
  for order in orders:
    converter = hmm.MarkovOrderConverter(alphabet_size=4, order=order)
    order_n_seqs = [
      (
        [converter.to_order_n(s) for s in training],
        [converter.to_order_n(s) for s in test]
      )
      for training, test in sequences
    ]
    for num_mosaics in mosaic_sizes:
      LL = 0.
      for training_seqs, test_seqs in order_n_seqs:
        model = hmm.as_model(
          create_mosaic_model(
            num_mosaics=num_mosaics,
            p_transition=0.,
            alphabet_size=4,
            order=order,
            dirichlet_prior_strength=10.
          )
        )
        model.baum_welch(training_seqs)
        LL += sum(model.LL(s) for s in test_seqs)
      logging.info('Order: %d; # mosaics: %d; LL: %f', order, num_mosaics, LL)
      result.append((order, num_mosaics, LL))
  return result
        


if '__main__' == __name__:
  from gapped_pssms.data import fasta_file_for_fragment
  from gapped_pssms.sequence import convert_fasta_sequences
  import logging
  from pylab import *
  
  logging.basicConfig(level=logging.INFO)
  
  max_mosaics = 15
  max_order = 5
  me = evaluate_mosaics(max_mosaics=max_mosaics, max_order=max_order)
  for i in range(max_order):
    e=me[i*max_mosaics:(i+1)*max_mosaics]
    plot([x[1] for x in e], [x[2] for x in e])
  xlabel('# mosaics')
  ylabel('LL')
  title('Evaluation of mosaic models of various Markov orders')
  savefig('mosaic-evaluation.png', format='PNG')
  raise
  
  # load our sequences
  sequences = convert_fasta_sequences(fasta_file_for_fragment('T00671'))
  
  # build our model
  model_by_states = create_mosaic_model(
    num_mosaics=1,
    p_transition=0.,
    alphabet_size=4,
    order=2,
    dirichlet_prior_strength=10.
  )
  model = hmm.as_model(model_by_states)
  print model.B

  # convert our sequences to the correct order
  sequences_order_n = [model.converter.to_order_n(s) for s in sequences]
  
  #from IPython.Debugger import Pdb; Pdb().set_trace()
  def callback(LL):
    logging.info('LL: %f', LL)
  model.baum_welch(sequences_order_n, callback=callback)
  print model.B

  
