# Supplementary material for: Variable structure motifs for transcription factor binding sites
Source: BMC Genomics. 2010 Jan 14;11:30. doi: 10.1186/1471-2164-11-30 (PMC2824720; doi:10.1186/1471-2164-11-30)
Supplement: Additional file 3 — Application source code. The source code of the implementation of our method. [file 1471-2164-11-30-S3.BZ2 › Bio/Python/gapped_pssms/background.py]

#
# Copyright John Reid 2008
#

"""
Code to help use a background model with gapped PSSMs.
"""

import numpy


def _log_c_accumulated(c):
  log_c = numpy.log(c)
  log_c_accumulated = numpy.empty_like(log_c)
  log_c_accumulated[0] = log_c[0]
  log_c_rev_accum = numpy.empty_like(log_c)
  log_c_rev_accum[-1] = log_c[-1]
  for i in xrange(1, len(log_c)):
    log_c_accumulated[i] = log_c_accumulated[i-1] + log_c[i]
    log_c_rev_accum[-i-1] = log_c_rev_accum[-i] + log_c[-i-1]
  return log_c_accumulated, log_c_rev_accum

def forward_backward_log_likelihoods(alpha, beta, c):
  """
  Takes the output of hmm.Model.forward(sequence) (and backward)
  and calculates the log likelihood of all the prefixes
  and suffixes of the sequence.
  """
  log_c_accumulated, log_c_rev_accum = _log_c_accumulated(c)
  log_alpha_sum = numpy.log(alpha.sum(axis=1))
  LL_prefixes = log_alpha_sum - log_c_accumulated
  LL_suffices = numpy.log((beta * alpha).sum(axis=1)) - log_alpha_sum - log_c_rev_accum
  #from IPython.Debugger import Pdb; Pdb().set_trace()
  return LL_prefixes, LL_suffices

def k_mer_log_likelihoods(K, LL, alpha, beta, c):
  """
  Take the output of hmm.Model.forward/backward and use it to calculate the log likelihood of each K-mer.
  """
  LL_prefixes, LL_suffices = forward_backward_log_likelihoods(alpha, beta, c)
  num_k_mers = len(c) - K + 1
  result = numpy.empty((max(0, num_k_mers),))
  if num_k_mers > 0:
    result[0] = LL - LL_suffices[K-1]
    for i in xrange(1, num_k_mers):
      result[i] = LL - LL_prefixes[i-1] - LL_suffices[i+K-1]
  return result
