# Supplementary material for: Variable structure motifs for transcription factor binding sites
Source: BMC Genomics. 2010 Jan 14;11:30. doi: 10.1186/1471-2164-11-30 (PMC2824720; doi:10.1186/1471-2164-11-30)
Supplement: Additional file 3 — Application source code. The source code of the implementation of our method. [file 1471-2164-11-30-S3.BZ2 › Bio/Python/gapped_pssms/sites.py]

#
# Copyright John Reid 2008
#

"""
Code to implement finding and erasing sites in sequences.
"""

def yield_sites_from_states(states, bg_states):
  """
  Yields (start, length) tuples, one per site in the state sequence.
  """
  in_site = False
  site_start = -1
  for i, q in enumerate(states):
    is_bg = q in bg_states
    # are we changing state in or out of site?
    if is_bg == in_site:
      # yes changing state...
      if is_bg:
        # changing state out of site
        site_len = (i-site_start)
        yield site_start, site_len
        in_site = False
      else:
        # changing state into site
        site_start = i
        in_site = True
  if in_site:
    site_len = len(states) - site_start
    yield site_start, site_len


def yield_sites_in_sequence(
  model,
  sequence,
  bg_states
):
  """
  Yields sites in the sequence as tuples (start, length).
  
  @arg bg_states: Set of states that make up the background.
  """
  log_P_star, q_star = model.viterbi(sequence)
  for site in yield_sites_from_states(q_star, bg_states):
    yield site


def remove_sites(sites, sequence, unknown_output):
  """
  Sets as unknown all those bases in site sequence.
  
  @arg sites: A sequence of sites represented as (start, length) tuples.
  @arg sequence: The sequence
  @arg unknown_output: The output value that represents unknown data.
  """
  for start, length in sites:
    sequence[start:start+length] = unknown_output


def remove_predicted_sites(
  model,
  sequence,
  bg_states
):
  """
  Set as unknown all those bases in sites predicted by Viterbi algorithm.
  """
  remove_sites(yield_sites_in_sequence(model, sequence, bg_states), sequence, model.M)


def sites_in_sequences(model, bg_states, sequences):
  """
  @return: (# sites, # sequences with at least one site)
  """
  # find sites...
  sites = [list(yield_sites_in_sequence(model, s, bg_states)) for s in sequences]
  return sum(len(s) for s in sites), sum(len(s) > 0 for s in sites)
