# Supplementary material for: Variable structure motifs for transcription factor binding sites
Source: BMC Genomics. 2010 Jan 14;11:30. doi: 10.1186/1471-2164-11-30 (PMC2824720; doi:10.1186/1471-2164-11-30)
Supplement: Additional file 3 — Application source code. The source code of the implementation of our method. [file 1471-2164-11-30-S3.BZ2 › Bio/Python/gapped_pssms/output.py]

#
# Copyright John Reid 2008
#

import os, time

def timestamp():
  return time.strftime('%Y-%m-%d--%H-%M-%S')

def make_output_dir(base_dir):
  dir = os.path.join(base_dir, timestamp())
  os.makedirs(dir)
  return dir
