# Supplementary material for: Variable structure motifs for transcription factor binding sites
Source: BMC Genomics. 2010 Jan 14;11:30. doi: 10.1186/1471-2164-11-30 (PMC2824720; doi:10.1186/1471-2164-11-30)
Supplement: Additional file 3 — Application source code. The source code of the implementation of our method. [file 1471-2164-11-30-S3.BZ2 › Bio/Python/gapped_pssms/pssm_score.py]

#
# Copyright John Reid 2008
#

"""
Code to rank PSSMs by "interesting-ness".

Information content.
Low-order predictability.
Number of sequences with sites.
"""


import numpy

def calculate_first_order_dist(emissions):
  N, M = emissions.shape
  dist = numpy.zeros((M, M))
  for i in xrange(N-1):
    dist += numpy.outer(emissions[i], emissions[i+1])
  dist /= dist.sum()
  return dist

def entropy(dist):
  tmp = -dist * numpy.log(dist)
  tmp[numpy.where(0.0 == dist)] = 0.0
  return tmp.sum()

def calculate_first_order_entropy_score(emissions):
  """
  @return: Score in [0,1] that is ratio of first order entropy to maximum achievable.
  """
  M = emissions.shape[1]
  return entropy(calculate_first_order_dist(emissions))/(2.*numpy.log(M))

def information_contents(emissions):
  M = emissions.shape[1]
  result = emissions * (numpy.log(emissions) + numpy.log(M))
  result[numpy.where(emissions == 0.)] = 0.
  return result.sum(axis=1)

def calculate_information_content_score(emissions):
  """
  @return: Score in [0,1] that is ratio of information content to maximum achievable.
  """
  N, M = emissions.shape
  information_content = information_contents(emissions)
  assert N == len(information_content)
  max_information_content = numpy.log(M)
  return information_content.sum() / max_information_content / N


def geometric_mean(values):
  """
  @return: The geometric mean of the values.
  """
  return numpy.exp(numpy.log(values).sum() / len(values))


def weighted_geometric_mean(values, weights):
  """
  @return: The weighted geometric mean of the values. I.e. the logs of the values are weighted and summed.
  """
  return numpy.exp((numpy.log(values) * weights).sum() / len(values))


def _calculate_emissions(model):
  emissions = numpy.zeros((model.N, model.M))
  for i in xrange(model.N):
    assert model.emissions[i][0] == i
    emissions[i] = model.emissions[i][1]
  return emissions
                      

def show_pssm_score(pssm_filename):
  from parse_gapped_format import parse_models
  models = parse_models(open(pssm_filename))
  for model in models:
    emissions = _calculate_emissions(model)
    first_order_entropy_score = calculate_first_order_entropy_score(emissions)
    first_order_entropy_score **= 2
    information_content_score = calculate_information_content_score(emissions)
    overall_score = geometric_mean((first_order_entropy_score, information_content_score))
    print '%6g %6g %6g' % (first_order_entropy_score, information_content_score, overall_score)

if '__main__' == __name__:
  import sys
  for pssm_filename in sys.argv[1:]:
    print pssm_filename
    show_pssm_score(pssm_filename)
