# Supplementary material for: Variable structure motifs for transcription factor binding sites
Source: BMC Genomics. 2010 Jan 14;11:30. doi: 10.1186/1471-2164-11-30 (PMC2824720; doi:10.1186/1471-2164-11-30)
Supplement: Additional file 3 — Application source code. The source code of the implementation of our method. [file 1471-2164-11-30-S3.BZ2 › Bio/Python/hmm/__init__.py]

#
# Copyright John Reid 2007,2008
#

"""
Code that wraps C++ HMM python module L{hmm._hmm}. Also contains code useful in its own right.
"""


from _hmm import *
import os

if os.name == 'nt':
	try:
		import _fpu as fpu
	except:
		from warnings import warn
		warn('Could not import FPU module: Only used on Windows')

def inf():
	return float("1e9999")

def nan():
	return inf()-inf()

def module_info():
	"@return: A string giving information about the module."
	return 'HMM python module: %s (%s)' % (
		_hmm.__version__,
		_hmm.__debug__ and 'debug' or 'release'
	)

def as_state_model(model):
	"""
	If model is of type ModelByStates, returns it, otherwise returns
	model_2_model_states(model)
	"""
	if isinstance(model, ModelByStates):
		return model
	else:
		return model_2_model_states(model)


def as_model(model):
	"""
	If model is of type Model, returns it, otherwise returns
	model_states_2_model(model)
	"""
	if isinstance(model, Model):
		return model
	else:
		return model_states_2_model(model)

def graph_model( 
	model,
	include_emissions = False,
	state_labels = None, # function mapping state indices to labels
	show_dists = False,
	label_edges = True
):
	"""
	Returns a boost.graph.Digraph of the model
	
	if include_emissions is true also includes nodes for emissions
	
	if state_labels is a function it is called for each node to return a label
		nodes can be groupd as one by returning the same label
		
	if show_dists is a function it is called for each label to see if
		we should plot the distribution for that labelled node
	"""
	import boost.graph as bgl
	g = bgl.Digraph()
	label = g.add_vertex_property( 'label', 'string' )
	if label_edges:
		edge_label = g.add_edge_property( 'label', 'string' )
	shape = g.add_vertex_property( 'shape', 'string' )
	if show_dists: shapefile = g.add_vertex_property( 'shapefile', 'string' )
	
	# if we have not been supplied with labels for the states use the indices
	if None == state_labels:
		def state_labels( i ):
			return str(i)
		
	# add each label as a vertex
	vertices = dict( 
		[
			(l,None) 
			for l 
			in set(
				[
					state_labels(i)
					for i in xrange( model.N )
				]
			)
		]
	)
	for l in vertices.keys():
		v = g.add_vertex()
		vertices[ l ] = v
		label[ v ] = l
		
	# add the transitions
	for i in xrange( model.N ):
		for j in xrange( model.N ):
			params = model.get_transition_parameterisation( i, j )
			if None != params:
				p = model.a( i, j )
				if p > 0.0:
					v1 = vertices[ state_labels( i ) ]
					v2 = vertices[ state_labels( j ) ]
					e = g.edge( v1, v2 )
					if not e:
						e = g.add_edge( v1, v2 )
						if label_edges:
							edge_label[ e ] = '0.0'
						if label_edges:
							edge_label[ e ] = '%.3f' % (p + float( edge_label[ e ] ) )
					
	
	# add the emissions if asked to
	if include_emissions:
		for i in xrange( model.N ):
			for k in xrange( model.M ):
				#only include if '+'ve probability
				p = model.b( i, k )
				if p > 0.0:
					v = g.add_vertex()
					label[ v ] = '%d' % k
					shape[ v ] = 'diamond'
					
					e = g.add_edge( vertices[ state_labels( i ) ], v )
					if label_edges:
						edge_label[ e ] = '%.3f' % p
	
	# show distributions if asked
	if show_dists:
		from hmm.weblogo import format_weblogo_from_dist
		import numpy
		B = model.B
		for l, v in vertices.iteritems():
			if show_dists( l ):
				dist = numpy.array(
					[
						B[i] 
						for i in xrange( model.N ) 
						if state_labels(i) == l 
					]
				)
				basename = 'emission_%s' % l
				format_weblogo_from_dist( 
					dist,
					basename,
					'png',
					convert_args = '-scale 30x90' )
				shapefile[ v ] = basename + '.png'
				label[ v ] = ''
		
	return g
	
def graph_as_svg(
	model,
	basename,
	directory = None,
	graphing_keywords = { },
	neato_properties = { },
	output_format = 'svg'
):
	"""
	Writes the model as a svg file
	"""
	import os
	current_dir = os.getcwd()
	if directory: 
		if not os.access(directory, os.X_OK): os.makedirs(directory)
		os.chdir(directory)
	
	try:
		g = graph_model( model, **graphing_keywords )
		dot_filename = '%s.dot' % basename
		svg_filename = '%s.%s' % (basename, output_format)
		g.write_graphviz( dot_filename )
		cmd = 'neato %s -T%s -o %s -Gscale=overlap %s' % (
			dot_filename,
			output_format,
			svg_filename,
			" ".join( [ '%s=%s' % (k,v) for k, v in neato_properties.iteritems() ] )
		)
		#print 'Running: %s' % cmd
		os.system( cmd )
	finally:
		if directory: os.chdir( current_dir )
		
def emission_entropy( model ):
	"Entropy of each state's emission distribution"	
	def entropy( row ):
		import math
		sum = 0.0
		for x in row:
			try:
				sum -= x * math.log( x )
			except OverflowError:
				pass # this is ok - caused by tiny x
		return sum
	import numpy
	return numpy.array( [ entropy( row ) for row in model.B ] )


class ReverseComplementCollapsingCounter(object):
	"""
	Counts n-mers but collapses reverse complement counts together.
	"""
	def __init__(self, n):
		self._n = n
		self._counts = dict()
		self._converter = MarkovOrderConverter(4, n-1)
		
	def __call__(self, nmer, count):
		assert len(nmer) == self._n
		import hmm.pssm
		rev_comp_nmer = hmm.pssm.rev_comp(nmer)
		rev_comp_idx = self._converter.convert_to_order_n_observation(rev_comp_nmer.astype(int))
		if rev_comp_idx in self._counts:
			self._counts[rev_comp_idx] += count
		else:
			idx = self._converter.convert_to_order_n_observation(nmer.astype(int))
			self._counts[idx] = count

	def num_counts(self):
		return len(self._counts)
	
	def counts(self):
		for idx, count in self._counts.iteritems():
			yield self._converter.convert_from_order_n_observation(idx), count
			
