# Supplementary material for: Variable structure motifs for transcription factor binding sites
Source: BMC Genomics. 2010 Jan 14;11:30. doi: 10.1186/1471-2164-11-30 (PMC2824720; doi:10.1186/1471-2164-11-30)
Supplement: Additional file 3 — Application source code. The source code of the implementation of our method. [file 1471-2164-11-30-S3.BZ2 › Bio/Python/hmm/optimise.py]

#
# Copyright John Reid 2007
#

'''
Code that helps to interface HMMs to various optimisation techniques
'''


import numpy

def parameter_transform(model):
	'''
	The logarithm of the model's parameters.
	'''
	return numpy.log(model.theta)

def parameterise_model(model, params):
	'''
	Takes the logarithm of the parameters and reparameterises the model with them
	'''
	for i, p in enumerate(params):
		model.theta[i] = numpy.exp(p)
	model.normalise()


class LL_calculator(object):
	'''
	Callable object that calculates -LL of the sequences it is initialised with
	given model parameters
	'''
	
	def __init__(model, seqs):
		self.model = hmm.Model(model)
		self.seqs = seqs
		self.known_bases = sum(self.model.converter.num_known_bases_order_n(seq) for seq in seqs)

	def __call__(params):
		parameterise_model(self.model, params)
		LL = sum(self.model.forward(seq)[0] for seq in self.seqs)
		return -LL / self.known_bases
