# Supplementary material for: Variable structure motifs for transcription factor binding sites
Source: BMC Genomics. 2010 Jan 14;11:30. doi: 10.1186/1471-2164-11-30 (PMC2824720; doi:10.1186/1471-2164-11-30)
Supplement: Additional file 3 — Application source code. The source code of the implementation of our method. [file 1471-2164-11-30-S3.BZ2 › Bio/Python/hmm/test/test_count_mers.py]

#
# Copyright John Reid 2008
#

"""
Code to test count k-mer functionality.
"""

if '__main__' == __name__:
  import hmm
  from gapped_pssms.sequence import seq_to_numpy
  
  
  sequences = [
    'aacc',
    'ggtt',
    'aaaaaaaaaaaa',
  ]
  seqs = map(seq_to_numpy, sequences)
  print 'Sequences:'
  print '\n'.join(str(s) for s in seqs)
  print
  
  top_k_mers = hmm.top_mers_by_sequence_membership(
    seqs,
    k=3,
    n=10
  )
  print '\n'.join(str(o) for o in top_k_mers)
