# Supplementary material for: Variable structure motifs for transcription factor binding sites
Source: BMC Genomics. 2010 Jan 14;11:30. doi: 10.1186/1471-2164-11-30 (PMC2824720; doi:10.1186/1471-2164-11-30)
Supplement: Additional file 3 — Application source code. The source code of the implementation of our method. [file 1471-2164-11-30-S3.BZ2 › Bio/Python/hmm/test/test_build_pssm.py]

#
# Copyright John Reid 2008
#

"""
Code to test building PSSMs.
"""


import hmm, numpy, os

if '__main__' == __name__:
	
	model = hmm.build_pssm_model(
		0.04,
		numpy.array(
			[
				[ 0.97, 0.01, 0.01, 0.01 ],
				[ 0.01, 0.01, 0.01, 0.97 ],
				[ 0.01, 0.01, 0.97, 0.01 ],
			]
		)
	)
	
	
	O = numpy.array(
		[
			0, 0, 0, 3, 2, 0, 0, 1, 0, 3, 0, 0
		]
	)
	
	
	
	def test_graphing():
		print '***** Graphing *****'
		g = hmm.graph_model( model, include_emissions = True )
		g.write_graphviz( 'hmm.dot' )
		os.system( 'neato hmm.dot -Tsvg -o hmm.svg -Gscale=overlap -Elen=1.5' )
	
	
	def test_viterbi():
		print '***** Viterbi *****'
		log_P_star, q_star = model.viterbi( O )
		expected_result = numpy.array( [0, 0, 1, 2, 3, 0, 0, 6, 5, 4, 0, 0] )
		print log_P_star
		print q_star
		assert len( expected_result ) == len( q_star )
		for i, v in enumerate( q_star ):
			assert expected_result[ i ] == v
	
		
	
	def test_forward():
		print '***** Forward *****'
		LL = []
		for scaling_threshold in [ 1.0, 1e-5, 1e-10 ]:
			print 'Scaling threshold: %f' % scaling_threshold
			log_p_O, alpha, c = model.forward( O, scaling_threshold )
			LL.append( log_p_O )
			print log_p_O
			# print c
		for l1 in LL:
			for l2 in LL:
				assert l1 - l2 / l1 < 1e-8, 'log p(O) should be independent of scaling factor'
	
			
	
	def test_baum_welch():
		print '***** Baum-Welch *****'
		print model.baum_welch( [ O ] )
		for i in xrange( 10 ):
			LL = model.baum_welch_iteration( [ O ] )
			print LL
		g_after_bw = hmm.graph_model( model, include_emissions = True )
		g_after_bw.write_graphviz( 'hmm_after_baum_welch.dot' )
		os.system( 'neato hmm_after_baum_welch.dot -Tsvg -o hmm_after_baum_welch.svg -Gscale=overlap -Elen=1.5' )
	
		
		
	def test_sample():
		print '***** Sample *****'
		length = 30
		states, output = model.sample( length )
		assert length == len( states )
		assert length == len( output )
		print states
		print output
		
		
		
	test_graphing()
	test_viterbi()
	test_forward()
	test_baum_welch()
	test_viterbi() # check this after baum-welch
	test_forward() # check this after baum-welch
	test_sample()
	
