# Supplementary material for: Variable structure motifs for transcription factor binding sites
Source: BMC Genomics. 2010 Jan 14;11:30. doi: 10.1186/1471-2164-11-30 (PMC2824720; doi:10.1186/1471-2164-11-30)
Supplement: Additional file 3 — Application source code. The source code of the implementation of our method. [file 1471-2164-11-30-S3.BZ2 › Bio/Python/hmm/test/test_simple_pssm.py]

#
# Copyright John Reid 2008
#

"""
Code to test simple PSSMs.
"""


if '__main__' == __name__:
  import hmm, numpy as N, numpy.random as R, time, logging
  
  logging.basicConfig(level=logging.INFO)
  
  nucleo_dists = N.array(
    [
      [.85, .05, .05, .05],
      [.05, .85, .05, .05],
      [.85, .05, .05, .05],
      [.05, .85, .05, .05],
      [.85, .05, .05, .05],
      [.05, .85, .05, .05],
      [.85, .05, .05, .05],
      [.05, .85, .05, .05],
      [.85, .05, .05, .05],
      [.05, .85, .05, .05],
      [.85, .05, .05, .05],
      [.05, .85, .05, .05],
    ]
  )
  logging.info('Calculating log scores')
  pssm_scores = hmm.calculate_log_scores(nucleo_dists)
  logging.info('Calculating complementary scores')
  comp_scores = hmm.calculate_complementary_scores(pssm_scores)
  logging.info('Preprocessing sequence')
  seq = hmm.preprocess_sequence(N.array([0,1,2,3,0,1,2,3,0,1,2,3,0,1,2,3,4]))
  
  logging.info('Scoring sequence')
  logging.info(hmm.score_sequence(pssm_scores, seq))
  logging.info('Scoring sequence with complementary scores')
  logging.info(hmm.score_sequence(comp_scores, seq))
  
  logging.info(hmm.max_score_in_sequence(pssm_scores, seq))
  logging.info(hmm.max_score_in_sequence(comp_scores, seq))
  
  long_seqs = [R.random_integers(0,4,size=10000) for i in xrange(100)]
  long_seqs_preprocessed = hmm.preprocess_sequences(long_seqs)
  
  logging.info('Starting to time max scores on long sequences.')
  start = time.time()
  max_scores = hmm.max_scores_in_sequences(pssm_scores, long_seqs_preprocessed)
  max_comp_scores = hmm.max_scores_in_sequences(comp_scores, long_seqs_preprocessed)
  logging.info('Max scores (and complementary scores) over sequences took %f secs' % (time.time()-start))
  
  long_seq = R.random_integers(0,4,size=1000000)
  long_seq_preprocessed = hmm.preprocess_sequence(long_seq)
  
  logging.info('Starting to time max scores on long sequence.')
  start = time.time()
  logging.info(hmm.max_score_in_sequence(pssm_scores, long_seq_preprocessed))
  logging.info(hmm.max_score_in_sequence(comp_scores, long_seq_preprocessed))
  logging.info('Max scores (and complementary scores) for %d bases took %f secs' % (len(long_seq), time.time()-start))
