# Supplementary material for: Variable structure motifs for transcription factor binding sites
Source: BMC Genomics. 2010 Jan 14;11:30. doi: 10.1186/1471-2164-11-30 (PMC2824720; doi:10.1186/1471-2164-11-30)
Supplement: Additional file 3 — Application source code. The source code of the implementation of our method. [file 1471-2164-11-30-S3.BZ2 › Bio/Python/hmm/io.py]

#
# Copyright John Reid 2007,2008
#

"""
Code to read and write HMMs.
"""

from __future__ import with_statement
import hmm

class ModelBuilder(object):
	def __init__(self):
		self.model = hmm.ModelByStates()
	
	def __call__(self, l):
		try:
			# ignore empty and commented lines
			if not len(l): return
			if l.startswith('#'): return

			fields=l.split(':')
			if 'MODEL' == fields[0]: self.parse_model_definition(fields[1])
			elif 'TRANSITION' == fields[0]: self.parse_transition(fields[1])
			elif 'EMISSIONS' == fields[0]: self.parse_emissions(fields[1])
			else: RuntimeError('Cannot parse model: ' + fields[1])
		except:
			import sys
			raise RuntimeError('Cannot parse: "%s"\n%s' % (l, str(sys.exc_info()[1])))

	def parse_model_definition(self, match):
		# expect model definition line to be "MODEL:N,M"
		fields = match.split(',')
		if 2 != len(fields): raise RuntimeError( 'Expecting line like "MODEL:N,M": ' + match )
		N = int(fields[0])
		M = int(fields[1])
		for i in xrange(N): self.model.add_state(M,self.model.add_parameter(1.0/N))

	def parse_transition(self, match):
		if not self.model.N: raise RuntimeError('Must have model definition line before transitions')
		i, j, p = match.split(';')
		from_ = self.model.states[int(i)]
		to_ = self.model.states[int(i)]
		from_.add_successor(to_, self.model.add_parameter(float(p)))

	def parse_emissions(self, match):
		if not self.model.N: raise RuntimeError('Must have model definition line before emissions')
		fields = match.split(';')
		state = self.model.states[int(fields[0])]
		emissions = fields[1].split(',')
		if len(emissions) != self.model.M: raise RuntimeError( 'Wrong number of emissions: ' + emissions )
		for i, b in enumerate(emissions):
			state.b[i] = self.model.add_parameter(float(b))

def build_model(lines):
	"Takes a sequence of lines and builds a model from them"
	builder = ModelBuilder()
	for l in lines: builder(l)
	return builder.model

def write_model(model, stream, write_state = None):
	"""
	Writes a model to the stream

	if None != write_state then calls write_state(i) for each state to
	determine if that state is output
	"""

	# get a map from states we will output to indexes
	state_map = dict();	j = 0
	for state in model.states:
		if not write_state or write_state(state): state_map[state] = j; j += 1
	
	stream.write('MODEL:%d,%d\n\n' % (j,model.M))

	for state in model.states:
		if state in state_map:
			i = state_map[state]
			for successor in state.successors:
				if successor.state in state_map:
					j = state_map[successor.state]
					p = model.parameters[successor.a.idx]
					stream.write('TRANSITION:%d;%d;%f\n' % (i,j,p))
	stream.write('\n')

	for state in model.states:
		if state in state_map:
			i = state_map[state]
			stream.write('EMISSIONS:%d;%s\n' % (i, ','.join([str(model.parameters[b.idx]) for b in state.b])))
	stream.write('\n')


if '__main__' == __name__:
	to_parse = """
# MODEL:N,M - where N is the number of states and M the size of the output alphabet
MODEL:9,4

# TRANSITION:i;j,p - where p(transition i to j) = p
TRANSITION:0;1;1
TRANSITION:1;2;.5
TRANSITION:1;3;.5
TRANSITION:2;3;1
TRANSITION:3;4;.1
TRANSITION:3;5;.9
TRANSITION:4;5;1
TRANSITION:5;6;1
TRANSITION:6;7;1
TRANSITION:7;8;1

# EMISSIONS:i;b1,b2,b3,b4 - where p(state i emits base i) = bi
EMISSIONS:0;.5,.5,0,0
EMISSIONS:1;0,0,.5,.5
EMISSIONS:2;1,0,0,0
EMISSIONS:3;0,0,0,1
EMISSIONS:4;0,0,1,0
EMISSIONS:5;0,1,0,0
EMISSIONS:6;1,0,0,0
EMISSIONS:7;1,0,0,0
EMISSIONS:8;0,0,1,0
"""
	model = build_model( to_parse.split('\n') )
	m = hmm.model_states_2_model(model)
	if False:
		hmm.graph_as_svg(
			m,
			'test',
			'model_io_test',
			graphing_keywords = {
				'show_dists' : lambda l: True,
				'state_labels' : None
			},
			neato_properties = { '-Elen' : '2' }
		)
	with open('model.mdl', 'w') as f: write_model(model, f)
