# Supplementary material for: Variable structure motifs for transcription factor binding sites
Source: BMC Genomics. 2010 Jan 14;11:30. doi: 10.1186/1471-2164-11-30 (PMC2824720; doi:10.1186/1471-2164-11-30)
Supplement: Additional file 3 — Application source code. The source code of the implementation of our method. [file 1471-2164-11-30-S3.BZ2 › Bio/Python/hmm/weblogo.py]

#
# Copyright John Reid 2006,2008
#

"""
Code to interface HMMs to U{weblogolib<http://code.google.com/p/weblogo/>}.
"""


import os

def dna_seqs_from_dist( dist, num_seqs = 100 ):
	"""Generate a sequence of sequences that have a similar base distribution to 
	dist
	
	dist: distribution over pssms
	num_seqs: number of sequences, the more the closer the match to the dist.
	"""
	K = len( dist )
	seqs = [ ] 
	for i in xrange( num_seqs ):
		seqs.append( '' )
		for j in xrange( K ):
			if i < num_seqs * dist[j,0]:
				seqs[i] += 'a'
			elif i < num_seqs * (dist[j,0] + dist[j,1]):
				seqs[i] += 'c'
			elif i < num_seqs * (dist[j,0] + dist[j,1] + dist[j,2]):
				seqs[i] += 'g'
			else:
				seqs[i] += 't'
	return seqs
		
def weblogo_data_from_dist( dist ):
	"""Data for weblogo from pssm distribution"""
	import weblogolib, corebio.seq
	return weblogolib.LogoData.from_counts( 
		corebio.seq.unambiguous_dna_alphabet, 
		dist * 100                                                              
	)

use_print_quality_png=False

def formatter_for_ext(ext):
	"Returns the correct formatter for the extension. Defaults to eps."
	import weblogolib
	ext = ext.lower()
	if '.eps' == ext:
		return weblogolib.eps_formatter
	elif '.png' == ext:
		print 'Using PNG formatter'
		if use_print_quality_png:
			return weblogolib.png_print_formatter
		else:
			return weblogolib.png_formatter
	elif '.jpeg' == ext or '.jpg' == ext:
		return weblogolib.jpeg_formatter
	elif '.pdf' == ext:
		return weblogolib.pdf_formatter
	elif '.txt' == ext:
		return weblogolib.txt_formatter
	return weblogolib.eps_formatter
		

def weblogo_from_dist( dist, filename = 'logo.eps' ):
	"""Generate a weblogo from a pssm distribution"""
	import weblogolib
	data = weblogo_data_from_dist( dist )
	options = weblogolib.LogoOptions()                                   
	options.size = weblogolib.LogoSize( 
		stack_width = 5.4*12,                                              
		stack_height = 5.4*12*5
	)                                                                 
	options.color_scheme = weblogolib.std_color_schemes[ "classic" ]
	options.create_text = ('',)
	options.show_xaxis = False
	options.show_yaxis = False
	format = weblogolib.LogoFormat( data, options )
	formatter_for_ext(os.path.splitext(filename)[1])( 
		data,
		format,                                                                
		open( filename, 'w' )
	)
	
def format_weblogo_from_dist( dist, basename, ext, convert_args = '' ):
	"""
	Generate a weblogo from a pssm distribution in format defined by ext.
	"""
	import os.path
	d = os.path.dirname( basename )
	if '' != d and not os.path.exists( d ): os.makedirs( d )
	eps_file = basename + '.eps'
	converted_file = basename + '.' + ext
	if eps_file == converted_file:
		raise RuntimeError( 'Extension should not be same as eps' )
	weblogo_from_dist( dist, eps_file )
	convert_format( eps_file, converted_file, convert_args ) 
	os.remove( eps_file )
	
	
def convert_format( source, dest, convert_args = '' ):
	"""
	Converts an image from one format to another
	
	Uses imagemagick convert program which must be installed
	
	@arg source: input image file.
	@arg dest: output image file.
	"""
	import os
	command = 'convert.exe %s "%s" "%s"' % ( convert_args, source, dest )
	status = os.system( command )
	if status:
		raise RuntimeError(
			'Could not convert "%s" to "%s".\nCommand: %s\nStatus: %d'
			% (
				source,
				dest,
				command,
				status
			)
		)
	
if '__main__' == __name__:
	import numpy, weblogolib
	dist = numpy.array(
		[
			[ 0.25, 0.25, 0.25, 0.25 ],
			[ 0.25, 0.25, 0.25, 0.25 ],
			[ 0.25, 0.25, 0.00, 0.50 ],
			[ 1.00, 0.00, 0.00, 0.00 ],
		],
		numpy.float64
	)
	print '\n'.join( dna_seqs_from_dist( dist, num_seqs = 4 ) ) 
	weblogo_from_dist( dist, filename = 'test_logo.eps' )
	convert_format( 'test_logo.eps', 'test_logo.png' )
	
