# Supplementary material for: Variable structure motifs for transcription factor binding sites
Source: BMC Genomics. 2010 Jan 14;11:30. doi: 10.1186/1471-2164-11-30 (PMC2824720; doi:10.1186/1471-2164-11-30)
Supplement: Additional file 3 — Application source code. The source code of the implementation of our method. [file 1471-2164-11-30-S3.BZ2 › Bio/Python/hmm/pssm/sequence.py]

#
# Copyright John Reid 2007, 2008
#

"""
Code for reverse complements, conversion from strings to numpy arrays and vice versa. 
"""


import numpy.random

def base_to_index(base):
	if 'a' == base or 'A' == base: return 0
	if 'c' == base or 'C' == base: return 1
	if 'g' == base or 'G' == base: return 2
	if 't' == base or 'T' == base: return 3
	return 4

def index_to_base(base):
	if 0 == base: return 'a'
	if 1 == base: return 'c'
	if 2 == base: return 'g'
	if 3 == base: return 't'
	if 4 == base: return 'n'
	raise RuntimeError('Unknown base: %d' % base)

def seq_to_numpy(seq):
	result = numpy.empty(len(seq), dtype=int)
	for i, s in enumerate( seq ):
		result[ i ] = base_to_index( s )
	return result

def seqs_to_numpy(seqs):
	return [ seq_to_numpy(seq) for seq in seqs ]

def numpy_to_seq(seq):
	return ''.join(index_to_base(b) for b in seq)

def complement(b):
	return (4 == b) and 4 or (3 - b)
	
def rev_comp(seq):
	result = numpy.empty_like(seq)
	for i, b in enumerate(seq):
		result[-i-1] = complement(b)
	return result

def num_bases(seqs):
	return sum(
		[
			len( seq )
			for seq in seqs
		]
	)

def num_known_bases(seqs):
	return sum(
		[
			sum( seq != 4 )
			for seq in seqs
		]
	)

def random_sequence(length):
	return numpy.random.randint( 4, size = length )
	
def random_sequences(num_seqs, average_length):
	return [
		random_sequence( length = numpy.random.poisson( lam = average_length ) )
		for i in xrange( num_seqs )
	]
