# Supplementary material for: Variable structure motifs for transcription factor binding sites
Source: BMC Genomics. 2010 Jan 14;11:30. doi: 10.1186/1471-2164-11-30 (PMC2824720; doi:10.1186/1471-2164-11-30)
Supplement: Additional file 3 — Application source code. The source code of the implementation of our method. [file 1471-2164-11-30-S3.BZ2 › Bio/Python/hmm/pssm/__init__.py]

#
# Copyright John Reid 2007, 2008
#

"""
Code to model PSSMs (gapped and ungapped) using HMMs.
"""


# from background import * # only need this stuff for old style background models
from find_pssms import *
from gapped_pssm_traits import *
from model_builder import *
# from pssm import * # only need this stuff for old style background models
from pssm_traits import *
from sequence import *


def base_information_content(base_dist, log_bg = None, M = 4):
	'''
	The information content of a distribution
	'''
	from math import log
	import numpy
	
	if None == log_bg:
		log_bg = numpy.log(numpy.ones(M) / M)
		
	return sum(
		(p > 0 and p*(log(p) - log_b or 0.0))
		for p, log_b in zip(base_dist, log_bg)
	)


def information_content(pssm, bg=None, M=4):
	'''
	The information content of a pssm

	See U{http://rsat.ulb.ac.be/rsat/tutorials/tut_PSSM.html}
	'''
	from math import log
	import numpy
	
	if None == bg:
		# assume uniform background
		bg = numpy.ones(M) / M
	log_bg = numpy.log(bg)

	return sum(
		base_information_content(base, log_bg, M)
		for base in pssm
	)


def _safe_x_log_x(x):
	"""
	@return: x * log(x), with zeros where x is zero
	"""
	result = numpy.log(x) * x
	result[0==x] = 0.
	return result


def entropy(emissions, probs):
  "@return: The entropy of the emissions at all positions weighted by the probs."
  return -(probs * (_safe_x_log_x(emissions).sum(axis=1))).sum()
