# Supplementary material for: Variable structure motifs for transcription factor binding sites
Source: BMC Genomics. 2010 Jan 14;11:30. doi: 10.1186/1471-2164-11-30 (PMC2824720; doi:10.1186/1471-2164-11-30)
Supplement: Additional file 3 — Application source code. The source code of the implementation of our method. [file 1471-2164-11-30-S3.BZ2 › Bio/Python/hmm/pssm/model_builder.py]

#
# Copyright John Reid 2007, 2008
#


"""
Code to build HMM models of PSSMs of various Markov orders.
"""

import hmm, numpy, pickle


def _load_model_parameters(model, f):
	parameters = pickle.load(f)
	if len(parameters) != len(model.parameters):
		raise RuntimeError('Different number of parameters in file (%d) and in model (%d)' % (len(parameters), len(model.parameters)))
	for i, t in enumerate(parameters):
		model.parameters[i] = t

def _dump_model_parameters(model, f):
	pickle.dump(list(model.parameters), f)


class ModelBuilder(object):
	"""
	Helps to build models over order n alphabets
	"""

	def __init__(self, order, alphabet_size=4):
		self.order = order
		self.alphabet_size = alphabet_size
		self.M = alphabet_size ** (order + 1)
		self.converter = hmm.MarkovOrderConverter(alphabet_size, order)

	def new_model_by_states(self):
		"@return: A new hmm.ModelByStates."
		return hmm.ModelByStates(self.M, self.order)
	
	def add_fully_parameterised_state(self, model, pi = 1.0, emission_dist = None):
		"""
		Adds a state with a different emission parameter for each of self.M
		possible order-n output characters
		"""

		# add the state
		state = model.add_state(pi = model.add_parameter(pi))

		# allocate the parameters to the emissions
		for m in xrange(self.M):
			if None != emission_dist:
				assert len(emission_dist) == self.M
				state.b[m] = model.add_parameter(emission_dist[m])
			else:
				state.b[m] = model.add_parameter( 1.0 / self.M )

	def add_order_0_parameterised_state(self, model, pi = 1.0, emission_dist = None):
		"""
		Adds a state with shared emission parameters for each of the self.M
		possible order-n output characters that represent the same order-0 character
		"""

		# add the state
		state = model.add_state(pi = model.add_parameter(pi))

#		from IPython.Shell import IPShellEmbed
#		ipshell = IPShellEmbed()
#		ipshell()

		# add the parameters for the emissions
		if None != emission_dist:
			assert len(emission_dist) == self.alphabet_size
			params = [ model.add_parameter( x ) for x in emission_dist ]
		else:
			params = [ model.add_parameter( 1.0 / self.M ) for i in xrange(self.alphabet_size) ]

		# allocate the parameters to the emissions
		for m in xrange(self.M):
			state.b[m] = params[m % self.alphabet_size]

		return state

	def add_order_0_rev_comp_state(self, model, forward_state, pi = 1.0):
		"""
		Adds a state with shared emission parameters for each of the self.M
		possible order-n output characters that represent the same order-0 character.
		This state's output is the reverse complement of the given state
		"""

		# add the state
		state = model.add_state(pi = model.add_parameter(pi))

		# allocate the parameters to the emissions
		for m in xrange(self.M):
			state.b[m] = forward_state.b[self.alphabet_size - 1 - (m % self.alphabet_size)]

		return state
	
	def create_uniform_background_model(self):
		"""
		@return: A HMM with one mosaic with uniform emission probabilities.
		"""
		model = hmm.ModelByStates(self.M, self.order)
		self.add_fully_parameterised_state(
			model,
			emission_dist = numpy.ones(self.M)/4.
		)
		transition_param = model.add_parameter(1.0)
		model.states[0].add_successor(model.states[0], transition_param)
		return model

	def create_background_mosaic_model(self, num_mosaics, p_transition, dirichlet_prior_strength):
		"""
		Create a mosaic model
		"""
		model = hmm.ModelByStates(self.M, self.order)
		transition_param = model.add_parameter(p_transition)
		no_transition_param = model.add_parameter(1.0 - p_transition)
		for i in xrange(num_mosaics):
			self.add_fully_parameterised_state(
				model,
				emission_dist = hmm.dirichlet_draw(numpy.ones(self.M)*dirichlet_prior_strength)
			)
		for state_1 in model.states:
			for state_2 in model.states:
				if state_1 == state_2: state_1.add_successor(state_2, no_transition_param)
				else: state_1.add_successor(state_2, transition_param)
		return model

	def load_background_mosaic_model(self, f):
		'''
		Load a background model from the given file (or filename)
		'''
		if isinstance(f, str):
			f = open(f)

		# how many mosaics?
		num_mosaics = pickle.load(f)

		# create a model of the desired structure
		model = self.create_background_mosaic_model(num_mosaics, 0.0, 1.0)

		# load the parameters into the model
		_load_model_parameters(model, f)

		return model

	def dump_background_mosaic_model(self, model, f):
		'''
		Dump a background model into the given file (or filename)
		'''
		if isinstance(f, str):
			f = open(f, 'w')

		# how many mosaics?
		pickle.dump(model.N, f)

		# load the parameters into the model
		_dump_model_parameters(model, f)

def create_background_model(order, N):
	return hmm.pssm.ModelBuilder(order).create_background_mosaic_model(N, .01, 100.0)
