# Supplementary material for: Variable structure motifs for transcription factor binding sites
Source: BMC Genomics. 2010 Jan 14;11:30. doi: 10.1186/1471-2164-11-30 (PMC2824720; doi:10.1186/1471-2164-11-30)
Supplement: Additional file 3 — Application source code. The source code of the implementation of our method. [file 1471-2164-11-30-S3.BZ2 › Bio/Python/hmm/pssm/pssm_traits.py]

#
# Copyright John Reid 2007, 2008
#

"""
Traits of PSSMs modelled by HMMs.
"""

import hmm, numpy, pickle
from traits import BaseTraits

class PssmTraits(BaseTraits):
	'''
	Builds HMM models to represent PSSMs
	'''

	def name(self):
		return 'pssm'
	
	def __init__(
		self,
		K,
		p_binding_site,
		background_order,
		num_background_mosaics,
		background_model_creator,
		emission_dists = None,
		prior_strength = 0.0,
		interesting_ic_per_base = .3
	):
		BaseTraits.__init__(
			self,
			K,
			p_binding_site,
			background_order,
			num_background_mosaics,
			background_model_creator,
			prior_strength = prior_strength
		)
		self.model_builder = hmm.pssm.ModelBuilder(self.order)
		self.background_states = set(xrange(num_background_mosaics))
		self.reverse_complements = set()
		self.reverse_complements = dict(
		  (state, state - self.K)
		  for state in
			xrange(num_background_mosaics + K, num_background_mosaics + 2*K)
		)
		self.emission_dists = emission_dists
		self.prior_strength = prior_strength
		self.interesting_ic_per_base = interesting_ic_per_base
		if None != emission_dists and self.K != len(emission_dists):
			raise RuntimeError('K and len(emission_dists) mismatch')

	def new_model(self, emission_dists = None, dirichlet_strength = 10.0):
		model = self.background_model_creator(self.order, self.num_background_mosaics)

		# have we been given any emission dist?
		if None == emission_dists:
			# no - were we initialised with some distribution?
			if None == self.emission_dists:
				# no - create a random one
				emission_dists = [ hmm.dirichlet_draw(numpy.ones(4)*dirichlet_strength) for k in xrange(self.K) ]
			else:
				# yes - use it
				emission_dists = self.emission_dists
			
		# add the states for the positive strand orientation
		positive_states = [
		  self.model_builder.add_order_0_parameterised_state(
				model,
				pi=self.p_binding_site,
				emission_dist=dist)
			for dist in emission_dists
		]
		
		# add the states for the negative strand orientation
		negative_states = [
			self.model_builder.add_order_0_rev_comp_state(
				model,
				positive_state,
				pi=self.p_binding_site)
			for positive_state in positive_states
		]
		negative_states.reverse()

		# connect the background to the both first states with equal prob
		param = model.add_parameter(self.p_binding_site/2)
		for bg in xrange(self.num_background_mosaics):
			model.states[bg].add_successor(positive_states[0], param)
			model.states[bg].add_successor(negative_states[0], param)

		# connect the states in the pssm together
		one_param = model.add_parameter(1.0)
		for k in xrange(self.K-1):
			positive_states[k].add_successor(positive_states[k+1], one_param)
			negative_states[k].add_successor(negative_states[k+1], one_param)

		# connect the last states back to the background
		one_param = model.add_parameter(1.0/self.num_background_mosaics)
		for bg in xrange(self.num_background_mosaics):
			positive_states[-1].add_successor(model.states[bg], one_param)
			negative_states[-1].add_successor(model.states[bg], one_param)

		return model

	def N(self):
		return self.num_background_mosaics + 2 * self.K

	def M(self):
		return self.model_builder.converter.order_n_size

	def pssm_dist(self, model):
		return hmm.as_model(model).B[self.num_background_mosaics:self.num_background_mosaics+self.K,:4]

	def shift_left(self, model):
		# print 'Shifting left'
		alt_model = hmm.Model(model) # generate a copy
		B = alt_model.B
		# shift the dists
		for k in xrange(self.num_background_mosaics, self.num_background_mosaics + self.K-1):
			alt_model.set_emission_distribution(k, B[k+1])
		# set the last to be uniform
		alt_model.set_emission_distribution(self.num_background_mosaics + self.K-1, numpy.ones(alt_model.M) / 4)
		alt_model.normalise()
		return alt_model

	def shift_right(self, model):
		# print 'Shifting right'
		alt_model = hmm.Model(model) # generate a copy
		B = alt_model.B
		# shift the dists
		for k in xrange(self.num_background_mosaics+1, self.num_background_mosaics + self.K):
			alt_model.set_emission_distribution(k, B[k-1])
		# set the last to be uniform
		alt_model.set_emission_distribution(self.num_background_mosaics, numpy.ones(alt_model.M) / 4)
		alt_model.normalise()
		return alt_model

	def alternative_generators(self, model):
		# look at information content of first and last base in pssm distribution
		# to choose whether to return shift_left or shift_right
		pssm_dist = self.pssm_dist(model)
		if hmm.pssm.information_content(pssm_dist[0:]) > hmm.pssm.information_content(pssm_dist[-1:]):
			return [ self.shift_right ]
		else:
			return [ self.shift_left ]

	def is_model_interesting(self, model):
		'''
		Takes a learnt model and determines if it is interesting enough.
		'''

		# do we have more than .5 information content per base?
		return hmm.pssm.information_content(self.pssm_dist(model)) > self.interesting_ic_per_base * self.K
		
	def create_test_data_generating_model(self, dirichlet_strength=.05):
		data_generating_model = hmm.as_model(self.new_model(dirichlet_strength = .05))
		for i in xrange(data_generating_model.N):
			data_generating_model.set_initial(i, 0.0)
		for i in xrange(self.num_background_mosaics):
			data_generating_model.set_initial(i, 1.0 / self.num_background_mosaics)
		data_generating_model.normalise()
		return data_generating_model

if '__main__' == __name__:
	from hmm.pssm import create_background_model
	from infpy import check_is_close_2
	
	p_binding_site = .01
	num_background_states = 2
	emission_dists = [
	  [ 1., 0., 0., 0. ],
	  [ 0., 1., 0., 0. ],
	  [ 0., 1., 0., 0. ],
	  [ 1., 0., 0., 0. ],
	  [ 0., 0., 1., 0. ],
	  [ 0., 0., 0., 1. ],
	  [ 0., 0., 0., 1. ],
	  [ 0., 0., 0., 1. ],
	  [ 0., 0., 1., 0. ],
	  [ 0., 1., 0., 0. ],
	  [ 1., 0., 0., 0. ],
	  [ 0., 1., 0., 0. ],
	  [ 0., 0., 0., 1. ],
	]
	K = len(emission_dists)
	test_seq = 'accagtttgcact' # matches dist above
	test_seq_order_0 = seq_to_numpy(test_seq)

	# for various different orders
	for order in [0, 1, 2]:

		# build a model of distribution above
		traits = PssmTraits(K, p_binding_site, order, num_background_states, create_background_model, emission_dists=emission_dists)
		model = traits.new_model()
		converted = hmm.model_states_2_model(model)
		B = converted.B
		
		# check the reverse complement states are correct
		for n in xrange(model.N):
			for o in xrange(model.M):
				rev_comp_state, rev_comp_obs = traits.get_non_reverse_complement(n,o)
				assert check_is_close_2(B[rev_comp_state,rev_comp_obs], B[n,o]), ('%d,%d %d,%d: %f %f' % (rev_comp_state,rev_comp_obs,n,o,B[rev_comp_state,rev_comp_obs],B[n,o]))

		# check viterbi gives correct result
		test_seq_order_n = converted.converter.to_order_n(test_seq_order_0)
		LL, states = converted.viterbi(test_seq_order_n)
		for i, state in enumerate(states):
			assert state == num_background_states+i
