# Supplementary material for: Variable structure motifs for transcription factor binding sites
Source: BMC Genomics. 2010 Jan 14;11:30. doi: 10.1186/1471-2164-11-30 (PMC2824720; doi:10.1186/1471-2164-11-30)
Supplement: Additional file 3 — Application source code. The source code of the implementation of our method. [file 1471-2164-11-30-S3.BZ2 › Bio/Python/hmm/pssm/test/test_gapped_pssm_traits.py]

#
# Copyright John Reid 2007, 2008
#

"""
Code to test gapped PSSM traits.
"""


import hmm, hmm.pssm, unittest

class TestGappedPssmTraits(unittest.TestCase):
	def test_traits(self):
		from hmm.pssm import create_background_model, seq_to_numpy
		from infpy import check_is_close_2

		for order in [0, 1, 2]:
			num_background_mosaics = 4
			traits = hmm.pssm.GappedPssmTraits(
				K=7,
				p_binding_site=.1,
				background_order=order,
				num_background_mosaics=num_background_mosaics,
				background_model_creator=create_background_model
			)
			emission_dists = [
			  [ 1., 0., 0., 0. ],
			  [ 0., 1., 0., 0. ],
			  [ 0., 1., 0., 0. ],
			  [ 1., 0., 0., 0. ],
			  [ 0., 0., 1., 0. ],
			  [ 0., 0., 0., 1. ],
			  [ 0., 0., 0., 1. ],
			  [ 0., 0., 0., 1. ],
			  [ 0., 0., 1., 0. ],
			  [ 0., 1., 0., 0. ],
			  [ 1., 0., 0., 0. ],
			  [ 0., 1., 0., 0. ],
			  [ 0., 0., 0., 1. ],
			]
			m=hmm.as_model(traits.new_model(emission_dists))

			# check we have parameterised the reverse complement gaps correctly
			assert m.get_transition_parameterisation(29,28).idx == m.get_transition_parameterisation(14,15).idx
			assert m.get_transition_parameterisation(29,28).idx != m.get_transition_parameterisation(4,5).idx

			# check the reverse complement states are correct
			B = m.B
			for n in xrange(m.N):
				for o in xrange(m.M):
					rev_comp_state, rev_comp_obs = traits.get_non_reverse_complement(n,o)
					assert check_is_close_2(
						B[rev_comp_state,rev_comp_obs],
						B[n,o]
					), (
						'%d,%d %d,%d: %f %f' % (
							rev_comp_state,rev_comp_obs,n,o,B[rev_comp_state,rev_comp_obs],B[n,o]
						)
					)

			# check viterbi gives correct result
			test_seq = 'acgtgat' # matches dist above
			test_seq_order_0 = hmm.pssm.seq_to_numpy(test_seq)
			test_seq_order_n = m.converter.to_order_n(test_seq_order_0)
			LL, states = m.viterbi(test_seq_order_n)
			for i, state in enumerate(states):
				assert (state-num_background_mosaics)/2 == i


if __name__ == '__main__':
	unittest.main()
