# Supplementary material for: Variable structure motifs for transcription factor binding sites
Source: BMC Genomics. 2010 Jan 14;11:30. doi: 10.1186/1471-2164-11-30 (PMC2824720; doi:10.1186/1471-2164-11-30)
Supplement: Additional file 3 — Application source code. The source code of the implementation of our method. [file 1471-2164-11-30-S3.BZ2 › Bio/Python/hmm/pssm/test/__init__.py]

#
# Copyright John Reid 2007, 2008
#

"""
Code to test L{hmm.pssm}.
"""

import unittest

from test_pssm_traits import *
from test_gapped_pssm_traits import *
from test_model_builder import *


if __name__ == '__main__':
	unittest.main()
