# Supplementary material for: Variable structure motifs for transcription factor binding sites
Source: BMC Genomics. 2010 Jan 14;11:30. doi: 10.1186/1471-2164-11-30 (PMC2824720; doi:10.1186/1471-2164-11-30)
Supplement: Additional file 3 — Application source code. The source code of the implementation of our method. [file 1471-2164-11-30-S3.BZ2 › Bio/Python/hmm/pssm/test/test_model_builder.py]

#
# Copyright John Reid 2007, 2008
#

"""
Code to test model building.
"""


import hmm, hmm.pssm, unittest, infpy

class TestModelBuilder(unittest.TestCase):
	def test_pickling(self):
		model_builder = hmm.pssm.ModelBuilder(3)
		model = model_builder.create_background_mosaic_model(3, .01, 1.0)
		model_builder.dump_background_mosaic_model(model, 'model.pickle')
		model_copy = model_builder.load_background_mosaic_model('model.pickle')

		converted_model = hmm.model_states_2_model(model)
		converted_model_copy = hmm.model_states_2_model(model_copy)
		
		assert converted_model.A.all() == converted_model_copy.A.all()
		assert converted_model.B.all() == converted_model_copy.B.all()
		assert converted_model.pi.all() == converted_model_copy.pi.all()

	def test_order_0_states(self):
		model_builder = hmm.pssm.ModelBuilder(2)
		model = model_builder.create_background_mosaic_model(3, .01, 1.0)
		positive = model_builder.add_order_0_parameterised_state(model, emission_dist=[.1,.2,.3,.4])
		negative = model_builder.add_order_0_rev_comp_state(model, positive)
		B = hmm.model_states_2_model(model).B[3:]
		assert infpy.check_is_close_2(B[0,0], B[1,3])
		assert infpy.check_is_close_2(B[0,1], B[1,2])
		assert infpy.check_is_close_2(B[0,2], B[1,1])
		assert infpy.check_is_close_2(B[0,3], B[1,0])


if __name__ == '__main__':
	unittest.main()
