# Supplementary material for: Variable structure motifs for transcription factor binding sites
Source: BMC Genomics. 2010 Jan 14;11:30. doi: 10.1186/1471-2164-11-30 (PMC2824720; doi:10.1186/1471-2164-11-30)
Supplement: Additional file 3 — Application source code. The source code of the implementation of our method. [file 1471-2164-11-30-S3.BZ2 › Bio/Python/hmm/pssm/test/test_pssm_traits.py]

#
# Copyright John Reid 2007, 2008
#

"""
Code to test PSSM traits.
"""


import hmm, hmm.pssm, unittest

class TestPssmTraits(unittest.TestCase):
	def test_traits(self):
		from hmm.pssm import create_background_model, PssmTraits, seq_to_numpy
		from infpy import check_is_close_2

		p_binding_site = .01
		num_background_states = 2
		emission_dists = [
		  [ 1., 0., 0., 0. ],
		  [ 0., 1., 0., 0. ],
		  [ 0., 1., 0., 0. ],
		  [ 1., 0., 0., 0. ],
		  [ 0., 0., 1., 0. ],
		  [ 0., 0., 0., 1. ],
		  [ 0., 0., 0., 1. ],
		  [ 0., 0., 0., 1. ],
		  [ 0., 0., 1., 0. ],
		  [ 0., 1., 0., 0. ],
		  [ 1., 0., 0., 0. ],
		  [ 0., 1., 0., 0. ],
		  [ 0., 0., 0., 1. ],
		]
		K = len(emission_dists)
		test_seq = 'accagtttgcact' # matches dist above
		test_seq_order_0 = seq_to_numpy(test_seq)

		# for various different orders
		for order in [1, 2]:

			# build a model of distribution above
			traits = PssmTraits(K, p_binding_site, order, num_background_states, create_background_model, emission_dists=emission_dists)
			model = traits.new_model()
			converted = hmm.model_states_2_model(model)
			B = converted.B

			# check the reverse complement states are correct
			for n in xrange(model.N):
				for o in xrange(model.M):
					rev_comp_state, rev_comp_obs = traits.get_non_reverse_complement(n,o)
					assert check_is_close_2(B[rev_comp_state,rev_comp_obs], B[n,o]), ('%d,%d %d,%d: %f %f' % (rev_comp_state,rev_comp_obs,n,o,B[rev_comp_state,rev_comp_obs],B[n,o]))

			# check viterbi gives correct result
			test_seq_order_n = converted.converter.to_order_n(test_seq_order_0)
			LL, states = converted.viterbi(test_seq_order_n)
			for i, state in enumerate(states):
				assert state == num_background_states+i

				
if __name__ == '__main__':
	unittest.main()
