# Supplementary material for: Variable structure motifs for transcription factor binding sites
Source: BMC Genomics. 2010 Jan 14;11:30. doi: 10.1186/1471-2164-11-30 (PMC2824720; doi:10.1186/1471-2164-11-30)
Supplement: Additional file 3 — Application source code. The source code of the implementation of our method. [file 1471-2164-11-30-S3.BZ2 › Bio/Python/hmm/pssm/find_pssms.py]

#
# Copyright John Reid 2007,2008
#

"""
Older code to learn HMM PSSMs from sequences.
"""


import hmm, numpy, os, pickle, logging, time

def find_sites(order_n_seq, model, background_states):
	"""
	Breaks a sequence up into binding sites. Each site is a maximal subsequence
	that is not background

	Yields (site, states, start) where the site is the subsequence, states are the
	viterbi states and start is the index in the original sequence the site is at
	"""
	states  = model.viterbi(order_n_seq)[1]
	site = []
	site_states = []
	for i, (state, x) in enumerate(zip(states, order_n_seq)):
		if state in background_states:
			if len(site):
				yield site, site_states, i
				site = []
				site_states = []
		else:
			site.append(model.converter.make_order_0(x))
			site_states.append(state)
	if len(site):
		yield site, site_states, i

def find_non_rev_comp_sites(order_n_seq, model, background_states, rev_comp_states):
	"""
	Same as find_sites but flips reverse_complement sites

	Yields (site, states, start, is_rev_comp)
	"""
	for site, states, start in find_sites(order_n_seq, model, background_states):
		if states[0] not in rev_comp_states:
			yield site, states, start, False
		else:
			site.reverse()
			states.reverse()
			site = [ hmm.pssm.complement(b) for b in site ]
			states = [ rev_comp_states[state] for state in states ]
			yield site, states, start, True


class PssmLearner(object):
	'''
	Learns pssms from given sequences
	'''
	
	def __init__(
		self,
		seqs,
		pssm_traits,
		num_models=1,
		logger=None
	):
		'''
		Initialise a PssmLearner object
		
		seqs: the sequences that we try to find the binding sites in.
		pssm_traits: describes how to build a HMM representation of a binding site
		num_models: # of models to learn concurrently
		'''
		self.order_0_seqs = seqs
		self.pssm_traits = pssm_traits
		self.converter = hmm.MarkovOrderConverter(4, pssm_traits.order)
		self.num_models = num_models
		self.LL_history = []
		
		#convert the sequences to the correct order for the model
		self.order_n_seqs = [ self.converter.to_order_n(seq) for seq in self.order_0_seqs ]
		for seq in self.order_n_seqs:
			seq.setflags(write=True)

		if None == logger:
			self.logger = logging.getLogger()
		else:
			self.logger = logger
		
	def bw_callback(self, LL):
		self.LL_history.append(LL)
		#self.logger.info('LL: %.3f' % LL)

	def train_model(self, model, use_baum_welch=True):
		'Returns LL, num_iterations'
		# train them
		start = time.clock()
		if use_baum_welch:
			LL, iterations = model.baum_welch(
				self.order_n_seqs,
				prior = self.pssm_traits.prior(model),
				tolerance = self.default_tolerance,
				callback = self.bw_callback,
				#max_iterations = 1
			)
		else:
			LL, iterations = model.viterbi_training(
				self.order_n_seqs,
				prior = self.pssm_traits.prior(model),
				tolerance = self.default_tolerance,
				callback = self.bw_callback
			)
		elapsed = time.clock() - start
		self.logger.info('Trained model: LL=%.3f, iterations=%d, secs/iteration=%.3f' % (LL, iterations, elapsed/iterations))
		return LL, iterations


	def learn_model(self):
		"""
		Creates several models, trains them using Baum-Welch and returns the best
		"""
		self.logger.info('Learning initial model')
		
		# work out the parameters for baum-welch and run it
		self.known_bases = sum(self.converter.num_known_bases_order_n(seq) for seq in self.order_n_seqs)
		self.default_tolerance = 1e-6 * self.known_bases

		# create models
		models = [
			hmm.model_states_2_model(self.pssm_traits.new_model())
			for i in xrange(self.num_models)
		]

		LLs = [ (model,self.train_model(model)[0]) for model in models ]

		# which had the best log likelihood?
		best = max(LLs, key=lambda x:x[1])
		# print best, LLs
		return best


	def improve_model(self, model, LL):
		"""
		Generates alternatives as defined by the model's traits and trains them.

		Returns best model, best LL
		"""
		best_model, best_LL = model, LL
		for alternative_gen in self.pssm_traits.alternative_generators(model):
			alt_LL = LL
			while True:
				self.logger.info('Trying to improve model')
				alt_model = alternative_gen(model)
				new_LL = self.train_model(alt_model)[0]
				if new_LL < alt_LL + self.default_tolerance: # stop if not improving LL
					break
				alt_LL = new_LL
			if alt_LL > best_LL:
				best_model, best_LL = alt_model, alt_LL
		return best_model, best_LL
				

	def analyse_sites(self, model, blank_sites=False):
		"""
		Takes a learnt model and finds the sites that make it up.

		If blank_sites is True, then overwrites the sites with missing data
		"""

		# analyse the sites that we found
		background_states = self.pssm_traits.background_states
		rev_comps = self.pssm_traits.reverse_complements

		sites = []
		for order_n_seq, order_0_seq in zip(self.order_n_seqs, self.order_0_seqs):
			seq_sites = []
			for site, states, start, is_rev_comp in find_non_rev_comp_sites(order_n_seq, model, background_states, rev_comps):
				seq_sites.append((site, states, start, is_rev_comp)) # copy the site
				if blank_sites:
					order_n_seq[start:start+len(site)] = model.M # blank the site out in the order n sequence
			sites.append(seq_sites)

		total_sites = sum(len(seq_sites) for seq_sites in sites)
		self.logger.info('Found %d sites' % total_sites)
		
		return total_sites, sites


	def learn_pssm(self):
		"""
		Finds a pssm in the sequences

		Creates several models and trains them using Baum-Welch.
		Selects the best model, finds the sites and blanks them out
		"""
		self.LL_history = []
		model, LL = self.learn_model()
		learnt_LL_history = self.LL_history
		self.LL_history = []
		
		if numpy.isfinite(LL):
			self.LL_history = []
			model, LL = self.improve_model(model, LL)
			self.logger.info('Improved LL to: %f' % LL)
			improved_LL_history = self.LL_history
			self.LL_history = []
		else:
			improved_LL_history = []

		return model, LL, learnt_LL_history, improved_LL_history

class MultiplePssmLearner(object):
	def __init__(self, pssm_learner, out_dir):
		self.pssm_learner = pssm_learner
		self.out_dir = out_dir
		if not os.access(self.out_dir, os.X_OK):
			os.makedirs(self.out_dir)

	def learn_pssms(self, max_to_find = 3, max_attempts = 10):
		'''
		Learns pssms, if interesting blanks the sites out and carries on. If not
		interesting ignores and tries again

		Returns (found, discarded) where found is a list of (model,sites,counts)
		and discarded is a list of models
		'''
		found = []
		discarded = []
		pssm_idx = 0
		while len(found) < max_to_find and len(found)+len(discarded) < max_attempts:

			# look for a pssm
			self.pssm_learner.logger.info('************** Looking for pssm %d' % pssm_idx)
			model, LL, learnt_LLs, improved_LLs = self.pssm_learner.learn_pssm()

			# is it an interesting pssm
			is_interesting = self.pssm_learner.pssm_traits.is_model_interesting(model)
			self.pssm_learner.logger.info('pssm %d %s interesting' % (pssm_idx, is_interesting and 'is' or 'is not'))
			total_sites, sites = self.pssm_learner.analyse_sites(model, blank_sites=is_interesting)
			if total_sites and is_interesting:
				found.append((model, sites))
			else:
				discarded.append(model)

			if 0 == total_sites:
				self.pssm_learner.logger.info("Didn't find any sites")
				continue
			
			# save the sites and the model
			basename = os.path.join(self.out_dir, 'pssm_%d' % pssm_idx)
			self.save_sites(sites, open(basename+'_sites.txt', 'w'))
			self.save_model(model, learnt_LLs, improved_LLs, basename)
			pssm_idx += 1
		return found, discarded

	def save_model(self, model, learnt_LLs, improved_LLs, basename):
		import pylab
		pickle.dump( model, open(basename+'_model.pickle', 'w') )
		self.pssm_learner.pssm_traits.log_info(model, self.pssm_learner.logger)
		self.pssm_learner.pssm_traits.write_logo(model, basename+'_logo.png')
		pickle.dump(learnt_LLs, open(basename+'_LLs_learnt.pickle', 'w'))
		pickle.dump(improved_LLs, open(basename+'_LLs_improved.pickle', 'w'))
		pylab.figure()
		pylab.plot(learnt_LLs + improved_LLs)
		pylab.savefig(basename+'_LLs.png')
		pylab.close()

	def save_sites(self, sites, f):
		f.write('# site sequence;sequence;start;is reverse complement; state sequence\n')
		for seq_idx, seq_sites in enumerate(sites):
			for site, states, start, is_rev_comp in seq_sites:
				if is_rev_comp:
					site = hmm.pssm.rev_comp(site)
				f.write('%s;%d;%d;%d;%s\n' % (hmm.pssm.numpy_to_seq(site), seq_idx, start, is_rev_comp, states))


	


if '__main__' == __name__:
	from hmm.pssm import PssmTraits, create_background_model, seq_to_numpy, random_sequence, information_content
	from random import random

	site = seq_to_numpy('aaactcaa')
	K = len(site)
	rev_comp_site = seq_to_numpy('ttgagttt')
	num_seqs = 60
	seq_length = K + 30
	start = 20
	def gen_sequence():
		seq = random_sequence(seq_length)
		if random() > .5:
			seq[start:start+K] = site
		else:
			seq[start:start+K] = rev_comp_site
		return seq
  	
	p_binding_site = .01
	order = 1
	num_background_states = 2

	# try to learn pssm for these sequences
	seqs = [ gen_sequence() for i in xrange(num_seqs) ]

	def bw_callback(LL):
		print LL
		
	traits = PssmTraits(K, p_binding_site, order, num_background_states, create_background_model)
	pssm_learner = PssmLearner(seqs, traits)
	#pssm_learner.bw_callback = bw_callback
	multiple_learner = MultiplePssmLearner(pssm_learner, 'test_multiple')
	found, discarded = multiple_learner.learn_pssms(max_to_find = 2, max_attempts = 2)
	print 'Found %d models, discarded %d' % (len(found), len(discarded))
	for model, sites, counts in found:
		print '# sites: %d' % len(sites)
		dist = traits.pssm_dist(model)
		IC = information_content(dist)
		print 'IC: %f' % IC
		#image.show()
	
