# Supplementary material for: Variable structure motifs for transcription factor binding sites
Source: BMC Genomics. 2010 Jan 14;11:30. doi: 10.1186/1471-2164-11-30 (PMC2824720; doi:10.1186/1471-2164-11-30)
Supplement: Additional file 3 — Application source code. The source code of the implementation of our method. [file 1471-2164-11-30-S3.BZ2 › Bio/Python/hmm/pssm/single_gap.py]

#
# Copyright John Reid 2008
#

"""
Code to build single gap PSSM models using HMMs.
"""

import hmm

class MotifModelPositionMap(object):
  """
  Maps between positions in a motif and positions in a model representing the motif.
  """
  def __init__(self, K):
    """
    @arg K: The length of the motif.
    """
    self.K = K
    "The length of the ungapped motif."
    
    self.N = self.K*2
    "The number of states in the model."
  
  def model_idx(self, k, positive):
    "@return: The index into the model's states that represents the k'th base in the given orientation."
    if positive:
      return k
    else:
      return k+self.N/2
    
  def motif_position(self, n):
    "@return: (k, positive) where k is the index into the motif and positive represents the orientation."
    if n < self.K:
      return n, True
    else:
      return n-self.K, False
    
    
  

class SingleGappedPssmBuilder(object):
  """
  Knows how to build a single gapped pssm.
  """
  
  def __init__(
    self, 
    K, 
    gap_index,
    markov_order=0,
    M=4
  ):
    """
    @arg K: The number of positions in the gapped pssm.
    @arg gap_index: The index of the position in the motif which is the gap. I.e. 1 would 
    place the gap after the first base.
    @arg markov_order: the Markov order of the model.
    @arg M: the output alphabet size.
    """
    self.map = MotifModelPositionMap(K)
    "Maps positions in the pssm to the model and back again."
    
    self.K = K
    "The number of positions in the gapped pssm."
    
    self.gap_index = gap_index
    """
    The index of the position in the motif which is the gap. I.e. 1 would 
    place the gap after the first base.
    """
    if self.gap_index < 1 or self.gap_index > self.K-2:
      raise RuntimeError('Gap must be in middle of motif.')
    
    self.markov_order = markov_order
    "The Markov order of the model."
    
    self.M = M
    "The output alphabet size."
    
  def num_states(self):
    "The number of states in a model of the shape defined by this builder."
    return self.map.N
  
  def _set_emissions(self, model, positive_state, negative_state, emissions):
    """
    Set the emissions of the states to be the complement of each other.
    """
    assert len(emissions) == self.M
    emission_params = [model.add_parameter(p_e) for p_e in emissions]
    for m, p in enumerate(emission_params):
      positive_state.b[m] = p
      negative_state.b[-m-1] = p
      
  def get_emissions_and_gap_probabilities(self, model, offset=0):
    "@return: emissions, gap_probabilities"
    import numpy
    emissions = model.B[offset:offset+self.K]
    gap_probabilities = numpy.ones(self.K)
    gap_probabilities[self.gap_index] = model.A[offset+self.gap_index-1, offset+self.gap_index]
    return emissions, gap_probabilities
  
  def create(
    self,
    p_gap,
    emissions
  ):
    """
    @arg p_gap: the probability of a gap.
    @arg emissions: the emission distributions of the bases (including the gap).
    @returns: A tuple (model, positive_start, positive_end, negative_start, negative_end).
    The model is defined by its states and
    includes both the motif and its reverse complement. positive_start indexes the first state in the
    positive motif and negative_start indexes the first state in the negative motif.
    """
    # create the model
    model = hmm.ModelByStates(M=self.M, markov_order=self.markov_order)
    
    # add enough states to the models
    for k in xrange(self.num_states()):
      model.add_state()
      
    # link the states
    transition_param_one = model.add_parameter(1.)
    transition_param_gap = model.add_parameter(p_gap)
    transition_param_not_gap = model.add_parameter(1. - p_gap)
    # positive transitions
    for k in xrange(self.K-1):
      if k+1 != self.gap_index:
        # this is not the base before the gap
        # so just connect to next base
        model.states[self.map.model_idx(k, True)].add_successor(
          model.states[self.map.model_idx(k+1, True)],
          transition_param_one
        )
      else:
        # this is the base before the gap
        # so connect to the gap and the base after the gap
        model.states[self.map.model_idx(k, True)].add_successor(
          model.states[self.map.model_idx(k+1, True)],
          transition_param_gap
        )
        model.states[self.map.model_idx(k, True)].add_successor(
          model.states[self.map.model_idx(k+2, True)],
          transition_param_not_gap
        )
    # negative transitions
    for k in xrange(self.K-1):
      if k != self.gap_index:
        # this is not the base before the gap
        # so just connect to next base
        model.states[self.map.model_idx(k+1, False)].add_successor(
          model.states[self.map.model_idx(k, False)],
          transition_param_one
        )
      else:
        # this is the base before the gap
        # so connect to the gap and the base after the gap
        model.states[self.map.model_idx(k+1, False)].add_successor(
          model.states[self.map.model_idx(k, False)],
          transition_param_gap
        )
        model.states[self.map.model_idx(k+1, False)].add_successor(
          model.states[self.map.model_idx(k-1, False)],
          transition_param_not_gap
        )
        
    # fill in the emission distributions
    assert len(emissions) == self.K
    for k, base_emissions in enumerate(emissions):
      self._set_emissions(
        model, 
        model.states[self.map.model_idx(k, True)],
        model.states[self.map.model_idx(k, False)],
        base_emissions
      )
    
    return (
      model, 
      [
        self.map.model_idx(k=0, positive=True), 
        self.map.model_idx(k=self.K-1, positive=False),
      ],
      [
        self.map.model_idx(k=self.K-1, positive=True), 
        self.map.model_idx(k=0, positive=False),
      ] 
    )
  


def extend_model(model, extension):
  """
  Copies all the states, and emission and transition parameters from the extension model into
  the model.
  @arg model: The model to be extended.
  @arg extension: The model that is the extension.
  """
  assert model.M == extension.M
  
  # add a parameter to model for each parameter in extension
  extended_parameters = [
    model.add_parameter(p)
    for p in extension.parameters
  ]
  
  # add a state to model for each state in extension
  extended_states = [
    model.add_state()
    for state in extension.states
  ]
  state_map = dict((state, i) for i, state in enumerate(extension.states))
  
  # add the transitions to the model
  for state in extension.states:
    extended_state = extended_states[state_map[state]]
    for successor in state.successors:
      extended_state.add_successor(
        extended_states[state_map[successor.state]],
        extended_parameters[successor.a.idx]
      )

  # add the emissions to the model
  for state in extension.states:
    extended_state = extended_states[state_map[state]]
    for m, b in enumerate(state.b):
      extended_state.b[m] = extended_parameters[b.idx]
      


def simplest_background_model(markov_order=0, M=4):
  model = hmm.ModelByStates(M=M, markov_order=markov_order)
  state = model.add_state()
  state.add_successor(state, model.add_parameter(1.))
  for m in xrange(M):
    state.b[m] = model.add_parameter(1./M)
  return model
  


def add_to_simple_background_model(model, in_states, out_states, p_binding_site):
  """
  Create a simple background model and extend it with a copy of the given model.
  
  @arg model: The model to extend the background model with.
  @arg in_states: Indices of those states the background model should transition to.
  @arg out_states: Indices of those states that should transition back to the background model.
  """
  complete_model = simplest_background_model(model.converter.n, model.M)
  extend_model(complete_model, model)
  # link the background model to the positive and negative parts of the single gapped pssm
  binding_site_transition_param = complete_model.add_parameter(p_binding_site/len(in_states))
  back_to_bg_transition_param = complete_model.add_parameter(1.)
  for in_state in in_states:
    complete_model.states[0].add_successor(
      complete_model.states[1+in_state],
      binding_site_transition_param
    )
  for out_state in out_states:
    complete_model.states[1+out_state].add_successor(
      complete_model.states[0],
      back_to_bg_transition_param
    )
  complete_model.states[0].pi = complete_model.add_parameter(1.)
  return complete_model


if '__main__' == __name__:
  import numpy
  
  # build a single gapped pssm with some random emissions
  builder = SingleGappedPssmBuilder(K=6, gap_index=1, markov_order=0, M=4)
  emissions = numpy.array(
    [
      hmm.dirichlet_draw(numpy.ones(builder.M) * .1)
      for k in xrange(builder.K)
    ]
  )
  emissions[builder.gap_index] = hmm.dirichlet_draw(numpy.ones(builder.M) * .3)
  model_by_states, in_states, out_states = builder.create(
    p_gap=.6,
    emissions=emissions
  )
  
  # create a background model and add the single gapped pssm to it
  complete_model = add_to_simple_background_model(
    model_by_states, 
    in_states, 
    out_states,
    p_binding_site=.01)
  
  # convert to other type of model
  model = hmm.as_model(complete_model)
  
  # write as a graph
  hmm.graph_as_svg(
    model,
    'single-gapped-hmm',
    graphing_keywords={'include_emissions':False},
    neato_properties={'-Elen':2}
  )
  
  # get the emissions and gap probabilities and write a logo
  emissions_copy, gap_probs = builder.get_emissions_and_gap_probabilities(model, offset=1)
  assert (emissions_copy - emissions).sum() < 1e-10
  import hmm.pssm.logo as logo
  image = logo.pssm_as_image(emissions, transparencies=gap_probs)
  image.save("single-gapped-pssm-logo.png", "PNG")
