# Supplementary material for: Variable structure motifs for transcription factor binding sites
Source: BMC Genomics. 2010 Jan 14;11:30. doi: 10.1186/1471-2164-11-30 (PMC2824720; doi:10.1186/1471-2164-11-30)
Supplement: Additional file 3 — Application source code. The source code of the implementation of our method. [file 1471-2164-11-30-S3.BZ2 › Bio/Python/hmm/pssm/logo.py]

#
# Copyright John Reid 2007
#

"""
Draws logos of PSSMs with optional transparencies. The main entry point is L{pssm_as_image}.
"""


from PIL import Image, ImageColor, ImageFont, ImageDraw, ImageOps
import math, warnings, sys, os

_default_font = 'arial.ttf'
"The default font."

_default_font_size = 800
"The default font size."

for dir in [
    '/home/reid/.fonts',
    '/home/john/.fonts',
]:
    font_filename = os.path.join(dir, 'arial.ttf')
    if os.path.exists(font_filename):
        _default_font = font_filename


def get_font(font_name, font_size):
  """
  Tries to load the named font at the given size but falls back on default font if this is not possible.
  
  @return: The named font at the given size if possible.
  """
  try:
  	return ImageFont.truetype(font_name, font_size)
  except:
  	#print sys.exc_info()
  	warnings.warn('Could not load font from %s of size %d; Trying free type font.' % (font_name, font_size))
  	try:
  		return ImageFont.FreeTypeFont(font_name, font_size)
  	except:
  		#print sys.exc_info()
  		warnings.warn('Could not load free type font from %s of size %d; Trying default font.' % (font_name, font_size))
  	return ImageFont.load_default()


def text_as_image(text, colour='black', font_name=_default_font, use_font_size=_default_font_size):
	"""
	Creates an image of the given text with no border around the characters.
	
  @arg text: The text.
  @arg colour: The colour of the text in the image.
  @arg font_name: The font name.
  @arg use_font_size: The font size.
  @return: A PIL image of the given text.
	"""
	font = get_font(font_name, use_font_size)
	text_size = font.getsize(text)
	uncropped = Image.new("RGBA", text_size)
	draw = ImageDraw.Draw(uncropped)
	draw.text((0,0), text, font = font, fill = colour)
	cropped = uncropped.crop(uncropped.getbbox())
	result = Image.new("RGB", cropped.size, 'white')
	result.paste(cropped, None, cropped)
	return result


def entropy(p, base = 2.):
  "@return: The entropy of the distribution, p, using logarithms of the given base, b."
  try:
  	if p > 0.0:
  		return -p*math.log(p,base)
  except:
  	print 'Math domain error: math.log(%s, %f)' % (str(p), base)
  	pass
  return 0.0


def dist_as_image(dist, size):
  """
  Creates an image representing the distribution over A, C, G, and T needed for a logo of a PSSM.
  See U{http://www.lecb.ncifcrf.gov/~toms/paper/logopaper/paper/index.html}.
  
  @arg dist: An array length 4 of probabilities.
  @arg size: A tuple (width, height) for the size of the image.
  @return: A PIL image.
  """
  if sum(dist) - 1. > 1.e-4:
      raise ValueError('distribution sums > 1.')
  R = 2.0 - sum([ entropy(p) for p in dist ])
  information = [ (R * p, n) for p, n in zip(dist, nucleotides) ]
  information.sort(lambda e1, e2: cmp(e1[0], e2[0]))
  result = Image.new("RGB", size, 'white')
  y = size[1]
  for i, n in information:
  	if i > 0.0:
  		base_size = (size[0],int(size[1]*i/2))
  		base_image = n.copy().resize(base_size)
  		result.paste(base_image, (0,y-base_size[1]))
  		y -= base_size[1]
  return result


def pssm_as_image(pssm, size=None, transparencies=None):
  """
  Creates a logo for a PSSM. Handles transparent bases.
  
  @arg pssm: The PSSM frequencies. I.e. a (K,4) shaped array for a PSSM with K bases.
  @arg size: The desired size of the image as a tuple of (width, height). Default will be (80*K, 240).
  @arg transparencies: An array of length K. Each entry should be between 0 and 1 and gives the transparency
  of the corresponding base. The value will be converted into a percentage and drawn on to the base's logo.
  @return: A PIL image object of the logo representing the PSSM.
  """
  if None == size:
  	size = (len(pssm)*80,240)
  if None != transparencies and len(transparencies) != len(pssm):
  	raise RuntimeError('transparencies array is wrong length')
  result = Image.new("RGB", size, 'white')
  base_size = (size[0]/len(pssm),size[1])
  
  # for each base in the pssm
  for i, dist in enumerate(pssm):
    # get the distribution at this base as an image
    dist_image = dist_as_image(dist, base_size)
    
    # where this base will be pasted
    location = (i*base_size[0],0)
    
    # do we have transparency information?
    if None != transparencies:
      mask = Image.new("L", dist_image.size, 255 * transparencies[i])
      
      # paste into result image
      result.paste(dist_image, box=location, mask=mask)
      
      # write the percentage on
      if transparencies[i] < 1.0:
        text = '%2.0f%%' % (100.0 * transparencies[i])
        font = get_font(_default_font, int(100*size[1]/800))
        draw = ImageDraw.Draw(result)
        textsize = draw.textsize(text, font)
        xy = (location[0]+base_size[0]/2-textsize[0]/2, location[1]+size[1]/2-textsize[1]/2)
        draw.text(
        	xy,
        	text=text,
        	font=font,
        	fill='black'
        )
    
    else:
    	# no transparency info
    	result.paste(dist_image, box=location)
  		
  return result

colours = {
  'orange' : '#ffa500',
  'red'    : '#ff0000',
  'green'  : '#008000',
  'blue'   : '#0000ff',
}
A = text_as_image( 'A', colour=colours['green'])
"An image of the letter A"

C = text_as_image( 'C', colour=colours['blue'])
"An image of the letter C"

G = text_as_image( 'G', colour=colours['orange'])
"An image of the letter G"

T = text_as_image( 'T', colour=colours['red'])
"An image of the letter T"

nucleotides = [ A, C, G, T ]
"An array of images of the bases A, C, G, T"


if '__main__' == __name__:

	# for im in [A,C,G,T]: im.show()

	_dist_image = dist_as_image([.80,.01,.04,.15], (400,1200))
	#_dist_image.show()
	#dist_as_image([0,1.,0,0], (400,1200)).show()

	pssm_as_image(
		[
		  [ 1,0,0,0 ],
		  [ 0,.5,.5,0 ],
		  [ 0,1,0,0 ],
		  [ 1,0,0,0 ],
		  [ 1,0,0,0 ],
		],
		transparencies = [
		  1.,
		  1.,
		  .5,
		  .998,
		  .09
		]
	).show()
