# Supplementary material for: Variable structure motifs for transcription factor binding sites
Source: BMC Genomics. 2010 Jan 14;11:30. doi: 10.1186/1471-2164-11-30 (PMC2824720; doi:10.1186/1471-2164-11-30)
Supplement: Additional file 3 — Application source code. The source code of the implementation of our method. [file 1471-2164-11-30-S3.BZ2 › Bio/Python/hmm/pssm/gapped_pssm_traits.py]

#
# Copyright John Reid 2007, 2008
#

"""
Traits of Gapped PSSMs modelled by HMMs. I{Is this superceded now?}
"""

import hmm, numpy, pickle
from traits import BaseTraits

class GappedPssmTraits(BaseTraits):
	'''
	Builds HMM models to represent gapped PSSMs
	'''

	def name(self):
		return 'gapped_pssm'
	
	def __init__(
		self,
		K,
		p_binding_site,
		background_order,
		num_background_mosaics,
		background_model_creator,
		emission_dists = None,
		p_gap = 0.35,
		gap_threshold = 0.1,
		ic_threshold = 0.5,
		prior_strength = 0.0
	):
		BaseTraits.__init__(
			self,
			K,
			p_binding_site,
			background_order,
			num_background_mosaics,
			background_model_creator,
			prior_strength = prior_strength
		)
		self.K_prime = 2 * self.K - 1
		self.model_builder = hmm.pssm.ModelBuilder(self.order)
		self.background_states = range(num_background_mosaics)
		self.reverse_complements = dict(
		  (state, state - self.K_prime)
		  for state in
			xrange(num_background_mosaics + self.K_prime, num_background_mosaics + 2*self.K_prime)
		)
		self.emission_dists = emission_dists
		self.p_gap = p_gap
		self.gap_threshold = gap_threshold
		self.ic_threshold = ic_threshold

	def kth(self, k, rev_comp=False):
		"If the bases of the pssm are 0..K-1, return the idx of the k'th state"
		if k > self.K or k < 0:
			raise RuntimeError('k must be between 0 and K-1')
		result = self.num_background_mosaics + 2*k
		if rev_comp:
			result += 2*self.K-1
		return result

	def kth_gap(self, k, rev_comp=False):
		"If the bases of the pssm are 0..K-1, return the idx of the k'th gap state"
		if k > self.K-1 or k < 0:
			raise RuntimeError('k must be between 0 and K-2')
		result = self.num_background_mosaics + 2*k + 1
		if rev_comp:
			result += 2*self.K-1
		return result

	def gap_transition_prior(self, k, prior_strength, p_gap=.5):
		'Creates a matrix for use as a prior in various training algorithms'
		A = numpy.zeros((self.N(), self.N()))
		gap_prior = p_gap * prior_strength
		non_gap_prior = (1.0-p_gap) * prior_strength
		kth = self.kth(k)
		kth_gap = self.kth_gap(k)
		kth_plus_1 = self.kth(k+1)
		A[kth, kth_gap] = gap_prior
		A[kth, kth_plus_1] = non_gap_prior
		A[kth+self.K_prime, self.kth_gap+self.K_prime] = gap_prior
		A[kth+self.K_prime, kth_plus_1+self.K_prime] = non_gap_prior
		return A

	def emission_dist_including_n_mer(self, n_mer, strength=9.0, offset=0, dirichlet_strength = 10.0):
		'''
		Get an emission dist that incorporates the n-mer

		Draws a distribution from a dirichlet of given strength (default 10) then adds the n-mer in the middle
		(default # copies of n-mer = 9)
		'''
		emission_dists = [ hmm.dirichlet_draw(numpy.ones(4)*dirichlet_strength) for k in xrange(self.K_prime) ]
		n = len(n_mer)
		offset = (self.K - n)/2
		for i, base in enumerate(n_mer):
			idx = 2*(i+offset)
			emission_dists[idx].setflags(write=True)
			emission_dists[idx][base] += strength
			emission_dists[idx] /= emission_dists[idx].sum()
		return emission_dists

	def new_model(self, emission_dists = None, dirichlet_strength = 10.0, generate_uniform=False):
		model = self.background_model_creator(self.order, self.num_background_mosaics)

		# are we generating a uniform emission model?
		if generate_uniform:
			emission_dists = [ .25 * numpy.ones(4) for k in xrange(self.K_prime) ]
		else:
			# have we been given any emission dist?
			if None == emission_dists:
				# no - were we initialised with some distribution?
				if None == self.emission_dists:
					# no - create a random one
					emission_dists = [ hmm.dirichlet_draw(numpy.ones(4)*dirichlet_strength) for k in xrange(self.K_prime) ]
				else:
					# yes - use it
					emission_dists = self.emission_dists
		if len(emission_dists) != self.K_prime:
			raise RuntimeError('Wrong number of emissions')
			
		# add the states for the positive strand orientation
		positive_states = [
		  self.model_builder.add_order_0_parameterised_state(
				model,
				pi=self.p_binding_site,
				emission_dist=dist)
			for dist in emission_dists
		]
		
		# add the states for the negative strand orientation
		negative_states = [
			self.model_builder.add_order_0_rev_comp_state(
				model,
				positive_state,
				pi=self.p_binding_site)
			for positive_state in positive_states
		]
		negative_states.reverse()

		# connect the background to the both first states with equal prob
		param = model.add_parameter(self.p_binding_site/2)
		for bg in xrange(self.num_background_mosaics):
			model.states[bg].add_successor(positive_states[0], param)
			model.states[bg].add_successor(negative_states[0], param)

		# connect the states in the pssm together
		one_param = model.add_parameter(1.0)
		gap_params = [ model.add_parameter(self.p_gap) for i in xrange(self.K-1) ]
		non_gap_params = [ model.add_parameter(1.0-self.p_gap) for i in xrange(self.K-1) ]
		for k in xrange(self.K-1):
			positive_states[2*k+1].add_successor(positive_states[2*k+2], one_param)
			negative_states[2*k+1].add_successor(negative_states[2*k+2], one_param)
			positive_states[2*k].add_successor(positive_states[2*k+1], gap_params[k])
			negative_states[2*k].add_successor(negative_states[2*k+1], gap_params[self.K-2-k])
			positive_states[2*k].add_successor(positive_states[2*k+2], non_gap_params[k])
			negative_states[2*k].add_successor(negative_states[2*k+2], non_gap_params[self.K-2-k])

		# connect the last states back to the background
		one_param = model.add_parameter(1.0/self.num_background_mosaics)
		for bg in xrange(self.num_background_mosaics):
			positive_states[-1].add_successor(model.states[bg], one_param)
			negative_states[-1].add_successor(model.states[bg], one_param)

		return model

	def N(self):
		return self.num_background_mosaics + 2 * self.K_prime

	def M(self):
		return self.model_builder.converter.order_n_size

	def prior(self, model):
		tmp_model = hmm.as_model(self.new_model( generate_uniform=True ))
		prior = hmm.ModelPrior(self.N(), self.M())
		prior.A = tmp_model.A * self.prior_strength
		prior.B = tmp_model.B * self.prior_strength
		prior.pi = tmp_model.pi * self.prior_strength
		return prior

	def pssm_dist(self, model):
		return hmm.as_model(model).B[self.num_background_mosaics:self.num_background_mosaics+self.K_prime,:4]

	def information_content_per_base(self, model):
		model = hmm.as_model(model)
		emissions = self.pssm_dist(model)
		result = 0.0
		expected_num_bases = 0.0
		for k in xrange(self.K):
			result += hmm.pssm.base_information_content(emissions[2*k])
			expected_num_bases += 1.0
			if k < self.K - 1:
				p_gap = self.p_gap_for_model(model, k)
				expected_num_bases += p_gap
				result += p_gap * hmm.pssm.base_information_content(emissions[2*k+1])
		return result / expected_num_bases

	def write_logo(self, model, f, rev_comp=False):
		import hmm.pssm.logo as logo
		model = hmm.as_model(model)
		emissions = self.pssm_dist(model)
		transparencies = []
		pssm_dist = []
		for k in xrange(self.K):
			pssm_dist.append(emissions[2*k])
			transparencies.append(1.0)
			if k < self.K - 1:
				p_gap = self.p_gap_for_model(model, k)
				if p_gap > self.gap_threshold:
					pssm_dist.append(emissions[2*k+1])
					transparencies.append(p_gap)
		if rev_comp:
			pssm_dist.reverse()
			for i, emission in enumerate(pssm_dist):
				pssm_dist[i] = emission[::-1]
			transparencies.reverse()
		image = logo.pssm_as_image(pssm_dist, transparencies=transparencies)
		image.save(f, "PNG")
		return image

	def p_gap_for_model(self, model, k):
		return hmm.as_model(model).A[self.kth(k), self.kth_gap(k)]

	def log_info(self, model, log):
		model = hmm.as_model(model)
		BaseTraits.log_info(self, model, log)
		log.info('Adjusted IC/base = %.4f' % self.information_content_per_base(model))
		A = model.A
		for k in xrange(self.K):
			p_gap = self.p_gap_for_model(model, k)
			if p_gap > self.gap_threshold:
				log.info('p(gap at %d) = %.4f' % (k, p_gap))

	def alternative_generators(self, model):
		return [ ]

	def is_model_interesting(self, model):
		'''
		Takes a learnt model and determines if it is interesting enough.
		'''
		return self.information_content_per_base(model) > self.ic_threshold

	def create_test_data_generating_model(self, dirichlet_strength=.05):
		data_generating_model = hmm.as_model(self.new_model(dirichlet_strength = .05))
		for k in xrange(self.K-1):
			data_generating_model.set_transition(self.kth(k),self.kth_gap(k),0.0) # set all gaps to 0.0
		data_generating_model.set_transition(self.kth(self.K/2),self.kth_gap(self.K/2),0.5) # except for gap at midpoint
		for i in xrange(data_generating_model.N):
			data_generating_model.set_initial(i, 0.0)
		for i in xrange(self.num_background_mosaics):
			data_generating_model.set_initial(i, 1.0 / self.num_background_mosaics)
		data_generating_model.normalise()
		return data_generating_model

	def background_to_binding_transition_prior(self, p_binding_site, p_alt_background):
		'''
		Return a transition matrix that can be used as a prior for the transition
		between background states and binding site states
		'''
		result = numpy.zeros((self.N(), self.N()))
		if self.num_background_mosaics > 1:
			p_remain_in_bg = 1.0 - p_binding_site/2 - p_alt_background/(self.num_background_mosaics-1)
		else:
			p_remain_in_bg = 1.0 - p_binding_site
		for bg1 in self.background_states:
			for bg2 in self.background_states:
				if bg1 == bg2:
					result[bg1,bg2] = p_remain_in_bg
				else:
					result[bg1,bg2] = p_alt_background/(self.num_background_mosaics-1)
			result[bg1, self.kth(0,rev_comp=False)] = p_binding_site/2
			result[bg1, self.kth(0,rev_comp=True)] = p_binding_site/2
		return result


if '__main__' == __name__:
	from hmm.pssm import create_background_model
	from infpy import check_is_close_2

	p_binding_site = .01
	num_background_states = 2
	emission_dists = [
	  [ 1., 0., 0., 0. ],
	  [ 0., 1., 0., 0. ],
	  [ 0., 1., 0., 0. ],
	  [ 1., 0., 0., 0. ],
	  [ 0., 0., 1., 0. ],
	  [ 0., 0., 0., 1. ],
	  [ 0., 0., 0., 1. ],
	  [ 0., 0., 0., 1. ],
	  [ 0., 0., 1., 0. ],
	  [ 0., 1., 0., 0. ],
	  [ 1., 0., 0., 0. ],
	  [ 0., 1., 0., 0. ],
	  [ 0., 0., 0., 1. ],
	]
	K = 7
	test_seq = 'acgtgat' # matches dist above
	test_seq_order_0 = hmm.pssm.seq_to_numpy(test_seq)

	# for various different orders
	for order in [0, 1, 2]:

		# build a model of distribution above
		traits = GappedPssmTraits(K, p_binding_site, order, num_background_states, create_background_model, emission_dists=emission_dists)
		model = traits.new_model()
		converted = hmm.model_states_2_model(model)
		B = converted.B
		hmm.graph_as_svg(converted, 'gapped_pssm')


		# check the reverse complement states are correct
		for n in xrange(model.N):
			for o in xrange(model.M):
				rev_comp_state, rev_comp_obs = traits.get_non_reverse_complement(n,o)
				assert check_is_close_2(B[rev_comp_state,rev_comp_obs], B[n,o]), ('%d,%d %d,%d: %f %f' % (rev_comp_state,rev_comp_obs,n,o,B[rev_comp_state,rev_comp_obs],B[n,o]))

		# check viterbi gives correct result
		test_seq_order_n = converted.converter.to_order_n(test_seq_order_0)
		LL, states = converted.viterbi(test_seq_order_n)
		for i, state in enumerate(states):
			assert (state-num_background_states)/2 == i
