# Supplementary material for: Variable structure motifs for transcription factor binding sites
Source: BMC Genomics. 2010 Jan 14;11:30. doi: 10.1186/1471-2164-11-30 (PMC2824720; doi:10.1186/1471-2164-11-30)
Supplement: Additional file 3 — Application source code. The source code of the implementation of our method. [file 1471-2164-11-30-S3.BZ2 › Bio/Python/hmm/pssm/traits.py]

#
# Copyright John Reid 2007, 2008
#

"""
Base traits for gapped and ungapped PSSM HMM models.
"""

import hmm, numpy, pickle

class BaseTraits(object):
	'''
	Base for things that build HMM models to represent PSSMs
	'''

	def __init__(
		self,
		K,
		p_binding_site,
		background_order,
		num_background_mosaics,
		background_model_creator,
		prior_strength
	):
		self.K = K
		self.p_binding_site = p_binding_site
		self.order = background_order
		self.background_model_creator = background_model_creator
		self.num_background_mosaics = num_background_mosaics
		self.prior_strength = prior_strength

	def write_logo(self, model, f):
		import hmm.pssm.logo as logo
		dist = self.pssm_dist(model)
		image = logo.pssm_as_image(dist)
		image.save(f, "PNG")
		return image

	def log_info(self, model, log):
		model = hmm.as_model(model)
		log.info('IC: %.3f' % hmm.pssm.information_content(self.pssm_dist(model)))
		log.info('p(binding site): %.6f' % self.p_binding_site_for_model(model))

	def prior(self, model):
	  prior = hmm.ModelPrior(self.N(), self.M())
	  prior.A = model.A * self.prior_strength
	  prior.B = model.B * self.prior_strength
	  prior.pi = model.pi * self.prior_strength
	  return prior

	def binding_sites_from_states(self, states):
		return numpy.array([(state not in self.background_states and 1 or 0) for state in states])

	def get_p_binding(self, model):
		return 2.0 * hmm.as_model(model).A[0,self.num_background_mosaics]

	def set_p_binding(self, model, p):
		model.set_transition(0, self.num_background_mosaics, p/2)
		model.set_transition(0, 0, 1.0 - p)
		model.normalise()
