# Supplementary material for: Variable structure motifs for transcription factor binding sites
Source: BMC Genomics. 2010 Jan 14;11:30. doi: 10.1186/1471-2164-11-30 (PMC2824720; doi:10.1186/1471-2164-11-30)
Supplement: Additional file 3 — Application source code. The source code of the implementation of our method. [file 1471-2164-11-30-S3.BZ2 › Bio/hmm/python/show_fpu_status.py]

#
# Copyright John Reid 2007
#

"""
Test FPU status
"""


import hmm; fpu = hmm.fpu
#import hmm._fpu as fpu

print fpu.__doc__
print fpu.summarise_status()
