# Supplementary material for: Variable structure motifs for transcription factor binding sites
Source: BMC Genomics. 2010 Jan 14;11:30. doi: 10.1186/1471-2164-11-30 (PMC2824720; doi:10.1186/1471-2164-11-30)
Supplement: Additional file 3 — Application source code. The source code of the implementation of our method. [file 1471-2164-11-30-S3.BZ2 › Bio/hmm/python/generate_synthetic.py]

#
# Copyright John Reid 2007
#


"""
Generates synthetic data for tests
"""


import numpy, hmm, random, os, cPickle
from sequences import *

def test_seq_from_model(length, model, traits):
	"Returns seq, binding_sites"
	states, seq = model.sample(length)
	seq.dtype = numpy.int32
	return seq, traits.binding_sites_from_states(states)


def test_data_from_model(num_seqs, length, model, traits):
	"Returns two lists seqs, binding_sites"
	seqs = []
	binding_sites = []
	while len(seqs) < num_seqs:
		seq, sites = test_seq_from_model(length, model, traits)
		seqs.append(seq)
		binding_sites.append(sites)
	return seqs, binding_sites

def place_random_unknowns(seqs, unknown_base, p_unknown=.02):
	import random
	for seq in seqs:
		seq.setflags(write=True)
		for t in xrange(len(seq)):
			if random.random() < p_unknown:
				seq[t] = unknown_base # set as unknown

def fasta_filename(directory, T, seed):
	return os.path.join(directory, 'T-%d_seed-%d.fa' % (T, seed))

def binding_sites_filename(directory, T, seed):
	return os.path.join(directory, 'T-%d_seed-%d-sites.pickle' % (T, seed))

def save_synthetic_data(directory, T, seed, seqs, true_binding_sites):
	# save the data
	write_seqs_as_fasta(seqs, fasta_filename(directory, T, seed))
	cPickle.dump(true_binding_sites, open(binding_sites_filename(directory, T, seed), 'w'))

def load_synthetic_data(directory, T, seed):
	return (
    seqs_to_numpy(convert_seqs(fasta_filename(directory, T, seed))),
    cPickle.load(open(binding_sites_filename(directory, T, seed)))
	)

class SyntheticDataGenerator(object):
	def __init__(
		self,
		K,
		background_order,
		num_background_mosaics,
		background_model_creator
	):
		self.K = K
		self.background_order = background_order
		self.num_background_mosaics = num_background_mosaics
		self.background_model_creator = background_model_creator

	def generate(
		self,
		N,
		T,
		seed,
		directory,
		logger,
		p_binding_site = None,
		p_unknown = 0.02,
		dirichlet_strength = 0.05
	):
		hmm.seed_rng( T+seed )
		random.seed( T+seed )

		if None == p_binding_site:
			p_binding_site = 1.0/T # one binding site per sequence on average by default
			
		# traits that determine how our model maps to a PSSM
		traits = hmm.pssm.GappedPssmTraits(
			K=self.K,
			p_binding_site = p_binding_site,
			background_order = self.background_order,
			num_background_mosaics = self.num_background_mosaics,
			background_model_creator = self.background_model_creator
		)

		# generate some data
		data_generating_model = traits.create_test_data_generating_model(dirichlet_strength=dirichlet_strength)
		traits.write_logo(data_generating_model, os.path.join(directory,'data_generating.png'))
		traits.write_logo(data_generating_model, os.path.join(directory,'data_generating_rev_comp.png'), rev_comp=True)
		logger.info('Using background mosaic model of order %d and %d states' % (self.background_order, self.num_background_mosaics))
		logger.info('Implanting gapped pssm of length %d (without gap)' % self.K)
		logger.info('Generating %d sequences of length %d' %(N, T))
		seqs, true_binding_sites = test_data_from_model(num_seqs=N, length=T, model=data_generating_model, traits=traits)
		logger.info('%d bases are in binding sites' % (sum(tbs.sum() for tbs in true_binding_sites)))
		logger.info('Will replace %d%% of the sequences with \'N\'s' % int(100*p_unknown))
		place_random_unknowns(seqs, data_generating_model.converter.order_0_size, p_unknown=p_unknown)
		logger.info('Left with %d known bases' % hmm.pssm.num_known_bases(seqs))

		save_synthetic_data(directory, T, seed, seqs, true_binding_sites)

		return traits, seqs, true_binding_sites

if '__main__' == __name__:
	import hmm.pssm, numpy, os, os.path, logging, random, sys, math, traceback, cPickle
	from background_models import global_background_model_cache
	from sequences import *

	root_dir = 'synthetic'
	if not os.access(root_dir, os.R_OK):
		os.makedirs(root_dir)
	logging.shutdown()
	logging.getLogger().addHandler(logging.StreamHandler())
	logging.getLogger().addHandler(logging.FileHandler(os.path.join(root_dir, 'log.txt'), 'w'))

	try:
		import cookbook
		cookbook.make_current_process_nice()
	except:
		print 'Could not set process priority'

	def background_model(order, N):
		return hmm.as_state_model(global_background_model_cache().load((order, N, 'T00594')))
	
	generator = SyntheticDataGenerator(
	  K = 10,
	  background_order = 0,
	  num_background_mosaics = 1,
	  background_model_creator = background_model
	)
	N = 200
	lengths = [
		20,
		#50,
		#100,
		#500,
		#1000
	]
	num_seeds = 20

	for T in lengths:
		for seed in xrange(1,num_seeds+1):
			directory = os.path.join(root_dir, '%d_%d' % (T, seed))
			if not os.access(directory, os.R_OK):
				os.makedirs(directory)

			logger = logging.getLogger('find_motif.%d.%d' % (T, seed))
			logger.addHandler(logging.FileHandler(os.path.join(directory,'log.txt'), 'w'))
			logger.setLevel(logging.INFO)

			logger.info('**************** T=%d, seed=%d *****************' % (T,seed))
			seqs, true_binding_sites = generator.generate(N, T, seed, directory, logger)
