# Supplementary material for: Variable structure motifs for transcription factor binding sites
Source: BMC Genomics. 2010 Jan 14;11:30. doi: 10.1186/1471-2164-11-30 (PMC2824720; doi:10.1186/1471-2164-11-30)
Supplement: Additional file 3 — Application source code. The source code of the implementation of our method. [file 1471-2164-11-30-S3.BZ2 › Bio/hmm/python/cross_validate.py]

#
# Copyright John Reid 2007
#

"""
Code to cross-validate MEME and our algorithm on test sequences
"""

from run_meme import *
from process_util import *
from fragments import *
from background_models import *
from find_motif import *


def training_set_filename(fragment='T00594', idx=0):
	return 'C:/Analysis/GappedPssms/fragments/test-sets/%s/%scorrectedRM-trainingset-%d.fasta' % (fragment, fragment, idx)

def test_set_filename(fragment='T00594', idx=0):
	return 'C:/Analysis/GappedPssms/fragments/test-sets/%s/%scorrectedRM-testset-%d.fasta' % (fragment, fragment, idx)

def meme_filename(fragment='T00594', idx=0):
	return 'C:/Analysis/GappedPssms/fragments/test-sets/%s/%scorrectedRM-meme-output-%d.txt' % (fragment, fragment, idx)

class CrossValidationTest(object):
	def __init__(self, fragment='T00594', idx=0):
		self.fragment=fragment
		self.idx=idx
		self.training_set_filename = 'C:/Analysis/GappedPssms/fragments/test-sets/%s/%scorrectedRM-trainingset-%d.fasta' % (fragment, fragment, idx)
		self.test_set_filename = 'C:/Analysis/GappedPssms/fragments/test-sets/%s/%scorrectedRM-testset-%d.fasta' % (fragment, fragment, idx)
		self.meme_filename = 'C:/Analysis/GappedPssms/fragments/test-sets/%s/%scorrectedRM-meme-output-%d.txt' % (fragment, fragment, idx)
		self.meme_logo_filename = 'C:/Analysis/GappedPssms/fragments/test-sets/%s/%scorrectedRM-meme-logo-%d.png' % (fragment, fragment, idx)
		self.hmm_logo_filename = 'C:/Analysis/GappedPssms/fragments/test-sets/%s/%scorrectedRM-hmm-logo-%d.png' % (fragment, fragment, idx)

	def training_seqs(self):
		if not hasattr(self, '_training_seqs'):
			self._training_seqs = [ seq_to_numpy(seq) for seq in convert_seqs(test.training_set_filename) if len(seq) ]
		return self._training_seqs
	
	def test_seqs(self):
		if not hasattr(self, '_test_seqs'):
			self._test_seqs = [ seq_to_numpy(seq) for seq in convert_seqs(test.test_set_filename) if len(seq) ]
		return self._test_seqs


def model_LL(model, test):
	seqs = test.test_seqs()
	LL = sum([model.forward(model.converter.to_order_n(seq))[0] for seq in seqs])
	logging.getLogger().info('LL=%f' % LL)
	return LL

def meme_cross_validate(test):
	"Returns LL of test sequences"
	from TAMO.MD.MEME import Meme
	import hmm.pssm, logging
	if not os.access(test.meme_filename, os.R_OK):
		logging.getLogger().info('Running MEME')
		run_meme(test.training_set_filename, test.meme_filename, maxiter=150, minw=None, maxw=None, extra_args = ['-text', '-w 12'])
	meme = Meme(test.meme_filename)
	motif = meme.motifs[0]
	dist = meme_motif_dist(motif)
	K = len(dist)
	logging.getLogger().info('MEME found PSSM of size: K=%d' % K)
	p_binding_site_estimate = len(motif.seqs)/float(sum(len(seq) for seq in test.training_seqs()))
	logging.getLogger().info('Estimating p(binding)=%f' % p_binding_site_estimate)
	traits = hmm.pssm.PssmTraits(
	  K=K,
	  p_binding_site=p_binding_site_estimate,
	  background_order=background_order,
	  num_background_mosaics=num_background_mosaics,
	  background_model_creator=background_model,
	  emission_dists=dist,
	)
	model=hmm.as_model(traits.new_model())
	traits.write_logo(model, test.meme_logo_filename)
	return model_LL(model, test)

def hmm_cross_validate(
	test,
	algorithm,
):
	"Returns LL ratio between MEME and HMM over test sequences"
	import hmm.pssm, logging
	motif = algorithm(TestSequences(test.training_seqs()))
	model = algorithm.model_from_motif(motif)
	gapped_pssm_traits.write_logo(model, test.hmm_logo_filename)
	return model_LL(model, test)

if '__main__' == __name__:
	directory = 'cross-validation'
	logger = setup_process(directory)

	#test = CrossValidationTest()
	#print meme_cross_validate(test)

	K=12
	p_binding_site=.01
	background_order=2
	num_background_mosaics=4
	prior_strength = 1.0
	background_model_creator=background_model
	gapped_pssm_traits = hmm.pssm.GappedPssmTraits(
		K=K,
		p_binding_site=p_binding_site,
		background_order=background_order,
		p_gap = 0.1,
		num_background_mosaics=num_background_mosaics,
		prior_strength = prior_strength,
		background_model_creator=background_model
	)

	for fragment in all_fragments:
		for idx in xrange(5):
			logging.getLogger().info('*************** %s: %d ****************' % (fragment, idx))
			test = CrossValidationTest(fragment, idx)
			#meme_LL = meme_cross_validate(test)
			#logging.getLogger().info('MEME LL: %f' % (meme_LL))
			algorithm = PssmFindingAlgorithm(gapped_pssm_traits, directory='%s/%s_%d' % (directory, fragment, idx), logger=logger)
			hmm_LL = hmm_cross_validate(test, algorithm)
			logging.getLogger().info('HMM LL: %f' % (hmm_LL))
			#logging.getLogger().info('LL ratio=%f' % (hmm_LL - meme_LL))
