# Supplementary material for: Variable structure motifs for transcription factor binding sites
Source: BMC Genomics. 2010 Jan 14;11:30. doi: 10.1186/1471-2164-11-30 (PMC2824720; doi:10.1186/1471-2164-11-30)
Supplement: Additional file 3 — Application source code. The source code of the implementation of our method. [file 1471-2164-11-30-S3.BZ2 › Bio/hmm/python/assess.py]

#
# Copyright John Reid 2007
#


"""
Implementation of PSSM finding algorithm - supercedes that in test_synthetic.py
"""


import hmm.pssm, numpy, os, os.path, logging, random, sys, math, traceback

from count_mers import *
from background_models import background_model
from generate_synthetic import *
from process_util import *
from optimisation import *


class PssmFindingAlgorithm(object):
	def __init__(
		self,
		traits,
		directory='pssms',
		logger=None,
		n_mer_strength=0.0,
	):
		self.traits = traits
		self.directory = directory
		self.logger = logger and logger or logging.getLogger()
		self.n_mer_strength = n_mer_strength

		#make the directory for the output
		if not os.access(directory, os.R_OK):
			os.makedirs(directory)
		if not os.access(self.file('detail'), os.R_OK):
			os.makedirs(self.file('detail'))

	def count_n_mers(self, seqs, n=5):
		"Find the most common n-mer in the sequences and make the model traits use it to initialise models"
		n_mer, n_mer_count, LL = most_significan_n_mer(seqs.as_order[0], n)
		#for mer, count in top_k_n_mers(seqs.as_order[0], 5, 6):
		#	self.logger.info('n-mer count: %d: %s' % (count, str(mer)))
		self.logger.info('Using n-mer %s (%d) to initialise motif' % (str(n_mer), n_mer_count))
		self.traits.emission_dists = self.traits.emission_dist_including_n_mer(n_mer, strength=self.n_mer_strength)

	def new_model(self, seqs):
		self.count_n_mers(seqs)
		return hmm.model_states_2_model(self.traits.new_model())

	def LL_callback(self, model):
		LLs = []
		def callback(LL):
			LLs.append(LL)
			iteration = len(LLs)
			self.traits.write_logo(model, self.file('detail/logo_%d.png' % iteration))
			if len(LLs) > 1:
				pass ; self.logger.info('LL diff: %d, %f' % (iteration, LLs[-1]-LLs[-2]))
			stop = self.stopping_condition(LLs, model)
			#print 'stop=', stop
			return not stop
		return LLs, callback
		
	def stopping_condition(self, LLs, model):
		return False
	
	def file(self, name):
		return os.path.join(self.directory, name)

	def model_from_motif(self, motif):
		return motif[0]

	def make_prediction(self, motif, seqs):
		model = self.model_from_motif(motif)
		return [
			self.traits.binding_sites_from_states(model.viterbi(seq)[1])
			for seq
			in seqs.as_order[model.converter.n]
		]

	def __call__(self, seqs):
		# details about the sequences
		num_known_bases = seqs.num_known_bases()
		self.logger.info('Finding pssm in %d sequences (totalling %d known bases)' % (len(seqs.seqs), num_known_bases))

		model, LLs = self.run(seqs)

		self.graph_LLs(LLs)
		self.traits.write_logo(model, self.file('logo.png'))
		return (model, LLs)


class PssmFindingHmmTrainingAlgorithm(PssmFindingAlgorithm):

	def __init__(
		self,
		traits,
		directory='pssms',
		max_iterations=0,
		tolerance=1.0,
		logger=None,
		use_viterbi=False,
		n_mer_strength=0.0,
		prior=None
	):
		PssmFindingAlgorithm.__init__(self, traits, directory, logger, n_mer_strength=n_mer_strength)
		self.max_iterations = max_iterations
		self.tolerance = tolerance
		self.prior = prior
		if use_viterbi:
			self.training_algorithm = hmm.Model.viterbi_training
		else:
			self.training_algorithm = hmm.Model.baum_welch

	def stopping_condition(self, LLs, model):
		"Returns true if we should stop training"
		#we need at least 6 LLs
		if 6 > len(LLs):
			#self.logger.info('Not enough LLs')
			return False

		#have we reached our tolerance?
		diffs = self.LL_diffs(LLs)
		if diffs[-1] > self.tolerance:
			#self.logger.info('Not reached tolerance')
			return False
			
		#make sure last 5 diffs are all decreasing
		for i in xrange(1,5):
			if diffs[-i] > diffs[-i-1]:
				#self.logger.info('diffs not decreasing - %f > %f' % (diffs[-i], diffs[-i-1]))
				return False

		return True

		
	def run(self, seqs):
		model = self.new_model(seqs)

		LLs, callback = self.LL_callback(model)
		self.logger.info('Running %s with tolerance of %f' % (str(self.training_algorithm), self.tolerance))
		if self.max_iterations > 0:
			logger.info('Max iterations: %d' % self.max_iterations)
		if None != self.prior:
			prior = self.prior
		else:
			prior = self.traits.prior(model)
		#import pdb; pdb.set_trace()
		LL, iterations = self.training_algorithm(
			model,
			seqs.as_order[model.converter.n],
			prior = prior,
			tolerance = -1e-99,
			callback = callback,
			max_iterations = self.max_iterations
		)
		self.logger.info('LL: %f' % LL)
		self.logger.info('# iterations: %d' % len(LLs))
		return model, LLs

	@staticmethod
	def LL_diffs(LLs):
		return [ (LLs[i+1]-LLs[i]) for i in xrange(len(LLs)-1) ]
	
	def graph_LLs(self, LLs):
		import pylab
		pylab.clf()
		pylab.plot(LLs)
		pylab.savefig(self.file('LLs.png'))
		pylab.clf()
		pylab.plot(self.LL_diffs(LLs))
		pylab.savefig(self.file('LL_diffs.png'))


class OptimisingPssmFinder(PssmFindingAlgorithm):
	def __init__(
		self,
		traits,
		directory='optimising',
		logger=None,
		#optimizer=scipy.optimize.fmin,
		#optimizer=scipy.optimize.fmin_powell,
		optimizer=scipy.optimize.anneal,
		n_mer_strength=0.0
	):
		PssmFindingAlgorithm.__init__(self, traits, directory, logger, n_mer_strength=n_mer_strength)
		self.optimizer = optimizer

	def build_param_indices(self, model):
		'Return a list of those parameter indices that we want to optimise'
		param_idx_map = set()
		def add_param(idx):
			if(idx):
				param_idx_map.add(idx.idx)
		for i in xrange(model.N): #for each state, i
			# add the interesting emission parameters
			if i not in self.traits.background_states:
				for k in xrange(model.M): # for each emission, k
					add_param(model.get_emission_parameterisation(i, k))
			# add the interesting transition parameters
			to_states = []
			for j in xrange(model.N): # for each state, j
				if i not in self.traits.background_states or j not in self.traits.background_states:
					idx = model.get_transition_parameterisation(i, j)
					if idx:
						to_states.append(idx)
			if len(to_states) > 1:
				for idx in to_states:
					add_param(idx)
		return [idx for idx in param_idx_map]

	def new_model(self, seqs):
		return hmm.model_states_2_model(self.traits.new_model())

	def __call__(
	  self,
	  seqs
	):
		model = self.new_model(seqs)
		LLs, callback = self.LL_callback(model)
		optimisable = OptimisableModel(model, self.build_param_indices(model), seqs.as_order[model.converter.n], callback)
		outputs = self.optimizer(
			optimisable,
			optimisable.get_model_params(),
			full_output=True
		)
		best_params = outputs[0]
		negative_LL = outputs[1]
		optimisable.set_model_params(best_params)
		return model, -negative_LL

def find_motifs(seqs, algorithm, is_interesting, num_to_find, max_tries):
	"""
	Find several motifs in the sequences using the given algorithm
	"""
	motifs = []
	while num_to_find > len(motifs) and max_tries > 0:
		motif = algorithm.find_motif(seqs)
		if is_interesting(motif, seqs):
			motifs.append(motif)
			blank_sites_for_motif(seqs, motif)
		max_tries -= 1
	return motifs


class GetTestDataSites(object):
	"Gets the sites from the sequences and given positions"
	def __init__(self):
		self.site = []
		self.sites = []

	def add_sites_from(self, seq, binding_sites):
		for base, indicator in zip(seq, binding_sites):
			if not indicator:
				self._site_completed()
			else:
				self.site.append(base)
		self._site_completed()

	def _site_completed(self):
		if len(self.site):
			self.sites.append(numpy.array(self.site))
			self.site = []

def calculate_sites(seqs, binding_sites):
	sites = GetTestDataSites()
	for seq, binding_sites in zip(seqs, binding_sites):
		sites.add_sites_from(seq, binding_sites)
	return sites.sites

def calculate_roc(true_binding_sites, predicted_binding_sites):
	from infpy.roc import RocCalculator, update_roc
	roc = RocCalculator()
	for predicted, truth in zip(predicted_binding_sites, true_binding_sites):
		update_roc( roc, zip(truth,predicted) )
	return roc

class MarkovOrderDict(dict):
	def __init__(self, seqs, alphabet_size=4):
		self.seqs = seqs
		self.alphabet_size = alphabet_size
	def __missing__(self, n):
		v = [
			hmm.MarkovOrderConverter(self.alphabet_size, n).to_order_n(s)
			for s in self.seqs
		]
		self[n] = v
		return v
		
class TestSequences(object):
	def __init__(self, seqs):
		self.as_order = MarkovOrderDict(seqs)
		self.seqs = seqs
	def num_known_bases(self):
		return hmm.pssm.num_known_bases(self.as_order[0])

def format_string(i):
	return _format_strings[i%len(_format_strings)]

_colors = [
	'b',
	'g',
	'r',
	'c',
	'm',
	'y',
	'k',
]
_markers = [
	's',
	'<',
	'o',
	'>',
	'v',
	'd',
	'^',
	'p',
	'h',
	'8',
]
def plot_rocs(all_rocs):
	import pylab
	scatter = pylab.figure()
	for i, (T, rocs) in enumerate(all_rocs.iteritems()):
		sensitivities = numpy.array([roc.sensitivity() for roc in rocs])
		specificities = numpy.array([roc.specificity() for roc in rocs])
		pylab.scatter(
			sensitivities,
			specificities,
			marker=_markers[i],
			color=_colors[i],
			label='%d'%T
		)
	pylab.legend()
	pylab.axis(xmax=1.0, ymax=1.0, figure=scatter)

if '__main__' == __name__:

	root_dir = 'pssms'
	logger = setup_process(root_dir)

	N = 200
	lengths = [
		#20,
		#50,
		100,
		#500,
		#1000
	]
	num_seeds = 20
	K = 10
	background_order = 2
	num_background_mosaics = 4
	
	class DictOfLists(dict):
		def __missing__(self, k):
			self[k] = []
			return self[k]
	all_rocs = DictOfLists()

	for T in lengths:
		for seed in xrange(1,num_seeds+1):
			directory = os.path.join(root_dir, '%d_%d' % (T, seed))
			if not os.access(directory, os.R_OK):
				os.makedirs(directory)

			logger = logging.getLogger('find_motif.%d.%d' % (T, seed))
			logger.addHandler(logging.FileHandler(os.path.join(directory,'log.txt'), 'w'))
			logger.setLevel(logging.INFO)
			logger.info('**************** T=%d, seed=%d *****************' % (T,seed))
			logger.info('background model order=%d, # mosaics=%d' % (background_order,num_background_mosaics))

			try:
				hmm.seed_rng( T+seed )
				random.seed( T+seed )

				# traits that determine how our model maps to a PSSM
				p_binding_site = 1.0/T # one binding site per sequence on average
				traits = hmm.pssm.GappedPssmTraits(
					K=K,
					p_binding_site=p_binding_site,
					background_order=background_order,
					num_background_mosaics=num_background_mosaics,
					prior_strength = 1.0,
					background_model_creator=background_model
				)

				# generate some data
				data_generating_model = traits.create_test_data_generating_model()
				traits.write_logo(data_generating_model, os.path.join(directory,'data_generating.png'))
				traits.write_logo(data_generating_model, os.path.join(directory,'data_generating_rev_comp.png'), rev_comp=True)
				seqs, true_binding_sites = test_data_from_model(num_seqs=N, length=T, model=data_generating_model, traits=traits)
				place_random_unknowns(seqs, data_generating_model.converter.order_0_size)
				test_seqs = TestSequences(seqs)

				# find pssm
				#algorithm = PssmFindingHmmTrainingAlgorithm(traits, directory=directory, logger=logger)
				algorithm = OptimisingPssmFinder(traits, directory=directory, logger=logger)
				motif = algorithm(test_seqs)

				# evaluate results
				predicted_binding_sites = algorithm.make_prediction(motif, test_seqs)
				roc = calculate_roc(true_binding_sites, predicted_binding_sites)
				logger.info(str(roc))
				all_rocs[T].append(roc)
				
			except KeyboardInterrupt:
				logger.error(traceback.format_exc())
				raise

			#except:
			#	logger.error(traceback.format_exc())
			#	sys.exc_clear()

	plot_rocs(all_rocs)
