# Supplementary material for: Variable structure motifs for transcription factor binding sites
Source: BMC Genomics. 2010 Jan 14;11:30. doi: 10.1186/1471-2164-11-30 (PMC2824720; doi:10.1186/1471-2164-11-30)
Supplement: Additional file 3 — Application source code. The source code of the implementation of our method. [file 1471-2164-11-30-S3.BZ2 › Bio/hmm/python/multiple_pass_algorithm.py]

#
# Copyright John Reid 2008
#

class MultiplePassAlgorithm(object):
  """
  Takes an algorithm that finds binding sites and apply it multiple times.
  """
  
  def __init__(self, single_pass_algorithm, num_passes, remove_sites_fn):
    """
    @arg single_pass_algorithm: Algorithm that finds binding sites.
    @arg num_passes: Number of passes to make of the algorithm.
    @arg remove_sites_fn: Function that removes sites from sequences given results from the single pass algorithm.
    """
    
    self.single_pass_algorithm = single_pass_algorithm
    "Algorithm that finds binding sites."
    
    self.num_passes = num_passes
    "Number of passes to make of the algorithm."
    
    self.remove_sites_fn = remove_sites_fn
    "Function that removes sites from sequences given results from the single pass algorithm."
    
    
    
  def __call__(self, sequences):
    "Run the single pass algorithm multiple times."
    
    results = []
    
    # for each pass
    for i in xrange(num_passes):
      
      # run the single pass algorithm
      result = self.single_pass_algorithm(sequences)
      results.append(result)
      
      # blank the bases in sequence that were found
      self.remove_sites_fn(sequences, result)
      
    return results
