# Supplementary material for: Variable structure motifs for transcription factor binding sites
Source: BMC Genomics. 2010 Jan 14;11:30. doi: 10.1186/1471-2164-11-30 (PMC2824720; doi:10.1186/1471-2164-11-30)
Supplement: Additional file 3 — Application source code. The source code of the implementation of our method. [file 1471-2164-11-30-S3.BZ2 › Bio/hmm/python/single_gap_algorithm.py]

#
# Copyright John Reid 2008
#

"""
Code to implement a MEME-like single gap motif finding algorithm.
"""


import hmm, hmm.pssm, logging, time, math
from hmm.pssm import single_gap
from sequences import *


class SingleGapAlgorithm(object):
  """
  MEME-like single gap motif finding algorithm.
  """
  
  def __init__(
    self,
    K=12,
    init_K_mer_length=10,
    max_K_mers_to_evaluate=150,
    expected_sites_per_sequence=1.
  ):
    self.K = K
    "Length of the motifs (excluding the gap)."
    
    self.init_K_mer_length = init_K_mer_length
    "Length of K-mers to look for in sequences to use as starting points."
    
    self.max_K_mers_to_evaluate = max_K_mers_to_evaluate
    "Maximum number of K-mers to evaluate as starting points."
    
    # create something to build the gapped pssms
    self.builder = single_gap.SingleGappedPssmBuilder(K=K, gap_position=K/2, markov_order=0, M=4)
    "Used to initialise motifs."
    
    self.initialisation_pseudo_count = .4
    "How much to add to the initialisation K-mers."
    
    self.expected_sites_per_sequence = expected_sites_per_sequence
    "Expected number of sites per sequence."
    
    
  def model_for_initialisation_K_mer(self, K_mer, p_binding_site):
    """
    Create a model initialised by this K-mer.
    """
    emission_distributions = numpy.ones((self.K, 4)) * self.initialisation_pseudo_count
    for k, base in enumerate(K_mer):
      if 4 == base:
        emission_distributions[k] += .25
      else:
        emission_distributions[k, base] += 1.
    gap_emissions = numpy.ones((4,)) / 4.
    pssm, in_states, out_states = self.builder.create(
      p_gap=.5,
      non_gap_emissions=emission_distributions,
      gap_emissions=gap_emissions
    )
    model = hmm.as_model(
      single_gap.add_to_simple_background_model(
        model=pssm,
        in_states=in_states,
        out_states=out_states,
        p_binding_site=p_binding_site
      )
    )
    return model


  def evaluate_initialisation_K_mer(self, K_mer, sequences):
    """
    Find out how good a starting point this K_mer would be.
    """
    pssms = self.pssms_for_K_mer(K_mer)
    max_scores_per_pssm = numpy.array(
      [
        hmm.max_scores_in_sequences(pssm, sequences)
        for pssm
        in pssms
      ]
    )
    best_scores = max_scores_per_pssm.max(axis=0)
    null_score = (self.K+1)*math.log(.25)
    best_scores[best_scores<null_score] = null_score
    return best_scores.sum()
  
  
  def pssms_for_K_mer(self, K_mer):
    """
    Return 4 pssms for gapped/ungapped and complementary/uncomplementary strands.
    @return: pssm, comp_pssm, gap_pssm, gap_comp_pssm
    """
    dist = self.nucleo_dist_from_K_mer(K_mer, include_gap=False)
    gap_dist = self.nucleo_dist_from_K_mer(K_mer, include_gap=True)
    pssm = hmm.calculate_log_scores(dist)
    comp_pssm = hmm.calculate_complementary_scores(pssm)
    gap_pssm = hmm.calculate_log_scores(gap_dist)
    gap_comp_pssm = hmm.calculate_complementary_scores(gap_pssm)
    return pssm, comp_pssm, gap_pssm, gap_comp_pssm
  
  
  def nucleo_dist_from_K_mer(self, K_mer, include_gap=False):
    # initialise our distribution to 'N's
    nucleo_dist = numpy.ones((self.K+1, 4)) * self.initialisation_pseudo_count
    
    # calculate where to put the K-mer in the distribution
    mer_len = len(K_mer)
    start = self.K/2 - mer_len/2
    if start < 0:
      raise RuntimeError('K_mer too large to build PSSM from.')
    
    # add K_mer to distribution
    for i, c in enumerate(K_mer):
      if include_gap and i >= mer_len/2: # skip the gap if necessary
        pos = start+i+1
      else:
        pos = start+i
      if 4 != c:
        nucleo_dist[pos,c] += 1
      else:
        nucleo_dist[pos] += .25
      
    # normalise
    for dist in nucleo_dist:
      dist /= dist.sum()

    return nucleo_dist
    
    
  def yield_evaluations(self, nmer_counts, preprocessed_sequences):
    from heapq import heapify, heappop
    
    start = time.time()
    counts = list((-count, i, K_mer) for i, (K_mer, count) in enumerate(nmer_counts.counts()))
    heapify(counts)
    logging.info('Took %f seconds to heapify', time.time()-start)
    #import IPython; IPython.Debugger.Pdb().set_trace()
    
    left_to_evaluate = self.max_K_mers_to_evaluate
    logging.info('Evaluating up to %d %d-mers', left_to_evaluate, self.init_K_mer_length)
    while counts and left_to_evaluate > 0:
      count, i, K_mer = heappop(counts)
      evaluation = self.evaluate_initialisation_K_mer(K_mer, preprocessed_sequences)
      logging.info('K-mer evaluation: %s - %f', str(K_mer), evaluation)
      yield K_mer, evaluation
      left_to_evaluate -= 1
    
    
    
  def __call__(self, sequences):
    """
    Run the motif finding algorithm.
    """
    
    preprocessed_sequences = hmm.preprocess_sequences(sequences)
    
    # how big are the sequences
    num_bases = sum(len(s) for s in sequences)
    
    # find all K-mers collapsed with their reverse complements
    logging.info('Finding all %d-mers in sequences', self.init_K_mer_length)
    start = time.time()
    nmer_counts = hmm.ReverseComplementCollapsingCounter(self.init_K_mer_length)
    hmm.count_mers(
      sequences,
      n=self.init_K_mer_length,
      callback=nmer_counts
    )
    logging.info('Took %f seconds to find %d-mers', time.time()-start, self.init_K_mer_length)

    p_binding_site = (self.expected_sites_per_sequence * len(sequences)) / num_bases 
    logging.info('Found %d %d-mers', nmer_counts.num_counts(), self.init_K_mer_length)
    start = time.time()
    best_starting_point = max(
      self.yield_evaluations(nmer_counts, preprocessed_sequences),
      key=lambda x: x[1]
    )
    logging.info('Evaluation took %f seconds', time.time() - start)
    logging.info('Best starting point: %s: %f' % best_starting_point)
    
    model = self.model_for_initialisation_K_mer(best_starting_point[0], p_binding_site)
    logging.info('Running Baum-Welch')
    start = time.time()
    LL, num_iterations = model.baum_welch(preprocessed_sequences)
    logging.info('Baum-Welch took %f seconds', time.time()-start)
    logging.info('Achieved LL: %f in %d iterations', LL, num_iterations)
    
    return model
    
      


if '__main__' == __name__:
  logging.basicConfig(level=logging.INFO)

  def synthetic():
    identifier = 'synthetic-sequences-K10-g0.50-N200-L200-seed4-1'
    sequences = [
      hmm.pssm.seq_to_numpy(s)
      for s 
      in convert_seqs('synthetic-2/%s.fa' % identifier)
    ]
    return identifier, sequences

  def fragment(identifier = 'T00594'):
    sequences = seqs_for_fragment(identifier)
    return identifier, sequences

  identifier, sequences = synthetic()
  identifier, sequences = fragment()
  
  algorithm = SingleGapAlgorithm()
  
  model = algorithm(sequences)
  
  emissions, gap_probs = algorithm.builder.get_emissions_and_gap_probabilities(model, offset=1)
  import hmm.pssm.logo as logo
  image = logo.pssm_as_image(emissions, transparencies=gap_probs)
  image.save("single-gap-results/%s.png" % identifier, "PNG")
  
  
  
