# Supplementary material for: Variable structure motifs for transcription factor binding sites
Source: BMC Genomics. 2010 Jan 14;11:30. doi: 10.1186/1471-2164-11-30 (PMC2824720; doi:10.1186/1471-2164-11-30)
Supplement: Additional file 3 — Application source code. The source code of the implementation of our method. [file 1471-2164-11-30-S3.BZ2 › Bio/hmm/python/run_meme.py]

#
# Copyright John Reid 2007
#

"""
Code to run MEME on sequences and convert output to HMM
"""


import os, numpy
from TAMO.MD.MEME import Meme

def run_system(cmd):
	result = os.system(cmd)
	if result:
		raise RuntimeError('Could not run (%d): %s' % (result, cmd))
	
def run_cygwin(cmd):
	dos_cmd = 'C:/apps/cygwin/bin/bash -c "%s"' % cmd
	print 'Running cygwin: %s' % cmd
	run_system(dos_cmd)

def run_meme(
	input_file,
	output_file,
	maxiter=None,
	distance=None,
	minw=12,
	maxw=22,
	nmotifs=None,
	mod='zoops',
	maxsize=30000000,
	extra_args=None
):
	cmd = '/home/ubcg52d/bin/meme %s -dna -revcomp' % input_file
	if None != maxiter:
		cmd += ' -maxiter %d' % maxiter
	if None != distance:
		cmd += ' -distance %f' % distance
	if None != minw:
		cmd += ' -minw %d' % minw
	if None != maxw:
		cmd += ' -maxw %d' % maxw
	if None != nmotifs:
		cmd += ' -nmotifs %d' % nmotifs
	if None != mod:
		cmd += ' -mod %s' % mod
	if None != maxsize:
		cmd += ' -maxsize %d' % maxsize
	if None != maxiter:
		cmd += ' -maxiter %d' % maxiter
	if None != extra_args:
		cmd += ' %s' % ' '.join(str(a) for a in extra_args)
	cmd += ' > %s' % output_file
	try:
		run_cygwin(cmd)
	except:
		if os.access(output_file, os.R_OK):
			os.remove(output_file)
		raise

def meme_motif_base_dist(base_dist):
	return [
		base_dist['A'],
		base_dist['C'],
		base_dist['G'],
		base_dist['T'],
	]
	
def meme_motif_dist(motif):
	return numpy.array(
		[
		  meme_motif_base_dist(bd) for bd in motif.P
		]
	)

if '__main__' == __name__:
	output_file = 'meme_output.txt'
	meme = Meme(output_file)
	for motif in meme.motifs:
		dist = meme_motif_dist(motif)
		print dist
		
		
