# Supplementary material for: Variable structure motifs for transcription factor binding sites
Source: BMC Genomics. 2010 Jan 14;11:30. doi: 10.1186/1471-2164-11-30 (PMC2824720; doi:10.1186/1471-2164-11-30)
Supplement: Additional file 3 — Application source code. The source code of the implementation of our method. [file 1471-2164-11-30-S3.BZ2 › Bio/hmm/python/viterbi_problem.py]

#
# Copyright John Reid 2007
#


"""
To test problem with viterbi training
"""


import hmm, pickle

model, seqs = pickle.load(open('viterbi_problem.pickle'))
def callback(LL):
	print LL
LL, iterations = model.viterbi_training(
	seqs,
	#prior = self.traits.prior(model),
	tolerance = 1e-99,
	callback = callback,
	max_iterations = 0
)
