# Supplementary material for: Variable structure motifs for transcription factor binding sites
Source: BMC Genomics. 2010 Jan 14;11:30. doi: 10.1186/1471-2164-11-30 (PMC2824720; doi:10.1186/1471-2164-11-30)
Supplement: Additional file 3 — Application source code. The source code of the implementation of our method. [file 1471-2164-11-30-S3.BZ2 › Bio/hmm/python/find_in_synthetic.py]

#
# Copyright John Reid 2007
#


"""
Implementation of PSSM finding algorithm - supercedes that in test_synthetic.py
"""


import hmm, hmm.pssm, numpy, os, os.path, logging, random, sys, math, traceback

from sequences import *
from find_motif import *
from background_models import *
from process_util import *


root_dir = 'synthetic'
logger = setup_process(root_dir)

generator = SyntheticDataGenerator(
  K = 10,
  background_order = 0,
  num_background_mosaics = 1,
  background_model_creator = background_model
)
N = 200
lengths = [
	#20,
	#50,
	100,
	#500,
	#1000
]
dirichlet_strengths = [
	0.01,
	0.05,
	0.10,
	0.20,
	0.50,
]
num_seeds = 10

rocs = []

def roc_statistics(rocs):
	for statistic in [
		infpy.RocCalculator.positive_predictive_value,
		infpy.RocCalculator.performance_coefficient
	]:
		values = [ statistic(roc) for roc in rocs ]
		yield statistic, (numpy.mean(values), st)
		mean =
		stddev =

for T in lengths:
	for dirichlet_strength in dirichlet_strengths:
		rocs.append([])
		for seed in xrange(1,num_seeds+1):

			# create directory for results
			directory = os.path.join(root_dir, '%d_%d' % (T, seed))
			if not os.access(directory, os.R_OK):
				os.makedirs(directory)

			# set up logging
			logger = logging.getLogger('find_in_synthetic.%d.%d' % (T, seed))
			logger.addHandler(logging.FileHandler(os.path.join(directory,'log.txt'), 'w'))
			logger.setLevel(logging.INFO)
			logger.info('**************** length: %d; seed: %d *****************' % (T, seed))

			# get the sequences
			traits, seqs, true_binding_sites = generator.generate(N, T, seed, directory, logger, dirichlet_strength=dirichlet_strength)
			num_bases = hmm.pssm.num_bases(seqs)
			num_known_bases = hmm.pssm.num_known_bases(seqs)
			logger.info('%d/%d (%d%%) known bases in %d sequences' % (num_known_bases, num_bases, (100*num_known_bases/num_bases), len(seqs)))

			# run the algorithm
			test_seqs = TestSequences(seqs)
			#import pdb; pdb.set_trace()
			algorithm = PssmFindingHmmTrainingAlgorithm(
				traits,
				use_viterbi=False,
				directory=directory,
				logger=logger,
				tolerance=1.,
			)
			motif = algorithm(test_seqs)

			prediction = algorithm.make_prediction(motif, test_seqs)
			num_binding_bases = sum(sum(bs) for bs in prediction)
			logger.info('# binding bases: %d; about %d sites' % (num_binding_bases, num_binding_bases/generator.K))
			#import pdb; pdb.set_trace()

			# evaluate results
			predicted_binding_sites = algorithm.make_prediction(motif, test_seqs)
			nucleotide_roc = calculate_roc(true_binding_sites, predicted_binding_sites)
			logger.info('Nucleotide level roc:')
			logger.info(str(nucleotide_roc))
			site_roc = binding_site_level_roc(true_binding_sites, predicted_binding_sites)
			logger.info('Binding site level roc:')
			logger.info(str(site_roc))

			rocs[-1].append((nucleotide_roc, site_roc))
