# Supplementary material for: Variable structure motifs for transcription factor binding sites
Source: BMC Genomics. 2010 Jan 14;11:30. doi: 10.1186/1471-2164-11-30 (PMC2824720; doi:10.1186/1471-2164-11-30)
Supplement: Additional file 3 — Application source code. The source code of the implementation of our method. [file 1471-2164-11-30-S3.BZ2 › Bio/hmm/python/test_background_models.py]

#
# Copyright John Reid 2007
#

"""
Evaluate different sizes and orders of background models
"""

import hmm, hmm.pssm, numpy, os, time, random

from fragments import *
from sequences import *
from train import *

def train_and_validate(
	model,
	training_sequences,
	validation_sequences
):
	# convert to order n sequences
	training_sequences = [ model.converter.to_order_n(s) for s in training_sequences ]
	validation_sequences = [ model.converter.to_order_n(s) for s in validation_sequences ]

	# train on test
	def bw_callback(LL): pass; #print 'LL: %.3f' % LL
	tolerance = 1e-4 * num_known_bases(training_sequences)
	model.baum_welch(
		training_sequences,
		tolerance = tolerance,
		callback = bw_callback
	)

	# test on validation
	LL = sum( [ model.forward(s)[0] for s in validation_sequences ] )
	known_bases = sum( [ model.converter.num_known_bases_order_n(s) for s in validation_sequences ] )
	return LL / known_bases


def index_filter(predicate, iterable):
	for i, x in enumerate(iterable):
		if predicate(i, x):
			yield x
			
def k_fold_cross_validation(X, K, randomise = False):
	"""
	Yields (training, validation) which are themselves iterables over a partition
	of X into a (k-1)/K*len(X) training set and a len(X)/K validation set

	E.g.
	X = [i for i in xrange(97)]
	for training, validation in k_fold_cross_validation(X, K=7):
		for x in X: assert (x in training) ^ (x in validation), x
	"""
	if randomise: from random import shuffle; X=list(X); shuffle(X)
	for k in xrange(K):
		training = list( index_filter( lambda i,x: i % K != k, X ) )
		validation = list( index_filter( lambda i,x: i % K == k, X ) )
		yield training, validation

try:
	import cookbook
	cookbook.make_current_process_nice()
except:
	print 'Could not set process priority'


max_order = 3
max_num_mosaics = 6
num_test_sets = 5
LLs = numpy.zeros( (max_order+1, max_num_mosaics) )
K = 3
max_num_seqs = 600
	
if True: # pre-calculated
	LLs = numpy.array([[-1.38182726, -1.36265837, -1.36025689, -1.35821224, -1.35728875,
        -1.3567072 ],
       [-1.36292533, -1.33791934, -1.33418864, -1.33341424, -1.33235487,
        -1.33175728],
       [-1.35585918, -1.3342389 , -1.33090382, -1.3302001 , -1.32931403,
        -1.32898274],
       [-1.35164935, -1.33259588, -1.32956143, -1.32924632, -1.32886239,
        -1.3284187 ]])
else:
	try: seqs
	except:
		seqs = get_all_sequences()
		from random import shuffle
		shuffle(seqs)
		seqs = seqs[:max_num_seqs]
	for order in xrange(max_order+1):
		model_builder = hmm.pssm.ModelBuilder(order)
		for num_mosaics in xrange(1, max_num_mosaics+1):
			LL = 0.0
			for training, validation in k_fold_cross_validation(seqs, K):
				model_by_states = model_builder.create_background_mosaic_model(num_mosaics, 0.01, 100.0)
				model = hmm.model_states_2_model(model_by_states)
				LL_per_base = train_and_validate(model, training, validation)
				print 'Order: %d     # mosaics: %d      LL/known base: %.3f' % (order, num_mosaics, LL_per_base)
				LL += LL_per_base
			LLs[order, num_mosaics-1] = LL

import pylab
fig = pylab.figure()
pylab.xlabel('# mosaics')
pylab.ylabel('LL/base')
for order, l in enumerate(LLs):
	pylab.plot(xrange(1,len(l)+1), l, label='order: %d'%order)
pylab.legend(loc=4)
pylab.savefig('LLs.png')
