# Supplementary material for: Variable structure motifs for transcription factor binding sites
Source: BMC Genomics. 2010 Jan 14;11:30. doi: 10.1186/1471-2164-11-30 (PMC2824720; doi:10.1186/1471-2164-11-30)
Supplement: Additional file 3 — Application source code. The source code of the implementation of our method. [file 1471-2164-11-30-S3.BZ2 › Bio/hmm/python/optimisation.py]

#
# Copyright John Reid 2007
#

"""
Support for numerical optimisation on HMMs
"""

import math, scipy.optimize, numpy


_largest = 2.**1023
_log_largest = math.log(_largest)
_smallest = -_largest

def sigmoid( x ):
	"""
	y = 1 / ( 1 + exp( -x ) )
	"""
	if _largest <= x:
		return 1.0
	if -_log_largest >= x:
		return 0.0
	return 1.0 / ( 1.0 + math.exp( -x ) )
	
def inverse_sigmoid( y ):
	"""
	x = ln( y / ( 1 - y ) )
	"""
	if 1.0 == y:
		return _largest
	if 0.0 == y:
		return -_log_largest
	return math.log( y ) - math.log( 1 - y )
	

class OptimisableModel(object):
	def __init__(self, model, param_indices, seqs, callback=None):
		self.model = model
		self.param_indices = param_indices
		self.seqs = seqs
		self.callback = callback

	def __call__(self, params):
		'The optimiser calls this'
		try:
			self.set_model_params(params)
		except:
			return 1e300 #if we cannot set the parameters return a large value
		LL = sum(self.model.LL(seq) for seq in self.seqs)
		#print 'LL=%f' % LL
		if None != self.callback:
			self.callback(LL)
		return -LL

	def get_model_params(self):
		return numpy.array([inverse_sigmoid(self.model.theta[idx]) for idx in self.param_indices])

	def set_model_params(self, params):
		assert len(self.param_indices) == len(params)
		for p, idx in zip(params, self.param_indices):
			self.model.theta[idx] = sigmoid(p)
		self.model.normalise()

if '__main__' == __name__:
	import hmm.pssm, numpy
	import scipy.optimize as O
	model = hmm.as_model(hmm.pssm.create_background_model(0, 1))
	param_idx_map = [ model.get_emission_parameterisation(0, k).idx for k in xrange(4) ]
	seqs = [
	  numpy.array([ 0,1,2,3,0,1,2]),
	  numpy.array([ 0,1,2,3,0,1,2,3]),
	]
	optimisable = OptimisableModel(model, param_idx_map, seqs)
	xopt, fopt, iter, funcalls, warnflag = O.fmin(
		optimisable,
		optimisable.get_model_params(),
		full_output=True
	)
	optimisable.set_model_params(xopt)
