# Supplementary material for: Variable structure motifs for transcription factor binding sites
Source: BMC Genomics. 2010 Jan 14;11:30. doi: 10.1186/1471-2164-11-30 (PMC2824720; doi:10.1186/1471-2164-11-30)
Supplement: Additional file 3 — Application source code. The source code of the implementation of our method. [file 1471-2164-11-30-S3.BZ2 › Bio/hmm/python/synthetic_data.py]

#
# Copyright John Reid 2007
#

"""
Code to generate synthetic data
"""

import random, numpy

class TestData(object):
	def __init__(self, seqs, binding_sites):
		self.seqs = seqs
		self.binding_sites = binding_sites

	def num_bases(self):
		return self.binding_sites.size

	def num_binding_bases(self):
		return self.binding_sites.sum()


def test_data_from_model(num_seqs, length, model, model_traits, p_unknown=0.02):
	"Generate so many sequences of given length from the model"
	seqs = []
	true_states = []
	for i in xrange(num_seqs):
		states, seq = model.sample(length)
		seq.dtype = numpy.int32
		seqs.append(seq)
		true_states.append(states)
		seq.setflags(write = True)
		for t in xrange(len(seq)):
			if random.random() < p_unknown: seq[t] = model.converter.order_0_size # set as unknown
	true_binding = numpy.array([[s not in model_traits.background_states for s in true_state] for true_state in true_states])
	return TestData(seqs, true_binding)
