# Supplementary material for: Variable structure motifs for transcription factor binding sites
Source: BMC Genomics. 2010 Jan 14;11:30. doi: 10.1186/1471-2164-11-30 (PMC2824720; doi:10.1186/1471-2164-11-30)
Supplement: Additional file 3 — Application source code. The source code of the implementation of our method. [file 1471-2164-11-30-S3.BZ2 › Bio/hmm/python/risotto.py]

#
# Copyright John Reid 2008
#

"""
Methods to call risotto, the suffix trie mismatch motif finder.
"""

import logging, os, os.path


def _write_alphabet_file(filename):
  f = open(filename, 'w')
  f.write(
"""Type:Nucleotides
A
C
G
T
"""
  )
  f.close()
  
def _write_fasta_file(filename, sequences):
  from hmm.pssm import numpy_to_seq
  f = open(filename, 'w')
  for i, s in enumerate(sequences):
    f.write('> %i\n')
    f.write(s)
    f.write('\n')
  f.close()


def _parse_output(filename):
  f = open(filename)
  while not f.next().startswith('='):
    True
  results = []
  while True:
    line = f.next().strip()
    if line.startswith('Nb models'):
      tmp, num_models = line.split(': ')
      num_models = int(num_models)
      if num_models != len(results):
        raise RuntimeError('Problem parsing risotto output: %s' % filename)
      break
    results.append(line.split())
  return results
  
def risotto(
  sequences,
  quorum=40,
  K_min=10,
  K_max=10,
  max_mismatches=2
):
  """
  Calls risotto on the sequences.
  
  @arg sequences: The sequences.
  @arg K_min: The minimum length of motif to look for.
  @arg K_max: The minimum length of motif to look for.
  @arg quorum: The percentage of sequences we must find the motif in.
  @arg max_mismatches: The maximum number of mismatches.
  @return: A list of (consensus, ?, # sequences, # occurences) tuples, one for each motif found.
  """
  
  from os import tempnam
  
  alphabet_file = tempnam()
  logging.debug('Risotto alphabet file: %s', alphabet_file)
  _write_alphabet_file(alphabet_file)
  
  fasta_file = tempnam()
  logging.debug('Risotto fasta file: %s', fasta_file)
  _write_fasta_file(fasta_file, sequences)
  
  output_file = tempnam()
  logging.debug('Risotto output file: %s', output_file)
  
  try:
    cmd = 'max_extensibility.exe %s %s %s %f 1 %d %d %d' % (
      alphabet_file,
      fasta_file,
      output_file,
      quorum,
      K_min,
      K_max,
      max_mismatches
    )
    if os.system(cmd):
      raise RuntimeError('Could not run risotto with args: %s' % cmd)
    
    return _parse_output(output_file)
  
  finally:
    if os.access(alphabet_file, os.R_OK):
      os.remove(alphabet_file)
    if os.access(fasta_file, os.R_OK):
      os.remove(fasta_file)
    if os.access(output_file, os.R_OK):
      os.remove(output_file)
  


if '__main__' == __name__:
  logging.basicConfig(level=logging.DEBUG)
  
  from sequences import convert_seqs, rev_comp, numpy_to_seq, seq_to_numpy
  test_seq_file = 'synthetic-2/synthetic-sequences-K10-g0.50-N200-L200-seed4-0.fa'
  sequences = convert_seqs(test_seq_file)
  #sequences.extend([numpy_to_seq(rev_comp(seq_to_numpy(s))) for s in sequences])
  #sequences[0] = sequences[0].replace('a','n')
  results = risotto(sequences, max_mismatches=1)
  results.sort(key=lambda x: x[2]) # sort by number of sequences that motif is found in
  print results[-10:]
