# Supplementary material for: Variable structure motifs for transcription factor binding sites
Source: BMC Genomics. 2010 Jan 14;11:30. doi: 10.1186/1471-2164-11-30 (PMC2824720; doi:10.1186/1471-2164-11-30)
Supplement: Additional file 3 — Application source code. The source code of the implementation of our method. [file 1471-2164-11-30-S3.BZ2 › Bio/hmm/python/SaschaBestOf.txt]

MODEL:22,4

#DATA:T00671corrected.fa

INITIAL:0;1

TRANSITION:0;1;1
TRANSITION:1;2;1
TRANSITION:2;3;1
TRANSITION:3;4;1
TRANSITION:4;5;1
TRANSITION:5;6;0.965736
TRANSITION:5;7;0.034264
TRANSITION:6;7;1
TRANSITION:7;8;1
TRANSITION:8;9;1
TRANSITION:9;10;1
TRANSITION:10;11;1
TRANSITION:11;12;1
TRANSITION:12;13;1
TRANSITION:13;14;1
TRANSITION:14;15;1
TRANSITION:15;16;1
TRANSITION:16;17;1
TRANSITION:17;18;1
TRANSITION:18;19;1
TRANSITION:19;20;1
TRANSITION:20;21;1

EMISSIONS:0;0.313490,0.080853,0.504344,0.101313
EMISSIONS:1;0.156109,0.028779,0.639853,0.175259
EMISSIONS:2;0.290458,0.051391,0.627935,0.030216
EMISSIONS:3;0.029457,0.797737,0.001392,0.171415
EMISSIONS:4;0.620260,0.044621,0.252322,0.082797
EMISSIONS:5;0.096022,0.128025,0.063226,0.712728
EMISSIONS:6;0.100565,0.061283,0.800603,0.037549
EMISSIONS:7;0.037203,0.219789,0.284194,0.458813
EMISSIONS:8;0.028177,0.399560,0.087727,0.484536
EMISSIONS:9;0.116032,0.030202,0.357237,0.496529
EMISSIONS:10;0.100811,0.024701,0.819719,0.054770
EMISSIONS:11;0.079226,0.288660,0.406771,0.225343
EMISSIONS:12;0.382097,0.016226,0.375800,0.225878
EMISSIONS:13;0.022028,0.779534,0.089527,0.108912
EMISSIONS:14;0.738052,0.042717,0.118726,0.100505
EMISSIONS:15;0.105855,0.180412,0.068791,0.644942
EMISSIONS:16;0.144500,0.008637,0.845583,0.001280
EMISSIONS:17;0.060040,0.510644,0.017628,0.411687
EMISSIONS:18;0.062560,0.709737,0.084264,0.143439
EMISSIONS:19;0.129123,0.212609,0.034834,0.623434
EMISSIONS:20;0.184048,0.166110,0.462933,0.186909
EMISSIONS:21;0.139757,0.222561,0.170588,0.467095

MODEL:21,4

#DATA:T00163corrected.fa

INITIAL:0;1

TRANSITION:0;1;1
TRANSITION:1;2;1
TRANSITION:2;3;1
TRANSITION:3;4;1
TRANSITION:4;5;1
TRANSITION:5;6;1
TRANSITION:6;7;1
TRANSITION:7;8;1
TRANSITION:8;9;1
TRANSITION:9;10;1
TRANSITION:10;11;0.756015
TRANSITION:10;12;0.243985
TRANSITION:11;12;1
TRANSITION:12;13;1
TRANSITION:13;14;1
TRANSITION:14;15;1
TRANSITION:15;16;1
TRANSITION:16;17;1
TRANSITION:17;18;1
TRANSITION:18;19;1
TRANSITION:19;20;1

EMISSIONS:0;0.080286,0.459814,0.139389,0.320512
EMISSIONS:1;0.207206,0.428799,0.311089,0.052906
EMISSIONS:2;0.131536,0.148544,0.052976,0.666945
EMISSIONS:3;0.057095,0.385533,0.482846,0.074526
EMISSIONS:4;0.456772,0.173518,0.087097,0.282613
EMISSIONS:5;0.062135,0.361735,0.576130,0.000000
EMISSIONS:6;0.003811,0.637101,0.086032,0.273055
EMISSIONS:7;0.122127,0.738631,0.031650,0.107591
EMISSIONS:8;0.438624,0.159269,0.027596,0.374511
EMISSIONS:9;0.000000,0.726546,0.269093,0.004361
EMISSIONS:10;0.100671,0.480547,0.039018,0.379764
EMISSIONS:11;0.179165,0.212103,0.511915,0.096818
EMISSIONS:12;0.104837,0.407137,0.006972,0.481054
EMISSIONS:13;0.234782,0.331407,0.334187,0.099625
EMISSIONS:14;0.039014,0.684282,0.015542,0.261162
EMISSIONS:15;0.078712,0.752258,0.080532,0.088498
EMISSIONS:16;0.128613,0.580494,0.007525,0.283368
EMISSIONS:17;0.473344,0.044769,0.339944,0.141943
EMISSIONS:18;0.011223,0.480987,0.507789,0.000000
EMISSIONS:19;0.082975,0.747891,0.124179,0.044955
EMISSIONS:20;0.098655,0.650369,0.011683,0.239293
