# Supplementary material for: Variable structure motifs for transcription factor binding sites
Source: BMC Genomics. 2010 Jan 14;11:30. doi: 10.1186/1471-2164-11-30 (PMC2824720; doi:10.1186/1471-2164-11-30)
Supplement: Additional file 3 — Application source code. The source code of the implementation of our method. [file 1471-2164-11-30-S3.BZ2 › Bio/hmm/python/process_util.py]

#
# Copyright John Reid 2007
#

"""
Code to help with logging and process priority
"""

_logging_setup = False
def setup_process(root_dir, make_nice=True):
	import logging, os.path
	global _logging_setup
	logger = logging.getLogger()
	if not _logging_setup:
		if not os.access(root_dir, os.R_OK):
			os.makedirs(root_dir)
		logger.setLevel(logging.INFO)
		logger.addHandler(logging.StreamHandler())
		logger.addHandler(logging.FileHandler(os.path.join(root_dir, 'log.txt'), 'w'))

		if make_nice:
			try:
				import cookbook
				cookbook.make_current_process_nice()
			except:
				logger.warn('Could not set process priority')
				
		_logging_setup = True

	return logger
