# Supplementary material for: Variable structure motifs for transcription factor binding sites
Source: BMC Genomics. 2010 Jan 14;11:30. doi: 10.1186/1471-2164-11-30 (PMC2824720; doi:10.1186/1471-2164-11-30)
Supplement: Additional file 3 — Application source code. The source code of the implementation of our method. [file 1471-2164-11-30-S3.BZ2 › Bio/hmm/python/background_models.py]

#
# Copyright John Reid 2007
#

"""
Code to save and access background models trained on the TRANSFAC chip-chip data
"""


import hmm, hmm.pssm, numpy, os.path

from fragments import *
from sequences import *

class BackgroundModelCache(object):
	_dir = 'background-models'
	_cache = {}

	if not os.access(_dir, os.X_OK):
		os.makedirs(_dir)

	def index_as_string(self, index):
		return 'order_%d-num_mosaics_%d-%s' % index
		
	def index(self, order, num_mosaics, fragment):
		return (order, num_mosaics, fragment)
	
	def file_for(self, index):
		return 'bg-%s.pickle' % self.index_as_string(index)
	
	def path_for(self, index):
		return os.path.join(self._dir, self.file_for(index))

	def load(self, index):
		order, num_mosaics, fragment = index
		filename = self.path_for(index)
		if not os.access(filename, os.R_OK):
			raise RuntimeError('Have no model for %s' % self.index_as_string(index))
		builder = hmm.pssm.ModelBuilder(order)
		return hmm.as_model(builder.load_background_mosaic_model(filename))

	def get_model(self, order, num_mosaics, fragment):
		index = self.index(order, num_mosaics, fragment)
		if index in self._cache:
			return self._cache[index]
		return self.load(index)

	def save_model(self, model, order, num_mosaics, fragment):
		index = self.index(order, num_mosaics, fragment)
		self._cache[index] = model
		hmm.pssm.ModelBuilder(order).dump_background_mosaic_model(hmm.as_state_model(model), self.path_for(index))

_global_cache = None
def global_background_model_cache():
	global _global_cache
	if None == _global_cache:
		_global_cache = BackgroundModelCache()
	return _global_cache

def background_model(order, N):
	return hmm.as_state_model(global_background_model_cache().load((order, N, 'T00594')))

if '__main__' == __name__:
	try:
		import cookbook
		cookbook.make_current_process_nice()
	except:
		print 'Could not set process priority'


	def bw_callback(LL): pass; #print 'LL: %.3f' % LL
	order = 0
	num_mosaics = 1
	cache = BackgroundModelCache()

	print '  fragment      order  # mosaics LL/base'
	for fragment in all_fragments:
		seqs = seqs_for_fragment(fragment)
		model_builder = hmm.pssm.ModelBuilder(order)
		training_sequences = [ model_builder.converter.to_order_n(s) for s in seqs ]
		known_bases = sum(model_builder.converter.num_known_bases_order_n(s) for s in training_sequences)
		print '%10s %10d %10d' % (fragment, order, num_mosaics),
		try:
			model = cache.get_model(order, num_mosaics, fragment)
		except:
			model_by_states = model_builder.create_background_mosaic_model(num_mosaics, 0.01, 100.0)
			model = hmm.model_states_2_model(model_by_states)
			tolerance = 1e-4 * known_bases
			model.baum_welch(
				training_sequences,
				tolerance = tolerance,
				callback = bw_callback
			)
			cache.save_model(model, order, num_mosaics, fragment)
		LL = sum(model.forward(s)[0] for s in training_sequences)
		print LL/known_bases
