# Supplementary material for: Variable structure motifs for transcription factor binding sites
Source: BMC Genomics. 2010 Jan 14;11:30. doi: 10.1186/1471-2164-11-30 (PMC2824720; doi:10.1186/1471-2164-11-30)
Supplement: Additional file 3 — Application source code. The source code of the implementation of our method. [file 1471-2164-11-30-S3.BZ2 › Bio/hmm/python/count_mers.py]

#
# Copyright John Reid 2007-2008
#

"""
Code to analyse sequences for most common n-mers
"""


import hmm, math, numpy

class _MostCommonNMer(object):
	def __init__(self):
		self.best_mer = None
		self.best_count = 0
		
	def __call__(self, mer, count):
		if 4 not in mer:
			if self.best_count < count:
				self.best_mer = mer
				self.best_count = count

class _AllNMers(object):
	def __init__(self):
		self.n_mers = []
		
	def __call__(self, mer, count):
		if 4 not in mer:
			self.n_mers.append((mer, count))

def most_common_n_mer(seqs, n):
	callback = _MostCommonNMer()
	hmm.count_mers(seqs, n, callback)
	return callback.best_mer, callback.best_count

def top_k_n_mers(seqs, n, k):
	all = _AllNMers()
	hmm.count_mers(seqs, n, all)
	import heapq
	return heapq.nlargest(k, all.n_mers, key=lambda x: x[1])

class CountingDict(dict):
	'A dictionary that initialises missing values with 0'
	def __missing__(self, k):
		self[k] = 0
		return self[k]
	

	
def collapse_rev_comps(n_mers):
	'''
	Takes a sequence of (n_mer, count) tuples and collapses them so that
	reverse complements counts are aggregated
	'''
	if not len(n_mers):
		return []
	n = len(n_mers[0][0])
	import hmm.pssm
	converter = hmm.MarkovOrderConverter(4, n-1)
	counts = CountingDict()
	for mer, count in n_mers:
		mer.dtype = numpy.int32
		positive_idx = converter.convert_to_order_n_observation(mer)
		rev_comp_mer = hmm.pssm.rev_comp(mer)
		negative_idx = converter.convert_to_order_n_observation(rev_comp_mer)
		idx = min(positive_idx, negative_idx)
		counts[idx] += count
	return [
		(converter.convert_from_order_n_observation(idx), count)
    for idx, count
    in counts.iteritems()
	]

class _LogFactorial(dict):
	def __missing__(self, k):
		if 1 == k:
			self[k] = 0
		else:
			self[k] = self[k-1] + math.log(k)
		return self[k]
	
def calculate_n_mer_significances(seqs, n, background=None):
	'''
	Counts all n-mers in the sequences and assesses the significance of each
	count w.r.t. the background_model

	If the background model is not specified, a uniform distribution over
	the bases is assumed
	'''
	from sys import getrecursionlimit
	all = _AllNMers()
	hmm.count_mers(seqs, n, all)
	collapsed = collapse_rev_comps(all.n_mers)
	log_fact = _LogFactorial()
	total_counts = sum(count for mer, count in collapsed)
	for i in xrange(1,total_counts,getrecursionlimit()/2):
		log_fact[i]
	log_fact_total = log_fact[total_counts]
	if None == background:
		background_LL = n * math.log(.25)
		foreground_LL = math.log(1.0 - math.exp(background_LL))
	result = []
	for mer, count in collapsed:
		if None != background:
			background_LL = background.LL(mer)
			foreground_LL = math.log(1.0 - math.exp(background_LL))
		log_bernoulli = (
			log_fact_total
			- log_fact[count]
			- log_fact[total_counts-count]
			+ count * background_LL
			+ (total_counts-count) * foreground_LL
		)
		result.append((mer, count, log_bernoulli))
	result.sort(cmp=lambda x,y: cmp(x[2], y[2]))
	return result
	
def most_significan_n_mer(seqs, n, background=None):
	'''
	Finds the most significant n-mer
	'''
	significant_n_mers = calculate_n_mer_significances(seqs, n, background)
	return significant_n_mers[0]
	
if '__main__' == __name__:
	import numpy
	seqs = [
		numpy.array([0,1,2,3,4]),
		numpy.array([0,1,2,3,4]),
		numpy.array([0,1,2])
	]
	print most_common_n_mer(seqs, 3)
	print most_common_n_mer(seqs, 5)

	print
	c=hmm.MarkovOrderConverter(4,2)
	a=numpy.array([0,1,2])
	order_n_obs = c.convert_to_order_n_observation(a)
	a_copy = c.convert_from_order_n_observation(order_n_obs)
	print a
	print a_copy
	print a.all() == a_copy.all()

	print
	seqs = [
		numpy.array([3,2,1]),
		numpy.array([0,1,2]),
		numpy.array([0,1,2]),
		numpy.array([1,2,3]),
	]
	n = 3
	all = _AllNMers()
	hmm.count_mers(seqs, n, all)
	for mer, count in collapse_rev_comps(all.n_mers):
		print mer, count

	print
	significant_mers = calculate_n_mer_significances(seqs, 3, None)
	print significant_mers[:10]
