# Supplementary material for: Variable structure motifs for transcription factor binding sites
Source: BMC Genomics. 2010 Jan 14;11:30. doi: 10.1186/1471-2164-11-30 (PMC2824720; doi:10.1186/1471-2164-11-30)
Supplement: Additional file 3 — Application source code. The source code of the implementation of our method. [file 1471-2164-11-30-S3.BZ2 › Bio/hmm/python/find_in_fragments.py]

#
# Copyright John Reid 2007
#


"""
Implementation of PSSM finding algorithm - supercedes that in test_synthetic.py
"""


import hmm, hmm.pssm, numpy, os, os.path, logging, random, sys, math, traceback

from sequences import *
from find_motif import *
from background_models import *
from process_util import *


root_dir = 'fragments'
logger = setup_process(root_dir)

K = 10
background_order = 0
num_background_mosaics = 1
exp_sites_per_seq = 1.0

for fragment in all_fragments:

	# create directory for results
	directory = os.path.join(root_dir, '%s' % fragment)
	if not os.access(directory, os.R_OK):
		os.makedirs(directory)

	# set up logging
	logger = logging.getLogger('find_in_fragments.%s' % fragment)
	logger.addHandler(logging.FileHandler(os.path.join(directory,'log.txt'), 'w'))
	logger.setLevel(logging.INFO)
	logger.info('**************** %s *****************' % fragment)

	hmm.seed_rng(1)
	random.seed(1)
	
	# get the sequences
	seqs = seqs_for_fragment(fragment)
	num_bases = hmm.pssm.num_bases(seqs)
	num_known_bases = hmm.pssm.num_known_bases(seqs)
	logger.info('%d/%d (%d%%) known bases in %d sequences' % (num_known_bases, num_bases, (100*num_known_bases/num_bases), len(seqs)))

	p_binding_site = exp_sites_per_seq*len(seqs)/float(num_bases) # one binding site per sequence on average
	logger.info('%.2f expected sites per sequence gives p(binding site)=%f' % (exp_sites_per_seq, p_binding_site))
	def per_fragment_background_model(order, N):
		return hmm.as_state_model(global_background_model_cache().load((order, N, fragment)))
	traits = hmm.pssm.GappedPssmTraits(
		K=K,
		p_binding_site=100*p_binding_site,
		background_order=background_order,
		num_background_mosaics=num_background_mosaics,
		prior_strength = 1.0,
		p_gap = 0.16,
		#background_model_creator=background_model
		background_model_creator=per_fragment_background_model
	)

	# run the algorithm
	test_seqs = TestSequences(seqs)
	prior = hmm.ModelPrior(traits.N(), traits.M())
	prior.A = prior.A + 100000 * traits.background_to_binding_transition_prior(10*p_binding_site, 0.01)
	#import pdb; pdb.set_trace()
	algorithm = PssmFindingHmmTrainingAlgorithm(
		traits,
		use_viterbi=True,
		directory=directory,
		logger=logger,
		tolerance=.001,
		prior=prior
	)
	motif = algorithm(test_seqs)

	prediction = algorithm.make_prediction(motif, test_seqs)
	num_binding_bases = sum(sum(bs) for bs in prediction)
	logger.info('# binding bases: %d; about %d sites' % (num_binding_bases, num_binding_bases/K))
	#import pdb; pdb.set_trace()
