# Supplementary material for: Variable structure motifs for transcription factor binding sites
Source: BMC Genomics. 2010 Jan 14;11:30. doi: 10.1186/1471-2164-11-30 (PMC2824720; doi:10.1186/1471-2164-11-30)
Supplement: Additional file 3 — Application source code. The source code of the implementation of our method. [file 1471-2164-11-30-S3.BZ2 › Bio/hmm/python/generate_all_negative_sequences.py]

#
# Copyright John Reid 2008
#

"""
Code to generate negative test sequences for those fragments in the test harness.
"""

from gapped_pssms.data import fasta_file_for_fragment, test_set_fragments
import sys

def sequences_from_fasta(fasta):
  """Yields sequences from fasta file."""
  import corebio.seq_io.fasta_io
  from itertools import imap
  return imap(
    lambda s: s.strip('nN'),
    imap(
      str,
      corebio.seq_io.fasta_io.iterseq(
        open(fasta, 'r'), 
        corebio.seq.dna_alphabet
      )
    )
  )


for fragment in test_set_fragments:
   seqs = list(sequences_from_fasta(fasta_file_for_fragment(fragment)))
   seq_length = max(len(s) for s in seqs)
   num_seqs = len(seqs)
   sys.argv = ('generate_negative_test_sequences.py -m ..\..\Python\%s-bg-model.pickle -n %d -l %d -o negative-%s.fa' % (
     fragment,
     num_seqs,
     seq_length,
     fragment,
   )).split()
   execfile('generate_negative_test_sequences.py')
