# Supplementary material for: Variable structure motifs for transcription factor binding sites
Source: BMC Genomics. 2010 Jan 14;11:30. doi: 10.1186/1471-2164-11-30 (PMC2824720; doi:10.1186/1471-2164-11-30)
Supplement: Additional file 3 — Application source code. The source code of the implementation of our method. [file 1471-2164-11-30-S3.BZ2 › Bio/hmm/python/sequences.py]

#
# Copyright John Reid 2007
#


"""
Code to manipulate sequences
"""

import numpy, math, os, os.path

from hmm.pssm import *

if os.name == 'nt':
	fragments_dir = 'c:/Analysis/GappedPssms/fragments/'
	test_set_dir = os.path.join(fragments_dir, 'test-sets')
else:
	fragments_dir = '/home/reid/Dev/MyProjects/Bio/hmm/python/fragments'
	test_set_dir = os.path.join(fragments_dir, 'test-sets')


def fragment_filename( fragment ):
	return os.path.join(fragments_dir, '%s.fa.masked' % fragment)

def fragment_test_set_filename( fragment, set_idx = 0 ):
	return os.path.join(test_set_dir, fragment, '%scorrectedRM-testset-%d.fasta' % (fragment, set_idx))

def fragment_training_set_filename( fragment, set_idx = 0 ):
	return os.path.join(test_set_dir, fragment, '%scorrectedRM-trainingset-%d.fasta' % (fragment, set_idx))

def convert_seqs( filename ):
	import corebio.seq_io.fasta_io
	return [
		str(s).strip('nN')
		for s
		in corebio.seq_io.fasta_io.iterseq(
			open( filename, 'r' ),
			corebio.seq.dna_alphabet
		)
	]

def seqs_for_fragment(
	fragment,
	verbose = False,
	use_newer_files = True
):
	if verbose: print 'Fragment = %s' % fragment
	
	if use_newer_files:
		test_seqs = convert_seqs(fragment_test_set_filename(fragment))
		training_seqs = convert_seqs(fragment_training_set_filename(fragment))

		import itertools
		seqs = [
			seq_to_numpy( seq )
			for seq in itertools.chain(test_seqs, training_seqs)
		]
		test_seqs = training_seqs = None # discard unneeded sequences
		
	else: # use older fasta files
		bio_seqs = convert_seqs(fragment_filename(fragment))
		seqs = [
			seq_to_numpy( seq )
			for seq in bio_seqs
		]
		bio_seqs = None # discard unneeded bio object
		
	if verbose:
		print '%d sequences' % len( seqs )
		print '%d bases' % num_bases( seqs )

	return seqs

def informative_states(
	model,
	information_threshold = 0.5
):
	"""
	Identifies those states in the model that have an infomation content higher
	than the threshold
	
	Returns: (
		informative states,
		bits of information in the model
	)
	"""
	informative_states = set()
	B = model.B
	bits = 0.0
	for i in xrange( model.N ):
		#print B[ i,: ]
		ic = math.log( 4, 2 )
		for x in xrange( 4 ):
			if B[ i, x ] > 0:
				ic += B[ i, x ] * math.log( B[ i, x ], 2 )
		#print i, ic
		if ic > information_threshold: informative_states.add( i )
		bits += ic
	return informative_states, bits
	
def remove_sites_from_seqs(
	model,
	seqs,
	states_to_remove,
	start_states
):
	"""
	Removes sites from the sequences by changing the data to unknown
	
	Returns: ( 
		number of sites found,
		number bases removed
	)
	"""
	num_sites = 0
	removed = 0
	sites = [ ]
	for s, seq in enumerate( seqs ):
		log_P_star, q_star = model.viterbi( seq )
		for i, q in enumerate( q_star ):
			if q in start_states: 
				num_sites += 1
				sites.append( ( s, i ) )
			if q in states_to_remove:
				removed += 1
				seq[ i ] = model.M #make this base unknown
	return num_sites, removed
		

def get_all_sequences_for_set_and_idx(filename_fn, test_set_idx):
	from itertools import chain
	def seqs_by_fragment():
		for fragment in all_fragments:
		#for fragment in [ 'T00594' ]:
			for s in seqs_to_numpy(convert_seqs(filename_fn(fragment, test_set_idx))):
				yield s
	return [ s for s in seqs_by_fragment() ]

def get_all_training_sequences(test_set_idx):
	return get_all_sequences(fragment_training_set_filename, test_set_idx)

def get_all_validation_sequences(test_set_idx):
	return get_all_sequences(fragment_test_set_filename, test_set_idx)

def get_all_sequences():
	from itertools import chain
	print 'Getting all sequences'
	seqs = [
		s for s in
		chain(
			*(
				get_all_sequences_for_set_and_idx(fragment_training_set_filename, 0),
				get_all_sequences_for_set_and_idx(fragment_test_set_filename, 0)
			)
		)
	]
	print 'Got them'
	return seqs

def write_seqs_as_fasta(seqs, filename):
	f = open(filename, 'w')
	for i, seq in enumerate(seqs):
		f.write('> sequence %d' % (i+1))
		f.write('\n')
		f.write(numpy_to_seq(seq))
		f.write('\n')
