# Supplementary material for: Variable structure motifs for transcription factor binding sites
Source: BMC Genomics. 2010 Jan 14;11:30. doi: 10.1186/1471-2164-11-30 (PMC2824720; doi:10.1186/1471-2164-11-30)
Supplement: Additional file 3 — Application source code. The source code of the implementation of our method. [file 1471-2164-11-30-S3.BZ2 › Bio/hmm/python/rank-pssms/pssm_rank.py]

#
# Copyright John Reid 2008
#

"""
Code to rank PSSMs by "interesting-ness".

Information content.
Low-order predictability.
Number of sequences with sites.
"""


from parse_gapped_format import parse_models
from itertools import imap
import glob, logging, shutil, os
from gapped_pssms.pssm_score import *
from gapped_pssms.data import test_set_fragments

logging.basicConfig(level=logging.DEBUG)


def calculate_emissions(model):
  emissions = numpy.zeros((model.N, model.M))
  for i in xrange(model.N):
    assert model.emissions[i][0] == i
    emissions[i] = model.emissions[i][1]
  return emissions
    
  
M = 4
for fragment in test_set_fragments:
  for cross_fold in xrange(1, 6):
    logging.info('%s %d', fragment, cross_fold)
    results = list()
    for pssm_file in glob.glob('typical-pssms/%s-%d-*.pssm' % (fragment, cross_fold)):
      models = parse_models(open(pssm_file))
      for model in models:
        assert model.M == M
        emissions = calculate_emissions(model)
        first_order_entropy_score = calculate_first_order_entropy_score(emissions)
        information_content_score = calculate_information_content_score(emissions)
        overall_score = geometric_mean((first_order_entropy_score, information_content_score))
        results.append((overall_score, pssm_file))
    
    results.sort(reverse=True)
    files = []
    for i, (score, file) in enumerate(results):
      src = file.replace('.pssm', '.png')
      dest = 'typical-pssms/rescored/%s-%d-%03d.png' % (fragment, cross_fold, i)
      files.append(dest)
      shutil.copy(src, dest)
    montage_file = 'typical-pssms/rescored/montages/%s-%d.png' % (fragment, cross_fold)
    montage_cmd = 'montage -tile 1x -geometry 1200 %s %s' % (' '.join(files), montage_file)
    os.system(montage_cmd)
      
    
    
      
      
