# Supplementary material for: Variable structure motifs for transcription factor binding sites
Source: BMC Genomics. 2010 Jan 14;11:30. doi: 10.1186/1471-2164-11-30 (PMC2824720; doi:10.1186/1471-2164-11-30)
Supplement: Additional file 3 — Application source code. The source code of the implementation of our method. [file 1471-2164-11-30-S3.BZ2 › Bio/hmm/run-dir/run-python]

. ./env
python2.5 ../python-tests/hmm_viterbi.py
