# Supplementary material for: Variable structure motifs for transcription factor binding sites
Source: BMC Genomics. 2010 Jan 14;11:30. doi: 10.1186/1471-2164-11-30 (PMC2824720; doi:10.1186/1471-2164-11-30)
Supplement: Additional file 3 — Application source code. The source code of the implementation of our method. [file 1471-2164-11-30-S3.BZ2 › Bio/hmm/run-dir/env]

root_dir=/home/john/Dev/MyProjects/Bio/bin/hmm/gcc-4.3
so_name=_stempy.so
if [ $root_dir/debug/$so_name -nt $root_dir/release/$so_name -o ! -r $root_dir/release/$so_name ]
then
  version=debug
else
  version=release
fi
echo "Using $version version"

export LD_LIBRARY_PATH="/home/john/Dev/MyProjects/Bio/bin/hmm/gcc-4.3/$version:/home/john/Dev/ThirdParty/boost/boost-trunk/bin.v2/libs/filesystem/build/gcc-4.3/$version:/home/john/Dev/ThirdParty/boost/boost-trunk/bin.v2/libs/python/build/gcc-4.3/$version:/home/john/Dev/ThirdParty/boost/boost-trunk/bin.v2/libs/serialization/build/gcc-4.3/$version:/home/john/Dev/ThirdParty/boost/boost-trunk/bin.v2/libs/system/build/gcc-4.3/$version:/home/john/local/bin:/home/john/local/lib:/home/john/local/lib32:/home/john/local/lib64:$LD_LIBRARY_PATH"

export PYTHONPATH="/home/john/Dev/MyProjects/Bio/bin/hmm/gcc-4.3/$version"
