# Supplementary material for: Variable structure motifs for transcription factor binding sites
Source: BMC Genomics. 2010 Jan 14;11:30. doi: 10.1186/1471-2164-11-30 (PMC2824720; doi:10.1186/1471-2164-11-30)
Supplement: Additional file 3 — Application source code. The source code of the implementation of our method. [file 1471-2164-11-30-S3.BZ2 › Bio/hmm/multi-array-speed-test/Jamfile.v2]

project multi-array-speed-test
        : requirements
                <include>$(BOOST_ROOT)
        : usage-requirements
        ;


exe multi-array-speed-test
	:
		multi-array-speed-test.cpp
	;
