# Supplementary material for: Variable structure motifs for transcription factor binding sites
Source: BMC Genomics. 2010 Jan 14;11:30. doi: 10.1186/1471-2164-11-30 (PMC2824720; doi:10.1186/1471-2164-11-30)
Supplement: Additional file 3 — Application source code. The source code of the implementation of our method. [file 1471-2164-11-30-S3.BZ2 › Bio/hmm/python-tests/hmm_serialisation.py]

#
# Copyright John Reid 2008
#

import _hmm, numpy, os

def assert_matrices_close(a1, a2):
	assert numpy.abs((a1-a2)).sum() < 1e-5

def assert_same(m1, m2):
	assert m1.M == m2.M
	assert m1.P == m2.P
	assert m1.N == m2.N
	assert_matrices_close(m1.A, m2.A)
	assert_matrices_close(m1.B, m2.B)

for markov_order in xrange(3):
	for binary in (True, False):
		filename = 'model.hmm'
		m = _hmm.build_fully_connected_hmm(3, 4 ** (markov_order+1), markov_order)
		m.serialise(filename, binary)
		m_copy = _hmm.Model.deserialise(filename, binary)
		os.remove(filename)
		assert_same(m, m_copy)
