# Supplementary material for: Variable structure motifs for transcription factor binding sites
Source: BMC Genomics. 2010 Jan 14;11:30. doi: 10.1186/1471-2164-11-30 (PMC2824720; doi:10.1186/1471-2164-11-30)
Supplement: Additional file 3 — Application source code. The source code of the implementation of our method. [file 1471-2164-11-30-S3.BZ2 › Bio/hmm/src/hmm-pch.h]

/* Copyright 2007 John Reid
*/

#ifdef BOOST_BUILD_PCH_ENABLED

#include "hmm/defs.h"

#endif
