# Supplementary material for: Variable structure motifs for transcription factor binding sites
Source: BMC Genomics. 2010 Jan 14;11:30. doi: 10.1186/1471-2164-11-30 (PMC2824720; doi:10.1186/1471-2164-11-30)
Supplement: Additional file 3 — Application source code. The source code of the implementation of our method. [file 1471-2164-11-30-S3.BZ2 › Bio/hmm/src/test/test_markov_order.cpp]

#include <hmm/defs.h>
#include "test.h"

#include <hmm/markov_order.h>
using namespace hmm;


typedef std::vector< unsigned > unsigned_vec;
typedef std::vector< char > char_vec;

#define ALPHABET_SIZE 5

const unsigned_vec markov_orders = list_of
	(   0 )
	(   1 )
	(   2 )
	(   3 )
	(   4 )
	(   5 )
	(  10 )
	//(  15 ) too big for unsigned
	//( 100 )
	//( 999 )
	;

const unsigned_vec test_seq_order_0 = list_of
	( 0 )
	( 1 )
	( 2 )
	( 3 )
	( 4 )
	;

template< unsigned AlphabetSize, typename SeqT >
void
check_conversion_to_and_from( const SeqT & input_seq, unsigned n )
{
	typedef typename SeqT::value_type char_t;
	typedef markov_order_n_converter< char_t > converter_t;
	converter_t converter( AlphabetSize, n );

	unsigned_vec seq_order_n;
	converter.make_markov_order_n( input_seq.begin(), input_seq.end(), back_inserter( seq_order_n ) );
	BOOST_CHECK( converter.is_valid_order_n_sequence( seq_order_n.begin(), seq_order_n.end() ) );
	BOOST_CHECK_EQUAL( seq_order_n.size(), input_seq.size() );
	
	unsigned_vec seq_order_0;
	converter.make_markov_order_0( seq_order_n.begin(), seq_order_n.end(), back_inserter( seq_order_0 ) );
	BOOST_CHECK_EQUAL( seq_order_0.size(), seq_order_n.size() );

	for( unsigned i = 0; input_seq.size() != i; ++i )
	{
		if( converter.order_n_size == seq_order_n[i] ) BOOST_CHECK_EQUAL( converter.order_0_size, seq_order_0[i] );
		else BOOST_CHECK_EQUAL( seq_order_0[i], input_seq[i] );
	}
}

void
check_markov_order( unsigned n )
{
	cout << "******* check_markov_order(): " << n << endl;
	
	check_conversion_to_and_from< ALPHABET_SIZE >( test_seq_order_0, n );
}


test_suite *
init_unit_test_suite( int argc, char * argv [] )
{
	test_suite * test = BOOST_TEST_SUITE( "Markov order test suite" );

	try
	{
		test->add( 
			BOOST_PARAM_TEST_CASE( 
				&check_markov_order, 
				markov_orders.begin(),
				markov_orders.end() ),
			0 );
	}
	catch (const std::exception & e)
	{
		cerr << "Registering tests - exception: " << e.what() << endl;
	}

    return test; 
}
