# Supplementary material for: Variable structure motifs for transcription factor binding sites
Source: BMC Genomics. 2010 Jan 14;11:30. doi: 10.1186/1471-2164-11-30 (PMC2824720; doi:10.1186/1471-2164-11-30)
Supplement: Additional file 3 — Application source code. The source code of the implementation of our method. [file 1471-2164-11-30-S3.BZ2 › Bio/hmm/src/test/test_count_mers.cpp]

#ifdef _MSC_VER
# pragma warning( disable : 4172 )
#endif //_MSC_VER

#include <hmm/count_mers.h>
#include "test.h"

using namespace hmm;

struct output
{
	std::vector< output_seq > prefixes;
	std::vector< unsigned > counts;

	template< typename Prefix >
	void operator()( const Prefix & prefix, const mer_count & count )
	{
		prefixes.push_back( prefix );
		counts.push_back( count.total );
	}
};

void
check_count_mers()
{
	cout << "******* check_count_mers()" << endl;

	typedef std::vector< output_seq > SeqRange;
	const SeqRange seqs = list_of<output_seq>
		(
			list_of(0)(1)(2)(3)(4)
		)
		(
			list_of(0)(1)(2)(3)(4)
		)
		;

	for( unsigned i = 3; 6 != i; ++i )
	{
		output o;
		count_mers< mer_count >( seqs, i, o );
		BOOST_CHECK_EQUAL( o.prefixes.size(), 6-i );
		BOOST_FOREACH( unsigned count, o.counts )
		{
			BOOST_CHECK_EQUAL( count, 2 );
		}
	}
}


test_suite *
init_unit_test_suite( int argc, char * argv [] )
{
	test_suite * test = BOOST_TEST_SUITE( "HMM count_mers test suite" );

	try
	{
		test->add( BOOST_TEST_CASE( &check_count_mers ), 0 );
	}
	catch (const std::exception & e)
	{
		cerr << "Registering tests - exception: " << e.what() << endl;
	}

    return test; 
}
