# Supplementary material for: Variable structure motifs for transcription factor binding sites
Source: BMC Genomics. 2010 Jan 14;11:30. doi: 10.1186/1471-2164-11-30 (PMC2824720; doi:10.1186/1471-2164-11-30)
Supplement: Additional file 3 — Application source code. The source code of the implementation of our method. [file 1471-2164-11-30-S3.BZ2 › Bio/hmm/src/test/test.h]

#include <hmm/defs.h>

#include <boost/test/unit_test.hpp>
#include <boost/test/parameterized_test.hpp>
#include <boost/test/floating_point_comparison.hpp>
#include <boost/assign/list_of.hpp>
using namespace boost;
using namespace boost::assign;
using boost::unit_test::test_suite;

#include <iostream>
using namespace std;
