# Supplementary material for: Variable structure motifs for transcription factor binding sites
Source: BMC Genomics. 2010 Jan 14;11:30. doi: 10.1186/1471-2164-11-30 (PMC2824720; doi:10.1186/1471-2164-11-30)
Supplement: Additional file 3 — Application source code. The source code of the implementation of our method. [file 1471-2164-11-30-S3.BZ2 › Bio/hmm/src/test/test_hmm_model.cpp]

#ifdef _MSC_VER
# pragma warning( disable : 4172 )
#endif //_MSC_VER

#include "test.h"

#include <hmm/model.h>
#include <hmm/forward_backward.h>
#include <hmm/viterbi.h>
#include <hmm/baum_welch.h>
#include <hmm/sample.h>
using namespace hmm;

#include <myrrh/math.h>


void check_empty_sequences()
{
	cout << "******* check_empty_sequences() " << endl;

	using namespace hmm;

	model::ptr m = create_random_fully_connected_model(3, 4, 1);
	const output_seq O; //empty output sequence

	//forward-backward
	double_array alpha;
	double_array beta;
	double_vec c;
	forward( *m, O, alpha, c );
	forward_LL( *m, O );
	backward( *m, O, c, beta );
	LL_from_backward_probabilities( *m, O, c, beta );

	//viterbi
	unsigned_vec q_star;
	viterbi( *m, O, q_star );

	//baum-welch
	std::vector< output_seq > output_seqs;
	output_seqs.push_back( O );
	model::prior prior( m->N, m->M );
	baum_welch_multi_sequence_iteration( *m, prior, output_seqs );
}

void check_sample()
{
	cout << "******* check_sample() " << endl;

	using namespace hmm;

	unsigned_vec states;
	output_seq sampled_sequence;
	model::ptr m = create_random_fully_connected_model(3, 64, 2);
	sample( *m, 1000, states, sampled_sequence );
	BOOST_CHECK( m->converter.is_valid_order_0_sequence( sampled_sequence.begin(), sampled_sequence.end() ) );
}

test_suite *
init_unit_test_suite( int argc, char * argv [] )
{
	test_suite * test = BOOST_TEST_SUITE( "HMM test suite" );

	try
	{
		test->add( BOOST_TEST_CASE( &check_sample ), 0 );
		test->add( BOOST_TEST_CASE( &check_empty_sequences ), 0 );
	}
	catch (const std::exception & e)
	{
		cerr << "Registering tests - exception: " << e.what() << endl;
	}

    return test; 
}
