# Supplementary material for: Variable structure motifs for transcription factor binding sites
Source: BMC Genomics. 2010 Jan 14;11:30. doi: 10.1186/1471-2164-11-30 (PMC2824720; doi:10.1186/1471-2164-11-30)
Supplement: Additional file 3 — Application source code. The source code of the implementation of our method. [file 1471-2164-11-30-S3.BZ2 › Bio/hmm/src/sandbox/multi_array_resize.cpp]

/**
@file

Copyright John Reid 2009

*/

#include <boost/multi_array.hpp>

int
main( int argc, char * argv[] ) {
    boost::multi_array< double, 2 > a;
    a.resize( boost::extents[2][3] );
    return 0;
}
