# Supplementary material for: Variable structure motifs for transcription factor binding sites
Source: BMC Genomics. 2010 Jan 14;11:30. doi: 10.1186/1471-2164-11-30 (PMC2824720; doi:10.1186/1471-2164-11-30)
Supplement: Additional file 3 — Application source code. The source code of the implementation of our method. [file 1471-2164-11-30-S3.BZ2 › Bio/hmm/src/python_module_hmm.cpp]

/**
@file

Copyright John Reid 2007, 2008, 2009

*/

#include "hmm-pch.h"

#include <boost/python/detail/prefix.hpp>
#include "hmm/defs.h"
#include "hmm/python.h"

using namespace boost;
using namespace std;

using namespace hmm;

int major_version() { return 2; }
int minor_version() { return 0; }
std::string version() { return HMM_MAKE_STRING( major_version() << "." << minor_version() ); }


BOOST_PYTHON_MODULE( _hmm )
{
	using namespace boost::python;
	using boost::python::arg;

	scope().attr("__doc__") =
		"Python interface to C++ hidden Markov model library.\r\n"
		"Implements HMMs of higher Markov orders.";

	scope().attr("__major_version__") = major_version();
	scope().attr("__minor_version__") = minor_version();
	scope().attr("__version__") = version();

#ifndef NDEBUG
	scope().attr("__debug__") = 1;
	std::cout << "WARNING: Debug version of _hmm module loaded. If you did not intend this then check your configuration!" << std::endl;
#else //_DEBUG
	scope().attr("__debug__") = 0;
#endif //_DEBUG

	export_markov_order();
	export_model();
	export_model_by_states();
	export_simple_pssm();
}
