# Supplementary material for: Variable structure motifs for transcription factor binding sites
Source: BMC Genomics. 2010 Jan 14;11:30. doi: 10.1186/1471-2164-11-30 (PMC2824720; doi:10.1186/1471-2164-11-30)
Supplement: Additional file 3 — Application source code. The source code of the implementation of our method. [file 1471-2164-11-30-S3.BZ2 › Bio/hmm/Jamfile.v2]

#
# Copyright John Reid 2006, 2007, 2008, 2009
#

import os ;

#
# sub-project Hmm
#
project Hmm
	: requirements
		<include>.
		<source>../../myrrh//myrrh
		<toolset>gcc:<cxxflags>"-fpermissive"
		<define>BOOST_PYTHON_NO_PY_SIGNATURES
		<include>$(NUMPY_PATH)/numpy/core/include
		<include>$(BOOST_INDEXING_SUITE)
	: usage-requirements
		<include>.
		<source>../../myrrh//myrrh
	;


#
# Header only library
#
alias hmm ;


#
# Python extension for HMM
#
python-extension _hmm
	: # sources
		src/python_module_hmm.cpp
		src/python_model.cpp
		src/python_model_by_states.cpp
		src/python_markov_order.cpp
		src/python_simple_pssm.cpp
		/boost/python//boost_python
		/boost/system//boost_system
		/boost/serialization//boost_serialization
		/boost/filesystem//boost_filesystem
		/site-config//gsl
	:
		<toolset>msvc:<cxxflags>"/fp:precise"
    ;


#
# Python extension for floating point control
#
if [ os.name ] != "LINUX" {
	python-extension _fpu
		: # sources
			src/python_module_fpu.cpp
			/boost/python//boost_python
    	;
    	
    EXTENSIONS = _hmm _fpu ;
}
else
{
    EXTENSIONS = _hmm ;
}

	


#
# Installation
#
install install_ext
	:
		$(EXTENSIONS)
	:
		<location>../Python/hmm
		<install-dependencies>off 
	;
install install_so
	:
		/boost/python//boost_python 
		/boost/system//boost_system
		/boost/serialization//boost_serialization
		/boost/filesystem//boost_filesystem
		../../myrrh//myrrh_pylib
	:
		<location>$(BIO_DIST_DIR)
		# <variant>debug:<location>$(BIO_DIST_DIR)/debug
		<install-dependencies>off 
	;
alias install_all : install_so install_ext ;


#
# Test
#	
TEST_SRCS =
	serialisation
	count_mers
	consensus
	markov_order
	hmm_ll_increases
	hmm_model
	;

for SRC in $(TEST_SRCS)
{
	unit-test test_$(SRC)
		:
			src/test/test_$(SRC).cpp
			/boost/test//boost_unit_test_framework/<link>static
			/boost/serialization//boost_serialization
			/boost/filesystem//boost_filesystem
			/boost/system//boost_system
			#/boost/python//boost_python
			/site-config//gsl
			#/site-config//python_lib
		:
			#<testing.launcher>dbg.bat
			<toolset>msvc:<cxxflags>"/fp:precise"
		;
	# explicit test_$(SRC) ;
}

alias all_tests : test_$(TEST_SRCS) ;
# explicit all_tests ;


#
# Python tests
#
bpl-test test_hmm_serialisation
	:
		python-tests/hmm_serialisation.py
        _hmm
    ;

bpl-test hmm_viterbi_test
    :
        python-tests/hmm_viterbi.py
        _hmm
    ;


#
# Sandbox
#
for local file in [ glob src/sandbox/*.cpp ]
{
	local target = [ path.basename $(file) ] ;
	exe $(target)
		:
			$(file)
		:
			<include>$(BOOST_ROOT)
		;
	SANDBOX_TARGETS += $(target) ;
	explicit $(target) ;
}
alias sandbox : $(SANDBOX_TARGETS) ;
explicit sandbox ;
