# Supplementary material for: Variable structure motifs for transcription factor binding sites
Source: BMC Genomics. 2010 Jan 14;11:30. doi: 10.1186/1471-2164-11-30 (PMC2824720; doi:10.1186/1471-2164-11-30)
Supplement: Additional file 3 — Application source code. The source code of the implementation of our method. [file 1471-2164-11-30-S3.BZ2 › Bio/hmm/Hmm.vcproj]

<?xml version="1.0" encoding="Windows-1252"?>
<VisualStudioProject
	ProjectType="Visual C++"
	Version="8.00"
	Name="Hmm"
	ProjectGUID="{FBE38796-06DA-404E-ADE9-01F717865001}"
	RootNamespace="Hmm"
	Keyword="MakeFileProj"
	>
	<Platforms>
		<Platform
			Name="Win32"
		/>
	</Platforms>
	<ToolFiles>
	</ToolFiles>
	<Configurations>
		<Configuration
			Name="Debug|Win32"
			OutputDirectory="$(ConfigurationName)"
			IntermediateDirectory="$(ConfigurationName)"
			ConfigurationType="0"
			>
			<Tool
				Name="VCNMakeTool"
				BuildCommandLine="bjam --v2 -q debug"
				ReBuildCommandLine=""
				CleanCommandLine="bjam --v2 -q debug clean"
				Output="Hmm.exe"
				PreprocessorDefinitions="WIN32;_DEBUG"
				IncludeSearchPath=""
				ForcedIncludes=""
				AssemblySearchPath=""
				ForcedUsingAssemblies=""
				CompileAsManaged=""
			/>
		</Configuration>
		<Configuration
			Name="Release|Win32"
			OutputDirectory="$(ConfigurationName)"
			IntermediateDirectory="$(ConfigurationName)"
			ConfigurationType="0"
			>
			<Tool
				Name="VCNMakeTool"
				BuildCommandLine="bjam --v2 -q release"
				ReBuildCommandLine=""
				CleanCommandLine="bjam --v2 -q release clean"
				Output="Hmm.exe"
				PreprocessorDefinitions="WIN32;NDEBUG"
				IncludeSearchPath=""
				ForcedIncludes=""
				AssemblySearchPath=""
				ForcedUsingAssemblies=""
				CompileAsManaged=""
			/>
		</Configuration>
	</Configurations>
	<References>
	</References>
	<Files>
		<Filter
			Name="Source Files"
			Filter="cpp;c;cc;cxx;def;odl;idl;hpj;bat;asm;asmx"
			UniqueIdentifier="{4FC737F1-C7A5-4376-A066-2A32D752A2FF}"
			>
			<File
				RelativePath=".\src\hmm-pch.h"
				>
			</File>
			<File
				RelativePath=".\src\python_markov_order.cpp"
				>
			</File>
			<File
				RelativePath=".\src\python_model.cpp"
				>
			</File>
			<File
				RelativePath=".\src\python_model_by_states.cpp"
				>
			</File>
			<File
				RelativePath=".\src\python_module_fpu.cpp"
				>
			</File>
			<File
				RelativePath=".\src\python_module_hmm.cpp"
				>
			</File>
			<File
				RelativePath=".\src\python_simple_pssm.cpp"
				>
			</File>
		</Filter>
		<Filter
			Name="Header Files"
			Filter="h;hpp;hxx;hm;inl;inc;xsd"
			UniqueIdentifier="{93995380-89BD-4b04-88EB-625FBE52EBFB}"
			>
			<File
				RelativePath=".\hmm\baum_welch.h"
				>
			</File>
			<File
				RelativePath=".\hmm\count_mers.h"
				>
			</File>
			<File
				RelativePath=".\hmm\defs.h"
				>
			</File>
			<File
				RelativePath=".\hmm\forward_backward.h"
				>
			</File>
			<File
				RelativePath=".\hmm\markov_order.h"
				>
			</File>
			<File
				RelativePath=".\hmm\model.h"
				>
			</File>
			<File
				RelativePath=".\hmm\model_conversion.h"
				>
			</File>
			<File
				RelativePath=".\hmm\model_state.h"
				>
			</File>
			<File
				RelativePath=".\hmm\parameters.h"
				>
			</File>
			<File
				RelativePath=".\hmm\pssm_model.h"
				>
			</File>
			<File
				RelativePath=".\hmm\python.h"
				>
			</File>
			<File
				RelativePath=".\hmm\sample.h"
				>
			</File>
			<File
				RelativePath=".\hmm\simple_pssm.h"
				>
			</File>
			<File
				RelativePath=".\hmm\training.h"
				>
			</File>
			<File
				RelativePath=".\hmm\viterbi.h"
				>
			</File>
			<File
				RelativePath=".\hmm\viterbi_training.h"
				>
			</File>
		</Filter>
		<Filter
			Name="Python Sources"
			>
		</Filter>
		<Filter
			Name="test"
			>
			<File
				RelativePath=".\src\test\test.h"
				>
			</File>
			<File
				RelativePath=".\src\test\test_consensus.cpp"
				>
			</File>
			<File
				RelativePath=".\src\test\test_count_mers.cpp"
				>
			</File>
			<File
				RelativePath=".\src\test\test_hmm_ll_increases.cpp"
				>
			</File>
			<File
				RelativePath=".\src\test\test_hmm_model.cpp"
				>
			</File>
			<File
				RelativePath=".\src\test\test_markov_order.cpp"
				>
			</File>
			<File
				RelativePath=".\src\test\test_serialisation.cpp"
				>
			</File>
		</Filter>
		<File
			RelativePath=".\Jamfile.v2"
			>
		</File>
	</Files>
	<Globals>
	</Globals>
</VisualStudioProject>
