# Supplementary material for: Variable structure motifs for transcription factor binding sites
Source: BMC Genomics. 2010 Jan 14;11:30. doi: 10.1186/1471-2164-11-30 (PMC2824720; doi:10.1186/1471-2164-11-30)
Supplement: Additional file 3 — Application source code. The source code of the implementation of our method. [file 1471-2164-11-30-S3.BZ2 › Bio/Jamfile.v2]

import os ;

project Bio
	: build-dir $(TOP)/bin
	: requirements
		<include>Bio
		<include>Hmm
		<include>$(LOCAL_INCLUDE)
		<library-path>$(LOCAL_LIB)
		<define>XML_LIBRARY
		<toolset>msvc:<threading>multi
		<toolset>msvc:<define>_SCL_SECURE_NO_DEPRECATE
		<toolset>msvc:<define>_CRT_SECURE_NO_DEPRECATE
		<toolset>msvc:<cxxflags>-wd4996
		<toolset>gcc:<cxxflags>-Wno-unused
		# <toolset>gcc:<cxxflags>-Werror
		<define>BOOST_ALL_NO_LIB # disable boost auto-linking
		# <toolset>gcc:<find-library>antlr
		# <toolset>gcc:<find-library>gsl
		# <toolset>gcc:<find-library>gslcblas
		# <toolset>msvc:<find-library>ws2_32
		# <toolset>msvc:<find-library>Advapi32
	: default-build
		release
	;

path-constant BIO_DIST_DIR : ../../bin ;

build-project Bio ;
build-project Biopsy ;
build-project hmm ;
# build-project MotifSearch ;

if "LINUX" != [ os.name ] {
	build-project BioDll ;
	install dist
		:
			# Bio//BioTest
			BioDll//bio_dll_test
			BioDll//bio
		:
			<variant>release:<location>$(BIO_DIST_DIR)
			<variant>debug:<location>$(BIO_DIST_DIR)/debug
		;
}
