# Supplementary material for: Variable structure motifs for transcription factor binding sites
Source: BMC Genomics. 2010 Jan 14;11:30. doi: 10.1186/1471-2164-11-30 (PMC2824720; doi:10.1186/1471-2164-11-30)
Supplement: Additional file 3 — Application source code. The source code of the implementation of our method. [file 1471-2164-11-30-S3.BZ2 › Bio/Jamrules]

# Copyright David Abrahams 2003. See accompanying LICENSE for terms
# and conditions of use.

# If you move this example from its place in the Boost tree, edit this
# path to point at the root directory of your Boost installation (the
# one containing a subdirectory called "boost/" and a sub-subdirectory
# "boost/python/" full of .hpp files).  Absolute paths work, too.
#
# path-global BOOST_ROOT : ../../../.. ;

# Boost.Python configuration variables, as described in
# http://www.boost.org/libs/python/doc/building.html#configuration.
# Usually you don't need to set these; the defaults will work.  If you
# do set them, try to change as few of them as possible, starting with
# the first ones.

  # PYTHON_VERSION = <the two-part Major.Minor version number, e.g. 2.2> ;
  # PYTHON_ROOT = <root directory of your Python installation, e.g. /usr> ;
  # PYTHON_INCLUDES = <path to Python #include directories> ;
  # PYTHON_LIB_PATH = <path to Python library object> ;

# You may need to configure your compiler toolset, especially if you
# want to build with a compiler that is not the "system default" or if
# it is installed in a nonstandard place; see
# http://www.boost.org/more/getting_started.html#Configuring for
# details.  

# Makes a project id for boost so that other Boost.Build projects can
# refer to it by name.
#
# BGL_PYTHON_ROOT = "C:/Dev/ThirdParty/boost/bgl-python/svn/bgl-python" ;
project boost : $(BOOST_ROOT) ;
project bgl_python : $(BGL_PYTHON_ROOT) ;


# THIRD_PARTY_ROOT = "c:/dev/ThirdParty" ;
# THIRD_PARTY_ROOT = "c:/dev/ThirdParty" ;
project third_party : $(THIRD_PARTY_ROOT) ;

project Bio ;

CGAL_ROOT = $(THIRD_PARTY_ROOT)/C/CGAL-3.2 ;


# Change this setting to have all your built products placed under a
# single directory:
#
# ALL_LOCATE_TARGET = <root directory for all built products>


# rule UserObject
# {
# 	switch $(>)
# 	{
# 	# case *.g*			: Antlr $(<:S=).cpp : $(>) ; Cc $(<:S=).o : $(<:S=).cpp ;
# 	case *				: ECHO "unknown suffix on" $(>) ;
# 	}
# }


actions together Antlr
{
	del $(1)
	antlr $(ANTLR_FLAGS) $(2)
}

rule Antlr ( outputs + : input )
{
	# Echo $(outputs) , $(input) ;
	# Temporary $(outputs) ;
	Depends $(outputs) : $(input) ;
	Includes $(outputs) : $(input) ;
	Clean clean : $(outputs) ;
}


rule AntlrGrammar ( names + : input )
{
	NotFile $(names) ;
	intermediates = $(names).cpp $(names).hpp $(names)TokenTypes.hpp $(names)TokenTypes.txt ;
	Depends $(names) : $(intermediates) ;
	Includes $(names) : $(intermediates) ;
	Antlr $(intermediates) : $(input) ;
}

rule AntlrGroup ( names + : ext : flags * )
{
	on $(names) ANTLR_FLAGS += $(flags) ;
	for name in $(names)
	{
		AntlrGrammar $(name) : $(name).$(ext) ;
	}
}
