# Supplementary material for: Variable structure motifs for transcription factor binding sites
Source: BMC Genomics. 2010 Jan 14;11:30. doi: 10.1186/1471-2164-11-30 (PMC2824720; doi:10.1186/1471-2164-11-30)
Supplement: Additional file 3 — Application source code. The source code of the implementation of our method. [file 1471-2164-11-30-S3.BZ2 › dev_env]

export DEV_HOME=$HOME/Dev
export DEV_BIN=$DEV_HOME/bin
export MY_PROJECTS=$DEV_HOME/MyProjects
export THIRD_PARTY=$DEV_HOME/ThirdParty
export BOOST_ROOT=$THIRD_PARTY/src/boost_1_39_0
export LD_LIBRARY_PATH=$DEV_BIN:$THIRD_PARTY/lib:$LD_LIBRARY_PATH
export PYTHONPATH=$MY_PROJECTS/Bio/Python:$THIRD_PARTY/lib/python:$PYTHONPATH
export PATH=$PATH:$DEV_BIN

# system wide libraries
export XERCESC_ROOT=/usr
