# Supplementary material for: Variable structure motifs for transcription factor binding sites
Source: BMC Genomics. 2010 Jan 14;11:30. doi: 10.1186/1471-2164-11-30 (PMC2824720; doi:10.1186/1471-2164-11-30)
Supplement: Additional file 3 — Application source code. The source code of the implementation of our method. [file 1471-2164-11-30-S3.BZ2 › indexing_suite_v2/indexing_suite/vector.hpp]

// Copyright (c) 2003 Raoul M. Gough
//
// Use, modification and distribution is subject to the Boost Software
// License, Version 1.0. (See accompanying file LICENSE_1_0.txt or copy
// at http://www.boost.org/LICENSE_1_0.txt)
//
// Header file vector.hpp
//
// Indexing algorithms support for std::vector instances
//
// History
// =======
// 2003/10/28   rmg     File creation from algo_selector.hpp
// 2008/12/08   Roman   Change indexing suite layout
//
// $Id: vector.hpp,v 1.1.2.6 2004/02/08 18:57:42 raoulgough Exp $
//

#ifndef BOOST_PYTHON_INDEXING_VECTOR_HPP
#define BOOST_PYTHON_INDEXING_VECTOR_HPP

#include <indexing_suite/container_traits.hpp>
#include <indexing_suite/container_suite.hpp>
#include <indexing_suite/algorithms.hpp>
#include <vector>

namespace boost { namespace python { namespace indexing {
#if !defined(BOOST_NO_TEMPLATE_PARTIAL_SPECIALIZATION)
  namespace detail {
    ///////////////////////////////////////////////////////////////////////
    // algorithms support for std::vector instances
    ///////////////////////////////////////////////////////////////////////

    template <class T, class Allocator>
    class algorithms_selector<std::vector<T, Allocator> >
    {
      typedef std::vector<T, Allocator> Container;

      typedef random_access_sequence_traits<Container>       mutable_traits;
      typedef random_access_sequence_traits<Container const> const_traits;

    public:
      typedef default_algorithms<mutable_traits> mutable_algorithms;
      typedef default_algorithms<const_traits>   const_algorithms;
    };
  }
#endif

  template<
    class Container,
    method_set_type MethodMask = all_methods,
    class Traits = random_access_sequence_traits<Container>
  >
  struct vector_suite
    : container_suite<Container, MethodMask, default_algorithms<Traits> >
  {
  };

} } }

#endif // BOOST_PYTHON_INDEXING_VECTOR_HPP
