# Supplementary material for: Variable structure motifs for transcription factor binding sites
Source: BMC Genomics. 2010 Jan 14;11:30. doi: 10.1186/1471-2164-11-30 (PMC2824720; doi:10.1186/1471-2164-11-30)
Supplement: Additional file 3 — Application source code. The source code of the implementation of our method. [file 1471-2164-11-30-S3.BZ2 › indexing_suite_v2/indexing_suite/workaround.hpp]

// Header file workaround.hpp
//
// Indexing-specific workarounds for compiler problems.
//
// Copyright (c) 2003 Raoul M. Gough
//
// Use, modification and distribution is subject to the Boost Software
// License, Version 1.0. (See accompanying file LICENSE_1_0.txt or copy
// at http://www.boost.org/LICENSE_1_0.txt)
//
// History
// =======
// 2003/10/21   rmg     File creation
// 2008/12/08   Roman   Change indexing suite layout
//
// $Id: workaround.hpp,v 1.1.2.3 2003/11/17 19:27:13 raoulgough Exp $
//

#ifndef BOOST_PYTHON_INDEXING_WORKAROUND_HPP
#define BOOST_PYTHON_INDEXING_WORKAROUND_HPP

#include <boost/config.hpp>
#include <boost/detail/workaround.hpp>

# if (BOOST_WORKAROUND (__GNUC__, < 3))
#   // gcc versions before 3 (like 2.95.3) don't have the "at" member
#   // function in std::vector or std::deque
#   define BOOST_PYTHON_INDEXING_AT operator[]
# else
#   define BOOST_PYTHON_INDEXING_AT at
# endif

# if BOOST_WORKAROUND (BOOST_MSVC, <= 1300)
// Workaround the lack of a reset member function in std::auto_ptr
namespace boost { namespace python { namespace indexing {
template<typename T> void reset_auto_ptr (T &aptr, T::element_type *pptr) {
 aptr = T (pptr);
}
} } }
#   define BOOST_PYTHON_INDEXING_RESET_AUTO_PTR \
        ::boost::python::indexing::reset_auto_ptr
# else
#   define BOOST_PYTHON_INDEXING_RESET_AUTO_PTR( aptr, pptr ) \
        (aptr).reset(pptr)
# endif

#endif // BOOST_PYTHON_INDEXING_WORKAROUND_HPP
