# Supplementary material for: Variable structure motifs for transcription factor binding sites
Source: BMC Genomics. 2010 Jan 14;11:30. doi: 10.1186/1471-2164-11-30 (PMC2824720; doi:10.1186/1471-2164-11-30)
Supplement: Additional file 3 — Application source code. The source code of the implementation of our method. [file 1471-2164-11-30-S3.BZ2 › indexing_suite_v2/indexing_suite/pair.hpp]

// Header file pair.hpp
//
// Exposes std::pair< key, value > class
//
// Copyright (c) 2007 Roman Yakovenko
//
// Use, modification and distribution is subject to the Boost Software
// License, Version 1.0. (See accompanying file LICENSE_1_0.txt or copy
// at http://www.boost.org/LICENSE_1_0.txt)
//
// History
// =======
// 2007/2/11   rmg     File creation
// 2008/12/08   Roman   Change indexing suite layout
//

#ifndef BOOST_PYTHON_STD_PAIR_KEY_VALUE_11_02_2007_HPP
#define BOOST_PYTHON_STD_PAIR_KEY_VALUE_11_02_2007_HPP

#include <boost/config.hpp>
#include <indexing_suite/container_traits.hpp>
#include <indexing_suite/container_suite.hpp>
#include <indexing_suite/algorithms.hpp>
#include <boost/detail/workaround.hpp>

namespace boost { namespace python { namespace indexing { namespace mapping{

namespace details{

template< typename TValueType, typename TValueCallPolicies >
struct pair_exposer_t{

    typedef TValueType pair_type;
    typedef BOOST_DEDUCED_TYPENAME pair_type::first_type key_type;
    typedef BOOST_DEDUCED_TYPENAME pair_type::second_type mapped_type;
    typedef pair_exposer_t< TValueType, TValueCallPolicies > exposer_type;

    pair_exposer_t(const std::string& name){
        class_< pair_type >( name.c_str() )
            .def( "__len__", &exposer_type::len )
            .def( "__getitem__", &exposer_type::get_item )
            .add_property( "key", &exposer_type::get_key )
            .add_property( "value", &exposer_type::get_mapped );
    }

private:

    static size_t len( const pair_type& ){
        return 2;
    }

    static object get_item( pair_type& p, size_t index ){
        switch( index ){
            case 0:{
                return get_key( p );
            }
            case 1:{
                return get_mapped( p );
            }
            case 2:{
                objects::stop_iteration_error();
                return object(); //will not reach this line
            }
            default:{
                PyErr_SetString( PyExc_IndexError, "the only valid index numbers are: 0 and 1");
                throw_error_already_set();
                return object(); //will not reach this line
            }
        }
    }

    static object get_key( const pair_type& p ){
        return object( p.first );
    }

    static object get_mapped( pair_type& p ){
        typedef BOOST_DEDUCED_TYPENAME TValueCallPolicies::result_converter rc_type;
        typedef BOOST_DEDUCED_TYPENAME rc_type:: template apply< mapped_type >::type converter_type;
        converter_type converter;
        return object( handle<>( converter( p.second ) ) );
    }

};
} //details

template< typename TPythonClass, typename TValueType, typename TValueCallPolicies >
inline void register_value_type(TPythonClass &pyClass){
    typedef details::pair_exposer_t< TValueType, TValueCallPolicies > exposer_type;

    object class_name(pyClass.attr("__name__"));
    extract<std::string> class_name_extractor(class_name);
    std::string pair_name = class_name_extractor() + "_entry";

    exposer_type expose( pair_name );
}

} } } }

#endif // BOOST_PYTHON_STD_PAIR_KEY_VALUE_11_02_2007_HPP
