# Supplementary material for: Variable structure motifs for transcription factor binding sites
Source: BMC Genomics. 2010 Jan 14;11:30. doi: 10.1186/1471-2164-11-30 (PMC2824720; doi:10.1186/1471-2164-11-30)
Supplement: Additional file 3 — Application source code. The source code of the implementation of our method. [file 1471-2164-11-30-S3.BZ2 › indexing_suite_v2/readme.txt]

  This directory contains indexing suite version developed by Raoul Gough.

Installation instructions: copy "indexing" directory to "boost/python/suite" one.

Changes from original version
* bug fixes
* support for 64Bit platforms was added
* std::map and std::multimap containers got iteration functionality
* the suite was made to be "header only"
