# Supplementary material for: Variable structure motifs for transcription factor binding sites
Source: BMC Genomics. 2010 Jan 14;11:30. doi: 10.1186/1471-2164-11-30 (PMC2824720; doi:10.1186/1471-2164-11-30)
Supplement: Additional file 3 — Application source code. The source code of the implementation of our method. [file 1471-2164-11-30-S3.BZ2 › indexing_suite_v2/docs/indexing_suite_v2_files/boost.css]

H1
{
    FONT-SIZE: 200%
    COLOR: #00007f
}
H2
{
    FONT-SIZE: 150%;
}
H3
{
    FONT-SIZE: 125%;
}
H4
{
    FONT-SIZE: 108%;
}
BODY
{
    FONT-SIZE: 100%;
    BACKGROUND-COLOR: #ffffff
}
PRE
{
    MARGIN-LEFT: 2pc;
    FONT-SIZE: 80%;
    BACKGROUND-COLOR: #dfffff
}
CODE
{
    FONT-SIZE: 95%;
     white-space: pre
}
.index
{
    TEXT-ALIGN: left
}
.page-index
{
	TEXT-ALIGN: left
}
.definition
{
	TEXT-ALIGN: left
}
.footnote
{
    FONT-SIZE: 66%;
    VERTICAL-ALIGN: super;
    TEXT-DECORATION: none
}
.function-semantics
{
    CLEAR: left
}
.metafunction-semantics
{
    CLEAR: left
}
