# Supplementary material for: Variable structure motifs for transcription factor binding sites
Source: BMC Genomics. 2010 Jan 14;11:30. doi: 10.1186/1471-2164-11-30 (PMC2824720; doi:10.1186/1471-2164-11-30)
Supplement: Additional file 3 — Application source code. The source code of the implementation of our method. [file 1471-2164-11-30-S3.BZ2 › Infpy/python/infpy/gp/neural_network_kernel.py]

#
# Copyright John Reid 2006
#


from kernel import *
from real_kernel import *
import numpy, math

class NeuralNetworkKernel( RealKernel ):
	"""Following 4.29 in Gaussian Processes for Machine Learning
	
	No trainable paramaters
	"""
	
	def __init__( 
		self, 
		sigma
	):
		self.sigma = numpy.matrix( sigma, numpy.float64 )
		if self.sigma.shape[0] != self.sigma.shape[1]:
			raise RuntimeError( """Sigma must be a square matrix of size equal to """
				"""dimension of the data: %d, %d""" % self.sigma.shape )
		RealKernel.__init__( 
			self,
			numpy.asarray([ ]), 
			[ ], 
			self.sigma.shape[0]
		)

	def _calc_term( self, x1, x2 ):
		return 2.0 * x1 * self.sigma * x2.T
		
	def __str__( self ):
		return """NeuralNetworkKernel"""
		
	def __call__( self, x1, x2, identical = False ):
		(x1, x2) = self._check_args( x1, x2 )
		x1 = numpy.matrix( x1 )
		x2 = numpy.matrix( x2 )
		return ( 
			2.0 / math.pi
			* math.asin(
				self._calc_term( x1, x2 )
				/ math.sqrt(
					self._calc_term( x1, x1 )
					* self._calc_term( x2, x2 )
				)
			)
		)
