# Supplementary material for: Variable structure motifs for transcription factor binding sites
Source: BMC Genomics. 2010 Jan 14;11:30. doi: 10.1186/1471-2164-11-30 (PMC2824720; doi:10.1186/1471-2164-11-30)
Supplement: Additional file 3 — Application source code. The source code of the implementation of our method. [file 1471-2164-11-30-S3.BZ2 › Infpy/python/infpy/gp/matern_kernel.py]

#
# Copyright John Reid 2006
#


from kernel import *
from real_kernel import *
import numpy, math


class Matern32Kernel( RealKernel ):
	"""Eq 4.17 in Gaussian Processes for Machine Learning"""
	
	_root_three = math.sqrt( 3.0 )
	
	def __init__( self, params = None, priors = None, dimensions = None ):
		( params, priors, dimensions ) = kernel_init_args_helper(
			params,
			priors,
			dimensions
		)
		RealKernel.__init__(
			self,
			params,
			priors,
			dimensions
		)

	def __str__( self ):
		return """MaternKernel32"""
		
	def __call__( self, x1, x2, identical = False ):
		(x1, x2) = self._check_args( x1, x2 )
		r = Matern32Kernel._root_three * distance( x1, x2, self.params )
		return ( 1.0 + r ) * math.exp( - r )

	class Derivative( object ):
		def __init__( self, k, i ):
			self.k = k
			self.i = i
		def __call__( self, x1, x2, identical = False ):
			(x1, x2) = self.k._check_args( x1, x2 )
			r = Matern32Kernel._root_three * distance( x1, x2, self.k.params )
			dk_dr = -r * math.exp( -r )
			dr_dparam = (
				Matern32Kernel._root_three 
				* distance_derivative( x1, x2, self.k.params, self.i )
			)
			return dk_dr * dr_dparam


			
			
class Matern52Kernel( RealKernel ):
	"""Eq 4.17 in Gaussian Processes for Machine Learning"""
	
	_root_five = math.sqrt( 5.0 )
	
	def __init__( self, params = None, priors = None, dimensions = None ):
		( params, priors, dimensions ) = kernel_init_args_helper(
			params,
			priors,
			dimensions
		)
		RealKernel.__init__(
			self,
			params,
			priors,
			dimensions
		)

	def __str__( self ):
		return """MaternKernel52"""
		
	def __call__( self, x1, x2, identical = False ):
		(x1, x2) = self._check_args( x1, x2 )
		r = distance( x1, x2, self.params )
		r_root_5 = Matern52Kernel._root_five * r
		return (
			3.0 * r_root_5 + r_root_5 ** 2 + 3.0
		) * math.exp( - r_root_5 ) / 3.0

	class Derivative( object ):
		def __init__( self, k, i ):
			self.k = k
			self.i = i
		def __call__( self, x1, x2, identical = False ):
			(x1, x2) = self.k._check_args( x1, x2 )
			r = distance( x1, x2, self.k.params )
			return (
				- Matern52Kernel._root_five * 5.0 * r ** 2
				- 5.0 * r
			) * math.exp( - Matern52Kernel._root_five * r ) / 3.0 \
			* distance_derivative( x1, x2, self.k.params, self.i )
