# Supplementary material for: Variable structure motifs for transcription factor binding sites
Source: BMC Genomics. 2010 Jan 14;11:30. doi: 10.1186/1471-2164-11-30 (PMC2824720; doi:10.1186/1471-2164-11-30)
Supplement: Additional file 3 — Application source code. The source code of the implementation of our method. [file 1471-2164-11-30-S3.BZ2 › Infpy/python/infpy/gp/pre_calculated_kernel.py]

#
# Copyright John Reid 2006
#


from kernel import *
import numpy

class PreCalculatedKernel( Kernel ):
	"""A kernel that has been pre-computed"""
	
	def __init__( 
		self,
		objects,
		matrix
	):
		"""objects: The objects that we have pre-computed the kernel on
		matrix: The kernel values
		"""
		self.objects = objects
		self.matrix = numpy.array( matrix, copy = True )
		if len( self.matrix.shape ) != 2:
			raise RuntimeError( 'Kernel must be of rank 2' )
		if self.matrix.shape[0] != self.matrix.shape[1]:
			raise RuntimeError( 'Kernel must be square' )
		if self.matrix.shape[0] != len( objects ):
			raise RuntimeError( 'Kernel must be of same size as objects' )
		self.indices = dict(
			[
				( o, i )
				for i, o in enumerate( objects )
			]
		)
		Kernel.__init__( self, [], [] )

	def __str__( self ):
		return """PreCalculatedKernel"""
		
	def __call__( self, x1, x2, identical = False ):
		if identical and x1 != x2: raise RuntimeError( 'x1 and x2 should be identical' )
		return self.matrix[
			self.indices[ x1 ],
			self.indices[ x2 ]
		]
