# Supplementary material for: Variable structure motifs for transcription factor binding sites
Source: BMC Genomics. 2010 Jan 14;11:30. doi: 10.1186/1471-2164-11-30 (PMC2824720; doi:10.1186/1471-2164-11-30)
Supplement: Additional file 3 — Application source code. The source code of the implementation of our method. [file 1471-2164-11-30-S3.BZ2 › Infpy/python/infpy/gp/piecewise_poly_kernel.py]

#
# Copyright John Reid 2006
#


from real_kernel import *
import numpy, math

class PiecewisePolyKernel( RealKernel ):
	"""Eq 4.21 in Gaussian Processes for Machine Learning
	
	Base class for specialisations for specific values of q
	
	Will produce a sparse covariance matrix with 0's where r > 1
	"""
	
	def __init__( 
		self,
		q,
		params = None, 
		priors = None, 
		dimensions = None 
	):
		( params, priors, dimensions ) = kernel_init_args_helper(
			params,
			priors,
			dimensions
		)
		RealKernel.__init__(
			self,
			params,
			priors,
			dimensions
		)
		self.q = int(q)
		self.j = int(dimensions) / 2 + self.q + 1

		
class PiecewisePoly0Kernel( PiecewisePolyKernel ):
	"""Eq 4.21 in Gaussian Processes for Machine Learning; q=0"""
	
	def __init__( 
		self,
		params = None, 
		priors = None, 
		dimensions = None 
	):
		PiecewisePolyKernel.__init__( self, 0, params, priors, dimensions )
		
	def __str__( self ):
		return """PiecewisePolyKernel( q = 0 )"""
		
	def __call__( self, x1, x2, identical = False ):
		(x1, x2) = self._check_args( x1, x2 )
		r = distance( x1, x2, self.params )
		if r >= 1.0: return 0
		return (
			( 1.0 - r ) ** self.j
		)

	class Derivative( object ):
		def __init__( self, k, i ):
			self.k = k
			self.i = i
		def __call__( self, x1, x2, identical = False ):
			(x1, x2) = self.k._check_args( x1, x2 )
			r = distance( x1, x2, self.k.params )
			if r >= 1.0: return 0
			return (
				- self.k.j * (1.0 - r) ** (self.k.j - 1)
			) * distance_derivative( x1, x2, self.k.params, self.i )

class PiecewisePoly1Kernel( PiecewisePolyKernel ):
	"""Eq 4.21 in Gaussian Processes for Machine Learning; q=1"""
	
	def __init__( 
		self,
		params = None, 
		priors = None, 
		dimensions = None 
	):
		PiecewisePolyKernel.__init__( self, 1, params, priors, dimensions )
		
	def __str__( self ):
		return """PiecewisePolyKernel( q = 1 )"""
		
	def __call__( self, x1, x2, identical = False ):
		(x1, x2) = self._check_args( x1, x2 )
		r = distance( x1, x2, self.params )
		if r >= 1.0: return 0
		return (
			( 1.0 - r ) ** (self.j + 1)
		) * ((self.j + 1) * r + 1.0 )

	class Derivative( object ):
		def __init__( self, k, i ):
			self.k = k
			self.i = i
		def __call__( self, x1, x2, identical = False ):
			(x1, x2) = self.k._check_args( x1, x2 )
			r = distance( x1, x2, self.k.params )
			if r >= 1.0: return 0
			return (
				(1.0 - r) ** self.k.j
				* (
					(1 + self.k.j) * (1.0 - r)
					+ ((-self.k.j**2  - 2 * self.k.j - 1) * r - self.k.j - 1.0)
				)
			) * distance_derivative( x1, x2, self.k.params, self.i )
