# Supplementary material for: Variable structure motifs for transcription factor binding sites
Source: BMC Genomics. 2010 Jan 14;11:30. doi: 10.1186/1471-2164-11-30 (PMC2824720; doi:10.1186/1471-2164-11-30)
Supplement: Additional file 3 — Application source code. The source code of the implementation of our method. [file 1471-2164-11-30-S3.BZ2 › Infpy/python/infpy/gp/kernel_short_names.py]

#
# Copyright John Reid 2008
#

import infpy.gp

LN = infpy.LogNormalDistribution
Gamma = infpy.GammaDistribution
Constant = infpy.gp.ConstantKernel
Noise = infpy.gp.noise_kernel
SE = infpy.gp.SquaredExponentialKernel
RQ = infpy.gp.RationalQuadraticKernelAlphaParameterised
Periodic = infpy.gp.FixedPeriod1DKernel
Fix = infpy.gp.KernelParameterFixer
