# Supplementary material for: Variable structure motifs for transcription factor binding sites
Source: BMC Genomics. 2010 Jan 14;11:30. doi: 10.1186/1471-2164-11-30 (PMC2824720; doi:10.1186/1471-2164-11-30)
Supplement: Additional file 3 — Application source code. The source code of the implementation of our method. [file 1471-2164-11-30-S3.BZ2 › Infpy/python/infpy/gp/kernel.py]

#
# Copyright John Reid 2006
#

import infpy
import numpy

def kernel_init_args_helper(
	params = None,
	priors = None,
	dimensions = None,
	num_extra_params = 0
):
	"""
	A helper function to allow user to only specify some of the priors,
	parameters and dimensions arguments.

	params: the parameters
	priors: the priors over the parameters
	dimensions: the number of dimensions of the input values
	num_extra_params: the number of extra parameters (over and above one per
	    dimension)

	This function fills any unspecified arguments in with defaults.

	It returns (params, priors, dimensions)
	"""
	# Try and work out dimensions if not specified
	if None == dimensions:
		if None == params:
			if None == priors: dimensions = 1 # assume dims = 1
			else: dimensions = len(priors) - num_extra_params
		else:
			dimensions = len(params) - num_extra_params
	if 1 > dimensions: raise RuntimeError('# dimensions must be positive')

	# Use defaults if params and/or priors not set
	if None == params:
		params = numpy.ones( dimensions + num_extra_params, numpy.float64 )
	if None == priors:
		priors = [ None ] * (dimensions + num_extra_params)
	params = numpy.asarray( params, numpy.float64 )
	
	# Check params and priors agree in length and with # dimensions
	if len(params) != len(priors):
		raise RuntimeError( """Must have same number of priors (%d) """
			"""as parameters (%d))""" % ( len(priors), len(params) ) )
	if len(params) != dimensions + num_extra_params:
		raise RuntimeError( """Must supply %d more parameter(s) (%d) than """
			"""dimensions (%d).""" % (
			num_extra_params, len(params), dimensions
		) )
		
	# all done
	return ( params, priors, dimensions )


class Kernel( object ):
	"""
	Base class for all Gaussian process kernels
	"""
	
	def __init__( 
		self, 
		params, 
		param_priors
	):
		if len(params) != len(param_priors):
			raise RuntimeError( """Must have same number of priors as parameters""" )
		self.params = params
		self.param_priors = param_priors
		has_derivative_class = False
		try:
			self.__class__.Derivative
			has_derivative_class = True
		except:
			pass
		if has_derivative_class:
			self.derivatives = [ 
				self.__class__.Derivative( self, i ) 
				for i in xrange( len(params) )
			]
			
			
	def __mul__(self, k_rhs):
		"""
		@return: The product of self and k_rhs
		"""
		return ProductKernel(self, k_rhs)
			
			
	def __add__(self, k_rhs):
		"""
		@return: The sum of self and k_rhs
		"""
		return SumKernel(self, k_rhs)
		
		
	def set_params( self, new_params ):
		"""
		Set the parameters of the kernel
		"""
		if len( new_params ) != len( self.params ):
			raise RuntimeError( """Wrong number of parameters supplied (%d). """
		        """Was expecting %d"""
				% ( len( new_params ), len( self.params ) ) )
		for i, p in enumerate( new_params ):
			self.params[i] = p
		
	def supports( self, p ):
		"""
		True if all the parameters, p, are in the support of the kernel's priors
		"""
		if len( p ) != len( self.param_priors ):
			raise RuntimeError( """Must supply same number of parameters as the"""
				"""kernel has priors""" )
		for p1, prior in zip( p, self.param_priors ):
			if None != prior and not prior.supports( p1 ): return False
		return True

	def __str__( self ):
		"""String representation of kernel"""
		raise RuntimeError( """%s.__str__() Should have been implemented """
			"""in base class""" % str(self.__class__) )
		
	def __call__( self, x1, x2, identical = False ):
		"""Returns value of kernel for the specified data points
		
		If identical == True x1 and x2 are the same sample
		"""
		raise RuntimeError, 'Kernel.__call__() should be implemented in sub-class'

	def derivative_wrt_param( self, i ):
		"""
		Returns the derivative of the kernel with respect to the i'th parameter.
		"""
		return self.derivatives[i]
	

		
class ConstantKernel( Kernel ):
	"""
	A constant kernel.
	"""
	
	def __init__( self, constant = 1.0, prior = infpy.GammaDistribution() ):
		"""Initialise the constant kernel
		"""
		import types
		Kernel.__init__( self, numpy.asarray([constant], numpy.float64), [ prior ] )

	def __str__( self ):
		return "ConstantKernel( %f )" % self.params[0]

	def __call__( self, x1, x2, identical = False ):
		return self.params[0]
		
	class Derivative( object ):
		def __init__( self, k, i ):
			self.k = k
			assert 0 == i
		def __call__( self, x1, x2, identical = False ):
			return 1.0

			
class ConstantSquaredKernel( Kernel ):
	def __init__( self, constant = 1.0, prior = infpy.LogNormalDistribution() ):
		"""
		Initialise the constant kernel
		
		@arg constant: Actually the square root of the constant
		@arg prior: Actually the prior of the square root of the constant
		"""
		import types
		Kernel.__init__( self, numpy.asarray([constant], numpy.float64), [ prior ] )

	def __str__( self ):
		return "ConstantSquaredKernel( %f )" % self.params[0] ** 2

	def __call__( self, x1, x2, identical = False ):
		return self.params[0] ** 2

	class Derivative( object ):
		def __init__( self, k, i ):
			self.k = k
			assert 0 == i
		def __call__( self, x1, x2, identical = False ):
			return 2 * self.k.params[0]


class IdenticalKernel( Kernel ):		
	"""
	1 if x1 and x2 are identical, 0 otherwise
	"""
	
	def __init__( self ):
		Kernel.__init__( self, numpy.asarray([ ]), [ ] )

	def __str__( self ):
		return "IdenticalKernel"

	def __call__( self, x1, x2, identical = False ):
		if identical: return 1.0
		else: return 0.0


		
class EqualityKernel( Kernel ):		
	"""
	1 if x1 and x2 are equal, 0 otherwise
	"""
	
	def __init__( self ):
		Kernel.__init__( self, numpy.asarray([ ]), [ ] )

	def __str__( self ):
		return "EqualityKernel"

	def __call__( self, x1, x2, identical = False ):
		if x1 == x2: return 1.0
		else: return 0.0

		
class KernelParameterFixer( Kernel ):
	"""
	A wrapper kernel that hides (i.e. fixes) the parameters of another kernel
	
	To users of this class it appears as the kernel has no parameters to optimise.
	This can be useful when you have a mixture kernel and you only want to learn 
	one child kernel's parameters.
	"""
	
	def __init__( self, hidden_k ):
		Kernel.__init__( self, numpy.asarray([ ]), [ ] )
		self.hidden_k = hidden_k

	def __str__( self ):
		return "ParameterFixerKernel"

	def __call__( self, x1, x2, identical = False ):
		return self.hidden_k( x1, x2, identical )
		

	
def noise_kernel( sigma = 1.0, sigma_prior = infpy.LogNormalDistribution() ):
	return IdenticalKernel() * ConstantSquaredKernel( sigma, sigma_prior )
		

from sum_kernel import *
