# Supplementary material for: Variable structure motifs for transcription factor binding sites
Source: BMC Genomics. 2010 Jan 14;11:30. doi: 10.1186/1471-2164-11-30 (PMC2824720; doi:10.1186/1471-2164-11-30)
Supplement: Additional file 3 — Application source code. The source code of the implementation of our method. [file 1471-2164-11-30-S3.BZ2 › Infpy/python/infpy/gp/test/gp_test.py]

#
# Copyright John Reid 2006
#


from infpy.gp import *
import unittest


				
class GPTest( unittest.TestCase ):
	def setUp( self ):
		#
		# Set up some training data
		#
		self.training_points = [ 
			( [ 1.05 ], 0 ),
			( [ 2.0 ], 0.3 ),
			( [ 2.5 ], 0.5 ),
			( [ 2.7 ], 0.4 ),
			( [ 3.0 ], 0 ),
			( [ 4.0 ], 1.0 )
		]
		# make the data's mean 0 
		mean = sum( 
			x[0] for (x, v) in self.training_points 
		) / len( self.training_points )
		for x, v in self.training_points: x[0] -= mean
		
		
	
		# 
		# Create a gaussian process
		#
		X = [ x for x,v in self.training_points ]
		y = numpy.array( [ v for x,v in self.training_points ] )
		K = SumKernel( 
			SquaredExponentialKernel( params = [ 1.0 ] ),
			noise_kernel( 0.3 ) )
		self.gp = GaussianProcess(
			X,
			y,
			K )
			
		# 
		# Some parameters we can test the gradients at
		#
		self.test_kernel_parameters = [
			[ 0.53501393, 0.29317574],
		]
						
	def tearDown( self ):
		self.gp = self.training_points = self.test_kernel_parameters = None

	def testSampleFrom( self ):
		gp_sample_from( 
			self.gp,
			[
				[ 2.78 ],
				[ 3.78 ],
				[ 4.78 ],
				[ 5.78 ],
				[ 6.78 ],
			]
		)
			
	def testLearn( self ):
		gp_learn_hyperparameters( self.gp, disp = False )
			
	def testGradients( self ):
		for x0 in self.test_kernel_parameters:
			# print x0
			ll = GP_LL_fn( self.gp )
			ll_deriv = GP_LL_deriv_fn( self.gp, needs_to_set_params = True )
			infpy.check_gradients( ll, ll_deriv, x0 )
		
if __name__ == "__main__":
	unittest.main()
