# Supplementary material for: Variable structure motifs for transcription factor binding sites
Source: BMC Genomics. 2010 Jan 14;11:30. doi: 10.1186/1471-2164-11-30 (PMC2824720; doi:10.1186/1471-2164-11-30)
Supplement: Additional file 3 — Application source code. The source code of the implementation of our method. [file 1471-2164-11-30-S3.BZ2 › Infpy/python/infpy/gp/test/kernel_test.py]

#
# Copyright John Reid 2006
#

from infpy.gp import *
import unittest, numpy.random

num_tests = 100
def data_generator( dimensions ):
	for i in range(num_tests):
		yield numpy.random.uniform( -2.0, 2.0, dimensions ) 
def param_generator( num_params ):
	for i in range(num_tests):
		yield numpy.random.uniform( 0.0, 2.0, dimensions ) 


if False:
	class KernelTest( unittest.TestCase ):
		"""Test case for all kernels"""
		def setUp( self ):
			from numpy import linspace
			self.kernels = [
				( 
					'NeuralNetworkKernel', # name
					lambda p: NeuralNetworkKernel( 
						numpy.identity( 2, numpy.float64 ) ), # to create
					2, # data dimensions
					0, # parameters
				),
				( 
					'SquaredExponentialKernel', # name
					lambda p: SquaredExponentialKernel( params = p ), # to create
					3, # data dimensions
					3, # parameters
				),
				( 
					'ModulatedSquaredExponentialKernel', # name
					lambda p: ModulatedSquaredExponentialKernel( ), # to create
					5, # data dimensions
					0, # parameters
				),
				( 
					'RationalQuadraticKernel', # name
					lambda p: RationalQuadraticKernel( alpha = 1.0, params = p ), # to create
					3, # data dimensions
					3, # parameters
				),
				( 
					'RationalQuadraticKernelAlphaParameterised', # name
					lambda p: RationalQuadraticKernelAlphaParameterised( params = p ), # to create
					3, # data dimensions
					4, # parameters
				),
				( 
					'PiecewisePoly0Kernel', # name
					lambda p: PiecewisePoly0Kernel( params = p ), # to create
					3, # data dimensions
					3, # parameters
				),
				( 
					'PiecewisePoly1Kernel', # name
					lambda p: PiecewisePoly1Kernel( params = p ), # to create
					3, # data dimensions
					3, # parameters
				),
				( 
					'Matern32Kernel', # name
					lambda p: Matern32Kernel( params = p ), # to create
					3, # data dimensions
					3, # parameters
				),
				( 
					'Matern52Kernel', # name
					lambda p: Matern52Kernel( params = p ), # to create
					3, # data dimensions
					3, # parameters
				),
				( 
					'noise_kernel', # name
					noise_kernel, # to create
					3, # data dimensions
					1, # parameters
				),
				( 
					'SumKernel', # name
					lambda p: # to create
						SumKernel(
							SquaredExponentialKernel( params = p[:2] ), 
							noise_kernel( p[2:] )
						),
					2, # data dimensions
					3, # parameters
				),
				( 
					'FixedPeriod1DKernel', # name
					lambda p: FixedPeriod1DKernel( 1.0, p[0] ),
					1, # data dimensions
					1, # parameters
				),
			]
			
		def tearDown( self ):
			del self.kernels
			
		def testParameterFixer( self ):
			for name, kernel_func, data_dims, num_params in self.kernels:
				# print name
				for x1,x2,params in zip( 
					data_generator( data_dims ), 
					data_generator( data_dims ),
					param_generator( num_params )
				):
					assert (
						kernel_func( params )(x1, x2) 
						==
						KernelParameterFixer( kernel_func( params ) )(x1, x2)
					)
			
		def testGradient( self ):
			for name, kernel_func, data_dims, num_params in self.kernels:
				# print name
				for x1,x2,params in zip( 
					data_generator( data_dims ), 
					data_generator( data_dims ),
					param_generator( num_params )
				):
					check_gradients( 
						lambda t: kernel_func( t )(x1, x2), # create kernel and call on x1,x2
						lambda t: [ # create kernel and call derivative for each param on x1,x2
							kernel_func( t ).derivative_wrt_param(i)(x1, x2)
							for i in range( len( t ) ) 
						],
						params 
					)

class RealKernelTest( unittest.TestCase ):
	"""Test case for all kernels on real vector spaces"""
	def setUp( self ):
		self.kernel_constructors = [
			lambda dims: RationalQuadraticKernel( alpha = 1.0, dimensions = dims ),
			lambda dims: RationalQuadraticKernelAlphaParameterised( dimensions = dims ),
			lambda dims: SquaredExponentialKernel( dimensions = dims ),
			lambda dims: ModulatedSquaredExponentialKernel( ),  
			lambda dims: PiecewisePoly0Kernel( dimensions = dims ),
			lambda dims: PiecewisePoly1Kernel( dimensions = dims ),
			lambda dims: Matern32Kernel( dimensions = dims ),  
			lambda dims: Matern52Kernel( dimensions = dims ),  
			lambda dims: NeuralNetworkKernel( sigma = numpy.identity( dims ) ),  
			lambda dims: FixedPeriod1DKernel( fixed_period = 1.0 ),  
			lambda dims: noise_kernel( ),  
			lambda dims: SumKernel(
				Matern32Kernel( dimensions = dims ),
				ConstantKernel( 1.0 ) ),  
			lambda dims: ProductKernel(  
				Matern32Kernel( dimensions = dims ),
				ConstantKernel( 3.0 ) ),  
		]
	
	def testStr( self ):
		"""Test string representation of kernel"""
		[
			str( kernel_constructor( 2 ) )
			for kernel_constructor
			in self.kernel_constructors
		]
									
	
	def testGradients( self ):
		"""Test the gradients of the kernel"""
		# for each kernel
		for kernel_constructor in self.kernel_constructors:
			# for each number of dimensions we want to test
			for dims in [ 1, 2, 3, 4 ]:
				# construct the kernel
				k = kernel_constructor( dims )

				# positions of our test data points
				mean = numpy.zeros( dims, numpy.float64 )
				cov = numpy.identity( dims, numpy.float64 )
				def test_point():
					return numpy.random.multivariate_normal( mean, cov )	

				# parameters at which to test
				params = [ 
					None == prior and 1.0 or prior.sample_from() 
					for prior in k.param_priors
				]
					
				# two test points
				x1, x2 = ( test_point(), test_point() )

				# function evaluated at this parameter and test points
				def f( p ):
					k.set_params( p )
					return numpy.asarray( [ k( x1, x2 ) ] )

				# derivative
				def fprime( p ):
					k.set_params( p )
					return numpy.asarray( [ 
						k.derivative_wrt_param( i )( x1, x2 )
						for i in xrange( len( p ) )
					] )
				
				try:
					# check the calculated gradient matches the approximation by expansion
					infpy.check_gradients( f, fprime, params )

				except:
					print 'Problem with %s' % str(k)
					print 'Parameters = %s' % str(params)
					print 'x1 = %s' % str(x1)
					print 'x2 = %s' % str(x2)
					raise
						
	
if __name__ == "__main__":
	unittest.main()
