# Supplementary material for: Variable structure motifs for transcription factor binding sites
Source: BMC Genomics. 2010 Jan 14;11:30. doi: 10.1186/1471-2164-11-30 (PMC2824720; doi:10.1186/1471-2164-11-30)
Supplement: Additional file 3 — Application source code. The source code of the implementation of our method. [file 1471-2164-11-30-S3.BZ2 › Infpy/python/infpy/gp/periodic_kernel.py]

#
# Copyright John Reid 2006
#


from kernel import *
from real_kernel import *
import numpy, math


class FixedPeriod1DKernel( RealKernel ):
	"""See 4.31 in GP for ML
	
	Could be generalised to more than one dimension or for parameterisable periods
	"""
	def __init__(
		self,
		fixed_period,
		length = 1.0,
		prior = infpy.LogNormalDistribution()
	):
		self.period = fixed_period
		RealKernel.__init__( 
			self, 
			numpy.asarray( [ length ] ),
			[ prior ],
            0
		)

	def d( self, x1, x2 ):
		return math.pi * (x1[0] - x2[0]) / self.period
		
	def __str__( self ):
		return """PeriodicKernel( period = %f )""" % self.period
		
	def __call__( self, x1, x2, identical = False ):
		(x1, x2) = self._check_args( x1, x2 )
		return math.exp(
			- 2.0
			* math.sin( self.d(x1, x2) ) ** 2
			/ self.params[0] ** 2
		)

	class Derivative( object ):
		def __init__( self, k, i ):
			self.k = k
			assert 0 == i
		def __call__( self, x1, x2, identical = False ):
			(x1, x2) = self.k._check_args( x1, x2 )
			d = self.k.d(x1, x2)
			return (
				4.0 * math.sin( d ) ** 2
				* math.exp(
					- 2.0
					* math.sin( d ) ** 2
					/ self.k.params[0] ** 2
				)
				/ self.k.params[0] ** 3                                        
			)
