# Supplementary material for: Variable structure motifs for transcription factor binding sites
Source: BMC Genomics. 2010 Jan 14;11:30. doi: 10.1186/1471-2164-11-30 (PMC2824720; doi:10.1186/1471-2164-11-30)
Supplement: Additional file 3 — Application source code. The source code of the implementation of our method. [file 1471-2164-11-30-S3.BZ2 › Infpy/python/infpy/gp/rational_quadratic_kernel.py]

#
# Copyright John Reid 2006
#


from real_kernel import *
import numpy, math

class RationalQuadraticKernel( RealKernel ):
	"""Following 4.19 in Gaussian Processes for Machine Learning
	
	http://wiki.axiom-developer.org/SandBox8
		\begin{axiom}
	k := (1+r2/(2*a))**(-a)
	differentiate(k,a)
	differentiate(k,r)
	\end{axiom}

	Alpha is not a trainable parameter.
	The parameters are for the lengthscale in the r term.
	"""
	
	def __init__( 
		self,
		alpha,
		params = None, 
		priors = None, 
		dimensions = None
	):
		self.alpha = alpha
		( params, priors, dimensions ) = kernel_init_args_helper(
			params,
			priors,
			dimensions
		)
		RealKernel.__init__(
			self,
			params,
			priors,
			dimensions
		)

	def __str__( self ):
		return """RQKernelFixedAlpha( alpha = %f )""" % self.alpha
		
	def __call__( self, x1, x2, identical = False ):
		(x1, x2) = self._check_args( x1, x2 )
		r2 = distance_2( x1, x2, self.params )
		return ( 1.0 + r2 / ( 2.0 * self.alpha ) ) ** (-self.alpha)

	class Derivative( object ):
		def __init__( self, k, i ):
			self.k = k
			self.i = i
		def __call__( self, x1, x2, identical = False ):
			(x1, x2) = self.k._check_args( x1, x2 )
			r2 = distance_2( x1, x2, self.k.params )
			term = 1.0 + r2 / ( 2.0 * self.k.alpha )
			return -(
				term ** (-self.k.alpha-1.0)
				/ 2.0
			) * distance_2_derivative( x1, x2, self.k.params, self.i )

class RationalQuadraticKernelAlphaParameterised( RealKernel ):
	"""Following 4.19 in Gaussian Processes for Machine Learning
	
	http://wiki.axiom-developer.org/SandBox8
		\begin{axiom}
	k := (1+r2/(2*a))**(-a)
	differentiate(k,a)
	differentiate(k,r)
	\end{axiom}

	The first parameter is alpha.
	The rest of the parameters are for the lengthscale in the r term.
	"""
	
	def __init__( 
		self, 
		params = None, 
		priors = None, 
		dimensions = None
	):
		( params, priors, dimensions ) = kernel_init_args_helper(
			params,
			priors,
			dimensions,
			num_extra_params = 1
		)
		RealKernel.__init__( 
			self,
			params,
			priors,
			dimensions
		)

	def alpha( self ): return self.params[0]

	def __call__( self, x1, x2, identical = False ):
		(x1, x2) = self._check_args( x1, x2 )
		r2 = distance_2( x1, x2, self.params[1:] )
		return ( 1.0 + r2 / ( 2.0 * self.alpha() ) ) ** (-self.alpha())

	def __str__( self ):
		return """RQKernelAlphaParameterised( alpha = %f )""" % self.alpha()
		
	class Derivative( object ):
		def __init__( self, k, i ):
			self.k = k
			self.i = i
		def __call__( self, x1, x2, identical = False ):
			(x1, x2) = self.k._check_args( x1, x2 )
			r2 = distance_2( x1, x2, self.k.params[1:] )
			term = 1.0 + r2 / ( 2.0 * self.k.alpha() )
			if self.i == 0: # alpha
				return (
					-2.0 * self.k.alpha() * math.log( term ) * term ** (-self.k.alpha())
					+ r2 * term ** (-self.k.alpha() - 1)
				) / (
					2 * self.k.alpha()
				)
			else: # lengthscale
				return -(
					term ** (-self.k.alpha()-1.0)
					/ 2.0
				) * distance_2_derivative( x1, x2, self.k.params[1:], self.i - 1 )
