# Supplementary material for: Variable structure motifs for transcription factor binding sites
Source: BMC Genomics. 2010 Jan 14;11:30. doi: 10.1186/1471-2164-11-30 (PMC2824720; doi:10.1186/1471-2164-11-30)
Supplement: Additional file 3 — Application source code. The source code of the implementation of our method. [file 1471-2164-11-30-S3.BZ2 › Infpy/python/infpy/gp/sum_kernel.py]

#
# Copyright John Reid 2006
#


from kernel import *
import infpy
import numpy, math

class IndexMixer( object ):
	"""Mixes two indexable objects to provide one seamlessly indexable object
	
	That is len(IndexMixer(x1,x2))=len(x1)+len(x2) 
	"""
	def __init__( self, o1, o2 ):
		self.o1 = o1
		self.o2 = o2

	def _check_key( self, key ):
		if int != type(key): raise TypeError, 'Need integral key'
		if 0 > key >= len(self): raise IndexError, 'Index out of range'
	
	def _get_container_and_index( self, key ):
		self._check_key( key )
		if key < len(self.o1): return (self.o1, key)
		else: return (self.o2, key - len(self.o1))

	def	__len__( self ): 
		return len(self.o1) + len(self.o2)

	def	__getitem__( self, key ):
		o, k = self._get_container_and_index(key)
		return o.__getitem__( k )
	
	def	__setitem__( self, key, value ):
		o, k = self._get_container_and_index(key)
		return o.__setitem__( k, value )
	
	def	__delitem__( self, key ):
		o, k = self._get_container_and_index(key)
		return o.__delitem__( k )
	
	class Iter( object ):
		def __init__( self, mixer ):
			self.mixer = mixer
			self.i = 0
		def next( self ):
			self.i += 1
			if self.i > len(self.mixer): raise StopIteration
			return self.mixer[self.i-1]
			
	def	__iter__( self ):
		return IndexMixer.Iter(self)
		# raise RuntimeError, '__iter__() not implemented'
		
	def __str__( self ):
		return '[ %s ]' % ", ".join( str( i ) for i in self )			
		
		
class MixKernel( Kernel ):
	"""Kernel that mixes two other kernels. E.g. used as sub-class for SumKernel
	"""
	def __init__( self, k1, k2 ):
		Kernel.__init__( 
			self, 
			IndexMixer( k1.params, k2.params ),
			IndexMixer( k1.param_priors, k2.param_priors )
		)
		self.k1 = k1
		self.k2 = k2

	def _get_kernel_and_index( self, key ):
		"""Returns a tuple:
			
		(kernel the key refers to, other kernel, index into this kernel)
		"""
		if key < len(self.k1.params): 
			return (self.k1, self.k2, key)
		else:
			return (self.k2, self.k1, key - len(self.k1.params))

class SumKernel( MixKernel ):
	"""The sum of 2 other kernels"""
	def __init__( self, k1, k2 ):
		MixKernel.__init__( self, k1, k2 )

	def __call__( self, x1, x2, identical = False ):
		return self.k1( x1, x2, identical ) + self.k2( x1, x2, identical )
			
	def __str__( self ):
		return """SumKernel( %s + %s )""" % ( str(self.k1), str(self.k2) )
		
	def derivative_wrt_param( self, index ):
		k, other_k, i = self._get_kernel_and_index( index )
		return k.derivative_wrt_param( i )

	
class ProductKernel( MixKernel ):
	"""The product of 2 other kernels"""
	def __init__( self, k1, k2 ):
		MixKernel.__init__( self, k1, k2 )

	def __call__( self, x1, x2, identical = False ):
		# print x1,x2,identical,self.k1( x1, x2, identical ),self.k2( x1, x2, identical )
		return (
			self.k1( x1, x2, identical )
			* self.k2( x1, x2, identical )
		)
			
	def __str__( self ):
		return """ProductKernel( %s * %s )""" % ( str(self.k1), str(self.k2) )
		
	def derivative_wrt_param( self, index ):
		k, other_k, i = self._get_kernel_and_index( index )
		dp = k.derivative_wrt_param(i)
		return (
			lambda x1, x2, identical = False:
				other_k(x1, x2, identical) * dp(x1, x2, identical)
		)
	
