# Supplementary material for: Variable structure motifs for transcription factor binding sites
Source: BMC Genomics. 2010 Jan 14;11:30. doi: 10.1186/1471-2164-11-30 (PMC2824720; doi:10.1186/1471-2164-11-30)
Supplement: Additional file 3 — Application source code. The source code of the implementation of our method. [file 1471-2164-11-30-S3.BZ2 › Infpy/python/infpy/gp/gp_examples.py]

#
# Copyright John Reid 2009
#

import numpy, math, pylab, infpy, sys, scipy.stats

def gp_ex_fixed_period_1():
	"""Example of the fixed period kernel"""
	start, end = 0.0, 4.0
	X = infpy.gp_1D_X_range( start, end, 0.4 )
	y = numpy.asarray( [ math.sin( 2.0 * math.pi * x[0] ) for x in X ] )
	# pylab.plot( [ x[0] for x in X ], [ y1 for y1 in y ] )
	# pylab.show()  
	# return
	LN = infpy.LogNormalDistribution                     
	Gamma = infpy.GammaDistribution                     
	k = (
		infpy.noise_kernel( 0.1, LN(  ) )
		+ infpy.ConstantKernel( 1.0, Gamma(  ) )
		* infpy.FixedPeriod1DKernel( 1.0 )
	)                                                              
	gp = infpy.GaussianProcess( X, y, k )
	infpy.gp_learn_hyperparameters( gp )                       
	infpy.gp_1D_predict( gp )                       
# gp_ex_fixed_period_1()

def gp_ex_fixed_period():
	"""Example of the fixed period kernel"""
	start, end = -4.0, 0.0
	X = infpy.gp_1D_X_range( start, end, 1.3 )
	# X = [ ]
	# X = [ [ 0.0 ] ]
	# X = [ [ 0.0 ], [ 1.0 ] ]
	# X = [ [ 0.0 ], [ -1.0 ], [ -2.0 ], [ -3.0 ], ]
	y = numpy.asarray( [ math.sin( 2.0 * math.pi * x[0] ) for x in X ] )
	# pylab.plot( [ x[0] for x in X ], [ y1 for y1 in y ] )
	# pylab.show()
	LN = infpy.LogNormalDistribution                     
	k = (
		infpy.FixedPeriod1DKernel( 1.0 )
		+ infpy.noise_kernel( 0.1 )
	)                                                              
	gp = infpy.GaussianProcess( X, y, k )
	sample_X = infpy.gp_1D_X_range( start, end, 0.03 )
	y = infpy.gp_sample_from( gp, sample_X )          
	( y, V_f_star, log_p_y_given_X ) = gp.predict( sample_X )
	infpy.gp_plot_prediction( sample_X, y )                       
	infpy.gp_title_and_show( gp )
# gp_ex_fixed_period()

def gp_ex_output_scale():
	"""Examine how kernel parameters should change for scaled outputs"""
	start, end = 0.0, 1.0
	X = infpy.gp_1D_X_range( start, end, 0.04 )
	
	noise_level = 0.1
	small_y = infpy.gp_zero_mean(
		numpy.asarray(
			[ x[0]**2 + noise_level * scipy.stats.norm().rvs()[0] for x in X ]
		)
	)
	# big_y = small_y * 100.0
	
	LN = infpy.LogNormalDistribution
	k = (
		infpy.noise_kernel( noise_level, LN( math.log( math.sqrt( noise_level ) ) ) )
		+ infpy.ConstantSquaredKernel( 1.0, LN( math.log( 1.0 ) ) )
		* infpy.SquaredExponentialKernel( [ 1.0 ], [ LN() ] )
	)
	gp = infpy.GaussianProcess( X, small_y, k )

	infpy.gp_1D_predict( gp, 100 )
	
	infpy.gp_learn_hyperparameters( gp )
	infpy.gp_1D_predict( gp, 100 )
# gp_ex_output_scale()

def gp_ex_fig_22():
	"""Similar to figure 2.2 in GP for ML book"""
	X = [
		[ -4.0 ],
		[ -3.0 ],
		[ -1.0 ],
		[  0.0 ],
		[  2.0 ],
	]
	y = numpy.array( [
		-2.0,
		0.0,
		1.0,
		2.0,
		-1.0
	] )
	LN = infpy.LogNormalDistribution                     
	Gamma = infpy.GammaDistribution                     
	k = (
		infpy.noise_kernel( .2, Gamma( 1.0, 1.0 ) )
		+ infpy.ConstantKernel( )
		* infpy.SquaredExponentialKernel( [ 1.0 ], [ LN() ] )
	)                                                              
	gp = infpy.GaussianProcess( X, y, k )
	#infpy.gp_1D_predict( gp, 100, x_min = -5.0, x_max = 5.0 )
	infpy.gp_learn_hyperparameters( gp )
	infpy.gp_1D_predict( gp, 100, x_min = -5.0, x_max = 5.0 )
# gp_ex_fig_22()	
