# Supplementary material for: Variable structure motifs for transcription factor binding sites
Source: BMC Genomics. 2010 Jan 14;11:30. doi: 10.1186/1471-2164-11-30 (PMC2824720; doi:10.1186/1471-2164-11-30)
Supplement: Additional file 3 — Application source code. The source code of the implementation of our method. [file 1471-2164-11-30-S3.BZ2 › Infpy/python/infpy/gp/feature_kernel.py]

#
# Copyright John Reid 2006
#

from kernel import *
import numpy

		
class AttributeExtractor( Kernel ):
	"""Changes the type of object a kernel can act on
	
	For example our data might be of type X that aggregate several features:
		
	X.vec: a numpy.array
	X.is_true: a boolean
	
	We may have a kernel, Kvec, that acts on arrays and a kernel, Kbool, 
	that acts on boolean	data. We could combine them as follows:
	
	K = 
		SumKernel(
			AttributeExtractor( 'vec', Kvec ),
			AttributeExtractor( 'is_true', Kbool )
		)
		
	The AttributeExtractor will find the vec and is_true attributes of
	each x and pass them to the kernels Kvec and Kbool
	"""
	
	def __init__( self, attribute_name, sub_kernel ):
		"""Creates a kernel that extracts attributes with the given name and pass
		them to the sub kernel
		"""
		Kernel.__init__( self, sub_kernel.params, sub_kernel.param_priors )
		self.k = sub_kernel
		self.attribute_name = attribute_name

	def __str__( self ):
		return """AttributeExtractorKernel( %s )""" % self.attribute_name
		
	def __call__( self, x1, x2, identical = False ):
		return self.k(
			getattr( x1, self.attribute_name ),
			getattr( x2, self.attribute_name ),
			identical
		)

	class Derivative( object ):
		def __init__( self, k, i ):
			self.k = k
			self.i = i
		def __call__( self, x1, x2, identical = False ):
			return self.k.k.derivative_wrt_param( self.i )( 
				x1.__dict__[ self.k.attribute_name ],
				x2.__dict__[ self.k.attribute_name ],
				identical
			)
