# Supplementary material for: Variable structure motifs for transcription factor binding sites
Source: BMC Genomics. 2010 Jan 14;11:30. doi: 10.1186/1471-2164-11-30 (PMC2824720; doi:10.1186/1471-2164-11-30)
Supplement: Additional file 3 — Application source code. The source code of the implementation of our method. [file 1471-2164-11-30-S3.BZ2 › Infpy/python/infpy/gp/gaussian_process.py]

#
# Copyright John Reid 2006
#


import scipy, scipy.linalg, scipy.optimize, numpy, math, sys, warnings

from sum_kernel import *
from se_kernel import *

from numpy import matrix, array, zeros, log, diagonal, trace, arange, asarray, mean, sqrt
from numpy.random import multivariate_normal


class GaussianProcess( object ):
	"""
	A Gaussian process.
	
	Following notation in
	Gaussian Processes for Machine Learning, section 2.2
	"""

	def __init__( self, X, y, k ):
		"""Initialise Gaussian process
		
		X: training data points
		y: training outputs
		k: covariance function
		"""
		self.k = k
		self.reestimate( X, y )
		
	def reestimate( self, X, y ):
		"""
		Reestimate process given the data
		"""
		from numpy import matrix
		if len( X ) != len( y ):
			raise RuntimeError( """Supplied %d data and %d target values. """
				"""These must be equal.""" % ( len(X), len(y) ) )
		self.X = X
		self.y = matrix( y ).T
		self.n = self.y.shape[0]
		self._update()

	def calc_covariance( self, x1, x2 = None ):
		"""
		Calculate covariance matrix of x1 against x2
		
		if x2 is None calculate symmetric matrix
		"""
		import types
		symmetric = None == x2 # is it symmetric?
		if symmetric: x2 = x1
		def f(i1,i2): return self.k( x1[i1], x2[i2], symmetric and i1 == i2 )
		return \
			infpy.matrix_from_function(
				f, 
				( len( x1 ), len( x2 ) ), 
				numpy.float64, 
				symmetric )
		
	def calc_covariance_derivative( self, i, x1, x2 = None ):
		"""
		Calculate derivative of covariance matrix of x1 against x2 w.r.t param i
		
		if x2 is None calculate symmetric matrix
		"""
		import types
		symmetric = None == x2 # is it symmetric?
		if symmetric: x2 = x1
		deriv = self.k.derivative_wrt_param( i )
		def f(i1,i2): return deriv( x1[i1], x2[i2], symmetric and i1 == i2 )
		return \
			infpy.matrix_from_function( 
				f,
				( len( x1 ), len( x2 ) ),
				numpy.float64,
				symmetric )
		
	def _update( self ):
		"""
		Calculate those terms for prediction that do not depend on predictive
		inputs.
		"""
		from numpy.linalg import cholesky, solve, LinAlgError
		from numpy import transpose, eye, matrix
		import types
		self._K = self.calc_covariance( self.X )
		if not self._K.shape[0]: # we didn't have any data
			self._L = matrix(zeros((0,0), numpy.float64))
			self._alpha = matrix(zeros((0,1), numpy.float64))
			self.LL = 0.
		else:
			try:
				self._L = matrix(cholesky(self._K))
			except LinAlgError, detail:
				raise RuntimeError( """Cholesky decomposition of covariance """
					"""matrix failed. Your kernel may not be positive """
					"""definite. Scipy complained: %s""" % detail )
			self._alpha = solve(self._L.T, solve(self._L,self.y))
			self.LL = (
				- self.n * math.log( 2.0 * math.pi )
				- ( self.y.T * self._alpha )[0,0]
			) / 2.0
		# print self.LL
		#import IPython; IPython.Debugger.Pdb().set_trace()
		self.LL -= log(diagonal(self._L)).sum()
		# print self.LL
		# print 'Done updating'
		
	def predict( self, x_star ):
		"""
		Predict the process's values on the input values
		
		@arg x_star: Prediction points
		
		@return: ( mean, variance, LL )
		where mean are the predicted means, variance are the predicted
		variances and LL is the log likelihood of the data for the given
		value of the parameters (i.e. not integrating over hyperparameters)
		"""
		from numpy.linalg import solve
		import types
		# print 'Predicting'
		if 0 == len(self.X):
			f_star_mean = matrix(zeros((len(x_star),1), numpy.float64))
			v = matrix(zeros((0,len(x_star)), numpy.float64))
		else:
			k_star = self.calc_covariance( self.X, x_star )
			f_star_mean = k_star.T * self._alpha
			if 0 == len(x_star): # no training data
				v = matrix(zeros((0,len(x_star)), numpy.float64))
			else:
				v = solve( self._L, k_star )
		V_f_star = self.calc_covariance(x_star) - v.T * v
		# print 'Done predicting'
		#import IPython; IPython.Debugger.Pdb().set_trace()
		return ( f_star_mean, V_f_star, self.LL )
		
	def set_params( self, params ):
		"""Set the parameters of the covariance function."""
		from scipy.linalg import norm
		self.k.set_params( params )
		self._update() # params have changed so recalculate
		# if norm( params - self.k.get_parameters() ) > 1e-12:
		# 	# print 'Params changed:', params, self.k.get_parameters()
		#  	self.k.set_parameters( params )
		# 	self._update() # they have so recalculate
									
def gp_1D_predict( 
	gp,
	num_steps = 100,
	x_min = None,
	x_max = None,
	new_figure = True,
	show_y = True,
	show_variance = True
):
	"""Predict and plot the GP's predictions over the range provided"""
	from pylab import figure, plot
	# print gp.X
	if None == x_min: x_min = min( x[0] for x in gp.X )
	if None == x_max: x_max = max( x[0] for x in gp.X )
	x_max = float( x_max )
	x_min = float( x_min )
	test_x = gp_1D_X_range( x_min, x_max, (x_max - x_min) / num_steps ) 
	( mean, variance, LL ) = gp.predict( test_x )
	if new_figure: figure()
	if show_variance:
		gp_plot_prediction( test_x, mean, variance )
	else:
		gp_plot_prediction( test_x, mean, None )
	if show_y: plot( gp.X, gp.y, 'rs' )
	gp_title_and_show( gp )
	
class GP_LL_fn( object ):
	"""GP LL as function of kernel parameters"""
	def __init__( self, gp ): self.gp = gp
	def __call__( self, params ):
		if not self.gp.k.supports( params ): # parameters not supported
			return math.log( 1e-300 )
		self.gp.set_params( params )
		result = self.gp.LL
		param_ll = sum(
			prior.log_pdf( param ) 
			for prior, param in zip( self.gp.k.param_priors, params )
			if None != prior
		)
		result += param_ll
		return result

class GP_LL_deriv_fn( object ):
	"""d(LL)/d(params) as function of kernel parameters
	
	Relies on the parameters already having been set. I.e. __call__ ignores
	its arguments!
	"""
	def __init__( self, gp, needs_to_set_params ):
		"""
		gp: the gaussian process
		needs_to_set_params: do we need to set the params on every call?
		"""
		self.gp = gp
		self.needs_to_set_params = needs_to_set_params
		
	def __call__( self, params ):
		from numpy import zeros_like
		gradient = zeros_like( params )
		if self.gp.k.supports( params ): # parameters supported?
			if self.needs_to_set_params:
				self.gp.set_params( params )
			else:
				# we can rely on the parameters already being set by the callback
				# in gp_learn_hyperparameters
				assert infpy.norm2( params - asarray( self.gp.k.params ) ) < 1e-10
			K_inv = infpy.lu_inv( self.gp._L )
			term = self.gp._alpha * self.gp._alpha.T - K_inv
			for i in range( len( params ) ):
				cov_deriv = self.gp.calc_covariance_derivative( i, self.gp.X )
				t = trace( term * cov_deriv )
				gradient[i] = t / 2.0
				if None != self.gp.k.param_priors[i]: # if None we have uniform prior
					gradient[i] += self.gp.k.param_priors[i].dlog_pdf_dx( params[i] )
			# print self.gp.k._params, 'gradient:', gradient
		return gradient
			
def gp_learn_hyperparameters( gp, initial_guess = None, *args, **kwds ):
	"""Run optimisation algorithm on GP's kernel parameters
	
	Uses conjugate gradient descent
	"""
	ll = GP_LL_fn( gp )
	ll_deriv = GP_LL_deriv_fn( gp, needs_to_set_params = False )
	to_minimise = lambda p: -ll( p )
	to_minimise_derivative = lambda p: -ll_deriv( p )
	if False: # test gradients
		check_gradients( 
			to_minimise, 
			to_minimise_derivative, 
			[ p for p in gp.k.params ]
		)
	if None == initial_guess:
		initial_guess = [ p for p in gp.k.params ]
	best_params, fopt, gopt, Hopt, func_calls, grad_calls, warnflag = \
		scipy.optimize.fmin_bfgs(
			to_minimise,
			initial_guess,
			to_minimise_derivative,
			callback = gp.set_params,
			full_output = True,
			*args,
			**kwds
		)
	gp.set_params( best_params )
	if 1 == warnflag:
		raise RuntimeError( 
			'GP optimize hyperparameters: Maximum number of iterations exceeded.'
		)
	elif 2 == warnflag:
		warnings.warn( 
			'GP optimize hyperparameters: Gradient and/or function calls not changing.'
		)
	elif warnflag:
		raise RuntimeError( 
			'GP optimize hyperparameters: Unknown warning from optimize routine.'
		)

def gp_1D_X_range(xmin, xmax, step=1.):
	"""
	@return: An array of points between xmin and xmax with the given step size. The shape of the array
	will be (N, 1) where N is the number of points as this is the format the GP code expects.
	
	Implementation uses numpy.arange so last element of array may be > xmax.
	"""
	result = numpy.arange(xmin, xmax, step)
	result.resize((len(result), 1))
	return result


def gp_zero_mean(y):
	"""Return the data shifted to make the mean zero"""
	return y - mean(y)

def gp_sample_at(
	gp,
	x
):
	"""Samples from a gaussian process
	
	x is the value to sample at
	"""
	import scipy.stats
	( mean, sigma, LL ) = gp.predict( [ x ] )
	# sample from N(mean, sigma)
	return scipy.stats.norm( mean, sigma ).rvs()
		
def gp_sample_from(
	gp,
	support
):
	"""Samples from a gaussian process, gp
	
	support: sequence of X values to sample at
	
	returns values at support points
	"""
	# raise RuntimeError( 
	# 	'Not sure this works - see gp_examples.py:fixed_period_example' 
	# )
	( mean, sigma, LL ) = gp.predict( support )
	# sample from N(mean, sigma)
	sample = numpy.random.multivariate_normal( 
		asarray( mean ).reshape( len( support ), ), 
		sigma
	)
	return sample
		
def gp_plot_samples_from(
	gp,
	support,
	num_samples=1
):
	"""
	Plot samples from a Gaussian process.
	"""
	from pylab import plot
	mean, sigma, LL = gp.predict(support)
	gp_plot_prediction(support, mean, sigma)
	for i in xrange(num_samples):
		sample = multivariate_normal(
	    asarray(mean).reshape(len(support),), 
	    sigma
	  )
		plot([x[0] for x in support], sample)
		
def gp_plot_prediction(
	predict_x,
	mean,
	variance = None
):
	"""
	Plot a gp's prediction using pylab including error bars if variance specified
	
	Error bars are 2 * standard_deviation as in GP for ML book
	"""
	from pylab import plot, concatenate, fill
	if None != variance:
		# check variances are just about +ve - could signify a bug if not
		assert diagonal( variance ).all() > -1e-10 
		data = [ 
			(x,y,max(v,0.0)) 
			for x,y,v 
			in zip( predict_x, mean.flat, diagonal( variance ) ) 
		]
	else:
		data = [ 
			(x,y) 
			for x,y 
			in zip( predict_x, mean ) 
		]
	data.sort( key = lambda d: d[0] ) # sort on X axis
	predict_x = [ d[0] for d in data ]
	predict_y = asarray( [ d[1] for d in data ] )
	plot( predict_x, predict_y, color='k', linestyle=':' )
	if None != variance:
		sd = sqrt( asarray( [ d[2] for d in data ] ) )
		var_x = concatenate((predict_x, predict_x[::-1]))
		var_y = concatenate((predict_y + 2.0 * sd, (predict_y - 2.0 * sd)[::-1]))
		p = fill(var_x, var_y, edgecolor='w', facecolor='#d3d3d3')
		#plot( predict_x, predict_y + 2.0 * sd, 'k--' )
		#plot( predict_x, predict_y - 2.0 * sd, 'k--' )
	
def gp_title_and_show( gp ):
	"""Add title and show using pylab
	"""
	from pylab import title, show
	t = 'Log likelihood: %f\n%s' % ( gp.LL, gp.k.params )
	print t
	title( t )
	show()

def loo_gen( z, i ):
	"""Leave one out generator (leaves i'th out)"""
	for j, z_ in enumerate( z ):
		if i != j:
			yield z_

def loo( z, i ):
	"""Returns sequence with i'th missing"""
	return [ z_ for z_ in loo_gen( z, i ) ]

def gp_loo_predict_i( k, X, y, i ):
	"""Creates a gp from all x in X except the i'th and predicts its value...
	
	Args:
		k: the kernel for the gp
		X: the data
		y: the outputs
		i: the index to leave out
	
	Returns:
		( predicted, variance, error )
		predicted: the i'th data point's predicted value
		variance: uncertainty in prediction
		error: absolute error
	"""
	assert len(X) == len(y)
	X_loo = loo( X, i )
	y_loo = asarray( loo( y, i ), numpy.float64 )
	gp = infpy.gp.GaussianProcess( X_loo, y_loo, k )
	( mean, variance, LL ) = gp.predict( [ X[i] ] )
	assert mean.shape == (1,1)
	assert variance.shape == (1,1)
	predicted = mean[0,0]
	variance = variance[0,0]
	error = math.fabs( predicted - y[i] )
	return predicted, variance, error
	
def gp_loo_predict( k, X, y ):
	"""Calls gp_loo_predict_i for all i and yields the return value"""
	for i in xrange( len( X ) ):
		yield gp_loo_predict_i( k, X, y, i )
	
if "__main__" == __name__:
	gp = GaussianProcess(
	 [[2.],[1.]],
	 [.5,.1],
	 SquaredExponentialKernel([1.])
	)
	mean, variance, LL = gp.predict([[.0],[.1],[.2]])
	import IPython; IPython.Debugger.Pdb().set_trace()
	mean, variance, LL = gp.predict([])
	gp = GaussianProcess(
	 [],
	 [],
	 SquaredExponentialKernel([1.])
	)
	mean, variance, LL = gp.predict([[.0],[.1],[.2]])
	mean, variance, LL = gp.predict([])
	
