# Supplementary material for: Variable structure motifs for transcription factor binding sites
Source: BMC Genomics. 2010 Jan 14;11:30. doi: 10.1186/1471-2164-11-30 (PMC2824720; doi:10.1186/1471-2164-11-30)
Supplement: Additional file 3 — Application source code. The source code of the implementation of our method. [file 1471-2164-11-30-S3.BZ2 › Infpy/python/infpy/gp/examples/gp_r_uk_gas_consumption.py]

#
# Copyright John Reid 2006
#

"""Model periodic UK gas consumption data from R"""

import rpy, math, numpy, pylab, infpy.gp, sys, scipy.stats

def save_fig(prefix):
  pylab.savefig('%s.png' % prefix, format='PNG')
  pylab.savefig('%s.eps' % prefix, format='EPS')
  

# import and set data's mean to 0
input_data = rpy.r.UKgas[20:60] # it is a little slow with all data
predict_max = len(input_data) / 4.0 + 5.0
# print len( input_data )
gp_Y, revert = infpy.zero_mean_unity_variance( input_data )
# make one year one unit on X-axis
gp_X = [ [float(i)/4.0] for i in range(len(input_data)) ]
# print gp_Y
pylab.clf()
pylab.plot( gp_Y, 'rs-' ) 
pylab.title( 'Uk gas consumption data (source: R)' )
save_fig('gp-uk-gas-data')
pylab.show( )


#
# Create kernels to model different properties of the data
#
LN = infpy.LogNormalDistribution
Gamma = infpy.GammaDistribution
Constant = infpy.gp.ConstantKernel
Noise = infpy.gp.noise_kernel
SE = infpy.gp.SquaredExponentialKernel
RQ = infpy.gp.RationalQuadraticKernelAlphaParameterised
Periodic = infpy.gp.FixedPeriod1DKernel
Fix = infpy.gp.KernelParameterFixer

def show_kernel_predictions( k ):
	# Create a gaussian process
	gp = infpy.gp.GaussianProcess( gp_X, gp_Y, k )
	pylab.clf()
	infpy.gp.gp_1D_predict( gp, x_max = predict_max, new_figure = False )
	print 'Parameters: %s\nLL: %f' % ( str( gp.k.params ), gp.LL )

def learn_kernel_parameters( k ):
	# Create a gaussian process
	gp = infpy.gp.GaussianProcess( gp_X, gp_Y, k )
	infpy.gp.gp_learn_hyperparameters( gp )
	print 'Parameters: %s\nLL: %f' % ( str( gp.k.params ), gp.LL )
# <demo> --- stop ---

# first use a general trend term with some noise
k = (
	Constant( 1.2 ) * Fix( SE( [ 12 ] ) ) # gradual trend - n.b. long length-scale
	+ Noise( 0.8 )												# noise
)
# learn_kernel_parameters( k )
show_kernel_predictions( k )
save_fig('gp-uk-gas-general')
# <demo> --- stop ---

# Try and learn a periodic term
k = (
	Constant( 1 ) * SE( [ 3 ] ) * Periodic( 1, 1.5 )
	+ Noise( 0.2 )
)
# learn_kernel_parameters( k )
show_kernel_predictions( k )
save_fig('gp-uk-gas-periodic')
# <demo> --- stop ---

# Enforce a reasonable length scale
k = (
	Constant( 3 ) * Fix( SE( [ 12 ] ) ) * Periodic( 1, 1.8 )
	+ Noise( 0.3 )
)
#learn_kernel_parameters( k )
show_kernel_predictions( k )
save_fig('gp-uk-gas-periodic-reasonable-length')
# <demo> --- stop ---
