# Supplementary material for: Variable structure motifs for transcription factor binding sites
Source: BMC Genomics. 2010 Jan 14;11:30. doi: 10.1186/1471-2164-11-30 (PMC2824720; doi:10.1186/1471-2164-11-30)
Supplement: Additional file 3 — Application source code. The source code of the implementation of our method. [file 1471-2164-11-30-S3.BZ2 › Infpy/python/infpy/gp/examples/gp_modulated_sin.py]

#
# Copyright John Reid 2009
#

import numpy, math, pylab, infpy, infpy.gp

def save_fig(prefix):
  pylab.savefig('%s.png' % prefix, format='PNG')
  pylab.savefig('%s.eps' % prefix, format='EPS')
  

# Generate some noisy data from a sin curve
# Our input domain
x_min, x_max = ( 10.0, 100.0 )
X = infpy.gp.gp_1D_X_range( x_min, x_max, 1.0 )
# noise-free output - shifted so mean=0
Y = [ 10.0 * math.sin( x[0] ) / x[0] for x in X ]
Y = infpy.gp.gp_zero_mean( Y )
# noise
e = 0.03 * numpy.random.normal( size = len(Y) )
# noisy output
f = Y + e


# plot the noisy data
pylab.clf()
pylab.plot( [ x[0] for x in X ], Y, 'b-', label='Y' )
pylab.plot( [ x[0] for x in X ], f, 'rs', label='f' )
pylab.legend()
save_fig('gp-modulated-sin-data')
pylab.show()

# <demo> --- stop ---


def predict_values( K, learn = False ):
	"""Predict values for kernel K"""
	gp = infpy.gp.GaussianProcess( X, f, K )
	if learn:
		infpy.gp.gp_learn_hyperparameters( gp )
	pylab.clf()
	infpy.gp.gp_1D_predict( gp, 90, x_min - 1.0, x_max + 1.0, new_figure = False )

# create a kernel composed of a squared exponential kernel
# and a small noise term
K = infpy.gp.SquaredExponentialKernel() + infpy.gp.noise_kernel( 0.1 )
predict_values( K )
save_fig('gp-modulated-sin-se')


# <demo> --- stop ---


# Try a different kernel with a shorter characteristic length scale
K = infpy.gp.SquaredExponentialKernel( [ 0.1 ] ) + infpy.gp.noise_kernel( 0.1 )
predict_values( K )
save_fig('gp-modulated-sin-se-shorter')

# <demo> --- stop ---


# Try another kernel with a lot more noise
K = infpy.gp.SquaredExponentialKernel( [ 4.0 ] ) + infpy.gp.noise_kernel( 1.0 )
predict_values( K )
save_fig('gp-modulated-sin-more-noise')

# <demo> --- stop ---


# Try to learn kernel hyperparameters
K = infpy.gp.SquaredExponentialKernel( [ 4.0 ] ) + infpy.gp.noise_kernel( 0.1 )
predict_values( K, learn = True )
save_fig('gp-modulated-sin-learnt')

# <demo> --- stop ---
