# Supplementary material for: Variable structure motifs for transcription factor binding sites
Source: BMC Genomics. 2010 Jan 14;11:30. doi: 10.1186/1471-2164-11-30 (PMC2824720; doi:10.1186/1471-2164-11-30)
Supplement: Additional file 3 — Application source code. The source code of the implementation of our method. [file 1471-2164-11-30-S3.BZ2 › Infpy/python/infpy/gp/examples/gp_noisy_sin.py]

#
# Copyright John Reid 2009
#

import numpy, pylab, infpy.gp

# Generate some noisy data from a sin curve
# Our input domain
x_min, x_max = ( 0.0, 5.0 )
X = infpy.gp.gp_1D_X_range( x_min, x_max, 0.3 )
# noise-free output - shifted so mean=0
Y = numpy.sin( [ x[0] for x in X ] )
Y = infpy.gp.gp_zero_mean( Y )
# noise
e = 0.1 * numpy.random.normal( size = len(Y) )
# noisy output
f = Y + e


# plot the noisy data
print X
pylab.plot( [ x[0] for x in X ], Y, 'g--', label='Y' )
pylab.plot( [ x[0] for x in X ], f, 'ks', label='f' )
pylab.legend()
pylab.show()

# <demo> --- stop ---


# create a kernel composed of a squared exponential kernel
# and a small noise term
K = infpy.gp.SquaredExponentialKernel() + infpy.gp.noise_kernel( 0.1 )

# Create a gaussian process
gp = infpy.gp.GaussianProcess( X, f, K )

# display predictions discretised over a number of points
infpy.gp.gp_1D_predict( gp, 90, x_min - 1.0, x_max + 1.0)

# <demo> --- stop ---


# Try a different kernel with a shorter characteristic length scale
K = infpy.gp.SquaredExponentialKernel( [ 0.1 ] ) + infpy.gp.noise_kernel( 0.1 )
gp = infpy.gp.GaussianProcess( X, f, K )
infpy.gp.gp_1D_predict( gp, 90, x_min - 1.0, x_max + 1.0 )

# <demo> --- stop ---


# Try another kernel with a lot more noise
K = infpy.gp.SquaredExponentialKernel( [ 4.0 ] ) + infpy.gp.noise_kernel( 1.0 )
gp = infpy.gp.GaussianProcess( X, f, K )
infpy.gp.gp_1D_predict( gp, 90, x_min - 1.0, x_max + 1.0 )

# <demo> --- stop ---


# Try to learn kernel hyperparameters
K = infpy.gp.SquaredExponentialKernel( [ 4.0 ] ) + infpy.gp.noise_kernel( 0.1 )
gp = infpy.gp.GaussianProcess( X, f, K )
infpy.gp.gp_learn_hyperparameters( gp )
infpy.gp.gp_1D_predict( gp, 90, x_min - 1.0, x_max + 1.0 )

# <demo> --- stop ---
