# Supplementary material for: Variable structure motifs for transcription factor binding sites
Source: BMC Genomics. 2010 Jan 14;11:30. doi: 10.1186/1471-2164-11-30 (PMC2824720; doi:10.1186/1471-2164-11-30)
Supplement: Additional file 3 — Application source code. The source code of the implementation of our method. [file 1471-2164-11-30-S3.BZ2 › Infpy/python/infpy/gp/examples/sample_demo.py]

#
# Copyright John Reid 2006
#

import infpy.gp, numpy.random, pylab

numpy.random.seed( 1 )


SE = infpy.gp.SquaredExponentialKernel
Constant = infpy.gp.ConstantKernel
Noise = infpy.gp.noise_kernel

def sample_and_plot( k, *args, **kwds ):
	support = infpy.gp.gp_1D_X_range( -10.0, 10.0, .1 )
	gp = infpy.gp.GaussianProcess( [ [ 0.0 ] ], [ numpy.random.normal() ], k )
	sample = infpy.gp.gp_sample_from( gp, support )
	pylab.plot( [ x[0] for x in support ], sample, *args, **kwds )

def show_examples( examples, title ):
	pylab.clf()
	for k, label in examples:
		sample_and_plot( k, label = label )
	
	pylab.title( title )
	pylab.legend()
	pylab.show()
	
def multiple_draws_examples():
	for i in xrange( 4 ):
		yield SE( [ 1 ] ), 'function %d' % (i + 1)
		
show_examples( multiple_draws_examples(), 'Draws from GP prior' )
# <demo> --- stop ---


def se_examples():
	for ls in [ 4.0, 1.0, 0.1 ]:
		yield SE( [ ls ] ), 'length scale = %f' % ls
		
show_examples( se_examples(), 'Squared exponential covariances' )
# <demo> --- stop ---


# RQ = infpy.gp.RationalQuadraticKernel
# def rq_examples():
# 	for alpha in [ 0.01, .1, 1.0 ]:
# 		yield RQ( alpha, [ 1.0 ] ), 'alpha = %f' % alpha
# 		
# show_examples( rq_examples(), 'Rational quadratic covariances' )
# # <demo> --- stop ---
# 
# 
# 
# Matern = infpy.gp.Matern32Kernel
# def matern_examples():
# 	for ls in [ 4.0, 1.0, 0.1 ]:
# 		yield Matern( [ ls ] ), 'length scale = %f' % ls
# 		
# show_examples( matern_examples(), 'Matern covariances' )
# # <demo> --- stop ---
# 
# 

Period = infpy.gp.FixedPeriod1DKernel
def periodic_examples():
	for period in [ 8.0, 4.0, 1.0 ]:
		yield Period( [ period ] ), 'period = %f' % period
		
show_examples( periodic_examples(), 'Periodic covariances' )
# <demo> --- stop ---


def combination_examples():
	yield Period( [ 4.0 ] ) + Noise( 0.1 ), 'period(4) + noise(0.1)'
	yield Period( [ 4.0 ] ) * SE( [ 5 ] ), 'period(4) * se(lengthscale=5)'
		
show_examples( combination_examples(), 'Covariance function combinations' )
