# Supplementary material for: Variable structure motifs for transcription factor binding sites
Source: BMC Genomics. 2010 Jan 14;11:30. doi: 10.1186/1471-2164-11-30 (PMC2824720; doi:10.1186/1471-2164-11-30)
Supplement: Additional file 3 — Application source code. The source code of the implementation of our method. [file 1471-2164-11-30-S3.BZ2 › Infpy/python/infpy/gp/examples/fitting_demo.py]

#
# Copyright John Reid 2006
#

import infpy.gp, numpy.random, pylab

numpy.random.seed( 1 )


X = infpy.gp.gp_1D_X_range( -5, 5, .3 )
F = numpy.array( [ x[0] ** 2 for x in X ] )
Y = F + 2.0 * numpy.random.normal( size = len( F ) )
Y_gp, revert = infpy.zero_mean_unity_variance( Y )
def plot_Y_gp():
	pylab.plot( [ x[0] for x in X ], Y_gp, 'rs' )

pylab.clf()
plot_Y_gp()

SE = infpy.gp.SquaredExponentialKernel
Constant = infpy.gp.ConstantKernel
Noise = infpy.gp.noise_kernel
Fix = infpy.gp.KernelParameterFixer

k_noise_free = Constant( 1 ) * SE( [ 1 ] ) + Fix( Noise( 0.01 ) )
k_noisy = Constant( 1 ) * SE( [ 1 ] ) + Noise( .2 )

def predict( k ):
	gp = infpy.gp.GaussianProcess( X, Y_gp, k )
	infpy.gp.gp_learn_hyperparameters( gp )
	infpy.gp.gp_1D_predict( 
		gp,
		num_steps = 100,
		x_min = X[0][0], 
		x_max = X[-1][0],
		show_y = False,
		show_variance = False,
		new_figure = False
	)
	
predict( k_noise_free )
predict( k_noisy )
pylab.title( '' )
pylab.savefig( 'fit.png' )
