# Supplementary material for: Variable structure motifs for transcription factor binding sites
Source: BMC Genomics. 2010 Jan 14;11:30. doi: 10.1186/1471-2164-11-30 (PMC2824720; doi:10.1186/1471-2164-11-30)
Supplement: Additional file 3 — Application source code. The source code of the implementation of our method. [file 1471-2164-11-30-S3.BZ2 › Infpy/python/infpy/gp/se_kernel.py]

#
# Copyright John Reid 2006
#


from real_kernel import *
import numpy, math

class SquaredExponentialKernel( RealKernel ):
	"""
	A squared exponential kernel
	"""
	
	def __init__( self, params = None, priors = None, dimensions = None ):
		( params, priors, dimensions ) = kernel_init_args_helper(
			params,
			priors,
			dimensions
		)
		RealKernel.__init__(
			self,
			params,
			priors,
			dimensions
		)

	def __str__( self ):
		return """SquaredExpKernel"""
		
	def __call__( self, x1, x2, identical = False ):
		(x1, x2) = self._check_args( x1, x2 )
		return math.exp( - distance_2( x1, x2, self.params ) / 2 )

	class Derivative( object ):
		def __init__( self, k, i ):
			self.k = k
			self.i = i
		def __call__( self, x1, x2, identical = False ):
			(x1, x2) = self.k._check_args( x1, x2 )
			return -(
				math.exp( - distance_2( x1, x2, self.k.params ) / 2 )
				/ 2.0
				* distance_2_derivative( x1, x2, self.k.params, self.i )
			)


			
			
class ModulatedSquaredExponentialKernel( RealKernel ):
	"""
	Eq. 4.30 in GP for ML book
	
	No trainable parameters
	"""
	def __init__( self, sigma_g = 1.0, sigma_u = 1.0 ):
		self.g2 = sigma_g ** 2
		self.u2 = sigma_u ** 2
		self.e2 = 1.0 / ( 2.0/self.g2 + 1.0/self.u2 )
		self.s2 = 2.0*self.g2 + self.g2**2.0/self.u2
		self.m2 = 2.0*self.u2 + self.g2
		RealKernel.__init__( 
			self,
			numpy.array( [ ], numpy.float64 ),
			[ ],
			0
		)

	def __str__( self ):
		return """ModulatedSquaredExpKernel"""
		
	def __call__( self, x1, x2, identical = False ):
		(x1, x2) = self._check_args( x1, x2 )
		d = len(x1)
		return (
			(self.e2/self.u2) ** (d/2.0)
			* math.exp(
				- numpy.dot( x1, x1 ) / ( 2.0 * self.m2 )
				- numpy.dot( x1 - x2, x1 - x2 ) / ( 2.0 * self.s2 )
				- numpy.dot( x2, x2 ) / ( 2.0 * self.m2 )
			)
		)
