# Supplementary material for: Variable structure motifs for transcription factor binding sites
Source: BMC Genomics. 2010 Jan 14;11:30. doi: 10.1186/1471-2164-11-30 (PMC2824720; doi:10.1186/1471-2164-11-30)
Supplement: Additional file 3 — Application source code. The source code of the implementation of our method. [file 1471-2164-11-30-S3.BZ2 › Infpy/python/infpy/distribution.py]

#
# Copyright John Reid 2006
#


import math, numpy.random

class Distribution( object ):
	"""Base class for distributions"""
	
	def supports( self, x ):
		"""Returns if x is in the distribution's support"""
		return True
		
	def plot( self, start, end, num_steps = 100 ):
		import pylab, numpy
		start = float(start)
		end = float(end)
		num_steps = float(num_steps)
		x = numpy.arange( start, end, (end - start) / num_steps )
		y = [ math.exp( self.log_pdf( x1 ) ) for x1 in x ]
		pylab.plot( x, y )
		
	def mean( self ):
		"""Mean of the distribution"""
		raise RuntimeError( "Needs to be implemented in base class" )
		
	def variance( self ):
		"""Variance of the distribution"""
		raise RuntimeError( "Needs to be implemented in base class" )
		
	def sample_from( self ):
		"""Samples one value from the distribution"""
		raise RuntimeError( "Needs to be implemented in base class" )
		
	def __str__( self ):
		"""Returns a string representation of the distribution"""
		raise RuntimeError( "Needs to be implemented in base class" )
	

class NormalDistribution( Distribution ):
	"""http://en.wikipedia.org/wiki/Normal_distribution"""
	
	def __init__( self, mu = 1.0, sigma = 1.0 ):
		self.mu = float(mu)
		self.sigma = float(sigma)
		self.c = 1.0 / ( self.sigma * math.sqrt( 2 * math.pi ) )
		self.log_c = math.log( self.c )

	def log_pdf( self, x ):
		return (
			self.log_c
			- ( ( ( x - self.mu ) / self.sigma ) ** 2 ) / 2
		)
		
	def dlog_pdf_dx( self, x ):
		return ( self.mu - x ) / ( self.sigma ** 2 )
				
	def mean( self ):
		"""Mean of the distribution"""
		return self.mu
		
	def variance( self ):
		"""Variance of the distribution"""
		return self.sigma
		
	def sample_from( self ):
		"""Samples one value from the distribution"""
		return numpy.random.normal( self.mu, math.sqrt( self.sigma ) )
	
	def __str__( self ):
		"""Returns a string representation of the distribution"""
		return "Normal( mu=%f, sigma=%f )" % ( self.mu, self.sigma )

		

class LogNormalDistribution( Distribution ):
	"""http://en.wikipedia.org/wiki/Log_normal_distribution"""
	def __init__( self, mu = 1.0, sigma = 1.0 ):
		"""Remember mu and sigma are mean and stdev of distribution's logarithm"""
		self.mu = float(mu)
		self.sigma = float(sigma)
		
	def supports( self, x ):
		"""Returns if x is in the distribution's support"""
		return 0.0 < x
		
	def log_pdf( self, x ):
		if 0.0 >= x: return math.log(1e-300)
		log_x = math.log(x)
		return (
			- log_x
			- math.log( self.sigma )
			- 0.5 * math.log( 2 * math.pi )
			- ( ( log_x - self.mu ) ** 2 ) / ( 2 * ( self.sigma ** 2 ) )
		)
		
	def dlog_pdf_dx( self, x ):
		if 0.0 >= x: return 0.0
		log_x = math.log(x)
		sigma_sq = self.sigma ** 2
		result = - ( log_x + sigma_sq - self.mu ) / ( x * sigma_sq )
		# print x, log_x, result
		return result
				
	def mean( self ):
		"""Mean of the distribution"""
		return math.exp( self.mu + ( self.sigma ** 2 ) / 2 )
		
	def variance( self ):
		"""Variance of the distribution"""
		return ( math.exp( self.sigma ** 2 ) - 1.0 ) \
			* math.exp( 2.0 * self.mu + self.sigma ** 2 )
		
	def sample_from( self ):
		"""Samples one value from the distribution"""
		return numpy.random.lognormal( mean = self.mu, sigma = self.sigma ) 

	def __str__( self ):
		"""Returns a string representation of the distribution"""
		return "LogNormal( mu=%f, sigma=%f )" % ( self.mu, self.sigma )

		
class GammaDistribution( Distribution ):
	"""http://en.wikipedia.org/wiki/Gamma_distribution
	
	Mean is k * theta
	Support is [0,inf)
	"""
	def __init__( self, k = 1.0, theta = 1.0 ):
		self.k = float(k)
		self.theta = float(theta)
		
	def supports( self, x ):
		"""Returns if x is in the distribution's support"""
		return 0.0 < x
		
	def log_pdf( self, x ):
		import scipy.special
		if 0.0 >= x: return math.log(1e-300)
		log_x = math.log(x)
		k = self.k
		theta = self.theta
		return (
			(k - 1.0) * log_x
			- (x / theta)
			- k * math.log(theta)
			- math.log( scipy.special.gamma( k ) )
		)
		
	def dlog_pdf_dx( self, x ):
		if 0.0 >= x: return 0.0
		log_x = math.log(x)
		k = self.k
		theta = self.theta
		return (
			(k - 1.0) / x
			- (1.0 / theta)
		)
				
	def mean( self ):
		"""Mean of the distribution"""
		return self.k * self.theta
		
	def variance( self ):
		"""Variance of the distribution"""
		return self.k * self.theta ** 2
		
	def sample_from( self ):
		"""Samples one value from the distribution"""
		return numpy.random.gamma( self.k, self.theta ) 

	def __str__( self ):
		"""Returns a string representation of the distribution"""
		return "Gamma( k=%f, theta=%f )" % ( self.k, self.theta )

def plot_distribution( d, start = 0.01, stop = 10.0, resolution = 0.1 ):
	"""Displays a plot of the pdf of d"""
	X=numpy.arange(start, stop, resolution)
	Y=[math.exp(d.log_pdf(x)) for x in X]
	pylab.plot(X,Y)

if __name__ == '__main__':
	from pylab import figure, plot, show
	figure
	for sigma in [ .125, .25, .5, 1, 1.5, 10 ]:
		dist = LogNormalDistribution(0, sigma)
		x = []
		y = []
		for i in range(300):
			x.append( float(i+1)/100 )
			y.append( math.exp( dist.log_pdf( float(i+1)/100 ) ) )
		plot(x,y)
	show()
