# Supplementary material for: Variable structure motifs for transcription factor binding sites
Source: BMC Genomics. 2010 Jan 14;11:30. doi: 10.1186/1471-2164-11-30 (PMC2824720; doi:10.1186/1471-2164-11-30)
Supplement: Additional file 3 — Application source code. The source code of the implementation of our method. [file 1471-2164-11-30-S3.BZ2 › Infpy/python/infpy/decision/rule_generation.py]

#
# Copyright John Reid 2007
#

"""
Implements rules to generate and modify decision trees
"""

from attributes import *

from random import gauss, random, sample, randint, choice

class Context(object):
	"""
	The context object defines the data's attributes and their range of values.
	It also defines the possible outcomes (classifications) of a decision tree.
	"""
	attributes = []
	outcomes = []


class Rule(object):
	"""
	A rule in a decision tree.

	A rule uses one attribute and to choose between several possible outcomes
	"""
	def __init__(self, attr): self.attr = attr
	def __deepcopy__(self, memo): raise RuntimeError('Subclasses should implement __deepcopy__')


class StraightThroughRule(Rule):
	"""
	A rule that simply returns the attribute's value
	"""
	def __init__(self, attr): Rule.__init__(self, attr)
	def __call__(self, data): return self.attr.fn(data)


class ComparisonRule(Rule):
	"""
	A rule that compares the attribute's value with a constant
	"""
	def __init__(self, attr, constant):
		Rule.__init__(self, attr)
		self.constant = constant
	def __call__(self, data):
		return self.attr.fn(data) > self.constant and 1 or 0
	def __str__(self):
		return '%s > %f' % (self.attr.name, self.constant)
	def __deepcopy__(self, memo):
		return ComparisonRule(self.attr, self.constant)

class MembershipRule(Rule):
	"""
	A rule that tests whether the attribute's value is a member of some set
	"""
	def __init__(self, attr, iterable):
		Rule.__init__(self, attr)
		self.set = set(iterable)
	def __call__(self, data):
		return self.attr.fn(data) in self.set and 1 or 0
	def __str__(self):
		return '%s in {%s}' % (self.attr.name, ",".join(str(v) for v in self.set))
	def __deepcopy__(self, memo):
		return MembershipRule(self.attr, self.set)


def new_rule_for_attribute(attr):
	"""
	Creates a new rule based on the attribute

	Returns (rule,# possible outcomes)

	A rule is function object that takes one argument (a datum) and returns
	an index into some children
	"""
	if isinstance(attr, EnumerativeAttribute):
		return MembershipRule(attr, sample(xrange(attr.num_values),attr.num_values/2)), 2

	elif isinstance(attr, OrdinalAttribute):
		return ComparisonRule(attr, randint(0, attr.num_values - 2)), 2

	elif isinstance(attr, ContinuousAttribute):
		return ComparisonRule(attr, gauss(attr.mean, attr.stddev)), 2

	else: raise RuntimeError('Unknown attribute type')

	raise RuntimeError('Creating rules for %s attributes not implemented' % attr.__class__)


def new_rule(attributes):
	"""
	Chooses one of the attributes and creates a rule based on it.

	See new_rule_for_attribute
	"""
	return new_rule_for_attribute(choice(attributes))


def new_mutated_rule(rule, degree_of_mutation = 1.0):
	"Create a new mutated copy of a rule"
	from random import random
	if isinstance(rule.attr, EnumerativeAttribute):
		# randomly remove/insert elements from rule set
		p_mutation = degree_of_mutation / rule.attr.num_values
		s = set()
		for value in xrange(rule.attr.num_values):
			if (random() > p_mutation) ^ (value in rule.set): s.add(value)
		return MembershipRule(rule.attr, s)
			
	elif isinstance(rule.attr, OrdinalAttribute):
		# add or take away a little from the comparision constant
		if random() > .5: constant = rule.constant + int(degree_of_mutation)
		else: constant = rule.constant - int(degree_of_mutation)
		constant = min(constant, rule.attr.num_values - 2)
		constant = max(constant, 0)
		return ComparisonRule(rule.attr, constant)
		
	elif isinstance(rule.attr, ContinuousAttribute):
		# move towards another sample from the distribution
		new_sample = gauss(rule.attr.mean, rule.attr.stddev)
		return ComparisonRule(
			rule.attr,
			(degree_of_mutation * new_sample + rule.constant) / (1.0 + degree_of_mutation)
		)
		
	else: raise RuntimeError('Cannot mutate rules with this attribute type: ' + rule.attr.__class__)


def only_possible_outcome(satisfied_rule, outcome, rule_to_test):
	"""
	Given that the satisfied_rule has the given outcome, are we guaranteed what
	the outcome of the rule_to_test is?

	Returns the outcome if we are sure, returns None if not
	"""

	# cannot be sure with different attributes
	if satisfied_rule.attr != rule_to_test.attr: return None

	if isinstance(satisfied_rule, ComparisonRule) and isinstance(rule_to_test, ComparisonRule):
		if 1 == outcome:
			if satisfied_rule.constant > rule_to_test.constant:
				return outcome
		else:
			if satisfied_rule.constant < rule_to_test.constant:
				return outcome

	elif isinstance(satisfied_rule, MembershipRule) and isinstance(rule_to_test, MembershipRule):
		if 1 == outcome:
			if satisfied_rule.set.issuperset(rule_to_test.set):
				return outcome
		else:
			if satisfied_rule.set.issubset(rule_to_test.set):
				return outcome
