# Supplementary material for: Variable structure motifs for transcription factor binding sites
Source: BMC Genomics. 2010 Jan 14;11:30. doi: 10.1186/1471-2164-11-30 (PMC2824720; doi:10.1186/1471-2164-11-30)
Supplement: Additional file 3 — Application source code. The source code of the implementation of our method. [file 1471-2164-11-30-S3.BZ2 › Infpy/python/infpy/decision/genepy_interface.py]

#
# Copyright John Reid 2007
#

"""
Implements decision tree interface to the genepy genetic algorithm library
"""

from decision import *


class DecisionTreeSpecies(object):
	"""
	Wraps a decision tree to interface to the pygene genetic algorithm library

	Implements combination, mutation and random initialisation
	"""

	def __init__(
		self,
		context,
		initial_depth = 3,
		p_mutation = .1
	):
		self.context = context
		self.initial_depth = initial_depth
		self.p_mutation = p_mutation
		
	def random_individual(self):
		"Random initialisation"
		return create_random_decision_tree(self.context, self.initial_depth)

	def mate(self, individual_1, individual_2):
		"Recmbination"
		from copy import deepcopy
		tree_1 = deepcopy(individual_1)
		tree_2 = deepcopy(individual_2)
		combine_trees(tree_1, tree_2)
		return tree_1

	def mutate(self, individual):
		"Mutation in place"
		mutate_tree(individual, self.context, 4)

	def prune_individuals(self, pop):
		from random import random
		if random() < .1:
			check_pruning = False # if true check pruning does not change results on self.data
			for i in pop.individuals:
				if check_pruning:
					pre_pruning_outcomes = [ i(x) for x, y in self.data ]
			  	from copy import deepcopy
			  	pre_i = deepcopy(i)
		  	prune_tree(i)
		  	if check_pruning:
			  	post_pruning_outcomes = [ i(x) for x, y in self.data ]
			  	for pre, post in zip(pre_pruning_outcomes, post_pruning_outcomes):
			  		if pre != post:
			  			print_tree(pre_i)
			  			print_tree(i)
			  			print '%d %d' % (pre, post)
