# Supplementary material for: Variable structure motifs for transcription factor binding sites
Source: BMC Genomics. 2010 Jan 14;11:30. doi: 10.1186/1471-2164-11-30 (PMC2824720; doi:10.1186/1471-2164-11-30)
Supplement: Additional file 3 — Application source code. The source code of the implementation of our method. [file 1471-2164-11-30-S3.BZ2 › Infpy/python/infpy/decision/attributes.py]

#
# Copyright John Reid 2007
#

"""
The attributes of data we analyse with decision trees.

Not an attribute in the python sense
"""

class Attribute(object):
	"""
	An attribute of the data to be classified

	Not an attribute in the python sense
	"""

	def __init__(self, name, fn): self.fn = fn; self.name = name


class OrdinalAttribute(Attribute):
	"""
	An ordinal attribute of the data to be classified
	"""

	def __init__(self, name, fn, num_values):
		super(OrdinalAttribute, self).__init__(name, fn)
		self.num_values = num_values


class EnumerativeAttribute(Attribute):
	"""
	An enumerative attribute of the data to be classified
	"""

	def __init__(self, name, fn, num_values):
		super(EnumerativeAttribute, self).__init__(name, fn)
		self.num_values = num_values


class ContinuousAttribute(Attribute):
	"""
	A continuous (of type float) attribute of the data to be classified
	"""

	def __init__(self, name, fn, mean, stddev):
		super(ContinuousAttribute, self).__init__(name, fn)
		self.mean = mean
		self.stddev = stddev
