# Supplementary material for: Variable structure motifs for transcription factor binding sites
Source: BMC Genomics. 2010 Jan 14;11:30. doi: 10.1186/1471-2164-11-30 (PMC2824720; doi:10.1186/1471-2164-11-30)
Supplement: Additional file 3 — Application source code. The source code of the implementation of our method. [file 1471-2164-11-30-S3.BZ2 › Infpy/python/infpy/decision/decision.py]

#
# Copyright John Reid 2007
#

"""
Implementation of a decision tree
"""

from rule_generation import new_rule, new_mutated_rule, only_possible_outcome
from random import choice, shuffle, random, randint

class DecisionNode(object):
	"""
	A node in a decision tree that makes a decision based on the data
	"""

	def __init__(self, rule, children):
		"When the rule is evaluated on data it returns an index into the children"
		self.rule = rule
		self.children = children

	def __call__(self, data):
		"""
		Evaluates the decision tree on the given data, i.e. calls the rule and then
		recurses into the selected child node
		"""
		return self.children[self.rule(data)](data)

	def __str__(self):
		return 'if %s:' % self.rule


class LeafNode(object):
	"""
	A node in a decision tree that returns one of the possible outcomes
	"""

	def __init__(self, outcome):
		self.outcome = outcome

	def __call__(self, data):
		"""
		Evaluates the decision tree on the given data, i.e. returns outcome for this
		leaf node
		"""
		return self.outcome

	def __str__(self):
		return str(self.outcome)


def print_tree(tree, indent = 0):
	print '%s%s' % (' '*indent, str(tree))
	if isinstance(tree, DecisionNode):
		for c in tree.children:
			print_tree(c, indent+1)
	elif isinstance(tree, LeafNode): pass
	else: raise RuntimeError('Cannot print tree nodes of this type: ' + tree.__class__)


class NodeCounter(object):
	count = 0
	def __call__(self, node): self.count += 1

def count_nodes(tree):
	return visit_tree_nodes(tree, NodeCounter()).count

def visit_tree_nodes(tree, visitor):
	if None != tree:
		visitor(tree)
		if isinstance(tree, DecisionNode):
			for c in tree.children: visit_tree_nodes(c, visitor)
	return visitor

def create_random_decision_tree(context, depth):
	if 0 == depth: return LeafNode(choice(context.outcomes))
	else:
		rule, num_outcomes = new_rule(context.attributes)
		children = [
		  create_random_decision_tree(context, depth-1) for i in xrange(num_outcomes)
		]
		return DecisionNode(rule, children)

def replace_rule(decision_node, context, depth = 0):
	"Replace the rule in the node with a completely new random rule"
	decision_node.rule, num_outcomes = new_rule(context.attributes)
	while num_outcomes > len(decision_node.children): # add children if needed
		decision_node.children.append(create_random_decision_tree(context, depth))
	while num_outcomes < len(decision_node.children): # remove children if too many
		decision_node.children.pop()
	shuffle(decision_node.children) # randomise order

def insert_decision(decision_node, context, depth = 0):
	"Insert an extra decision in the tree"
	child_to_replace = choice(decision_node.children)
	idx_to_replace = decision_node.children.index(child_to_replace)
	rule, num_outcomes = new_rule(context.attributes)
	children = [ child_to_replace ]
	while num_outcomes > len(children): # add other children
		children.append(create_random_decision_tree(context, depth))
	decision_node.children[idx_to_replace] = DecisionNode(rule, children)

def mutate_node(node, context):
	"Mutate the given node"
	if isinstance(node, DecisionNode):
		p = random()
		if p < .3:
			replace_rule(node, context, 1)
		elif p < .35:
			insert_decision(node, context, 1)
		else:
			node.rule = new_mutated_rule(node.rule)
	elif isinstance(node, LeafNode): node.outcome = choice(context.outcomes)
	else: raise RuntimeError('Cannot mutate nodes of this type: ' + node.__class__)

class NodeMutator(object):
	"Mutates nodes according to some probability"
	def __init__(self, p_mutation, context):
		self.p_mutation = p_mutation
		self.context = context
	def __call__(self, node):
		if random() < self.p_mutation:
			mutate_node(node, self.context)

def build_random_path(tree, path):
	"Build a random path in tree to a leaf node"
	path.append(tree)
	if isinstance(tree, DecisionNode): build_random_path(choice(tree.children), path)
	elif isinstance(tree, LeafNode): pass
	else: raise RuntimeError('Cannot build random path over nodes of this type: ' + tree.__class__)

def choose_random_decision_node(tree):
	"Returns (parent,node) where parent is always a DecisionNode"
	random_path = []
	build_random_path(tree, random_path) # get the decision nodes
	if len(random_path) < 2: return (None, None)
	else:
		idx = randint(0, len(random_path)-2) # don't choose last leaf node
		return random_path[idx], random_path[idx+1]

def combine_trees(tree_1, tree_2):
	"Randomly combine 2 trees in place"

	# find 2 nodes to swap in the trees
	parent_1, node_1 = choose_random_decision_node(tree_1)
	parent_2, node_2 = choose_random_decision_node(tree_2)
	if None == parent_1 or None == parent_2: return False # don't do anything if we can't

	# swap
	idx1 = parent_1.children.index(node_1)
	idx2 = parent_2.children.index(node_2)
	parent_1.children[idx1] = node_2
	parent_2.children[idx2] = node_1

def mutate_tree(tree, context, new_subtree_depth):
	"Replace one node with a new random subtree of the given depth"
	parent, node = choose_random_decision_node(tree)
	if None != parent and None != node:
		idx = parent.children.index(node)
		parent.children[idx] = create_random_decision_tree(context, new_subtree_depth)

class PossibleOutcomes(object):
	s = set()
	def __call__(self, node):
		if isinstance(node, LeafNode):
			self.s.add(node.outcome)
		
def tree_possible_outcomes(tree):
	"Returns all the possible outcomes of this tree"
	return visit_tree_nodes(tree, PossibleOutcomes()).s

def tree_has_only_one_outcome(tree, outcome = None):
	"""
	Does this tree have only one outcome and what is it?

	Returns None if more than one outcome, otherwise returns outcome
	"""
	if isinstance(tree, LeafNode):
		if None == outcome:
			outcome = tree.outcome
		else:
			if outcome != tree.outcome:
				return None
	elif isinstance(tree, DecisionNode):
		for c in tree.children:
			if None == tree_has_only_one_outcome(c, outcome):
				return None
		return outcome
	else: raise RuntimeError('Cannot find outcome of nodes of this type: ' + tree.__class__)

def prune_tree(tree, rules_satisfied = None):
	"Prunes the tree to remove useless nodes"
	if None == rules_satisfied:
		rules_satisfied = []
	if isinstance(tree, DecisionNode):
		for i, c in enumerate(tree.children):
			outcome = tree_has_only_one_outcome(c)
			if None != outcome:
				tree.children[i] = LeafNode(outcome)
			else:
				rules_satisfied.append((tree.rule,i))
				if isinstance(c, DecisionNode):
					for rule, outcome in rules_satisfied:
						only_outcome = only_possible_outcome(rule, outcome, c.rule)
						if None != only_outcome:
							tree.children[i] = c.children[only_outcome] # remove this level of decision making
				prune_tree(c, rules_satisfied)
				rules_satisfied.pop()
