# Supplementary material for: Variable structure motifs for transcription factor binding sites
Source: BMC Genomics. 2010 Jan 14;11:30. doi: 10.1186/1471-2164-11-30 (PMC2824720; doi:10.1186/1471-2164-11-30)
Supplement: Additional file 3 — Application source code. The source code of the implementation of our method. [file 1471-2164-11-30-S3.BZ2 › Infpy/python/infpy/decision/test/rule_test.py]

#
# Copyright John Reid 2007
#


import unittest
from infpy.decision import *

class RuleTest( unittest.TestCase ):
	"""Test case for decision tree rule generation"""

	def test_rule_generation(self):
		def a(data): return 1
		def b(data): return 1
		class TestData(object): pass

		enum_attr = EnumerativeAttribute(a, 3)
		rule, num_values = new_rule_for_attribute(enum_attr)
		print rule(TestData())

		ord_attr = OrdinalAttribute(b, 3)
		rule, num_values = new_rule_for_attribute(ord_attr)
		print rule(TestData())

		ord_attr = OrdinalAttribute(b, 3)
		rule, num_values = new_rule_for_attribute(ord_attr)
		print rule(TestData())

		ord_attr = OrdinalAttribute(b, 3)
		rule, num_values = new_rule_for_attribute(ord_attr)
		print rule(TestData())


if __name__ == "__main__":
	unittest.main()
