# Supplementary material for: Variable structure motifs for transcription factor binding sites
Source: BMC Genomics. 2010 Jan 14;11:30. doi: 10.1186/1471-2164-11-30 (PMC2824720; doi:10.1186/1471-2164-11-30)
Supplement: Additional file 3 — Application source code. The source code of the implementation of our method. [file 1471-2164-11-30-S3.BZ2 › Infpy/python/infpy/decision/test/genepy_test.py]

#
# Copyright John Reid 2007
#


import unittest
from infpy.genepy import Population
from infpy.decision import *

def ord(data): return data[0]
def enum(data): return data[1]
def cont(data): return data[2]
class GenepyTest( unittest.TestCase ):
	"""Test case for decision tree genepy interface"""

	# define the context - i.e. what attributes the data have and their
	# classification
	context = Context()
	context.attributes.append(OrdinalAttribute('ordinal', ord, 10))
	context.attributes.append(EnumerativeAttribute('enumerative', enum, 4))
	context.attributes.append(ContinuousAttribute('continuous', cont, 0.0, 1.0))
	context.outcomes = [ 0, 1, 2 ]

	# generate some data
	from random import gauss, randint
	data = [
	  ((randint(0,9),randint(0,3),gauss(0.0,1.0)),randint(0,2))
	  for i in xrange(30)
	]

	species = DecisionTreeSpecies(context)
	species.data = data

	def fitness_fn(self, individual):
		loss = 0
		for x, y in self.data:
			if y != individual(x):
				loss += 1
		return loss

	def test_initialisation(self):
		self.species.random_individual()

	def test_mutation(self):
		pass #self.species.mutate(self.species.random_individual())

	def test_combination(self):
		self.species.mate(self.species.random_individual(), self.species.random_individual())

	def test_call(self):
		for x, y in self.data: self.species.random_individual()(x)

	def test_overall(self):
		pop = Population(size = 100, species = self.species, fitness_fn = self.fitness_fn)
		pop.post_generation_process = self.species.prune_individuals
		for gen_idx in xrange(100):
		  # execute a generation
		  pop.generation()
		  
		  # and print how good best is
		  tree_sizes = list(count_nodes(i) for i in pop.individuals)
		  print "%3d; best fitness=%2d; average tree size: %3.3f" % (gen_idx, int(pop.most_fit.fitness), float(sum(tree_sizes))/len(tree_sizes))
		print_tree(pop.most_fit)

if __name__ == "__main__":
	unittest.main()
