# Supplementary material for: Variable structure motifs for transcription factor binding sites
Source: BMC Genomics. 2010 Jan 14;11:30. doi: 10.1186/1471-2164-11-30 (PMC2824720; doi:10.1186/1471-2164-11-30)
Supplement: Additional file 3 — Application source code. The source code of the implementation of our method. [file 1471-2164-11-30-S3.BZ2 › Infpy/python/infpy/test/__init__.py]

#
# Copyright John Reid 2006
#

import unittest
from distribution_test import *
from mvn_mixture_test import *
from utils_test import *

if __name__ == "__main__":
	unittest.main()
