# Supplementary material for: Variable structure motifs for transcription factor binding sites
Source: BMC Genomics. 2010 Jan 14;11:30. doi: 10.1186/1471-2164-11-30 (PMC2824720; doi:10.1186/1471-2164-11-30)
Supplement: Additional file 3 — Application source code. The source code of the implementation of our method. [file 1471-2164-11-30-S3.BZ2 › Infpy/python/infpy/test/utils_test.py]

#
# Copyright John Reid 2006
#


from infpy import *
import unittest

class CloseToTest( unittest.TestCase ):
	def test( self ):
		for f1,f2,close_to in [
			( 0.1, 0.10000001, True ),
			( 0.1, 0.1000001, True ),
			( 0.1, 0.100001, False )
			]:
			assert check_is_close( f1, f2 ) == close_to, \
				"%f %f should %s be close" % ( f1, f2, close_to and "" or "not" )

class ZeroMeanUnityVarianceTest( unittest.TestCase ):
	def test( self ):
		Y = [
			numpy.random.uniform( size = 4 )
			for i in xrange( 5 )
		]
		Scaled = []
		Revert = []
		for y in Y:
			scaled, revert = zero_mean_unity_variance( y )
			Scaled.append( scaled )
			Revert.append( revert )
		for y, scaled, revert in zip( Y, Scaled, Revert ):
			n = norm2( y - revert( scaled ) )
			assert n < 1e-10
			assert math.fabs( numpy.mean( scaled ) ) < 1e-8
			assert math.fabs( numpy.std( scaled ) - 1.0 ) < 1e-8
		
if __name__ == "__main__":
	unittest.main()
