# Supplementary material for: Variable structure motifs for transcription factor binding sites
Source: BMC Genomics. 2010 Jan 14;11:30. doi: 10.1186/1471-2164-11-30 (PMC2824720; doi:10.1186/1471-2164-11-30)
Supplement: Additional file 3 — Application source code. The source code of the implementation of our method. [file 1471-2164-11-30-S3.BZ2 › Infpy/python/infpy/test/mvn_mixture_test.py]

#
# Copyright John Reid 2006
#

import infpy.mvn_mixture, unittest


class MultivariateNormalMixtureModelTest( unittest.TestCase ):
	def testCreation( self ):
		"""test multi-variate normal mixture creation"""
		model = infpy.mvn_mixture.Model()
		if len( model.sigma ) != model.K:
			raise RuntimeError( 'Should have K sigmas' )
		if len( model.mu ) != model.K:
			raise RuntimeError( 'Should have K mu' )
		if len( model.V ) != model.K:
			raise RuntimeError( 'Should have K v\'s' )
		if len( model.theta ) != model.K:
			raise RuntimeError( 'Should have K theta' )
		if len( model.Z ) != model.N:
			raise RuntimeError( 'Should have N z\'s' )
		if len( model.X ) != model.N:
			raise RuntimeError( 'Should have N x\'s' )
		if not infpy.check_is_close( 1.0, sum( model.theta ) ):
			raise RuntimeError( 
				'Mixture model theta should sum to 1.0: %g'
				% sum( mixture_model.theta )
			)
		for i in xrange( model.K ):
			if model.sigma[i].shape != (model.d, model.d):
				raise RuntimeError( 'All sigmas should be dxd arrays' )
			if model.mu[i].shape != (model.d,):
				raise RuntimeError( 'All mus should be length d arrays' )
			if not isinstance( model.V[i], float ):
				raise RuntimeError( 'All v\'s should be floats' )
			if not isinstance( model.theta[i], float ):
				raise RuntimeError( 'All thetas should be floats' )
		for n in xrange( model.N ):
			if not isinstance( model.Z[n], int ):
				raise RuntimeError( 'All z\'s should be ints' )
			if model.X[n].shape != (model.d,):
				raise RuntimeError( 'All x\'s should be length d arrays' )
	
if __name__ == "__main__":
	unittest.main()
