# Supplementary material for: Variable structure motifs for transcription factor binding sites
Source: BMC Genomics. 2010 Jan 14;11:30. doi: 10.1186/1471-2164-11-30 (PMC2824720; doi:10.1186/1471-2164-11-30)
Supplement: Additional file 3 — Application source code. The source code of the implementation of our method. [file 1471-2164-11-30-S3.BZ2 › Infpy/python/infpy/test/distribution_test.py]

#
# Copyright John Reid 2006
#


import unittest, infpy, math, numpy

def checked_sample( dist ):	
	"""Checks the sample is in the support of the distribution"""
	x = dist.sample_from()
	
	# must be in support of distribution
	if not dist.supports( x ):
		raise RuntimeError( """Sampling must generate values (%d) in """ 
		 """support of distribution (%s)""" % (x, str(type(dist))) )
	
	return x


class DistributionTest( unittest.TestCase ):
	"""Test case for distributions"""

	def test_str( self ):
		"""Test of string representation of distribution"""
		[ str( dist_gen() ) for dist_gen in infpy.Distribution.__subclasses__() ]
			
	def test_sample( self ):
		"""Test of sample from distribution - also tests mean and variance"""
		for dist_gen in infpy.Distribution.__subclasses__():
			try:
				# create the distribution
				dist = dist_gen()
				
				# create some samples
				num_samples = 100000
				samples = numpy.zeros( num_samples, numpy.float64 )
				for i in xrange( num_samples ):
					samples[i] = checked_sample( dist )
					
				# check statistics
				empirical_mean = numpy.mean( samples )
				theoretical_mean = dist.mean()
				theoretical_stdev = math.sqrt( dist.variance() / num_samples ) 
				if(
					math.fabs( empirical_mean - theoretical_mean ) 
					> 3.0 * theoretical_stdev
				):
					raise RuntimeError( """%s: Sample mean (%f) not within three """
						"""standard deviation (%f) of theoretical mean (%f). """ 
						"""# samples = %d"""
						% (
							str( dist ),
							empirical_mean,
							theoretical_stdev,
							theoretical_mean,
							num_samples
						) )
						
			except Exception, detail:
				print """Problem with distribution %s: %s""" % (str(dist),detail)
				raise
					
	def test_pdf_derivative( self ):
		"""Test of the derivative of the pdf"""
		for dist_gen in infpy.Distribution.__subclasses__():
			try:
				# create the distribution
				dist = dist_gen()

				# try a few samples
				for i in xrange( 30 ):
					x = checked_sample( dist )
					
					# check the gradients of the pdf
					infpy.check_gradients(
						lambda x: dist.log_pdf( x[0] ),
						lambda x: dist.dlog_pdf_dx( x[0] ),
						[ x ] )
						
			except Exception, detail:
				raise RuntimeError( """Problem with distribution %s: %s""" 
					% (str(dist),detail) )

def show_samples( dist ):
	"""Test of the distribution's sampling method"""
	import pylab
	# try a few samples
	num_samples = 10000
	samples = numpy.zeros( num_samples, numpy.float64 )
	for i in xrange( num_samples ):
		samples[i] = checked_sample( dist )
	pylab.figure()
	pylab.hist( samples, bins = 100 )
	pylab.title( str( dist ) )
	pylab.show()
					

if __name__ == "__main__":
	# [
	# 	show_samples( dist_gen() )
	# 	for dist_gen 
	# 	in infpy.Distribution.__subclasses__() 
	# ]
	# show_samples( infpy.LogNormalDistribution( 0.0, .25 ) )
	
	unittest.main()
