# Supplementary material for: Variable structure motifs for transcription factor binding sites
Source: BMC Genomics. 2010 Jan 14;11:30. doi: 10.1186/1471-2164-11-30 (PMC2824720; doi:10.1186/1471-2164-11-30)
Supplement: Additional file 3 — Application source code. The source code of the implementation of our method. [file 1471-2164-11-30-S3.BZ2 › Infpy/python/infpy/variational/dirichlet_process.py]

#
# Copyright John Reid 2006
#

"""See Blei, Jordan - Variational Methods for Dirichlet Processes"""

import numpy, scipy.special, math, infpy

class ExpFamilyDP( object ):
	"""
	Implements a variational algorithm for inference in a dirichlet process
	mixture model of exponential family distributions.
	"""
		
	def __init__( 
		self,
		X,
		K,
		alpha,
		family,
		lambda_
	):
		"""Initialise the algorithm
		
		@param X: The data (in canonical form, i.e. not sufficient statistics)
		@param K: Variational truncation parameter
		@param alpha: Parameter for dirichlet process
		@param family: The exponential family
		@param lambda_: Conjugate prior for exp family parameters
		"""
		
		self.gamma = None
		"The variational parameters for the V's (array of shape (K,2))."
		
		self.tau = None
		"The variational parameters for the eta's (array of length K)."
		
		self.tau_0 = None
		"The pseudo count variational parameters for the eta's (array of length K)."
		
		self.phi = None
		"The variational parameters for the Z's (array of shape (N,2))."

		self._do_ll_checks = True
		"Check the log likelihood increases."
		
		self.family = family
		"Exponential family."
		
		self.K = K
		"Variational # mixtures truncation parameter."
		
		self.N = len( X )
		"# of data."
		
		self.alpha = alpha
		"Dirichlet process parameter."
		
		self.data = [
			self.family.T( x )
			for x
			in X
		]
		"The data as sufficient statistics."
		
		self.lambda_ = lambda_
		"Conjugate prior parameter."
		
		self.initialise_variational_parameters()
		
	def initialise_variational_parameters(self):
		"""Set the variational parameters to some starting point."""
		
		# gamma will be updated first so set it to anything...
		self.gamma = numpy.ones( ( self.K - 1, 2 ), dtype = numpy.float64 )

		self.phi = numpy.random.uniform( size = (self.N, self.K) )
		self._normalise_phi()
		self.tau = [
			(
				self.lambda_[0],
				self.lambda_[1]
			)				
			for i in xrange( self.K )
		]
		# assign each data point to the mixtures according to random phi
		for n in range( self.N ):
			if len( self.data[n] ) != len( self.lambda_[1] ):
				raise RuntimeError( 
					'Sufficient statistic length (%d) and prior length (%d) differ' % (
						( len( self.data[n] ), len( self.lambda_[1] ) )
					)
				)
			for i in xrange( self.K ):
				self.tau[i] = (
					self.tau[i][0] + self.phi[n,i],
					self.tau[i][1] + self.phi[n,i] * self.data[n]
				)
		
	def update(self):
		"""Perform one update step."""
		self.update_gamma()
		self.update_tau()
		self.update_phi()	
		
	def _get_LL_check(self):
		"""
		If log likelihood checking is switched
		on this returns the LL otherwise None
		"""
		if hasattr(self, '_do_ll_checks' ) and self._do_ll_checks:
			return self.log_likelihood()
		else:
			return None
			
	def _check_LL(self, last_LL):
		"""
		If last_LL != None then checks that it is greater than current LL
		"""
		if None != last_LL:
			LL = self.log_likelihood()
			if last_LL > LL and not infpy.check_is_close( last_LL, LL ):
				raise RuntimeError( 
					'LL has decreased by %g. %g -> %g'
					% ( last_LL - LL, last_LL, LL ) 
				)
			
	def update_gamma(self):
		"""Update gamma"""
		#LL = self._get_LL_check()
		for i in xrange( self.K - 1 ):
			self.gamma[i,0] = 1.0 + sum( 
				[
					self.phi[n,i]
					for n in xrange( self.N ) 
				]
			)
			self.gamma[i,1] = self.alpha + sum( 
				[
					sum(
						[
							self.phi[n,j]
							for j in xrange( i + 1, self.K )
						]
					)
					for n in xrange( self.N )
				]
			)
		# print 'Gamma:\n', self.gamma
		# raise
		#self._check_LL( LL )

	def update_tau(self):
		"""Update tau"""
		#LL = self._get_LL_check()
		for i in xrange( self.K ):
			# each tau is a tuple of the pseudo count and a vector
			self.tau[i] = (
				self.lambda_[0] + sum( 
					[
						self.phi[n,i] 
						for n
						in xrange( self.N ) 
					]
				),
				self.lambda_[1] + sum( 
					[
						self.phi[n,i] * self.data[n]
						for n
						in xrange( self.N ) 
					]
				)
			)
		# print 'Tau:\n', self.tau
		#self._check_LL( LL )
		
	def update_phi(self):
		"""Update phi."""
		#LL = self._get_LL_check()
		digamma = scipy.special.digamma
		for i in xrange( self.K ):
			# E(log V_i)
			if i == self.K - 1:
				E_log_V_i = 0.0 # last mixture's v is always 1
			else:
				E_log_V_i = (
					digamma( self.gamma[i,0] )
					- digamma( self.gamma[i,0] + self.gamma[i,1] )
				)
			
			# E(a(eta_i))
			E_a = self.family.expected_a( self.tau[i] )
				
			# Sum of E(log(1-V_j))
			E_sum_log_1_minus_V_j = sum(
				[
					digamma( self.gamma[j,1] )
					- digamma( self.gamma[j,0] + self.gamma[j,1] )
					for j
					in xrange( i - 1 )
				]
			)
			
			E_eta = self.family.expected_eta( self.tau[i] ).T
			for n in xrange( self.N ):
				# E(eta_i).X_n
				E_eta_dot_X = ( E_eta * self.data[n] )[0,0]
				
				# we have to watch out for underflow - so just store E in phi
				# for the moment
				self.phi[n,i] = ( 
					E_log_V_i 
					+ E_eta_dot_X 
					+ E_a 
					+ E_sum_log_1_minus_V_j
				)
		# to cater for underflow - add constant to each row to make largest 0...
		# phi is proportional to exponent of E so is invariant to this
		for n in xrange( self.N ):
			largest = max( self.phi[n,:] )
			self.phi[n,:] -= largest
		# only now take exponent
		self.phi = numpy.exp( self.phi )
		# now normalise
		self._normalise_phi()
		#self._check_LL( LL )
		
	def _normalise_phi(self):
		#normalise phi
		for n in xrange( self.N ):
			s = sum( self.phi[n,:] )
			if 0.0 == s:
				# print self.phi
				raise RuntimeError( 'sum(phi[%d,:]) is 0' % n )
			self.phi[n,:] /= s
			
	def log_likelihood(self):
		"""The log likelihood of the data."""
		return sum(
			[
				math.log(
					numpy.dot(
						self._p_T_in_mixture( self.data[n] ),
						self.phi[n,:]
					)
				)
				for n in xrange( self.N )
			]
		)
		# return sum(
		# 	[
		# 		math.log( self.p_T( self.data[n] ) )
		# 		for n in xrange( self.N )
		# 	]
		# )
			
	def _gamma_factor(self, i):
		"""Get the factor for the i'th gamma."""
		return self.gamma[i,0] / (self.gamma[i,0] + self.gamma[i,1])

	def expected_theta(self):
		"""
		Expected value of theta under the variational distribution.
		"""
		result = numpy.ones( self.K, dtype = numpy.float64 )
		running_product = 1.0
		for i in xrange( self.K - 1 ):
			factor = self._gamma_factor( i )
			result[i] = factor * running_product
			running_product *= ( 1.0 - factor )
		result[-1] = running_product
		return result
		
	def _p_T_in_mixture(self, T):
		"""Array of pdf's of T given tau, one for each mixture.
		
		@param T: sufficient statistic
		"""
		import infpy.exp_family
		return numpy.array(
			[
				math.exp( 
					infpy.exp_family.log_p_T_given_tau( self.family, T, self.tau[i] )
				)
				for i in xrange( self.K )
			],
			dtype = numpy.float64
		)
		
	def p_T(self, T):
		"""The pdf of the variational density at T.
		
		@param T: sufficient statistic
		"""
		return numpy.dot(
			self.expected_theta(),
			self._p_T_in_mixture( T )
		)
		
	def p_z_given_T(self, T):
		"""The pdf of variational density at z given T as an array over all z's
		
		@param T: sufficient statistic
		"""
		expected_theta = self.expected_theta()
		p_T_in_mixture = self._p_T_in_mixture( T )
		total = numpy.dot( expected_theta, p_x_in_mixture )
		return numpy.array(
			[
				expected_theta[i] * p_T_in_mixture[i] / total
				for i in xrange( self.K )
			],
			dtype = numpy.float64
		)
