# Supplementary material for: Variable structure motifs for transcription factor binding sites
Source: BMC Genomics. 2010 Jan 14;11:30. doi: 10.1186/1471-2164-11-30 (PMC2824720; doi:10.1186/1471-2164-11-30)
Supplement: Additional file 3 — Application source code. The source code of the implementation of our method. [file 1471-2164-11-30-S3.BZ2 › Infpy/python/infpy/variational/test/dirichlet_process_test.py]

#
# Copyright John Reid 2006
#

import infpy.mvn_mixture, infpy.exp_family.mvn
import infpy.variational.dirichlet_process 
import unittest, numpy.random

family = infpy.exp_family.mvn

def plot_mvn_mixture_dp_model_mixtures( model ):
	phi = [ family.phi( model.tau[i] ) for i in xrange( model.K ) ]
	for p in phi:
		infpy.plot_gaussian( p.mu_0, p.S / p.kappa )
	
def plot_mvn_mixture_dp_model( model, num_steps = 20 ):
	import pylab
	X = [ family.x( T ) for T in model.data ]
	x0_min = min( [ x[0] for x in X ] ) - 1.0
	x0_max = max( [ x[0] for x in X ] ) + 1.0
	x1_min = min( [ x[1] for x in X ] ) - 1.0
	x1_max = max( [ x[1] for x in X ] ) + 1.0
	spread0, spread1 = ( x0_max - x0_min, x1_max - x1_min )
	X = numpy.zeros( (num_steps + 1, num_steps + 1), dtype = numpy.float64 )
	Y = numpy.zeros( (num_steps + 1, num_steps + 1), dtype = numpy.float64 )
	Z = numpy.zeros( (num_steps + 1, num_steps + 1), dtype = numpy.float64 )
	for i0 in xrange( num_steps + 1 ):
		x0 = x0_min + i0 * ( x0_max - x0_min ) / num_steps
		for i1 in xrange( num_steps + 1 ):
			x1 = x1_min + i1 * ( x1_max - x1_min ) / num_steps
			X[i0,i1] = x0
			Y[i0,i1] = x1
			Z[i0,i1] = model.p_T( family.T( [ x0, x1 ] ) )
	pylab.contour( X, Y, Z, 40 )
	for x in X:
		pylab.plot( [ x[0] ], [ x[1] ] )

def testBeta():
	"""
	Test variational dirichlet process mixture of beta distributions.
	"""
	print 'Seeding numpy.random'
	numpy.random.seed( 3 )
	
	
def testMVN():
	"""Test variational dirichlet process with a 2 dimensional multi-
	variate normal"""

	print 'Seeding numpy.random'
	numpy.random.seed( 3 )
	
	d = 2 # dimensions
	N = 70 # data
	K = 4 # mixtures
	DP_K = K + 1 # truncation parameter for DP
	
	# hyper-parameters
	phi = family.Phi(
		nu = 5.0,
		S = numpy.eye( d, dtype = numpy.float64 ),
		mu_0 = numpy.zeros( d, dtype = numpy.float64 ),
		kappa = 0.001
	)
	
	# Create a mixture model of multivariate gaussians
	print 'Generating %d %d-dimensional data points from %d mixtures' % (
		N, d, K
	)
	mixture_model = infpy.mvn_mixture.Model( 
		K = K,
		N = N,
		nu = phi.nu,
		S = phi.S,
		mu_0 = numpy.array( phi.mu_0 ).reshape( (d,) ),
		kappa = phi.kappa,
	)
	
	x0_min, x0_max = (
		min( [ x[0] for x in mixture_model.X ] ) - 1.0,
		max( [ x[0] for x in mixture_model.X ] ) + 1.0
	)
	x1_min, x1_max = (
		min( [ x[1] for x in mixture_model.X ] ) - 1.0,
		max( [ x[1] for x in mixture_model.X ] ) + 1.0
	)
	
	# Build a DP model on this data
	# for i in range( 10 ):
	# 	theta = family.draw_theta( lambda_ )
	# 	infpy.plot_gaussian( theta.mu, theta.sigma() )
	# pylab.show() ; raise
	print 'Creating dirichlet process mixture model truncated at %d mixtures' % (
		DP_K
	)
	variational_model = infpy.variational.dirichlet_process.ExpFamilyDP(
		mixture_model.X,
		K = DP_K,
		alpha = 5.0,
		family = family,
		lambda_ = family.tau( phi ) 
	)
	

	def plot_it( i, LL ):
		"""Plot the likelihood contours, the data points and the variational
		gaussians
		"""
		import pylab
		print 'Log likelihood: %g' % LL
		#pylab.ioff()
		pylab.figure()
		plot_mvn_mixture_dp_model_mixtures( variational_model )
		plot_mvn_mixture_dp_model( variational_model )
		infpy.mvn_mixture.plot( mixture_model.X, mixture_model.Z )
		pylab.axis([x0_min,x0_max,x1_min,x1_max])
		pylab.title( 'Iteration %d: LL = %g' % ( i, LL ) )
		#pylab.show()
		#pylab.ion()
	
	last_LL = LL = variational_model.log_likelihood()
	plot_it( 0, LL )
	
	for i in xrange( 10 ):
		# Run one update on the model
		variational_model.update()
		LL = variational_model.log_likelihood()
		plot_it( i + 1, LL )
		if infpy.check_is_close( last_LL, LL ):
			break
		last_LL = LL
	

class DirichletProcessTest( unittest.TestCase ):
	
	def testWithMVN( self ):
		testMVN()
		
	
if __name__ == "__main__":
	testBeta()
	#testMVN()
	# unittest.main()
