# Supplementary material for: Variable structure motifs for transcription factor binding sites
Source: BMC Genomics. 2010 Jan 14;11:30. doi: 10.1186/1471-2164-11-30 (PMC2824720; doi:10.1186/1471-2164-11-30)
Supplement: Additional file 3 — Application source code. The source code of the implementation of our method. [file 1471-2164-11-30-S3.BZ2 › Infpy/python/infpy/variational/message_passing/vmp.py]

#
# Copyright John Reid 2008
#

"""
Code for variational message passing.
"""

import boost.graph as bgl
import numpy.random as R
import os
import numpy
import scipy.special


class Factor(object):
  "A factor in a factor graph."
  
  @staticmethod
  def accept(visitor, *args, **kwargs):
    """
    Accept a visitor according to the visitor design pattern.
    
    http://en.wikipedia.org/wiki/Visitor_pattern
    """
    return visitor.visit_factor(*args, **kwargs)


class ConditionalDistribution(Factor):
  "A conditional distribution."
  pass

  def set_variables(self, variables):
    "Set the variables of a conditional distribution."
    self.target = variables[0]
    "The target of the conditional distribution"
    self.set_conditioned(variables[1:])


class GaussianFactor(ConditionalDistribution):
  "A Gaussian (or normal) conditional distribution."
  
  @staticmethod
  def get_label(variable_names):
    "@return: A label suitable for display"
    return "%s = N(%s, %s)" % tuple(variable_names)
  
  @staticmethod
  def convert_x(x):
    "Convert to vector form."
    return numpy.array((x, x**2))
  
  @staticmethod
  def convert_mu(mu):
    "Convert to vector form."
    return numpy.array((mu, mu**2))
  
  @staticmethod
  def convert_gamma(gamma):
    "Convert to vector form."
    return numpy.array((gamma, numpy.log(gamma)))
  
  @staticmethod
  def calculate_update(messages, index):
    "Calculate the update that should be sent to connected variable with the given index."
    if 3 != len(messages):
      raise ValueError('Expecting 3 messages')
    x_msg, mu_msg, gamma_msg = messages
    if 0 == index: # update for x
      gamma = gamma_msg[0]
      mu = mu_msg[0]
      return numpy.array((gamma * mu, -.5 * gamma))
    if 1 == index: # update for mu
      gamma = gamma_msg[0]
      x = x_msg[0]
      return numpy.array((gamma * x, -.5 * gamma))
    if 2 == index: # update for gamma
      mu, mu2 = mu_msg
      x, x2 = x_msg
      return numpy.array((mu*x-.5*(x2+mu2), .5))
    raise ValueError('Bad index given.')


class GammaFactor(ConditionalDistribution):
  "A Gamma conditional distribution."
  
  @staticmethod
  def get_label(variable_names):
    "@return: A label suitable for display"
    return "%s = Gamma(%s, %s)" % tuple(variable_names)
  
  @staticmethod
  def convert_x(x):
    "Convert to vector form."
    return numpy.array((x, numpy.log(x)))
  
  @staticmethod
  def convert_a(a):
    "Convert to vector form."
    return numpy.array((a, scipy.special.gammaln(a)))
  
  @staticmethod
  def convert_b(b):
    "Convert to vector form."
    return numpy.array((b, numpy.log(b)))
  
  @staticmethod
  def calculate_update(messages, index):
    "Calculate the update that should be sent to connected variable with the given index."
    if 3 != len(messages):
      raise ValueError('Expecting 3 messages')
    x_msg, a_msg, b_msg = messages
    if 0 == index: # update for x
      a = a_msg[0]
      b = b_msg[0]
      return numpy.array((-b, a-1.))
    if 1 == index: # update for a
      log_x = x_msg[1]
      log_b = b_msg[1]
      return numpy.array((log_x + log_b, -1.))
    if 2 == index: # update for b
      x = x_msg[0]
      a = a_msg[0]
      return numpy.array((-x, a))
    raise ValueError('Bad index given.')


class Variable(object):
  """
  A random variable (or perhaps several similar variables if a member of one or more plates).
  """
  
  def __init__(self, dims, plates=None):
    """
    Initialise this random variable
    
    @arg dims: he dimensions of the natural statistic vector.
    @arg plates: The plates this variable is indexed by (a sequence of plate names).
    """
    
    self.dims = dims
    "The dimensions of the natural statistic vector."
    
    self.plates = None != plates and list(plates) or []
    "A sequence of the names of the plates this variable is a member of."

  def accept(self, visitor, *args, **kwargs):
    """
    Accept a visitor according to the visitor design pattern.
    
    http://en.wikipedia.org/wiki/Visitor_pattern
    """
    #print args
    return visitor.visit_variable(*args, **kwargs)


class FactorGraph(object):
  """
  Represents a probabilistic model as a factor graph.
  
  We build a bipartite graph of variables and the distributions that link them. Plates
  are not explicitly represented in the graph.
  """
  
  def __init__(self):
    self.g = bgl.Graph()
    "The graphical representation of our model."

    self.names = self.g.add_vertex_property(name='label', type='string')
    "Maps vertices to variable names."
    
    self.data = self.g.add_vertex_property(type='object')
    "Maps vertices to variables/factors."
    
    self.factor_neighbours = self.g.add_vertex_property(type='object')
    """
    Maps factor vertices to lists of neighbouring vertices. The lists are in the order
    expected by the factor.
    """
    
    self.shapes = self.g.add_vertex_property(name='shape', type='string')
    "Maps vertices to shapes (for dot language)."
    
    self.plates = dict()
    "Maps plate names to plate sizes."
    
    self.variable_vertices = dict()
    "Maps variable names to vertices."
    
  def _add_plate_if_missing(self, name):
    "Add the named plate to the model if it is not already in it."
    if name not in self.plates:
      self.plates[name] = None
      
  def set_plate_size(self, name, size):
    "Set the size of the named plate."
    if name not in self.plates:
      raise ValueError('Model does not have plate: %s' % name)
    self.plates[name] = size
    
  def get_variable_shape(self, name):
    "@return: the shape of the given variable (including expansion via plates)."
    from itertools import chain
    variable = self.variable(name)
    return tuple(
      chain(
        [variable.dims],
        (self.plates[p] for p in variable.plates)
      )
    )
    
  def add_variable(self, name, variable):
    "Add the named variable to the factor graph."
    # add the vertex to the graph and update the property maps
    v = self.g.add_vertex()
    self.variable_vertices[name] = v
    self.names[v] = name
    assert not isinstance(variable, dict)
    self.data[v] = variable
    # add the necessary plates
    for plate in variable.plates:
      self._add_plate_if_missing(plate)
        
  def add_factor(self, factor, variable_names):
    """
    Add a factor to the model.
    
    @arg factor: The factor.
    @arg variable_names: The variables in the factor. These must be in the correct
    order as the factor defines, i.e. mean, precision for a Gaussian.
    """
    factor_v = self.g.add_vertex()
    self.data[factor_v] = factor
    self.shapes[factor_v] = 'box'
    self.names[factor_v] = factor.get_label(variable_names)
    self.factor_neighbours[factor_v] = [self.variable_vertices[name] for name in variable_names]
    for v in self.factor_neighbours[factor_v]:
      self.g.add_edge(factor_v, v)
    
  def _vertex(self, name):
    "@return: the vertex with the given name"
    return self.variable_vertices[name]
  
  def _are_plates_specified(self):
    "@return: True if and only if the size of all the model's plates are specified."
    return None not in self.plates.values() 
  
  def check_plates_specified(self):
    "Raises exception if not all plates in the model have their sizes specified."
    if not self._are_plates_specified():
      raise ValueError('Plates in model are not specified.\n%s' % str(self.plates))

  def variable_names(self):
    "@return: A sequence of the variable names in the model."
    return self.variable_vertices.keys()
  
  def variable(self, name):
    "@return: The variable with the given name."
    return self.data[self._vertex(name)]
  
  def _is_variable(self, v):
    "Is this vertex a factor or a variable?"
    return isinstance(self.data[v], Variable)


def create_factorised_variational_distribution(model, hidden_variables):
  """
  Initialise this factorised variational distribution.
  
  @arg model: The model that contains the hidden variables.
  @arg hidden_variables: A sequence of names of the hidden variables.
  """
  return dict(
    (hidden, numpy.zeros(model.get_variable_shape(hidden)))
    for hidden 
    in hidden_variables
  )
    


class LocalMessagePasser(object):
  "Implements a message passing algorithm using only local information."
  
  def __init__(self, g, v, msg_passer_map, name_map=None):
    """
    Initialise the local message passer.
    
    @arg g: The graph.
    @arg v: The vertex we are passing messages for/through.
    @arg msg_passer_map: A map from graph vertices to LocalMessagePasser objects.
    @arg name_map: A map from vertices to names (for debugging output).
    """
    
    self.g = g
    "The graph."
    
    self.v = v
    "The vertex we are passing messages for/through."
    
    self.msg_passer_map = msg_passer_map
    "A map from graph vertices to LocalMessagePasser objects."
    
    self.name_map = name_map
    "A map from vertices to names (for debugging output)."
    
    self.set_adjacent(self.g.adjacent_vertices(self.v))
    

  def set_adjacent(self, adjacent):
    self.adjacent = list(adjacent)
    "A list of adjacent vertices."
    
    self.indices = self.g.add_vertex_property(type='integer')
    "A map from vertices to indices into self.adjacent."
    for i, v in enumerate(self.adjacent):
      self.indices[v] = i


  def prepare(self):
    "Reset the message passer ready for another round of message passing."
    self.rcvd = [None] * len(self.adjacent)
    "Keep track of which vertices we have received messages from."
    
    self.sent = [None] * len(self.adjacent)
    "Keep track of which vertices we have sent messages to."
    
  
  def clean_up(self):
    "Called after a round of message passing has completed."
    del self.rcvd
    del self.sent
    
  
  def on_receive(self, src, msg):
    "Override to implement event handling when messages are received."
    pass
    
  
  def receive_message(self, src, msg):
    """
    Receive a message from src.
    
    @arg src: The vertex sending the message.
    @arg msg: The message.
    """
    #print 'Received message: %s: %s -> %s' % (msg, self._get_name(src), self._get_name(self.v))
    self.rcvd[self.indices[src]] = msg
    
    self.on_receive(src, msg)
    
    # check if the new message enables us to send any messages
    self.send_messages()


  def send_messages(self):
    "Send any messages we are able to calculate."
    num_not_rcvd = self.rcvd.count(None)
    if num_not_rcvd < 2: # can only send message if received all but one or less
      for v in self.adjacent:
        # if we have not sent this vertex a message and we have received all messages or just not from this one.
        index = self.indices[v]
        if None == self.sent[index] and (0 == num_not_rcvd or None == self.rcvd[index]): 
          msg = self.create_message(v)
          if None == msg:
            raise RuntimeError('Messages cannot be None. Please override create_message().')
          self.sent[index] = msg # remember we have sent it
          print 'Sending  message: %s: %s -> %s' % (msg, self._get_name(self.v), self._get_name(v))
          self.msg_passer_map[v].receive_message(self.v, msg) # send it
          
    
    
  def create_message(self, dst):
    "Called to create a message to send to given destination."
    return None


  def check_all_messages_received_and_sent(self):
    "Raises an error if not all messages have been received and sent."
    if self.rcvd.count(None) != 0:
      raise RuntimeError("Did not receive messages from every neighbour.")
    if self.sent.count(None) != 0:
      raise RuntimeError("Did not send messages to every neighbour.")


  def _get_name(self, v):
    if None != self.name_map:
      return self.name_map[v]
    else:
      return '<no name>'


def create_local_message_passers(g, message_passer_creator):
  """
  Prepare a graph for local message passing.
  
  @arg g: The graph.
  @arg message_passer_creator: A function(g, v, msg_passer_map) that creates local message passers.
  
  @return: A map from vertices to local message passers.
  """
  msg_passer_map = g.add_vertex_property(type='object')
  for v in g.vertices:
    msg_passer_map[v] = message_passer_creator(g, v, msg_passer_map)
  return msg_passer_map


def pass_local_messages(g, msg_passer_map):
  "Pass messages locally over a graph."
  for v in g.vertices:
    msg_passer_map[v].prepare()
  for v in g.vertices:
    msg_passer_map[v].send_messages()
  for v in g.vertices:
    msg_passer_map[v].check_all_messages_received_and_sent()
  for v in g.vertices:
    msg_passer_map[v].clean_up()


class ObservedVertexMessagePasser(LocalMessagePasser):
  "Produces/consumes messages for an observed vertex."
  
  def __init__(self, g, v, msg_passer_map, observed, name_map=None):
    LocalMessagePasser.__init__(self, g, v, msg_passer_map, name_map)
    self.observed = observed
    "The observed value."

  def create_message(self, dst):
    return self.observed


class HiddenVertexMessagePasser(LocalMessagePasser):
  "Produces/consumes messages for a hidden vertex."
  
  def __init__(self, g, v, msg_passer_map, distribution, name_map=None):
    LocalMessagePasser.__init__(self, g, v, msg_passer_map, name_map)
    self.distribution = distribution
    "The variational distribution for this vertex."

  def prepare(self):
    LocalMessagePasser.prepare(self)
    self.msg_sum = numpy.zeros_like(self.distribution)
    "Accumulation of messages received in this message passing round."
  
  def create_message(self, dst):
    return self.distribution
    
  def on_receive(self, src, msg):
    self.msg_sum += msg
    
  def clean_up(self):
    self.distribution[:] = self.msg_sum
    del self.msg_sum
    LocalMessagePasser.clean_up(self)
    print 'New variational distribution: %s: %s' % (self._get_name(self.v), self.distribution)


class FactorVertexMessagePasser(LocalMessagePasser):
  "Produces/consumes messages for a factor vertex."
  
  def __init__(self, g, v, msg_passer_map, factor, neighbours, name_map=None):
    LocalMessagePasser.__init__(self, g, v, msg_passer_map, name_map)
    self.factor = factor
    "The factor."
    self.set_adjacent(neighbours)

  def create_message(self, dst):
    return self.factor.calculate_update(self.rcvd, self.indices[dst])
      
    


class VariationalUpdater(object):
  "Performs variational updates."
  
  def __init__(self, model, observed_values):
    """
    Initialise this variational message passer.
    
    @arg model: The model we update.
    @arg observed_values: A dict mapping variable names to observed values.
    """
    model.check_plates_specified()
    
    self.model = model
    "The model."
    
    self.observed_values = observed_values
    "The observed values in the model."
    
    self.var_dist = create_factorised_variational_distribution(
      model,
      [
        variable
        for variable
        in self.model.variable_names()
        if variable not in data
      ]
    )
    "Dict mapping hidden variable names to their factorised variational distributions."
    
    self.msg_passer_map = create_local_message_passers(self.model.g, self._create_msg_handler_for)
    
  def visit_factor(self, *args, **kwargs):
    #print 'Visiting factor'
    g, v, msg_passer_map, data = args
    return FactorVertexMessagePasser(
      g, 
      v, 
      msg_passer_map,
      data, 
      self.model.factor_neighbours[v],
      self.model.names
    )
    
  def visit_variable(self, *args, **kwargs):
    #print 'Visiting variable'
    #print args
    g, v, msg_passer_map, data = args
    name = self.model.names[v]
    if name in self.observed_values:
      return ObservedVertexMessagePasser(
        g, 
        v, 
        msg_passer_map,
        self.observed_values[name],
        self.model.names
      )
    else:
      return HiddenVertexMessagePasser(
        g, 
        v, 
        msg_passer_map,
        self.var_dist[name],
        self.model.names
      )
    print args
    print kwargs
    
  def _create_msg_handler_for(self, g, v, msg_passer_map):
    data = self.model.data[v]
    return data.accept(self, g, v, msg_passer_map, data)
  
  def update(self):
    pass_local_messages(self.model.g, self.msg_passer_map)


model = FactorGraph()
model.add_variable("m", Variable(dims=2))
model.add_variable("beta", Variable(dims=2))
model.add_variable("mu", Variable(dims=2))
model.add_factor(GaussianFactor, ["mu", "m", "beta"])
model.add_variable("a", Variable(dims=2))
model.add_variable("b", Variable(dims=2))
model.add_variable("gamma", Variable(dims=2))
model.add_factor(GammaFactor, ["gamma", "a", "b"])
model.add_variable("x", Variable(dims=2, plates=['N']))
model.add_factor(GaussianFactor, ["x", "mu", "gamma"])
N = 1
model.set_plate_size('N', N)
model.g.write_graphviz('model.dot')
os.system('dot -T svg model.dot -o model.svg')

data = {
  'm' : GaussianFactor.convert_mu(0.),
  'beta' : GaussianFactor.convert_gamma(1.),
  'a' : GammaFactor.convert_a(1.),
  'b' : GammaFactor.convert_b(1.),
  'x' : GaussianFactor.convert_x(R.normal(1.6, .1, (N,))).sum(axis=1),
}
updater = VariationalUpdater(model, data)
updater.update()
