# Supplementary material for: Variable structure motifs for transcription factor binding sites
Source: BMC Genomics. 2010 Jan 14;11:30. doi: 10.1186/1471-2164-11-30 (PMC2824720; doi:10.1186/1471-2164-11-30)
Supplement: Additional file 3 — Application source code. The source code of the implementation of our method. [file 1471-2164-11-30-S3.BZ2 › Infpy/python/infpy/variational/message_passing/factorised_variational.py]

#
# Copyright John Reid 2008
#

"""
Code for variational message passing.
"""

import boost.graph as bgl
import numpy.random as R
import os
import numpy
import scipy.special
import math
from infpy.convergence_test import LlConvergenceTest


if __debug__:
  def assert_result_finite(fn):
    "A decorator that asserts the result of the function is finite."
    def new(*args):
      result = fn(*args)
      if not numpy.isfinite(result).all():
        raise AssertionError
      return result
    return new
else:
  def assert_result_finite(fn):
    "A decorator that does nothing."
    return fn


class FactorGraph(object):
  "A factor graph."
  
  def __init__(self, g, variables, factors):
    self.g = g
    "The factor graph."

    self.variables = variables
    "Maps graph vertices to variables."

    self.factors = factors
    "Maps graph vertices to factors."

  def add_variable(self, variable):
    "@return: The vertex added."
    v = self.g.add_vertex()
    self.variables[v] = variable
    return v

  def add_factor(self, factor):
    "@return: The vertex added."
    v = self.g.add_vertex()
    self.factors[v] = factor
    factor.connect(g, v)
    return v

  def factor_vertices(self):
    "@return: The vertices that represent factors."
    return [v for v in g.vertices if None != factors[v]]
    
  def variable_vertices(self):
    "@return: The vertices that represent variables."
    return [v for v in g.vertices if None != variables[v]]


   


class VarDist(object):
  "A variational distribution."
  pass


class VarDistObserved(VarDist):
  """
  A variational distribution for an observed value. This is really just a delta distribution on the
  observed value
  """
  def __init__(self, observed_value):
    self.observed_value = observed_value
    
  def update(self, expectations):
    pass

  @assert_result_finite
  def get_expectation(self):
    return self.observed_value
  
  def entropy(self):
    "@return: The entropy of this variational distribution."
    return 0.

  def accept(self, visitor, *args, **kwargs):
    """
    Accept a visitor according to the 
    U{visitor design pattern<http://en.wikipedia.org/wiki/Visitor_pattern>}.
    """
    return visitor.visit_var_dist_observed(self, *args, **kwargs)
  

class VarDistHidden(VarDist):
  "A variational distribution."
  def update(self, expectations):
    assert numpy.isfinite(expectations).all()
    self.parameters[:] = expectations
    
  def accept(self, visitor, *args, **kwargs):
    """
    Accept a visitor according to the 
    U{visitor design pattern<http://en.wikipedia.org/wiki/Visitor_pattern>}.
    """
    return visitor.visit_var_dist_hidden(self, *args, **kwargs)


class VarDistGaussian(VarDistHidden):
  
  def __init__(self):
    self.parameters = numpy.array([0., -.5])
    
  def entropy(self):
    "@return: The entropy of this variational distribution."
    mu, gamma = FactorGaussian.extract_parameters(self.parameters)
    return .5 * (1. + FactorGaussian._log_2_pi - numpy.log(gamma))

  @assert_result_finite
  def get_expectation(self):
    mu, gamma = FactorGaussian.extract_parameters(self.parameters)
    return numpy.array([mu, 1./gamma + mu**2])


class VarDistGamma(VarDistHidden):
  def __init__(self):
    self.parameters = numpy.array([-1., 0.])
    
  def entropy(self):
    "@return: The entropy of this variational distribution."
    a, b = FactorGamma.extract_parameters(self.parameters)
    return (
      a
      + (1. - a) * scipy.special.digamma(a)
      - numpy.log(b)
      + scipy.special.gammaln(a)
    )

  @assert_result_finite
  def get_expectation(self):
    a, b = FactorGamma.extract_parameters(self.parameters)
    return numpy.array([a/b, scipy.special.digamma(a) - numpy.log(b)])


class VarDistDiscrete(VarDistHidden):
  def __init__(self, K=2):
    self.parameters = numpy.ones(K) / K
    
  def update(self, expectations):
    assert numpy.isfinite(expectations).all()
    self.parameters[:] = numpy.exp(expectations)
    self.parameters /= self.parameters.sum()
    
  def entropy(self):
    "@return: The entropy of this variational distribution."
    return -numpy.dot(numpy.log(self.parameters), self.parameters)

  @assert_result_finite
  def get_expectation(self):
    return self.parameters


class Variable(object):
  pass


class Factor(object):
  def connect(self, g, v):
    "Connect this factor to its neighbours (i.e. variables)"
    for u in self.neighbours():
      g.add_edge(u, v)


class FactorGaussian(Factor):
  """
  A factor in a factor graph that represents a Gaussian distribution.
  """
  
  _log_2_pi = math.log(2 * math.pi)
  
  def accept(self, visitor, *args, **kwargs):
    """
    Accept a visitor according to the 
    U{visitor design pattern<http://en.wikipedia.org/wiki/Visitor_pattern>}.
    """
    return visitor.visit_factor_gaussian(self, *args, **kwargs)
  
  def __init__(self, x, mu, gamma):
    """
    Set which variables represent x, mu and gamma in this Gaussian distribution.
    
    @arg x: The vertex representing x.
    @arg mu: The vertex representing mu.
    @arg gamma: The vertex representing gamma.
    """
    self.x = x
    self.mu = mu
    self.gamma = gamma
    
  def neighbours(self):
    "@return: The vertices of this factor's variables"
    return [self.x, self.mu, self.gamma]
  
  @assert_result_finite
  def log_likelihood(self, var_dists):
    "@return: The log likelihood of this factor under the variational distribution."
    x, x2 = var_dists[self.x].get_expectation()
    mu, mu2 = var_dists[self.mu].get_expectation()
    gamma, log_gamma = var_dists[self.gamma].get_expectation()
    return (
      gamma * mu * x
      + .5 * (
        log_gamma 
        - gamma * mu2
        - FactorGaussian._log_2_pi
        - gamma * x2
      )
    )

  @assert_result_finite
  def calculate_update_for(self, v, var_dists):
    """
    Get an update for the variable whose vertex is v.
    """
    if self.x == v:
      mu, mu2 = var_dists[self.mu].get_expectation()
      gamma, log_gamma = var_dists[self.gamma].get_expectation()
      return numpy.array([
        mu * gamma, 
        -.5 * gamma
      ])
    if self.mu == v:
      x, x2 = var_dists[self.x].get_expectation()
      gamma, log_gamma = var_dists[self.gamma].get_expectation()
      return numpy.array([
        gamma * x,
        -.5 * gamma
      ])
    if self.gamma == v:
      x, x2 = var_dists[self.x].get_expectation()
      mu, mu2 = var_dists[self.mu].get_expectation()
      return numpy.array([
        mu * x - .5*(x2 + mu2),
        .5
      ])
    raise RuntimeError('Neighbour, v, not known by factor. Cannot calculate an update for unknown vertex.')
    
  @staticmethod
  def natural_x(x):
    "Convert from canonical to natural form."
    return numpy.array((x, x**2))
  
  @staticmethod
  def natural_mu(mu):
    "Convert from canonical to natural form."
    return numpy.array((mu, mu**2))
  
  @staticmethod
  def natural_gamma(gamma):
    "Convert from canonical to natural form."
    return numpy.array((gamma, numpy.log(gamma)))
  
  @staticmethod
  def extract_parameters(parameters):
    gamma = -2. * parameters[1]
    mu = parameters[0] / gamma
    return mu, gamma


class FactorGamma(Factor):
  """
  A factor in a factor graph that represents a Gamma distribution.
  """
  
  def accept(self, visitor, *args, **kwargs):
    """
    Accept a visitor according to the 
    U{visitor design pattern<http://en.wikipedia.org/wiki/Visitor_pattern>}.
    """
    return visitor.visit_factor_gamma(self, *args, **kwargs)
  
  def __init__(self, x, a, b):
    """
    Set which variables represent x, a and b in this Gamma distribution.
    
    @arg x: The vertex representing x.
    @arg a: The vertex representing a.
    @arg b: The vertex representing b.
    """
    self.x = x
    self.a = a
    self.b = b
    
  def neighbours(self):
    "@return: The vertices of this factor's variables"
    return [self.x, self.a, self.b]

  @assert_result_finite
  def calculate_update_for(self, v, var_dists):
    """
    Get an update for the variable whose vertex is v.
    """
    if self.x == v:
      a, log_gamma_a = var_dists[self.a].get_expectation()
      b, log_b = var_dists[self.b].get_expectation()
      return numpy.array([
        -b,
        a - 1.
      ])
    if self.a == v:
      x, log_x = var_dists[self.x].get_expectation()
      b, log_b = var_dists[self.b].get_expectation()
      return numpy.array([
        log_b + log_x,
        -1.
      ])
    if self.b == v:
      x, log_x = var_dists[self.x].get_expectation()
      a, log_gamma_a = var_dists[self.a].get_expectation()
      return numpy.array([
        -x,
        a
      ])
    raise RuntimeError('Neighbour, v, not known by factor. Cannot calculate an update for unknown vertex.')
    
  @assert_result_finite
  def log_likelihood(self, var_dists):
    "@return: The log likelihood of this factor under the variational distribution."
    x, log_x = var_dists[self.x].get_expectation()
    a, log_gamma_a = var_dists[self.a].get_expectation()
    b, log_b = var_dists[self.b].get_expectation()
    return (
      -b * x
      + (a - 1.) * log_x
      + a * log_b
      - log_gamma_a
    )
    
  @staticmethod
  def natural_x(x):
    "Convert to natural form."
    return numpy.array((x, numpy.log(x)))
  
  @staticmethod
  def natural_a(a):
    "Convert to natural form."
    return numpy.array((a, scipy.special.gammaln(a)))
  
  @staticmethod
  def natural_b(b):
    "Convert to natural form."
    return numpy.array((b, numpy.log(b)))
  
  @staticmethod
  def extract_parameters(parameters):
    b = -parameters[0]
    a = parameters[1] + 1.
    return a, b


class FactorMixture(Factor):
  """
  A factor in a factor graph that models a mixture of several other factors.
  """
  
  def accept(self, visitor, *args, **kwargs):
    """
    Accept a visitor according to the 
    U{visitor design pattern<http://en.wikipedia.org/wiki/Visitor_pattern>}.
    """
    return visitor.visit_factor_mixture(self, *args, **kwargs)
  
  def __init__(self, x, factors, _lambda):
    """
    Set which variables represent x and p in this mixture factor.
    
    @arg x: The vertex representing the target, i.e. the variable that is a mixture.
    @arg factors: The factors to be mixed.
    @arg _lambda: The vertex representing _lambda, the mixing variable.
    """
    self.x = x
    self.factors = list(factors)
    self._lambda = _lambda
    
  def neighbours(self):
    "@return: The vertices of this factor's variables"
    from itertools import chain
    result = set()
    for f in self.factors:
      for n in f.neighbours():
        result.add(n)
    result.add(self._lambda)
    return result

  @assert_result_finite
  def calculate_update_for(self, v, var_dists):
    """
    Get an update for the variable whose vertex is v.
    """
    if self.x == v:
      _lambda = var_dists[self._lambda].get_expectation()
      y = numpy.array([f.calculate_update_for(v, var_dists) for f in self.factors])
      return _lambda * y
    if self._lambda == v:
      log_likelihoods = numpy.array([f.log_likelihood(var_dists) for f in self.factors])
      #import IPython; IPython.Debugger.Pdb().set_trace()
      return log_likelihoods
    else:
      # v must be a neighbour of one of the factors...
      _lambda = var_dists[self._lambda].get_expectation()
      for f, p in zip(self.factors, _lambda):
        if v in f.neighbours():
          # it is a neighbour of this factor
          return p * f.calculate_update_for(v, var_dists)
    raise RuntimeError('Neighbour, v, not known by factor. Cannot calculate an update for unknown vertex.')
    
  @assert_result_finite
  def log_likelihood(self, var_dists):
    "@return: The log likelihood of this factor under the variational distribution."
    _lambda = var_dists[self._lambda].get_expectation()
    log_likelihoods = numpy.array([f.log_likelihood(var_dists) for f in self.factors])
    return numpy.dot(_lambda, log_likelihoods)
    


class FactorDirichlet(Factor):
  """
  A factor in a factor graph that represents a Dirichlet distribution.
  """
    
  def accept(self, visitor, *args, **kwargs):
    """
    Accept a visitor according to the 
    U{visitor design pattern<http://en.wikipedia.org/wiki/Visitor_pattern>}.
    """
    return visitor.visit_factor_dirichlet(self, *args, **kwargs)
  
  def __init__(self, p, u):
    """
    Set which variables represent p and u in this Dirichlet distribution.
    
    @arg p: The vertex representing p.
    @arg u: The vertex representing u.
    """
    self.p = p
    self.u = u
    
  def neighbours(self):
    "@return: The vertices of this factor's variables"
    return [self.p, self.u]
  
  @assert_result_finite
  def log_likelihood(self, var_dists):
    "@return: The log likelihood of this factor under the variational distribution."
    log_p = var_dists[self.p].get_expectation()
    u, log_gamma_u, log_gamma_U = var_dists[self.u].get_expectation()
    return (
      numpy.dot(u-1., log_p)
      + log_gamma_U
      - log_gamma_u.sum()
    )

  @assert_result_finite
  def calculate_update_for(self, v, var_dists):
    """
    Get an update for the variable whose vertex is v.
    """
    if self.p == v:
      u, log_gamma_u, log_gamma_U = var_dists[self.u].get_expectation()
      return u - 1.
    if self.u == v:
      log_p = var_dists[self.p].get_expectation()
      return log_p
    raise RuntimeError('Neighbour, v, not known by factor. Cannot calculate an update for unknown vertex.')
    
  @staticmethod
  def natural_p(p):
    "Convert from canonical to natural form."
    return numpy.log(p)
  
  @staticmethod
  def natural_u(u):
    "Convert from canonical to natural form."
    return (
      u,
      scipy.special.gammaln(u),
      scipy.special.gammaln(u.sum()),
    )
    


class GraphLabeller(object):
  """A visitor that labels vertices in the graph."""
  def __init__(self, g, label_edges=True):
    self.g = g
    self.label_edges = label_edges
    self.labels = g.add_vertex_property(name='label', type='string')
    self.edge_labels = g.add_edge_property(name='label', type='string')
    self.shapes = g.add_vertex_property(name='shape', type='string')
    #self.fill_colors = g.add_vertex_property(name='fillcolor', type='string')
    self.styles = g.add_vertex_property(name='style', type='string')
    
  def visit_factor_gaussian(self, factor, v): 
    self.labels[v] = "Gaussian"
    self.shapes[v] = "box"
    if self.label_edges:
      self.edge_labels[self.g.edge(v, factor.x)] = 'x'
      self.edge_labels[self.g.edge(v, factor.mu)] = 'mean'
      self.edge_labels[self.g.edge(v, factor.gamma)] = 'precision'

  def visit_factor_gamma(self, factor, v):
    self.labels[v] = "Gamma"
    self.shapes[v] = "box"
    if self.label_edges:
      self.edge_labels[self.g.edge(v, factor.x)] = 'x'
      self.edge_labels[self.g.edge(v, factor.a)] = 'a'
      self.edge_labels[self.g.edge(v, factor.b)] = 'b'
      
  def visit_factor_mixture(self, factor, v): 
    for f in factor.factors:
      f.accept(self, v)
    self.labels[v] = "Mixture"
    self.shapes[v] = "box"
    if self.label_edges:
      self.edge_labels[self.g.edge(v, factor.x)] = 'x'
      self.edge_labels[self.g.edge(v, factor._lambda)] = 'lambda'
      
  def visit_var_dist_observed(self, var_dist, v):
    #self.fill_colors[v] = 'gray'
    self.styles[v] = 'filled'

  def visit_var_dist_hidden(self, var_dist, v):
    pass


class VariationalUpdater(object):
  
  _L_check_tolerance = 1.e-8
  "The tolerance we have when checking that L(Q) always increases inline with the variational updates."
  
  def __init__(self, model, var_dists):
    self.model = model
    "The model."

    self.var_dists = var_dists
    "The variational distributions."
    
  def update_vertex(self, v):
    # are we checking that the LL increases?
    if __debug__:
      pre_L = self.L()
    # add up all the incoming updates
    self.var_dists[v].update(
      sum(
        self.model.factors[u].calculate_update_for(v, self.var_dists) 
        for u 
        in self.model.g.adjacent_vertices(v)
      )
    )
    # are we checking that the LL increases?
    if __debug__:
      post_L = self.L()
      if pre_L > post_L + VariationalUpdater._L_check_tolerance:
        raise RuntimeError('L(Q) decreased by %f as result of variational update' % (pre_L-post_L))

  def update_all(self):
    for v in self.model.g.vertices:
      if None != self.var_dists[v]:
        self.update_vertex(v)

  @assert_result_finite
  def log_likelihood(self):
    "@return: The log likelihood of the factors w.r.t. the variational distribution."
    return sum(
      self.model.factors[v].log_likelihood(self.var_dists)
      for v
      in self.model.factor_vertices()
    )
  
  def entropy(self):
    "@return: The entropy of the variational distribution."
    return sum(
      self.var_dists[v].entropy()
      for v
      in self.model.variable_vertices()
    )
  
  def L(self):
    "@return: L(Q) = entropy(variational dist.) + log likelihood"
    return self.entropy() + self.log_likelihood() 

    

if '__main__' == __name__:
  #
  # Set up model
  #
  g = bgl.Graph()
  variables = g.add_vertex_property(type='object')
  factors = g.add_vertex_property(type='object')
  factor_graph = FactorGraph(g, variables, factors)
  mu1 = factor_graph.add_variable(Variable())
  gamma1 = factor_graph.add_variable(Variable())
  mu2 = factor_graph.add_variable(Variable())
  gamma2 = factor_graph.add_variable(Variable())
  K = 5
  xs = [factor_graph.add_variable(Variable()) for i in xrange(K)]
  _lambdas = [factor_graph.add_variable(Variable()) for i in xrange(K)]
  for x, _lambda in zip(xs, _lambdas):
    factor_graph.add_factor(
      FactorMixture(
        x,
        (
          FactorGaussian(x, mu1, gamma1),
          FactorGaussian(x, mu2, gamma2)
        ),
        _lambda
      )
    )

  #
  # Set up data and variational distributions
  #
  var_dists = factor_graph.g.add_vertex_property(type='object')
  var_dists[mu1] = VarDistGaussian()
  var_dists[gamma1] = VarDistObserved(FactorGaussian.natural_gamma(1.))
  var_dists[mu2] = VarDistGaussian()
  var_dists[mu2].parameters = numpy.array([-1., -.5])
  var_dists[gamma2] = VarDistObserved(FactorGaussian.natural_gamma(1.))
  var_dists[xs[0]] = VarDistObserved(FactorGaussian.natural_x(-2.1))
  var_dists[xs[1]] = VarDistObserved(FactorGaussian.natural_x(-1.9))
  var_dists[xs[2]] = VarDistObserved(FactorGaussian.natural_x(1.9))
  var_dists[xs[3]] = VarDistObserved(FactorGaussian.natural_x(2.))
  var_dists[xs[4]] = VarDistObserved(FactorGaussian.natural_x(2.1))
  for _lambda in _lambdas:
    var_dists[_lambda] = VarDistDiscrete(K=2)
    var_dists[_lambda].update(numpy.random.uniform(size=2)+1.)

  #
  # label and draw graph
  #
  labeller = GraphLabeller(factor_graph.g)
  for i, x in enumerate(xs):
    labeller.labels[x] = 'x_%d' % i
  labeller.labels[mu1] = 'mu_1'
  labeller.labels[gamma1] = 'gamma_1'
  labeller.labels[mu2] = 'mu_2'
  labeller.labels[gamma2] = 'gamma_2'
  for i, _lambda in enumerate(_lambdas):
    labeller.labels[_lambda] = 'lambda_%d' % i
  for v in factor_graph.factor_vertices():
    factor_graph.factors[v].accept(labeller, v)
  for v in factor_graph.variable_vertices():
    var_dists[v].accept(labeller, v)
  factor_graph.g.write_graphviz('model.dot')
  os.system('neato -Goverlap=scale -Efontname=arial -Efontsize=8 -Elen=2 -T svg model.dot -o model.svg')
  
  #
  # Do updates
  #
  variational_updater = VariationalUpdater(factor_graph, var_dists)
  convergence_test = LlConvergenceTest()
  L = variational_updater.L()
  print 'log P(D) >= %f' % L
  convergence_test(L)
  for i in xrange(40):
    print '************** Update %3d **************' % i
    variational_updater.update_all()
    L = variational_updater.L()
    print 'log P(D) >= %f' % L
    for i, _lambda in enumerate(_lambdas):
      print 'lambda_%i: %s' % (i, var_dists[_lambda].parameters)
    print 'mu1   : expected = %f; precision = %f' % (FactorGaussian.extract_parameters(var_dists[mu1].parameters))
    print 'mu2   : expected = %f; precision = %f' % (FactorGaussian.extract_parameters(var_dists[mu2].parameters))
    if convergence_test(L):
      break

  
