# Supplementary material for: Variable structure motifs for transcription factor binding sites
Source: BMC Genomics. 2010 Jan 14;11:30. doi: 10.1186/1471-2164-11-30 (PMC2824720; doi:10.1186/1471-2164-11-30)
Supplement: Additional file 3 — Application source code. The source code of the implementation of our method. [file 1471-2164-11-30-S3.BZ2 › Infpy/python/infpy/variational/message_passing/svmp.py]

#
# Copyright John Reid 2008
#

"""
Code for structured variational message passing.
"""

import boost.graph as bgl
import os


def write_graph(g, graph_name):
  g.write_graphviz('%s.dot' % graph_name)
  os.system('neato -Goverlap=scale -Elen=2 -T svg %s.dot -o %s.svg' % (graph_name, graph_name))
  


def copy_graph_structure(g):
  """
  Copy the graph and create maps between the vertices of the graph and its copy.
  
  Only copies the structure not the properties
  
  @return: A 3-tuple (copy of g, map from g to copy, map from copy to g)
  """
  copy = bgl.Graph()
  copy2g = copy.add_vertex_property(type='vertex')
  g2copy = g.add_vertex_property(type='vertex')
  for v in g.vertices: # add the vertices
    u = copy.add_vertex()
    copy2g[u] = v
    g2copy[v] = u
  for e in g.edges: # add the edges
    copy.add_edge(
      g2copy[g.source(e)],
      g2copy[g.target(e)]
    )
  return copy, g2copy, copy2g
  


def maximum_cardinality_search(g):
  """
  Find the vertex with the maximum number of neighbours. Used as a heuristic to order vertices during
  triangulation.
  """
  return max((g.in_degree(v), v) for v in g.vertices)[1]


  
  
def minimum_deficiency_search(g):
  """
  Find the vertex that will incur the least number of edges to be added to the graph during
  triangulation.
  """
  def induced_neighbour_metric(g, v):
    """
    Return |V|**2 - 2*|E| for the subgraph induced on g by v's neighbours. Used as a heuristic to
    choose next vertex for triangulation.
    """
    neighbours = list(g.adjacent_vertices(v))
    result = len(neighbours)**2
    for u1 in neighbours:
      for u2 in neighbours:
        if None != g.edge(u1, u2):
          result -= 2
    return result
  return min((induced_neighbour_metric(g, v), v) for v in g.vertices)[1]


def edges_to_triangulate(g):
  """
  Triangulate a graph such that is it chordal, 
  i.e. no there is no cycle of length 4 or greater without a chord
  
  @arg g: The graph.
  @return: (yields) A list of pairs of vertices that when connected will result in a triangulated graph.
  """
  copy, g2copy, copy2g = copy_graph_structure(g)
  vertex_visit_order = [v for v in copy.vertices]
  while copy.num_vertices() > 1:
    # choose a v
    # v = maximum_cardinality_search(copy) # not supposed to be as good a heuristic as minimum_deficiency_search
    v = minimum_deficiency_search(copy)
    for u1 in copy.adjacent_vertices(v):
      for u2 in copy.adjacent_vertices(v):
        if u1 != u2:
          if None == copy.edge(u1, u2): # if no edge
            # add an edge
            copy.add_edge(u1, u2)
            yield (copy2g[u1], copy2g[u2])
    copy.clear_vertex(v)
    copy.remove_vertex(v)


def triangulate(g):
  """
  Triangulate a graph while yielding the edges added.
  """
  for u, v in edges_to_triangulate(g):
    yield g.add_edge(u, v)


def test_triangulation():
  g = bgl.Graph()
  labels = g.add_vertex_property(name='label', type='string')
  styles = g.add_edge_property(name='style', type='string')
  vs = [g.add_vertex() for i in xrange(5)]
  for i, v in enumerate(vs):
    labels[v] = '%d' % i
  g.add_edge(vs[0],vs[1]) 
  g.add_edge(vs[0],vs[3]) 
  g.add_edge(vs[1],vs[2]) 
  g.add_edge(vs[2],vs[3]) 
  g.add_edge(vs[3],vs[4])
  write_graph(g, triangulation_before)
  for e in triangulate(g):
    styles[e] = 'dashed'
  write_graph(g, triangulation_after)
    


def enumerate_maximal_cliques(g):
  """
  Yield the maximal cliques in the graph.
  
  Tomita: U{The worst-case time complexity for generating all maximal cliques<http://tinyurl.com/5zhj5w>}
  
  U{Overview of maximal clique algorithms<http://tinyurl.com/5lrwwb>} - page 19.
  
  @return: Yields sets of vertices, each of which forms a maximal clique.
  """
  Q = set()
  def expand(SUBG, CAND):
    if not SUBG:
      yield Q
    else:
      u = max((len(CAND.intersection(g.adjacent_vertices(u))), u) for u in SUBG)[1]
      EXTu = CAND.difference(g.adjacent_vertices(u))
      while EXTu:
        q = EXTu.pop()
        Q.add(q)
        SUBGq = SUBG.intersection(g.adjacent_vertices(q))
        CANDq = CAND.intersection(g.adjacent_vertices(q))
        for C in expand(SUBGq, CANDq):
          yield C
        CAND.remove(q)
        Q.remove(q)
  for C in expand(set(g.vertices), set(g.vertices)):
    yield C
        
        


def construct_junction_tree(cliques):
  "Construct a junction tree from a sequence of cliques."
  # construct a complete graph which has the clique intersections as edge weights
  g = bgl.Graph()
  clusters = g.add_vertex_property(type='object')
  for clique in cliques:
    clusters[g.add_vertex()] = set(clique)
  weights = g.add_edge_property(type='float')
  separators = g.add_edge_property(type='object')
  for v1 in g.vertices:
    for v2 in g.vertices:
      if v1 != v2 and None == g.edge(v1, v2):
        intersection = clusters[v1].intersection(clusters[v2])
        if intersection:
          e = g.add_edge(v1, v2)
          separators[e] = intersection
          weights[e] = 1.0 / len(intersection)
  maximal_tree_edges = bgl.kruskal_minimum_spanning_tree(g, weights)
  # remove edges not in maximal tree
  for e in g.edges:
    if e not in maximal_tree_edges:
      g.remove_edge(e)
  return g, clusters, separators
  
    


class Factor(object):
  "A factor in a factor graph."
  def __init__(self, neighbours):
    self.neighbours = list(neighbours)

  def accept(self, visitor, *args, **kwargs):
    """
    Accept a visitor according to the 
    U{visitor design pattern<http://en.wikipedia.org/wiki/Visitor_pattern>}.
    """
    return visitor.visit_factor(self, *args, **kwargs)


class Variable(object):
  "A variable in a factor graph."
  
  def __init__(self, name=""):
    self.name = name
    
  def accept(self, visitor, *args, **kwargs):
    """
    Accept a visitor according to the 
    U{visitor design pattern<http://en.wikipedia.org/wiki/Visitor_pattern>}.
    """
    return visitor.visit_variable(self, *args, **kwargs)


class FactorGraph(object):
  "A factor graph."
  
  def __init__(self):
    self.g = bgl.Graph()
    self.nodes = self.g.add_vertex_property(type='object')

  def add_variable(self, variable):
    "@return: The vertex for the variable."
    v = self.g.add_vertex()
    self.nodes[v] = variable
    return v

  def add_factor(self, factor):
    "@return: The vertex for the factor."
    v = self.g.add_vertex()
    self.nodes[v] = factor
    for u in factor.neighbours:
      self.g.add_edge(v, u)
    return v
  
  def variable_graph(self):
    """
    Takes a factor graph and creates a graph that gives the dependencies between the variables.
    
    @return: A tuple: (new graph, vertex map to variables)
    """
    var_g = bgl.Graph()
    var_map = var_g.add_vertex_property(type='object')
    vertex_map = self.g.add_vertex_property(type='vertex')
    # add the vertices
    for v in self.g.vertices:
      if isinstance(self.nodes[v], Variable):
        u = var_g.add_vertex()
        vertex_map[v] = u
        var_map[u] = self.nodes[v]
    # add the edges
    for v in self.g.vertices:
      if isinstance(self.nodes[v], Variable):
        for factor in self.g.adjacent_vertices(v):
          for v1 in self.g.adjacent_vertices(factor):
            if v1 != v:
              u, u1 = vertex_map[v], vertex_map[v1]
              if None == var_g.edge(u, u1):
                var_g.add_edge(u, u1)
    return var_g, var_map
        


class GraphLabeller(object):
  """A visitor that labels vertices in the graph."""
  def __init__(self, g):
    self.g = g
    self.labels = g.add_vertex_property(name='label', type='string')
    self.edge_labels = g.add_edge_property(name='label', type='string')
    self.shapes = g.add_vertex_property(name='shape', type='string')
    #self.fill_colors = g.add_vertex_property(name='fillcolor', type='string')
    self.styles = g.add_vertex_property(name='style', type='string')
    self.edge_styles = g.add_edge_property(name='style', type='string')
    
  def visit_factor(self, factor, v): 
    self.labels[v] = "Factor"
    self.shapes[v] = "box"

  def visit_variable(self, variable, v):
    self.shapes[v] = "circle"
    self.labels[v] = variable.name


def winn_fig_52_model():
  "A factor graph for Figure 5.2 (a) in Winn's thesis."
  model = FactorGraph()
  
  # variables first...
  A = model.add_variable(Variable(name="A"))
  B = model.add_variable(Variable(name="B"))
  C = model.add_variable(Variable(name="C"))
  D = model.add_variable(Variable(name="D"))
  E = model.add_variable(Variable(name="E"))
  F = model.add_variable(Variable(name="F"))
  
  # now the factors...
  model.add_factor(Factor([A, B]))
  model.add_factor(Factor([A, C]))
  model.add_factor(Factor([B, D]))
  model.add_factor(Factor([C, E]))
  model.add_factor(Factor([D, F, E]))
  
  return model
  


def winn_fig_53_model():
  "A factor graph for Figure 5.3 (a) in Winn's thesis."
  model = FactorGraph()
  
  # variables first...
  A = model.add_variable(Variable(name="A"))
  B = model.add_variable(Variable(name="B"))
  C = model.add_variable(Variable(name="C"))
  D = model.add_variable(Variable(name="D"))
  E = model.add_variable(Variable(name="E"))
  F = model.add_variable(Variable(name="F"))
  G = model.add_variable(Variable(name="G"))
  
  # now the factors...
  model.add_factor(Factor([A, B, C]))
  model.add_factor(Factor([C, D]))
  model.add_factor(Factor([D, E]))
  model.add_factor(Factor([E, F]))
  model.add_factor(Factor([E, G]))
  
  return model
  


def gatsby_lect5_model():
  "A factor graph for the factor graph in the handout for lecture 5 of the Gatsby course."
  model = FactorGraph()
  
  # variables first...
  A = model.add_variable(Variable(name="A"))
  B = model.add_variable(Variable(name="B"))
  C = model.add_variable(Variable(name="C"))
  D = model.add_variable(Variable(name="D"))
  E = model.add_variable(Variable(name="E"))
  
  # now the factors...
  model.add_factor(Factor([A, B]))
  model.add_factor(Factor([B, C]))
  model.add_factor(Factor([C, D, E]))
  model.add_factor(Factor([A, E]))
  model.add_factor(Factor([C]))
  model.add_factor(Factor([D]))
  
  return model
  


def asia_chest_clinic_model():
  "Returns a factor graph for the asia chest clinic."
  model = FactorGraph()
  
  # variables first...
  visit_asia = model.add_variable(Variable(name="visit asia"))
  tuberculosis = model.add_variable(Variable(name="tuberculosis"))
  x_ray = model.add_variable(Variable(name="X-ray"))
  smoking = model.add_variable(Variable(name="smoking"))
  lung_cancer = model.add_variable(Variable(name="lung cancer"))
  tub_or_cancer = model.add_variable(Variable(name="tub. or cancer"))
  bronchitis = model.add_variable(Variable(name="bronchitis"))
  dyspnoea = model.add_variable(Variable(name="dyspnoea"))
  
  # now the factors...
  model.add_factor(Factor([visit_asia, tuberculosis]))
  model.add_factor(Factor([smoking, lung_cancer]))
  model.add_factor(Factor([x_ray, lung_cancer, tuberculosis]))
  model.add_factor(Factor([tub_or_cancer, lung_cancer, tuberculosis]))
  model.add_factor(Factor([dyspnoea, tub_or_cancer, bronchitis]))
  
  return model
  

if '__main__' == __name__:
  #test_triangulation()
  
  #model = asia_chest_clinic_model()
  #model = winn_fig_52_model()
  model = gatsby_lect5_model()
  
  #
  # label and draw graph
  #
  labeller = GraphLabeller(model.g)
  for v in model.g.vertices:
    model.nodes[v].accept(labeller, v)
  write_graph(model.g, "svmp_model")

  
  
  #
  # Drop the factors and get a graph just of the variables
  #
  var_g, var_map = model.variable_graph()
  labeller = GraphLabeller(var_g)
  for v in var_g.vertices:
    var_map[v].accept(labeller, v)
  write_graph(var_g, "variable_graph")
  
  #
  # Triangulate the graph
  #
  for ev in triangulate(var_g):
    labeller.edge_styles[e] = 'dashed'
  write_graph(var_g, "triangulated_graph")
  
  
  #
  # Find the maximal cliques
  #
  for clique in enumerate_maximal_cliques(var_g):
    print ", ".join(labeller.labels[v] for v in clique)
  
  
  #
  # Construct a junction tree
  #
  junction_tree, clusters, separators = construct_junction_tree(enumerate_maximal_cliques(var_g))
  cluster_labels = junction_tree.add_vertex_property(name='label', type='string')
  separator_labels = junction_tree.add_edge_property(name='label', type='string')
  for v in junction_tree.vertices:
    cluster_labels[v] = ":".join(labeller.labels[u] for u in clusters[v])
  for e in junction_tree.edges:
    separator_labels[e] = ":".join(labeller.labels[u] for u in separators[e])
  write_graph(junction_tree, "junction_tree")
  
