# Supplementary material for: Variable structure motifs for transcription factor binding sites
Source: BMC Genomics. 2010 Jan 14;11:30. doi: 10.1186/1471-2164-11-30 (PMC2824720; doi:10.1186/1471-2164-11-30)
Supplement: Additional file 3 — Application source code. The source code of the implementation of our method. [file 1471-2164-11-30-S3.BZ2 › Infpy/python/infpy/convergence_test.py]

#
# Copyright John Reid 2008
#

"""
Code to implement convergence tests (primarily for sequences of log likelihoods).
"""


class LlConvergenceTest(object):
  """Tests for convergence of a series of log likelihoods."""
  
  
  def __init__(self, eps=1e-8, should_increase=True, use_absolute_difference=False):
    """
    @arg eps: The tolerance for the convergence test.
    @arg should_increase: If true a warning is printed if the log likelihoods don't always increase.
    @arg use_absolute_difference: If true the absolute differences is used for the convergence test, otherwise any decrease is
    viewed as convergence.
    """
    self.LLs = list()
    "The log likelihoods."
    
    self.should_increase = should_increase
    "If true a warning is printed if the log likelihoods don't always increase."
    
    self.eps = eps
    "If true a warning is printed if the log likelihoods don't always increase."
    
    self.use_absolute_difference = use_absolute_difference
    "If true the absolute differences is used for the convergence test, otherwise any decrease is viewed as convergence."
    
  def __call__(self, LL):
    "@return: True iff converged."
    self.LLs.append(LL)
    if len(self.LLs) < 2:
      return False
    else:
      if self.should_increase:
        if self.LLs[-1] < self.LLs[-2]:
          print 'Log likelihoods are not increasing as expected: %f < %f' % (self.LLs[-1], self.LLs[-2])
          #raise RuntimeError('Log likelihoods are not increasing as expected: %f < %f' % (self.LLs[-1], self.LLs[-2]))
      diff = self.LLs[-1] - self.LLs[-2]
      if self.use_absolute_difference:
        diff = abs(diff)
      return diff < self.eps
