# Supplementary material for: Variable structure motifs for transcription factor binding sites
Source: BMC Genomics. 2010 Jan 14;11:30. doi: 10.1186/1471-2164-11-30 (PMC2824720; doi:10.1186/1471-2164-11-30)
Supplement: Additional file 3 — Application source code. The source code of the implementation of our method. [file 1471-2164-11-30-S3.BZ2 › Infpy/python/infpy/bootstrap.py]

#
# Copyright John Reid 2009
#


"""
Code to handle bootstrap analyses.
"""

from itertools import cycle
import random, bisect

def generate_bootstrap_samples(num_samples, test_universe, test_set_sizes):
    """
    Yield samples that match the sizes given in test_set_sizes
    """
    for sample_idx, sample_size in zip(xrange(num_samples), cycle(test_set_sizes)):
        yield random.sample(test_universe, sample_size)


def calculate_bootstrap_statistics(samples, statistic):
    "Calculate the bootstrap statistics for the samples."
    stats = map(statistic, samples)
    stats.sort()
    return stats


def bootstrap_p_value(bootstrap_stats, stat_value):
    """
    Calculate the p-value for the statistic's value given the bootstrap values.
    """
    return 1. - bisect.bisect_left(bootstrap_stats, stat_value) / float(len(bootstrap_stats))
    
