# Supplementary material for: Variable structure motifs for transcription factor binding sites
Source: BMC Genomics. 2010 Jan 14;11:30. doi: 10.1186/1471-2164-11-30 (PMC2824720; doi:10.1186/1471-2164-11-30)
Supplement: Additional file 3 — Application source code. The source code of the implementation of our method. [file 1471-2164-11-30-S3.BZ2 › Infpy/python/infpy/dbn/rbm.py]

#
# Copyright John Reid 2007
#

import numpy.random
import numpy

def sigmoid( x ):
	return 1.0 / ( 1.0 + numpy.exp( -x ) )
	
class RBM( object ):
	"""
	A restricted boltzman machine
	"""
	
	def __init__( self, H, V ):
		"""
		Initialise the restricted boltzman machine with H hidden units and V
		visible units
		"""
		self.H = H
		self.V = V
		self.init_random()
		
	def init_random( self, scale = 1.0 ):
		"""
		Randomly initialise the biases and weights
		"""
		self.b = numpy.asmatrix( numpy.random.normal( loc = 0.0, scale = scale, size = self.H ) )
		self.c = numpy.asmatrix( numpy.random.normal( loc = 0.0, scale = scale, size = self.V ) )
		self.W = numpy.asmatrix( numpy.random.normal( loc = 0.0, scale = scale, size = (self.H, self.V) ) )
		
	def Q_h( self, v ):
		"""
		Compute Q(h=1|v)
		"""
		return sigmoid( - self.b - self.W * numpy.asmatrix( v ).T )
		
	def P_v( self, h ):
		"""
		Compute P(v=1|h)
		"""
		return sigmoid( - self.c - numpy.asmatrix( h ) * self.W  )
		
	def update( 
		self,
		v
	):
		"""
		Update a restricted boltzman machine
		"""
		Q_h = self.Q_h( v )
		h = Q_h > r.uniform( size = Q_h.shape )
		return h
		
if '__main__' == __name__:
	rbm = RBM( H = 2, V = 3 )
	v = numpy.ones( (5,3) )
	rbm.update( v )
