# Supplementary material for: Variable structure motifs for transcription factor binding sites
Source: BMC Genomics. 2010 Jan 14;11:30. doi: 10.1186/1471-2164-11-30 (PMC2824720; doi:10.1186/1471-2164-11-30)
Supplement: Additional file 3 — Application source code. The source code of the implementation of our method. [file 1471-2164-11-30-S3.BZ2 › Infpy/python/infpy/dbn/harmonium.py]

#
# Copyright John Reid 2007
#

"""
Code for exponential family harmoniums

Follows Welling, Rosen-Zvi, Hinton 2005
"""

from numpy import asmatrix, array, empty, matrix, zeros_like, zeros
from numpy.random import normal, gamma

class Harmonium( object ):
	"""
	An exponential family harmonium with hidden and observed variables
	
	Follows Welling, Rosen-Zvi, Hinton 2005
	"""
	
	def __init__( self, observed, hidden ):
		"""
		Initialise with the observed and hidden variables
		"""
		self.observed = array( observed )
		self.hidden = array( hidden )
		self.W = empty( (len(observed), len(hidden)), dtype = numpy.object_ )
		
		# randomise W
		for i, o in enumerate(observed):
			for j, h in enumerate(hidden):
				self.W[i,j] = asmatrix( -gamma( 1.0, size = (o.family.size(), h.family.size()) ) )

	def theta_hat( self, i, hidden_values ):
		"""
		The natural parameters of an observed variable taking quadratic term for
		interactions into account
		"""
		assert len(hidden_values) == len(self.hidden)
		theta = matrix(self.observed[i].phi)
		for j, h in enumerate(hidden_values):
			assert self.hidden[j].family._check_u(h)
			update = self.W[i,j] * asmatrix(h).T
			theta += update.T
		return theta.A.reshape( (self.observed[i].family.size()) )

	def lambda_hat( self, j, observed_values ):
		"""
		The natural parameters of a hidden variable taking quadratic term for
		interactions into account
		"""
		assert len(observed_values) == len(self.observed)
		lambda_ = matrix(self.hidden[j].phi)
		for i, o in enumerate(observed_values):
			assert self.observed[i].family._check_u(o)
			lambda_ += asmatrix(o) * self.W[i,j]
		return lambda_.A.reshape( (self.hidden[j].family.size(),) )

		

def contrastive_divergence_iteration( 
	harmonium, 
	observed_data,
	eta
):
	"""
	One iteration of contrastive divergence
	"""
	theta_update = [ zeros_like( o.phi ) for o in harmonium.observed ]
	lambda_update = [ zeros_like( h.phi ) for h in harmonium.hidden ]
	W_update = empty( (len(theta_update), len(lambda_update)), dtype = numpy.object_ )
	for i in xrange( len(theta_update) ):
		for j in xrange( len(lambda_update) ):
			W_update[i,j] = zeros( (len(theta_update[i]), len(lambda_update[j])) )
			
	for d in observed_data:
		assert len(d) == len(harmonium.observed)
		
		# get parameters for hidden variables
		lambda_hat = [
			harmonium.lambda_hat(j,d)
			for j, h in enumerate(harmonium.hidden)
		]
		
		# sample the hidden variables
		hidden_samples = [
			h.family.sample( phi )
			for h, phi in zip( harmonium.hidden, lambda_hat )
		]
		
		# get parameters for observed variables
		theta_hat = [
			harmonium.theta_hat(i,hidden_samples)
			for i, o in enumerate(harmonium.observed)
		]
		
		# sample the observed variables
		observed_samples = [
			o.family.sample( phi )
			for o, phi in zip( harmonium.observed, theta_hat )
		]
		
		theta_update += d
		
		
		
if '__main__' == __name__:
	from infpy.exp import *
	discrete = DiscreteExpFamily(3)
	gaussian = GaussianExpFamily()
	h = Harmonium(
		observed = [ Variable( discrete, discrete.phi([ .5, .3, .2 ]) ), ],
		hidden =   [ Variable( gaussian, gaussian.phi([ .0, 1. ]) ), ]
	)
	observed_data = [[numpy.array([1,0,0])]]
	hidden_data = [[numpy.array([0.0, 0.0])]]
	#h.lambda_hat(0, observed_data[0])
	#h.theta_hat(0, hidden_data[0])
	contrastive_divergence_iteration( h, observed_data, 1e-3 )
		
