# Supplementary material for: Variable structure motifs for transcription factor binding sites
Source: BMC Genomics. 2010 Jan 14;11:30. doi: 10.1186/1471-2164-11-30 (PMC2824720; doi:10.1186/1471-2164-11-30)
Supplement: Additional file 3 — Application source code. The source code of the implementation of our method. [file 1471-2164-11-30-S3.BZ2 › Infpy/python/infpy/genepy/population.py]

#
# Copyright John Reid 2007
#

from random import random
from itertools import chain

class Population(object):
	"""
	A collection of individuals of a particular species
	"""

	species = None # defines initialisation, reproduction, and mutation
	fitness_fn = None # scores an individual
	minimise = True # minimise or maximise the fitness?
	breeding_proportion = .1 # proportion of population selected as parents
	carry_over_parents = True # include parents in next generation?
	p_mutation = .1 # chance of mutation of an individual at each generation
	post_generation_process = None # function to be called at end of every generation
	
	def __init__(
		self,
		size,
		species,
		fitness_fn
	):
		self.species = species
		self.fitness_fn = fitness_fn
		self.individuals = [ self.species.random_individual() for i in xrange(size) ]

	def generation(self):
		"Run through a generation"
		self.score_individuals()
		self.select_parents()
		self.reproduce()
		self.combine_generations()
		self.mutate()
		if self.post_generation_process:
			self.post_generation_process(self)

	def score_individuals(self):
		for i in self.individuals: i.fitness = self.fitness_fn(i)
		
	def select_parents(self):
		self.individuals.sort(key=lambda x: x.fitness, reverse=not self.minimise)
		self.most_fit = self.individuals[0]
		num_parents = int(self.breeding_proportion*len(self.individuals))
		self.parents = self.individuals[:num_parents]
		
	def reproduce(self):
		# how many children
		if self.carry_over_parents: num_children = len(self.individuals) - len(self.parents)
		else: num_children = len(self.individuals)

		from random import choice
		self.children = [ self.species.mate(choice(self.parents), choice(self.parents)) for i in xrange(num_children) ]
		
	def combine_generations(self):
		self.individuals = list(chain(self.parents,self.children))

	def mutate(self):
		for i in self.individuals:
			if random() < self.p_mutation:
				self.species.mutate(i)
