# Supplementary material for: Variable structure motifs for transcription factor binding sites
Source: BMC Genomics. 2010 Jan 14;11:30. doi: 10.1186/1471-2164-11-30 (PMC2824720; doi:10.1186/1471-2164-11-30)
Supplement: Additional file 3 — Application source code. The source code of the implementation of our method. [file 1471-2164-11-30-S3.BZ2 › Infpy/python/infpy/utils.py]

#
# Copyright John Reid 2006
#

import scipy, numpy, math

def index_filter(predicate, iterable):
	for i, x in enumerate(iterable):
		if predicate(i, x):
			yield x

def k_fold_cross_validation(X, K, randomise = False):
	"""
	Generates K (training, validation) pairs from the items in X.

	The validation iterables are a partition of X, and each validation
	iterable is of length len(X)/K. Each training iterable is the
	complement (within X) of the validation iterable, and so each training
	iterable is of length (K-1)*len(X)/K.

	E.g.
	X = [i for i in xrange(97)]
	for training, validation in k_fold_cross_validation(X, K=7):
		for x in X: assert (x in training) ^ (x in validation), x
	"""
	if randomise: from random import shuffle; X=list(X); shuffle(X)
	for k in xrange(K):
		training = [x for i, x in enumerate(X) if i % K != k]
		validation = [x for i, x in enumerate(X) if i % K == k]
		yield training, validation

def lu_inv( L ):
	from numpy.linalg import solve
	from numpy import zeros_like, matrix, eye
	n = L.shape[0]
	K_inv = solve( L.T, solve( L, eye(n) ) )
	return K_inv

def matrix_from_function( f, shape, dtype, symmetric = False ):
	from numpy import zeros, matrix
	result = zeros( shape, dtype )
	for i in range( shape[0] ):
		for j in range( symmetric and i+1 or shape[1] ):
			result[i,j] = f( i, j )
			if symmetric and i != j: result[j,i] = result[i,j]
	return matrix(result)
	
def zero_mean_unity_variance( y ):
	"""Scales the data to make the variance 1 and the mean 0
	
	Returns (scaled, revert) where
		scaled: the scaled and shifted data
		revert: a unary function that converts back to original data
	"""
	m = numpy.mean( y )
	std = numpy.std( y )
	def revert( y_prime ): return y_prime * std + m
	return (y - m) / std, revert

def norm2( x ):
	"""Calculates the L2 norm of the vector"""
	return math.sqrt( numpy.sum( ( x * x ) / len( x ) ) )
	
def calc_grad_approx_differences( f, dfdx, x0 ):
	from scipy.optimize import approx_fprime
	from scipy.optimize.optimize import _epsilon
	return dfdx(x0) - approx_fprime(x0, f, _epsilon)

def check_is_close_2( left, right, tol = 1e-4, strong_or_weak = True ):
	import math
	if left == right: return True
	diff = math.fabs( left - right )
	try:
		d1 = diff / math.fabs( right )
	except ZeroDivisionError:
		d1 = tol + 1
	try:
		d2 = diff / abs( left )
	except ZeroDivisionError:
		d2 = tol + 1
	if strong_or_weak:
		return d1 <= tol and d2 <= tol
	else:
		return d1 <= tol or d2 <= tol
		
def check_is_close( f1, f2, tol = 1e-6, strong_check = True ):
	import math
	abs1 = math.fabs( f1 )
	abs2 = math.fabs( f2 )
	abs_diff = math.fabs( f1 - f2 )
	check1 = 0.0 == abs1 or abs_diff / abs1 <= tol
	check2 = 0.0 == abs2 or abs_diff / abs2 <= tol
	if strong_check:
		return check1 and check2
	else:
		return check1 or check2

def matrix_is_close( A, B, eps = 1e-3 ):
	"""Simple test that A and B differ by at most eps in any position"""
	if A.shape != B.shape:
		raise RuntimeError( 
			'A and B must have same shape: %s, %s'
			% ( str(A.shape), str(B.shape) ) 
		)
	for i in xrange( A.shape[0] ):
		for j in xrange( A.shape[1] ):
			if not check_is_close( A[i,j], B[i,j], tol = eps ):
				return False
	return True
	
def array_is_close( A, B, eps = 1e-3 ):
	"""Checks if two numpy arrays are close"""
	return (
		numpy.fabs(A-B).max()
			/ max( numpy.fabs(A).max(), numpy.fabs(B).max() )
		< eps
	)
	
def check_matrix_is_close( A, B, message, eps = 1e-3 ):
	"""Raises error and prints message if matrices are not close"""
	if not matrix_is_close( A, B, eps ):
		print '%s:\n%s\nand\n%s\ndiffer by:\n%s' % ( 
			message,
			str( A ),
			str( B ),
			str( A - B )
		)
		raise RuntimeError( '%s' % message )


def check_gradients( f, fprime, x, eps = 1e-4 ):
	"""Check the approximation to the gradient of the function matches
	the supplied gradient
	
	f is a function
	fprime is a function describing the gradient of f
	
	The gradient will be approximated by expansion of f around x and
	compared with the value of fprime at x
	"""
	from scipy.optimize import approx_fprime
	from scipy.optimize.optimize import _epsilon
	calculated = fprime(x)
	approximation = approx_fprime(x, f, _epsilon)
	diff = calculated - approximation
	norm = scipy.sqrt( numpy.dot( diff, diff ) )
	if norm > eps:
		raise \
			RuntimeError, \
			(
				'Gradient does not match approximation from function\n'
				+ 'Difference (norm): %f\n'
				+ 'x: %s\n'
				+ 'Approximation: %s\n'
				+ 'Calculated: %s\n'
				+ 'differences: %s' 
			) % (
				norm,
				x,
				calculated,
				approximation,
				diff
			)

def plot_line( start, end, *arguments, **keywords ):
	"""Plot a line from start to end"""
	import pylab
	pylab.plot( 
		[ start[0], end[0] ], 
		[ start[1], end[1] ], 
		*arguments,
		**keywords
	)
	
def plot_gaussian( mu, sigma, *args, **kwds ):
	"""Plot a gaussian with given mu and sigma (first 2 dimensions only)
	"""
	import pylab, numpy
	mu = numpy.asarray( mu ).reshape( (2,) )
	sigma = numpy.asarray( sigma[0:2,0:2] ).reshape( (2,2) )
	( u, v ) = numpy.linalg.eig( sigma )
	pylab.plot( [ mu[0] ], [ mu[1] ], 'rs', *args, **kwds )
	plot_line( mu - u[0]*v[:,0], mu + u[0]*v[:,0], 'kx--', *args, **kwds )
	plot_line( mu - u[1]*v[:,1], mu + u[1]*v[:,1], 'kx--', *args, **kwds )
	# pylab.plot( mu - v[:,1], mu + v[:,1] )
	
def plot_gaussian_test():
	import pylab,numpy
	plot_gaussian( [0,0],numpy.eye(2))
	plot_gaussian( [0.5,-0.5],0.1*numpy.array([[1,.3],[.3,1]]))
	pylab.show()
	
