# Supplementary material for: Variable structure motifs for transcription factor binding sites
Source: BMC Genomics. 2010 Jan 14;11:30. doi: 10.1186/1471-2164-11-30 (PMC2824720; doi:10.1186/1471-2164-11-30)
Supplement: Additional file 3 — Application source code. The source code of the implementation of our method. [file 1471-2164-11-30-S3.BZ2 › Infpy/python/infpy/roc.py]

#
# Copyright John Reid 2007, 2008, 2009
#

"""
Code to implement ROC point/curve calculation and plotting.
"""


import math, numpy as N
from itertools import chain


class RocCalculator( object ):
	"""
	Calculates specificities and sensitivities

	Source: wikipedia - Fawcett (2004)
	"""
	
	def __init__(self, tp=0, fp=0, tn=0, fn=0):
		self.tp = tp
		"Number of true positives."
		
		self.fp = fp
		"Number of false positives."
		
		self.tn = tn
		"Number of true negatives."
		
		self.fn = fn
		"Number of false negatives."
		
	
	def __cmp__(self, other):
		"Comparison."
		diff = self.sensitivity() - other.sensitivity()
		if diff < 0.:
			return -1
		elif diff > 0.:
			return 1.
		else:
			diff = other.specificity() - self.specificity()
			if diff < 0.:
				return -1
			elif diff > 0.:
				return 1.
			else:
				return 0
		
		
	def distance(self, other):
		"Measure of distance between points."
		return (self.sensitivity()-other.sensitivity()) * (other.specificity()-self.specificity())
		
		
	def __call__(self, truth, prediction):
		"Updates this ROC calculator with one truth/prediction pair"
		if prediction:
			if truth: self.tp += 1
			else: self.fp += 1
		else:
			if truth: self.fn += 1
			else: self.tn += 1

	def __add__(self, rhs):
		"Add this RocCalculator to another and return the result."
		result = RocCalculator()
		result.tp = self.tp + rhs.tp
		result.tn = self.tn + rhs.tn
		result.fp = self.fp + rhs.fp
		result.fn = self.fn + rhs.fn
		return result

	def normalise(self, rhs):
		"Normalise this RocCalculator so that tp+tn+fp+fn=1."
		sum = float(self.tp+self.tn+self.fp+self.fn)
		self.tp /= sum
		self.tn /= sum
		self.fp /= sum
		self.fn /= sum

	@staticmethod
	def always_predict_true():
		"A RocCalculator for a predictor that always predicts True"
		result = RocCalculator()
		result.tp = result.fp = 1
		result.tn = result.fn = 0
		return result

	@staticmethod
	def always_predict_false():
		"A RocCalculator for a predictor that always predicts False"
		result = RocCalculator()
		result.tp = result.fp = 0
		result.tn = result.fn = 1
		return result

	def sensitivity(self):
		"TP/(TP+FN)"
		denominator = self.tp + self.fn
		if denominator:
			return float(self.tp)/denominator
		else:
			return 1.0
	hit_rate = recall = sensitivity
		
	def specificity(self):
		"TN/(TN+FP)"
		denominator = self.tn + self.fp
		if denominator:
			return float(self.tn)/denominator
		else:
			return 1.0

	def false_positive_rate(self):
		"FP/(TN+FP)"
		return 1.0 - self.specificity()

	def positive_predictive_value(self):
		"TP/(TP+FP)"
		denominator = self.tp + self.fp
		if denominator:
			return float(self.tp)/denominator
		else:
			return 1.0
	precision = positive_predictive_value

	def negative_predictive_value(self):
		"TN/(TN+FN)"
		denominator = self.tn + self.fn
		if denominator:
			return float(self.tn)/denominator
		else:
			return 1.0

	def performance_coefficient(self):
		"TP/(TP+FN+FP) see: Pevzner & Sve"
		denominator = self.tp + self.fn + self.fp
		if denominator:
			return float(self.tp)/denominator
		else:
			return 1.0

	def accuracy(self):
		"(TP+TN)/(TP+TN+FP+FN)"
		denominator = self.tp + self.tn + self.fn + self.fp
		if denominator:
			return float(self.tp+self.tn)/denominator
		else:
			return 1.0

	def correlation_coefficient(self):
		"(TP.TN-FN.FP)/sqrt((TP+FN)(TN+FP)(TP+FP)(TN+FN)) see: Burset & Guigo"
		denominator = math.sqrt((self.tp+self.fn)*(self.tn+self.fn)*(self.tp+self.fp)*(self.tn+self.fp))
		numerator = self.tp*self.tn-self.fn*self.fp
		if denominator:
			return numerator/denominator
		else:
			if 0.0 == numerator:
				return 0.0
			else:
				return 1.0

	def __str__(self):
		return '''TP: %d; FP: %d; TN: %d; FN: %d
sensitivity:               %.3f    TP/(TP+FN)
specificity:               %.3f    TN/(TN+FP)
positive predictive value: %.3f    TP/(TP+FP)
performance coefficient:   %.3f    TP/(TP+FN+FP)
correlation coefficient:   %.3f    (TP.TN-FN.FP)/sqrt((TP+FN)(TN+FP)(TP+FP)(TN+FN))''' % (
      self.tp, self.fp, self.tn, self.fn,
			self.sensitivity(),
			self.specificity(),
			self.positive_predictive_value(),
			self.performance_coefficient(),
			self.correlation_coefficient(),
		)

def update_roc(roc, truth_prediction_iterable):
	"for each (truth,prediction) in iterable, update the ROC calculator"
	for truth, prediction in truth_prediction_iterable:
		roc(truth, prediction)
	
	

def get_new_roc_parameter(rocs, for_specificity=True):
  """
  Takes a sequence of (parameter, roc) tuples and returns a new parameter that should be tested
  next.
  
  It chooses this parameter by sorting the sequence and taking the mid-point between
  the parameters with the largest absolute difference between their specificities or
  sensitivities (depending on for_specificity parameter).
  """
  rocs.sort()
  statistic = for_specificity and RocCalculator.specificity or RocCalculator.sensitivity
  diffs = [
    (abs(statistic(rocs[i][1])-statistic(rocs[i+1][1])), (rocs[i][0]+rocs[i+1][0])/2)
    for i 
    in xrange(len(rocs)-1)
  ]
  return max(diffs)[1]


def plot_roc_points(rocs, **plot_kwds):
	"""
	Plots TPR versus FPR for the ROCs in rocs. Adds points at (0,0) and (1,1).
	
	@arg rocs: A sequence of ROCs.
	@arg **plot_kwds: All extra keyword arguments are passed to the pylab.plot call.
	@return: The result of pylab.plot call.
	"""
	from pylab import plot
	return plot(
	 [s for s in chain((0.,), (1. - roc.specificity() for roc in rocs), (1.,))],
	 [s for s in chain((0.,), (roc.sensitivity() for roc in rocs), (1.,))],
	 **plot_kwds
	)


def plot_precision_versus_recall(rocs, **plot_kwds):
	"""
	Plots precision versus recall for the ROCs in rocs. Adds points at (0,1) and (1,0).
	
	@arg rocs: A sequence of ROCs.
	@arg **plot_kwds: All extra keyword arguments are passed to the pylab.plot call.
	@return: The result of pylab.plot call.
	"""
	from pylab import plot
	points = [(roc.recall(), roc.precision()) for roc in rocs]
	#points.sort()
	return plot(
		[recall for recall, precision in points],
		[precision for recall, precision in points],
		**plot_kwds
	)


def plot_precision_recall(roc_thresholds, recall_plot_kwds={}, precision_plot_kwds={}, plot_fn=None):
    """
    Plots a precision-recall curve for the given ROCs.
    
    @arg roc_thresholds: A sequence of tuples (ROC, threshold).
    @arg recall_plot_kwds: Passed to the pylab.plot call for the recall.
    @arg precision_plot_kwds: Passed to the pylab.plot call for the precision.
    @arg plot_fn: Function used to plot. Use pylab.semilogx for log scale threshold axis.
    @return: The result of 2 pylab.plot calls as a tuple (recall, precision).
    """
    if None == plot_fn:
        from pylab import plot
        plot_fn = plot
    if 'label' not in recall_plot_kwds:
        recall_plot_kwds['label'] = 'Recall'
    if 'color' not in recall_plot_kwds:
    	recall_plot_kwds['color'] = 'blue'
    if 'linestyle' not in recall_plot_kwds:
    	recall_plot_kwds['linestyle'] = ':'
    recall_result = plot_fn(
    	[t for roc, t in roc_thresholds],
    	[roc.recall() for roc, t in roc_thresholds],
    	**recall_plot_kwds
    )
    if 'label' not in precision_plot_kwds:
        precision_plot_kwds['label'] = 'Precision'
    if 'color' not in precision_plot_kwds:
        precision_plot_kwds['color'] = 'maroon'
    if 'linestyle' not in precision_plot_kwds:
    	precision_plot_kwds['linestyle'] = '--'
    precision_result = plot_fn(
    	[t for roc, t in roc_thresholds],
    	[roc.precision() for roc, t in roc_thresholds],
    	**precision_plot_kwds
    )
    return recall_result, precision_result
    

def area_under_curve(rocs):
	"""
	@return: The area under the ROC curve given by the ROC points.
	"""
	last_x, last_y = None, None
	area = 0.
	for x, y in zip(
		[s for s in chain((0.,), (1. - roc.specificity() for roc in rocs), (1.,))],
		[s for s in chain((0.,), (roc.sensitivity() for roc in rocs), (1.,))],
	):
		if last_x != None: # if not first point
			area += (x-last_x) * (y+last_y) / 2
		last_x, last_y = x, y
	return area
		

def plot_random_classifier(**kwargs):
	"""Draw a random classifier on a ROC plot. Black dashed line by default."""
	from pylab import plot
	if 'color' not in kwargs:
		kwargs['color'] = 'black'
	if 'linestyle' not in kwargs:
		kwargs['linestyle'] = ':'
	plot(
        [0,1],
        [0,1],
        **kwargs
    )
  

def label_plot():
	"""Label the x and y axes of a ROC plot."""
	import pylab as P
	P.xlabel('1 - specificity: 1-TN/(TN+FP)')
	P.ylabel('sensitivity: TP/(TP+FN)')


def label_precision_versus_recall():
	"""Label the x and y axes of a precision versus recall plot."""
	import pylab as P
	P.xlabel('Recall: TP/(TP+FN)')
	P.ylabel('Precision: TP/(TP+FP)')
	P.xlim(0, 1)
	P.ylim(0, 1)


def label_precision_recall():
	"""Label the x and y axes of a precision-recall plot."""
	import pylab as P
	P.xlabel('threshold')
	P.ylabel('precision/recall')


def count_threshold_classifications(thresholds, value):
    """
    Take a list of thresholds (in sorted order) and count how many would be classified positive and negative at the given value.
    
    @return: (num_positive, num_negative).
    """
    from bisect import bisect_right
    idx = bisect_right(thresholds, value)
    return len(thresholds) - idx, idx


def roc_for_threshold(positive_thresholds, negative_thresholds, value):
    """
    Take lists of positive and negative thresholds (in sorted order)
    and calculate a ROC point for the given value.
    """
    tp, fn = count_threshold_classifications(positive_thresholds, value)
    fp, tn = count_threshold_classifications(negative_thresholds, value)
    return RocCalculator(tp, fp, tn, fn)


def make_roc_from_threshold_fn(positive_thresholds, negative_thresholds):
	"@return: A function that calculates a ROC point given a threshold."
	def local_roc_for_threshold(value):
		return roc_for_threshold(positive_thresholds, negative_thresholds, value)
	return local_roc_for_threshold


def rocs_from_thresholds(positive_thresholds, negative_thresholds, num_points=32):
    """
    Takes 2 sorted lists: one list is of the thresholds required to classify the positive examples as positive
    and the other list is of the thresholds required to classify the negative examples as positive.
    
    @return: A list of ROC points.
    """
    min_threshold = min(positive_thresholds[0], negative_thresholds[0]) 
    max_threshold = max(positive_thresholds[-1], negative_thresholds[-1]) 
    rocs = map(
		make_roc_from_threshold_fn(positive_thresholds, negative_thresholds), 
		N.linspace(min_threshold, max_threshold, num_points)[::-1]
	)
    return rocs


def pick_roc_thresholds(roc_for_threshold_fn, min_threshold, max_threshold, num_points=32):
	"""
	Tries to pick thresholds to give a smooth ROC curve.
	
	@return: A list of (roc point, threshold) tuples.
	"""
	def add_threshold(threshold):
		"Calculate the ROC point and add to list."
		rocs.append((roc_for_threshold_fn(threshold), threshold))
		rocs.sort()

	def compare_2_points(x1, x2):
		"Compare 2 ROC points to see how far apart they are."
		rp1, t1 = x1
		rp2, t2 = x2
		return (rp1.distance(rp2), (t1+t2)/2.)
	
	rocs = []
	add_threshold(min_threshold)
	add_threshold(max_threshold)
	
	while(len(rocs) < num_points):
		# find best new threshold
		biggest_distance, new_threshold = max(map(compare_2_points, rocs[:-1], rocs[1:]))
		add_threshold(new_threshold)
		
	return rocs


def create_rocs_from_thresholds(positive_thresholds, negative_thresholds, num_points=32):
    """
    Takes 2 sorted lists: one list is of the thresholds required to classify the positive examples as positive
    and the other list is of the thresholds required to classify the negative examples as positive.
    
    @return: A list of tuples (ROC point, threshold).
    """
    return pick_roc_thresholds(
		make_roc_from_threshold_fn(positive_thresholds, negative_thresholds),
	    min_threshold=min(positive_thresholds[0], negative_thresholds[0]),
	    max_threshold=max(positive_thresholds[-1], negative_thresholds[-1]),
	    num_points=num_points
	)


def picked_rocs_from_thresholds(positive_thresholds, negative_thresholds, num_points=32):
    """
    Takes 2 sorted lists: one list is of the thresholds required to classify the positive examples as positive
    and the other list is of the thresholds required to classify the negative examples as positive.
    
    @return: A list of ROC points.
    """
    return [roc for roc, t in create_rocs_from_thresholds(positive_thresholds, negative_thresholds, num_points=num_points)]


if '__main__' == __name__:
	import numpy.random as R, pylab as P

	num_examples = 1000
	R.seed(2)
	positive_thresholds = R.normal(size=num_examples, loc=.4, scale=2.)
	positive_thresholds.sort()
	negative_thresholds = R.normal(size=num_examples, loc=-.4, scale=1.)
	negative_thresholds.sort()

	P.close('all')
	
	roc_thresholds = create_rocs_from_thresholds(positive_thresholds, negative_thresholds, num_points=32)
	rocs = [roc for roc, t in roc_thresholds]
	auc = area_under_curve(rocs)
	
#	P.figure()
#	plot_roc_points(rocs, label='classifier : AUC=%.3f' % auc, color='blue', marker='s')
#	plot_random_classifier(label='Random')
#	label_plot()
#	P.legend(loc='lower right')
#	P.savefig('ROC.eps')
#	P.savefig('ROC.png')
#	P.show()
#	P.close()

	P.figure()
	plot_precision_versus_recall(rocs, label='classifier : AUC=%.3f' % auc, color='blue', marker='s')
	label_precision_versus_recall()
	P.legend(loc='lower left')
	P.savefig('Precision-versus-Recall.eps')
	P.savefig('Precision-versus-Recall.png')
	P.show()

#	P.figure()
#	plot_precision_recall(roc_thresholds)
#	label_precision_recall()
#	P.legend(loc='lower center')
#	P.savefig('Precision-Recall.eps')
#	P.savefig('Precision-Recall.png')
#	P.show()
	
    
