# Supplementary material for: Variable structure motifs for transcription factor binding sites
Source: BMC Genomics. 2010 Jan 14;11:30. doi: 10.1186/1471-2164-11-30 (PMC2824720; doi:10.1186/1471-2164-11-30)
Supplement: Additional file 3 — Application source code. The source code of the implementation of our method. [file 1471-2164-11-30-S3.BZ2 › Infpy/python/infpy/mvn_mixture.py]

#
# Copyright John Reid 2006
#

import numpy, infpy.exp_family.mvn

class Model( object ):
	"""A mixture of multivariate normals
	
	N: number of data points
	K: number of mixtures (level of truncation of dirichlet process)
	alpha: Truncated dirichlet process parameter
	nu, S: Parameters for inverse-wishart conjugate prior on variances
	mu_0, kappa: Parameters for normal conjugate prior on means
	"""
	
	def __init__( 
		self,
		d = 2,
		N = 100,
		K = 10,
		S = None,
		nu = 10.0,
		mu_0 = None,
		kappa = .01,
		alpha = 3.0
	):
		"""Initialise a mixture of MVNs"""
		if None == S: S = numpy.eye( d, dtype = numpy.float64 )
		if None == mu_0: mu_0 = numpy.zeros( d, dtype = numpy.float64 )
		self.d = d
		self.N = N
		self.K = K
		self.nu = nu
		self.S = S
		self.mu_0 = mu_0
		self.kappa = kappa
		self.alpha = alpha
		self._set_up()
		
	def _set_up( self ):
		self.sigma = [
			numpy.linalg.inv( 
				infpy.exp_family.mvn.draw_from_wishart( self.nu, self.S )
			)
			for i 
			in xrange( self.K )
		]
		self.mu = [
			numpy.random.multivariate_normal( 
				mean = self.mu_0,
				cov = s / self.kappa
			)
			for s
			in self.sigma
		]
		self.V = numpy.random.beta( 1.0, self.alpha, self.K )
		self.V[-1] = 1.0
		self.theta = [
			self.V[i] * 
			numpy.multiply.reduce( 
				[ 
					1.0 - self.V[j] 
					for j
					in xrange( i ) 
				]
			)
			for i
			in xrange( self.K )
		]
		Z = [
			numpy.random.multinomial( 1, self.theta )
			for n
			in xrange( self.N )
		]
		self.Z = [ numpy.nonzero( z )[0][0] for z in Z ]
		self.X = [
			numpy.random.multivariate_normal( 
				mean = self.mu[ self.Z[i] ],
				cov = self.sigma[ self.Z[i] ]
			)
			for i
			in xrange( self.N )
		]

def plot( 
	X,
	mixtures,
	colours = [ 'k', 'b', 'g', 'r', 'c', 'm', 'y' ],
	styles = [ 'o', 'x', 's', '+', 'x', 'D', '^', 'v', '<', '>' ]
):
	"""Plots first 2 dimensions of mixture distributions"""
	import pylab
	num_colours = len( colours )
	num_styles = len( styles )
	for x, mixture in zip( X, mixtures ):
		if mixture >= num_colours * num_styles:
			raise RuntimeError( 'Too many mixtures: need to define more styles' )
		marker = '%s%s' % (
			colours[ mixture % num_colours ],
			styles[ mixture / num_colours ]
		)
		pylab.plot( [ x[0] ], [ x[1] ], marker )  
			
		
if '__main__' == __name__:
	import pylab
	raise
	model = Model()
	plot( model.X, model.Z )
	pylab.show()
